# Supplementary material for: 5-Hydroxymethylcytosine Signatures in Circulating Cell-Free DNA as Early Warning Biomarkers for COVID-19 Progression and Myocardial Injury
Source: Front Cell Dev Biol. 2022 Jan 6;9:781267. doi: 10.3389/fcell.2021.781267 (PMC8770986; doi:10.3389/fcell.2021.781267)
Supplement: Supplementary file 1 [file Table8.CSV]

seqnames	start	end	width	strand	log2FoldChange	pvalue	padj	annotation	geneChr	geneStart	geneEnd	geneLength	geneStrand	geneId	transcriptId	distanceToTSS	ENSEMBL	SYMBOL	GENENAME
chr14	106801948	106802685	738	*	1.421569423	0.000159225	0.999921682	Intron (uc031qqx.1/uc031qqx.1, intron 656 of 4910)	14	106744269	106744966	698	1	338004	uc021seu.1	57679	NA	LINC00226	long intergenic non-protein coding RNA 226
chr8	62934158	62934806	649	*	1.32578128	0.000443535	0.999921682	Distal Intergenic	8	63161501	63903628	742128	1	286183	uc010lyq.1	-226695	ENSG00000185942	NKAIN3	sodium/potassium transporting ATPase interacting 3
chr3	130517934	130518306	373	*	1.234080669	0.00177866	0.999921682	Distal Intergenic	3	130569369	130722046	152678	1	27032	uc011blg.2	-51063	ENSG00000017260	ATP2C1	ATPase secretory pathway Ca2+ transporting 1
chr4	170476739	170477265	527	*	1.122670424	0.002287413	0.999921682	3' UTR	4	170475194	170520348	45155	2	4750	uc003isg.1	43083	ENSG00000137601	NEK1	NIMA related kinase 1
chr12	42554761	42555296	536	*	1.052576259	0.004660815	0.999921682	Intron (uc001rmv.3/10138, intron 3 of 3)	12	42475648	42538673	63026	2	283464	uc001rmt.4	-16088	ENSG00000151233	GXYLT1	glucoside xylosyltransferase 1
chr4	87676991	87677471	481	*	1.040070952	0.002017682	0.999921682	Intron (uc003hpy.3/5783, intron 20 of 47)	4	87689667	87726522	36856	1	5783	uc003hqc.1	-12196	ENSG00000163629	PTPN13	protein tyrosine phosphatase non-receptor type 13
chr1	219312806	219313172	367	*	1.036727428	0.008672808	0.999921682	Intron (uc001hlp.3/643723, intron 3 of 4)	1	219254317	219347130	92814	2	643723	uc001hlp.3	33958	ENSG00000228063	LYPLAL1-DT	LYPLAL1 divergent transcript
chr3	143507845	143508244	400	*	1.031821068	0.000940326	0.999921682	Intron (uc003evn.3/285195, intron 4 of 15)	3	142984064	143567373	583310	2	285195	uc003evn.3	59129	ENSG00000181804	SLC9A9	solute carrier family 9 member A9
chr6	153033780	153034419	640	*	1.028358716	0.004595364	0.999921682	Intron (uc003qpc.4/80177, intron 1 of 1)	6	153019030	153045715	26686	1	80177	uc003qpc.4	14750	ENSG00000120279	MYCT1	MYC target 1
chr4	106127998	106128500	503	*	1.02726665	0.001064382	0.999921682	Intron (uc021xqk.1/54790, intron 2 of 2)	4	106155054	106194075	39022	1	54790	uc003hxj.2	-26554	ENSG00000168769	TET2	tet methylcytosine dioxygenase 2
chr9	109629619	109630233	615	*	1.024086037	9.05E-05	0.999921682	Intron (uc004bcz.3/58499, intron 1 of 12)	9	109625378	109773796	148419	1	58499	uc004bcz.3	4241	ENSG00000148143	ZNF462	zinc finger protein 462
chr3	34210254	34210744	491	*	1.022681775	0.005251291	0.999921682	Distal Intergenic	3	33870130	33911199	41070	1	10015	uc011axw.3	340124	ENSG00000170248	PDCD6IP	programmed cell death 6 interacting protein
chr6	53607435	53607805	371	*	1.021145557	0.00217617	0.999921682	Distal Intergenic	6	53659534	53788919	129386	1	55227	uc003pcd.1	-51729	ENSG00000137269	LRRC1	leucine rich repeat containing 1
chr8	29543467	29543919	453	*	1.018204107	0.001355729	0.999921682	Distal Intergenic	8	29578776	29605625	26850	2	619351	uc003xhn.3	61706	ENSG00000251191	LINC00589	long intergenic non-protein coding RNA 589
chr2	152691633	152692301	669	*	1.015494422	0.003437871	0.999921682	3' UTR	2	152657480	152685009	27530	2	26225	uc002txx.1	-6624	ENSG00000162980	ARL5A	ADP ribosylation factor like GTPase 5A
chr7	69053500	69054157	658	*	1.005137064	0.000956041	0.999921682	Distal Intergenic	7	69063905	69755607	691703	1	26053	uc003tvv.4	-9748	ENSG00000158321	AUTS2	activator of transcription and developmental regulator AUTS2
chr13	41827512	41827980	469	*	1.004704164	0.000886593	0.999921682	Intron (uc001uxx.3/9617, intron 5 of 11)	13	41808026	41835506	27481	2	9617	uc001uyc.1	7526	ENSG00000120662	MTRF1	mitochondrial translation release factor 1
chr4	80856867	80857240	374	*	0.999471044	0.001834196	0.999921682	Intron (uc003hly.4/118429, intron 16 of 16)	4	80748625	80784401	35777	1	118425	uc003hlw.4	108242	ENSG00000251321	PCAT4	prostate cancer associated transcript 4
chr14	28354977	28355542	566	*	0.997132853	0.000898883	0.999921682	Distal Intergenic	14	28081794	28108842	27049	1	100505967	uc021rrt.1	273183	ENSG00000258548	LINC00645	long intergenic non-protein coding RNA 645
chr13	48755628	48756236	609	*	0.995072606	1.26E-05	0.394958722	Distal Intergenic	13	48807274	48836232	28959	1	9445	uc001vbz.3	-51038	ENSG00000136156	ITM2B	integral membrane protein 2B
chr2	107990404	107991134	731	*	0.971104315	0.002319029	0.999921682	Distal Intergenic	2	108439520	108442582	3063	2	729121	uc010ywj.1	451448	ENSG00000230651	RGPD4-AS1	RGPD4 antisense RNA 1 (head to head)
chr1	61202780	61203241	462	*	0.967986302	0.002204134	0.999921682	Intron (uc001czt.1/uc001czt.1, intron 1 of 5)	1	61542946	61928460	385515	1	4774	uc001czy.3	-339705	ENSG00000162599	NFIA	nuclear factor I A
chr15	50901654	50902232	579	*	0.961099984	0.001383018	0.999921682	Exon (uc001zyt.4/54822, exon 18 of 39)	15	50896144	50916497	20354	2	54822	uc001zyu.3	14265	ENSG00000092439	TRPM7	transient receptor potential cation channel subfamily M member 7
chr8	68881885	68882612	728	*	0.960238449	0.003312078	0.999921682	Intron (uc003xxu.1/80243, intron 1 of 23)	8	68864603	69143897	279295	1	80243	uc003xxv.1	17282	ENSG00000046889	PREX2	phosphatidylinositol-3,4,5-trisphosphate dependent Rac exchange factor 2
chr10	3431184	3431679	496	*	0.949685623	0.000876858	0.999921682	Intron (uc001igy.1/uc001igy.1, intron 1 of 1)	10	3180427	3215033	34607	2	10531	uc010qai.2	-216151	ENSG00000107959	PITRM1	pitrilysin metallopeptidase 1
chr3	184649180	184649576	397	*	0.946167935	0.004127409	0.999921682	Intron (uc003fpb.1/23355, intron 33 of 46)	3	184603757	184770402	166646	1	23355	uc010hye.1	45423	ENSG00000156931	VPS8	VPS8 subunit of CORVET complex
chr4	125257582	125257941	360	*	0.943136181	0.009757461	0.999921682	Distal Intergenic	4	125585204	125633887	48684	2	57182	uc010inw.3	375946	ENSG00000151458	ANKRD50	ankyrin repeat domain 50
chr1	226637379	226637968	590	*	0.925571276	0.00127893	0.999921682	Distal Intergenic	1	226548392	226595801	47410	2	142	uc001hqd.4	-41578	ENSG00000143799	PARP1	poly(ADP-ribose) polymerase 1
chr13	79974890	79975493	604	*	0.924053	0.001027175	0.999921682	Intron (uc001vky.2/64062, intron 1 of 20)	13	79894100	79979923	85824	2	64062	uc001vky.2	4430	ENSG00000139746	RBM26	RNA binding motif protein 26
chr7	17182619	17182975	357	*	0.92197558	0.00458126	0.999921682	Distal Intergenic	7	17338276	17385775	47500	1	196	uc011jxz.1	-155301	ENSG00000106546	AHR	aryl hydrocarbon receptor
chr7	69323778	69324187	410	*	0.918495644	0.003757232	0.999921682	Intron (uc003tvv.4/26053, intron 1 of 4)	7	69063905	70257885	1193981	1	26053	uc003tvx.4	259873	ENSG00000158321	AUTS2	activator of transcription and developmental regulator AUTS2
chr15	52842931	52843509	579	*	0.915750472	0.002192197	0.999921682	3' UTR	15	52839432	52861213	21782	2	10776	uc002acd.1	17704	ENSG00000128989	ARPP19	cAMP regulated phosphoprotein 19
chr3	143660489	143660985	497	*	0.915483865	0.001994384	0.999921682	Distal Intergenic	3	143690640	143711210	20571	1	205428	uc003evo.3	-29655	ENSG00000181744	DIPK2A	divergent protein kinase domain 2A
chr5	88528035	88528745	711	*	0.915192014	0.002661939	0.999921682	Distal Intergenic	5	88014058	88199922	185865	2	4208	uc003kjm.3	-328113	ENSG00000081189	MEF2C	myocyte enhancer factor 2C
chr17	34357083	34357655	573	*	0.914755547	0.003869701	0.999921682	Distal Intergenic	17	34340097	34345005	4909	2	6368	uc002hkt.1	-12078	ENSG00000274736	CCL23	C-C motif chemokine ligand 23
chr13	73909334	73909935	602	*	0.913206766	0.000805089	0.999921682	Distal Intergenic	13	73633142	73651676	18535	1	688	uc001vje.3	276192	ENSG00000102554	KLF5	Kruppel like factor 5
chr2	155504522	155505462	941	*	0.908929937	0.000904202	0.999921682	Distal Intergenic	2	155555093	155556103	1011	1	3760	uc031rpq.1	-49631	ENSG00000162989	KCNJ3	potassium inwardly rectifying channel subfamily J member 3
chr2	101982276	101982796	521	*	0.906940658	0.003082164	0.999921682	Intron (uc002tba.2/200407, intron 2 of 3)	2	101964816	102003965	39150	2	200407	uc002tba.2	21169	ENSG00000175874	CREG2	cellular repressor of E1A stimulated genes 2
chr2	158163775	158164227	453	*	0.898411267	0.006723545	0.999921682	Intron (uc002tzg.3/11227, intron 8 of 9)	2	158175125	158181750	6626	2	57471	uc010zcj.2	17523	ENSG00000136541	ERMN	ermin
chr1	158032026	158032571	546	*	0.897732425	0.000985254	0.999921682	Intron (uc001frn.4/55243, intron 1 of 14)	1	158045903	158065844	19942	1	55243	uc009wsq.3	-13332	ENSG00000183853	KIRREL1	kirre like nephrin family adhesion molecule 1
chr1	212032891	212033452	562	*	0.896738936	0.00870778	0.999921682	Distal Intergenic	1	211916799	212004114	87316	2	9926	uc001hiv.3	-28777	ENSG00000123684	LPGAT1	lysophosphatidylglycerol acyltransferase 1
chr7	10679189	10679677	489	*	0.894482335	0.002622208	0.999921682	Distal Intergenic	7	10971580	10979813	8234	2	4697	uc003srx.2	300136	ENSG00000189043	NDUFA4	NDUFA4 mitochondrial complex associated
chr16	47375828	47376320	493	*	0.891510215	0.002377184	0.999921682	Intron (uc010vgg.2/81533, intron 3 of 12)	16	47189298	47430131	240834	2	81533	uc010vgg.2	53811	ENSG00000129636	ITFG1	integrin alpha FG-GAP repeat containing 1
chr7	135319311	135319928	618	*	0.889117488	0.006073441	0.999921682	Intron (uc003vsw.3/23165, intron 35 of 42)	7	135347221	135361160	13940	1	647087	uc003vsy.3	-27293	ENSG00000243317	STMP1	short transmembrane mitochondrial protein 1
chr15	83853304	83853837	534	*	0.887273146	0.005388955	0.999921682	Intron (uc002bjs.2/50810, intron 1 of 5)	15	83806804	83876770	69967	2	50810	uc002bjs.2	22933	ENSG00000166503	HDGFL3	HDGF like 3
chr6	135945293	135946072	780	*	0.883886238	0.003706487	0.999921682	Intron (uc003qgn.3/100131814, intron 2 of 5)	6	135819542	136011976	192435	1	100131814	uc010kgo.3	125751	ENSG00000231028	LINC00271	long intergenic non-protein coding RNA 271
chr5	89286046	89286523	478	*	0.88328736	0.009549514	0.999921682	Distal Intergenic	5	89312438	89312537	100	2	100500825	uc021ybi.1	26014	ENSG00000264342	MIR3660	microRNA 3660
chr9	80018086	80018691	606	*	0.880647812	0.002341835	0.999921682	Exon (uc004akr.3/23230, exon 69 of 72)	9	79933151	79954098	20948	1	23230	uc004akt.3	84935	ENSG00000197969	VPS13A	vacuolar protein sorting 13 homolog A
chr6	8706442	8707045	604	*	0.878680388	0.001752009	0.999921682	Intron (uc003mye.3/100506207, intron 3 of 3)	6	8652442	8654080	1639	1	728655	uc003myf.4	54000	NA	HULC	hepatocellular carcinoma up-regulated long non-coding RNA
chr5	108497314	108498300	987	*	0.870056744	0.001610658	0.999921682	Intron (uc003kop.1/2241, intron 17 of 19)	5	108260307	108523373	263067	1	2241	uc031skp.1	237007	ENSG00000151422	FER	FER tyrosine kinase
chr18	33499876	33500769	894	*	0.869020542	0.001254943	0.999921682	Distal Intergenic	18	33484781	33484889	109	2	406963	uc010dmv.2	-14987	ENSG00000207797	MIR187	microRNA 187
chr13	80624683	80625143	461	*	0.865611355	0.004526216	0.999921682	Distal Intergenic	13	80910112	80913794	3683	2	10253	uc001vli.3	288651	ENSG00000136158	SPRY2	sprouty RTK signaling antagonist 2
chr13	92209665	92210375	711	*	0.858788045	0.002335658	0.999921682	Intron (uc010tif.2/2262, intron 2 of 7)	13	92050935	93519487	1468553	1	2262	uc010tif.2	158730	ENSG00000179399	GPC5	glypican 5
chr14	104834022	104834532	511	*	0.85524637	0.001193958	0.999921682	Distal Intergenic	14	105046056	105055118	9063	1	400258	uc010tyh.1	-211524	ENSG00000184601	C14orf180	chromosome 14 open reading frame 180
chr10	25127812	25128320	509	*	0.85391092	0.003633315	0.999921682	Distal Intergenic	10	25137554	25241533	103980	2	56952	uc001ise.1	113213	ENSG00000099256	PRTFDC1	phosphoribosyl transferase domain containing 1
chr10	26942652	26943397	746	*	0.853890792	0.004486356	0.999921682	Distal Intergenic	10	26932037	26942383	10347	1	731789	uc001isu.4	10615	NA	FAM238B	family with sequence similarity 238 member B
chr4	105976570	105976926	357	*	0.853271728	0.005039225	0.999921682	Distal Intergenic	4	106067032	106163928	96897	1	54790	uc021xqk.1	-90106	ENSG00000168769	TET2	tet methylcytosine dioxygenase 2
chr3	11836060	11836583	524	*	0.852603607	0.00228438	0.999921682	Intron (uc003bwh.3/132001, intron 6 of 6)	3	11831919	11888352	56434	2	132001	uc003bwh.3	51769	ENSG00000144559	TAMM41	TAM41 mitochondrial translocator assembly and maintenance homolog
chr8	109534016	109534745	730	*	0.847915836	0.007849292	0.999921682	Distal Intergenic	8	109455853	109499136	43284	1	9694	uc003ymw.1	78163	ENSG00000104412	EMC2	ER membrane protein complex subunit 2
chr7	101233557	101234023	467	*	0.846662442	0.006786178	0.999921682	Distal Intergenic	7	101256605	101272576	15972	2	93408	uc003uyr.3	38553	ENSG00000106436	MYL10	myosin light chain 10
chr20	8658894	8659593	700	*	0.845375184	0.004372183	0.999921682	Intron (uc010zrb.1/23236, intron 9 of 27)	20	8696509	8769172	72664	1	23236	uc002wnd.1	-36916	ENSG00000182621	PLCB1	phospholipase C beta 1
chr5	36416291	36416767	477	*	0.84362169	0.001079327	0.999921682	Distal Intergenic	5	36249104	36302011	52908	2	202151	uc011cow.2	-114280	ENSG00000164188	RANBP3L	RAN binding protein 3 like
chr5	82488641	82489189	549	*	0.842526183	0.004627768	0.999921682	Intron (uc003kia.1/7518, intron 3 of 7)	5	82502120	82649579	147460	1	7518	uc003kig.3	-12931	ENSG00000152422	XRCC4	X-ray repair cross complementing 4
chr6	20675571	20676021	451	*	0.841170206	0.000860726	0.999921682	Intron (uc003ndd.2/54901, intron 5 of 15)	6	20546570	21232634	686065	1	54901	uc021ymk.1	129001	ENSG00000145996	CDKAL1	CDK5 regulatory subunit associated protein 1 like 1
chr4	80429362	80429917	556	*	0.840187094	0.009694538	0.999921682	Intron (uc003hlv.3/100506035, intron 2 of 3)	4	80413747	80497614	83868	1	100506035	uc003hlv.3	15615	ENSG00000250334	LINC00989	long intergenic non-protein coding RNA 989
chr10	64003225	64004203	979	*	0.837504533	0.002448564	0.999921682	Intron (uc001jlw.3/219790, intron 3 of 11)	10	63942794	63996022	53229	2	219790	uc009xpf.1	-7203	ENSG00000182010	RTKN2	rhotekin 2
chr13	76950378	76950918	541	*	0.835063839	0.007119548	0.999921682	Distal Intergenic	13	76445174	76457948	12775	1	729420	uc001vjy.2	505204	ENSG00000178734	LMO7DN	LMO7 downstream neighbor
chr2	149985538	149986050	513	*	0.831291592	0.007833776	0.999921682	Intron (uc002twv.1/130576, intron 1 of 6)	2	149934036	150071772	137737	1	130576	uc002twx.1	51502	ENSG00000150556	LYPD6B	LY6/PLAUR domain containing 6B
chr1	159245031	159245676	646	*	0.829533798	0.004353235	0.999921682	Distal Intergenic	1	159259506	159278014	18509	1	2205	uc001ftq.3	-13830	ENSG00000179639	FCER1A	Fc fragment of IgE receptor Ia
chr13	96459723	96460415	693	*	0.827764413	0.001345308	0.999921682	Intron (uc001vms.3/55757, intron 5 of 5)	13	96453836	96508942	55107	2	55757	uc001vms.3	48527	ENSG00000102595	UGGT2	UDP-glucose glycoprotein glucosyltransferase 2
chr2	139264544	139265315	772	*	0.82661568	0.000126349	0.999921682	Intron (uc002tvh.3/339745, intron 1 of 10)	2	139259350	139330805	71456	1	339745	uc002tvh.3	5194	ENSG00000144228	SPOPL	speckle type BTB/POZ protein like
chr1	91958344	91958789	446	*	0.826090047	0.009109703	0.999921682	Distal Intergenic	1	91966404	91991321	24918	1	8317	uc001doe.3	-7615	ENSG00000097046	CDC7	cell division cycle 7
chr4	48477614	48478275	662	*	0.825131605	0.004030699	0.999921682	Distal Intergenic	4	48485360	48491541	6182	1	201780	uc003gyc.2	-7085	ENSG00000145248	SLC10A4	solute carrier family 10 member 4
chr10	98706750	98707192	443	*	0.824153666	0.005899997	0.999921682	Intron (uc001kmr.3/84458, intron 5 of 8)	10	98741041	98745585	4545	1	26148	uc001kmv.3	-33849	NA	NA	NA
chr16	68064048	68064485	438	*	0.823816774	0.006263766	0.999921682	Intron (uc002evi.4/54920, intron 2 of 16)	16	68055177	68057770	2594	2	55794	uc002evh.2	-6278	ENSG00000182810	DDX28	DEAD-box helicase 28
chr3	23071351	23072189	839	*	0.821548152	0.0075192	0.999921682	Distal Intergenic	3	23244653	23632296	387644	1	7325	uc010hfc.2	-172464	ENSG00000182247	UBE2E2	ubiquitin conjugating enzyme E2 E2
chr11	105943271	105943772	502	*	0.821449128	0.007037741	0.999921682	Intron (uc001pja.3/143879, intron 2 of 3)	11	105948292	105969419	21128	1	60496	uc001pjc.1	-4520	ENSG00000149313	AASDHPPT	aminoadipate-semialdehyde dehydrogenase-phosphopantetheinyl transferase
chr10	90544750	90545591	842	*	0.814126104	0.000216529	0.999921682	Distal Intergenic	10	90562487	90580303	17817	1	340654	uc009xtm.1	-16896	ENSG00000173239	LIPM	lipase family member M
chr5	131529129	131529706	578	*	0.813320924	0.00352778	0.999921682	Intron (uc003kwg.3/8974, intron 14 of 14)	5	131528304	131562935	34632	2	8974	uc003kwg.3	33229	ENSG00000072682	P4HA2	prolyl 4-hydroxylase subunit alpha 2
chr2	63245446	63246145	700	*	0.812726218	0.002529894	0.999921682	Intron (uc010fcp.3/23301, intron 19 of 22)	2	63271100	63274846	3747	2	100132215	uc002scc.4	28701	ENSG00000231609	LOC100132215	uncharacterized LOC100132215
chr15	39458865	39459764	900	*	0.810701144	0.003302052	0.999921682	Distal Intergenic	15	39542885	39547048	4164	1	400360	uc001zkg.2	-83121	ENSG00000175746	C15orf54	chromosome 15 open reading frame 54 (putative)
chr6	109586568	109587219	652	*	0.81016101	0.002844486	0.999921682	Intron (uc003pta.2/100996634, intron 8 of 9)	6	109615506	109629423	13918	1	221262	uc003ptb.1	-28287	ENSG00000203799	CCDC162P	coiled-coil domain containing 162, pseudogene
chr6	143991218	143991787	570	*	0.806279081	0.00266978	0.999921682	Intron (uc003qjq.4/9749, intron 1 of 12)	6	143999102	144152322	153221	1	9749	uc003qjr.4	-7315	ENSG00000112419	PHACTR2	phosphatase and actin regulator 2
chr10	92753153	92753722	570	*	0.805357453	0.006822483	0.999921682	Distal Intergenic	10	92805565	92821916	16352	1	100874184	uc031pwt.1	-51843	NA	LINC00502	long intergenic non-protein coding RNA 502
chr20	34836777	34837631	855	*	0.79741636	0.000103971	0.999921682	Intron (uc002xfc.3/25980, intron 3 of 3)	20	34824339	34844863	20525	1	25980	uc002xfe.2	12438	ENSG00000131043	AAR2	AAR2 splicing factor
chr2	100383954	100384459	506	*	0.796165679	0.005891857	0.999921682	Intron (uc002taf.3/3899, intron 7 of 23)	2	100016938	100106480	89543	2	51455	uc002tad.3	-277474	ENSG00000135945	REV1	REV1 DNA directed polymerase
chr2	7865163	7865702	540	*	0.795127679	0.004575863	0.999921682	Distal Intergenic	2	8062556	8116977	54422	2	339788	uc002qyw.3	251275	ENSG00000235665	LINC00298	long intergenic non-protein coding RNA 298
chr10	100613136	100613933	798	*	0.791559918	0.003591942	0.999921682	Intron (uc001kpn.2/60495, intron 3 of 11)	10	100216834	100995632	778799	2	60495	uc001kpn.2	381699	ENSG00000172987	HPSE2	heparanase 2 (inactive)
chr2	210996336	210996737	402	*	0.791027137	0.002670162	0.999921682	Intron (uc002vds.3/151050, intron 2 of 14)	2	210908157	211019335	111179	2	151050	uc002vdx.1	22598	ENSG00000144445	KANSL1L	KAT8 regulatory NSL complex subunit 1 like
chr10	65257301	65257988	688	*	0.7884511	0.00137461	0.999921682	Distal Intergenic	10	65281123	65359067	77945	1	221035	uc009xpl.2	-23135	ENSG00000165476	REEP3	receptor accessory protein 3
chr5	569889	570641	753	*	0.785072309	0.00154894	0.999921682	Distal Intergenic	5	535955	535997	43	2	100616381	uc021xvw.1	-33892	ENSG00000264233	MIR4456	microRNA 4456
chr6	139253740	139254455	716	*	0.784085215	0.002518914	0.999921682	Intron (uc003qig.4/85021, intron 8 of 18)	6	139225620	139309398	83779	2	85021	uc003qig.4	54943	ENSG00000135597	REPS1	RALBP1 associated Eps domain containing 1
chr6	42692202	42692555	354	*	0.783642374	0.005109896	0.999921682	Promoter (1-2kb)	6	42664333	42690358	26026	2	5961	uc003osk.3	-1844	ENSG00000112619	PRPH2	peripherin 2
chr2	46432667	46433447	781	*	0.783340042	0.008061046	0.999921682	Distal Intergenic	2	46524541	46613842	89302	1	2034	uc002ruv.3	-91094	ENSG00000116016	EPAS1	endothelial PAS domain protein 1
chr18	42559573	42560243	671	*	0.782422471	0.001794376	0.999921682	Intron (uc010dni.3/26040, intron 4 of 5)	18	42550047	42550131	85	2	100422829	uc021uje.1	-9442	ENSG00000265957	MIR4319	microRNA 4319
chr6	155109025	155109696	672	*	0.780624059	0.001196059	0.999921682	Exon (uc003qpz.3/22828, exon 4 of 20)	6	155153831	155578857	425027	1	26230	uc003qqb.3	-44135	ENSG00000146426	TIAM2	TIAM Rac1 associated GEF 2
chr3	24344795	24345460	666	*	0.780470841	0.00293274	0.999921682	Intron (uc003ccx.4/7068, intron 2 of 10)	3	24193881	24206950	13070	2	7068	uc003cda.1	-137845	ENSG00000151090	THRB	thyroid hormone receptor beta
chr3	111846745	111847457	713	*	0.776713504	0.000573968	0.999921682	3' UTR	3	111839688	111852152	12465	2	257144	uc003dys.2	4695	ENSG00000174500	GCSAM	germinal center associated signaling and motility
chr10	103499699	103500318	620	*	0.776029004	0.00494057	0.999921682	Distal Intergenic	10	103529887	103535759	5873	2	2253	uc001ktp.2	35441	ENSG00000107831	FGF8	fibroblast growth factor 8
chr2	110395370	110396015	646	*	0.775615128	0.003168021	0.999921682	Distal Intergenic	2	110371911	110376564	4654	1	65124	uc002tfb.3	23459	ENSG00000198142	SOWAHC	sosondowah ankyrin repeat domain family member C
chr5	153564292	153564720	429	*	0.774964155	0.005988089	0.999921682	Distal Intergenic	5	153570295	153769141	198847	1	55568	uc003lvg.1	-5575	ENSG00000164574	GALNT10	polypeptide N-acetylgalactosaminyltransferase 10
chr1	186754346	186754978	633	*	0.772996249	0.006678711	0.999921682	Distal Intergenic	1	186798032	186958113	160082	1	5321	uc001gsc.3	-43054	ENSG00000116711	PLA2G4A	phospholipase A2 group IVA
chr7	8039523	8039905	383	*	0.772338143	0.007273122	0.999921682	Intron (uc003srk.4/113263, intron 1 of 7)	7	8008374	8128709	120336	1	113263	uc003srk.4	31149	ENSG00000106415	GLCCI1	glucocorticoid induced 1
chr2	73115338	73116059	722	*	0.76937099	0.001684827	0.999921682	Promoter (<=1kb)	2	73114512	73119289	4778	1	6697	uc002sik.2	826	ENSG00000116096	SPR	sepiapterin reductase
chr1	54335223	54336128	906	*	0.767130511	0.00856414	0.999921682	Intron (uc001cvu.3/54432, intron 7 of 10)	1	54317392	54355487	38096	2	54432	uc001cvu.3	19359	ENSG00000058799	YIPF1	Yip1 domain family member 1
chr4	106628637	106629087	451	*	0.767128839	0.006383099	0.999921682	Promoter (<=1kb)	4	106603785	106629881	26097	2	57117	uc003hxw.3	794	ENSG00000138785	INTS12	integrator complex subunit 12
chr6	112471468	112472081	614	*	0.766963766	0.001733126	0.999921682	Exon (uc003pvt.3/3910, exon 17 of 39)	6	112391860	112408751	16892	2	51175	uc003pvq.3	-62717	ENSG00000074935	TUBE1	tubulin epsilon 1
chr15	50213375	50213897	523	*	0.765826029	0.009546493	0.999921682	Intron (uc010ber.3/79895, intron 18 of 28)	15	50187089	50194480	7392	2	79895	uc001zxv.1	-18895	ENSG00000104043	ATP8B4	ATPase phospholipid transporting 8B4 (putative)
chr14	78224420	78225113	694	*	0.765611017	0.003625622	0.999921682	Promoter (2-3kb)	14	78227173	78236085	8913	1	283579	uc001xuh.2	-2060	ENSG00000197734	C14orf178	chromosome 14 open reading frame 178
chr6	11574617	11575162	546	*	0.764900454	0.001530991	0.999921682	Intron (uc010jpa.4/100113407, intron 2 of 2)	6	11538460	11583757	45298	1	100113407	uc010jpa.4	36157	ENSG00000205269	TMEM170B	transmembrane protein 170B
chr7	20664313	20665168	856	*	0.764735599	0.002323636	0.999921682	Intron (uc010kuh.3/340273, intron 2 of 27)	7	20655245	20796637	141393	1	340273	uc010kuh.3	9068	ENSG00000004846	ABCB5	ATP binding cassette subfamily B member 5
chr7	29808125	29808871	747	*	0.764072885	0.00484964	0.999921682	Distal Intergenic	7	29846170	29956682	110513	1	644150	uc022aaz.1	-37299	ENSG00000122574	WIPF3	WAS/WASL interacting protein family member 3
chr8	21059359	21060098	740	*	0.763993352	0.006248886	0.999921682	Distal Intergenic	8	20831497	20852630	21134	1	286114	uc022asp.1	227862	ENSG00000253199	LINC02153	long intergenic non-protein coding RNA 2153
chr20	8010719	8011164	446	*	0.763614035	0.007056973	0.999921682	Distal Intergenic	20	7961716	8000393	38678	2	56255	uc002wmx.1	-10326	ENSG00000125827	TMX4	thioredoxin related transmembrane protein 4
chr17	67165632	67166574	943	*	0.762153479	0.007769984	0.999921682	Intron (uc010wqs.1/10349, intron 3 of 16)	17	67144148	67171922	27775	2	10349	uc010wqs.1	5348	ENSG00000154263	ABCA10	ATP binding cassette subfamily A member 10
chr4	120581355	120582160	806	*	0.761717704	0.009741823	0.999921682	Distal Intergenic	4	120415550	120549981	134432	2	8654	uc003idh.3	-31374	ENSG00000138735	PDE5A	phosphodiesterase 5A
chr1	21773717	21774447	731	*	0.761555589	0.003193769	0.999921682	Intron (uc001ber.4/84224, intron 2 of 14)	1	21766583	21811393	44811	1	84224	uc010odm.3	7134	ENSG00000142794	NBPF3	NBPF member 3
chr2	37517366	37518319	954	*	0.758316507	0.000209017	0.999921682	Exon (uc002rqd.3/23683, exon 3 of 18)	2	37483805	37506533	22729	2	23683	uc002rqe.1	-10833	ENSG00000115825	PRKD3	protein kinase D3
chr7	312961	313559	599	*	0.755885056	0.002610372	0.999921682	Distal Intergenic	7	330136	331454	1319	1	100288524	uc021zyg.1	-16577	ENSG00000248767	WI2-2373I1.2	forkhead box L1-like
chr4	90573971	90574501	531	*	0.755443135	0.009203618	0.999921682	Distal Intergenic	4	90645250	90757364	112115	2	6622	uc010ikt.4	182863	ENSG00000145335	SNCA	synuclein alpha
chr1	168520851	168521294	444	*	0.754023	0.00589029	0.999921682	Distal Intergenic	1	168510003	168513235	3233	2	6846	uc001gfn.4	-7616	ENSG00000143185	XCL2	X-C motif chemokine ligand 2
chr7	141700928	141701639	712	*	0.752823418	0.005851161	0.999921682	Intron (uc003vwy.3/8972, intron 1 of 47)	7	141695679	141806547	110869	1	8972	uc003vwy.3	5249	ENSG00000257335	MGAM	maltase-glucoamylase
chr18	37003744	37004492	749	*	0.752311406	0.008724006	0.999921682	Intron (uc010xcj.1/647946, intron 3 of 3)	18	36786888	36920602	133715	2	647946	uc002lak.1	-83142	ENSG00000267374	MIR924HG	MIR924 host gene
chr1	62976549	62976920	372	*	0.75004339	0.0077963	0.999921682	Intron (uc001dam.3/85440, intron 13 of 29)	1	62923209	63001303	78095	2	85440	uc010oov.1	24383	ENSG00000116641	DOCK7	dedicator of cytokinesis 7
chr4	153728468	153729149	682	*	0.749877824	0.004100031	0.999921682	Intron (uc003imz.3/27236, intron 1 of 8)	4	153701112	153833063	131952	1	27236	uc011cij.2	27356	ENSG00000164144	ARFIP1	ADP ribosylation factor interacting protein 1
chr10	78133886	78134555	670	*	0.749825238	0.008433853	0.999921682	Intron (uc001jxi.3/83938, intron 5 of 5)	10	77542519	78317126	774608	1	83938	uc001jxi.3	591367	ENSG00000148655	LRMDA	leucine rich melanocyte differentiation associated
chr1	56770692	56771194	503	*	0.749333091	0.009224116	0.999921682	Distal Intergenic	1	56960419	57045257	84839	2	8613	uc001cyj.2	274063	ENSG00000162407	PLPP3	phospholipid phosphatase 3
chr13	24519305	24519995	691	*	0.748436745	0.009510522	0.999921682	Exon (uc001upb.2/400110, exon 1 of 5)	13	24481423	24523454	42032	2	400110	uc001upb.2	3459	NA	ANKRD20A19P	ankyrin repeat domain 20 family member A19, pseudogene
chr4	25299287	25299853	567	*	0.747370225	0.00767574	0.999921682	Distal Intergenic	4	25314396	25372005	57610	1	29063	uc003grl.4	-14543	ENSG00000168228	ZCCHC4	zinc finger CCHC-type containing 4
chr14	81666338	81667094	757	*	0.746515223	0.004661952	0.999921682	Promoter (2-3kb)	14	81669039	81669178	140	2	677845	uc001xvi.1	2084	ENSG00000221303	SNORA79	small nucleolar RNA, H/ACA box 79
chr11	43431936	43432551	616	*	0.745097575	0.006045038	0.999921682	Intron (uc001mxh.3/55761, intron 15 of 19)	11	43417686	43468067	50382	1	55761	uc001mxj.3	14250	ENSG00000052841	TTC17	tetratricopeptide repeat domain 17
chr1	115164189	115165017	829	*	0.74183714	0.001096346	0.999921682	Exon (uc001eez.3/163259, exon 5 of 30)	1	115110181	115124265	14085	2	10286	uc001efa.3	-39924	ENSG00000116752	BCAS2	BCAS2 pre-mRNA processing factor
chr13	60581881	60582479	599	*	0.741300925	0.009729792	0.999921682	Intron (uc001vht.4/81624, intron 9 of 27)	13	60586885	60618490	31606	1	100874195	uc031qlx.1	-4406	ENSG00000227528	DIAPH3-AS1	DIAPH3 antisense RNA 1
chr22	22945751	22946204	454	*	0.741230095	0.007801879	0.999921682	Intron (uc031rxg.1/uc031rxg.1, intron 135 of 450)	22	22974028	22987012	12985	2	25812	uc011ait.1	40808	NA	POM121L1P	POM121 transmembrane nucleoporin like 1, pseudogene
chr17	59846000	59846882	883	*	0.740453644	0.000708156	0.999921682	Intron (uc002izk.2/83990, intron 14 of 19)	17	59762133	59858366	96234	2	83990	uc002izl.1	11484	ENSG00000136492	BRIP1	BRCA1 interacting protein C-terminal helicase 1
chr7	18266227	18266713	487	*	0.738424382	0.005319814	0.999921682	Intron (uc011jya.2/9734, intron 2 of 12)	7	18330045	18869015	538971	1	9734	uc003sua.1	-63332	ENSG00000048052	HDAC9	histone deacetylase 9
chr7	147889052	147889772	721	*	0.73822039	0.000539776	0.999921682	Intron (uc003weu.2/26047, intron 18 of 23)	7	148036553	148118088	81536	1	26047	uc003wev.2	-146781	ENSG00000174469	CNTNAP2	contactin associated protein like 2
chr2	42972813	42973459	647	*	0.737502381	0.009926605	0.999921682	Intron (uc002rso.1/57504, intron 17 of 17)	2	42989639	42991401	1763	2	165140	uc002rss.3	17942	ENSG00000162881	OXER1	oxoeicosanoid receptor 1
chr7	20379442	20380305	864	*	0.737425495	0.003722413	0.999921682	Intron (uc011jyh.2/3696, intron 2 of 14)	7	20370725	20455382	84658	1	3696	uc003suu.3	8717	ENSG00000105855	ITGB8	integrin subunit beta 8
chr8	87038732	87039264	533	*	0.736396673	0.005769869	0.999921682	Distal Intergenic	8	87060691	87081851	21161	2	85481	uc011lfy.2	42587	ENSG00000147613	PSKH2	protein serine kinase H2
chr10	127428398	127429181	784	*	0.734496389	0.006304896	0.999921682	Promoter (<=1kb)	10	127429025	127452712	23688	1	26098	uc001lis.1	0	ENSG00000107938	EDRF1	erythroid differentiation regulatory factor 1
chr12	95908568	95908963	396	*	0.734449705	0.004128665	0.999921682	3' UTR	12	95910888	95941980	31093	2	84101	uc009zte.3	33017	ENSG00000136014	USP44	ubiquitin specific peptidase 44
chr9	19923705	19924254	550	*	0.73307905	0.009217166	0.999921682	Distal Intergenic	9	19507450	19787017	279568	2	25769	uc003zob.2	-136688	ENSG00000155886	SLC24A2	solute carrier family 24 member 2
chr21	16704379	16705040	662	*	0.732958161	0.007859626	0.999921682	Distal Intergenic	21	16333556	16438231	104676	2	8204	uc031ruz.1	-266148	ENSG00000180530	NRIP1	nuclear receptor interacting protein 1
chr9	135779303	135780110	808	*	0.732642028	0.004456016	0.999921682	Exon (uc004cca.2/7248, exon 16 of 23)	9	135754290	135765421	11132	1	11092	uc004cbz.1	25013	ENSG00000165698	SPACA9	sperm acrosome associated 9
chr7	93627242	93627897	656	*	0.731996084	0.003923436	0.999921682	Intron (uc003une.4/10282, intron 2 of 6)	7	93592082	93633690	41609	2	10282	uc003une.4	5793	ENSG00000105829	BET1	Bet1 golgi vesicular membrane trafficking protein
chr2	135889017	135889986	970	*	0.731933711	0.008710972	0.999921682	Intron (uc002tuj.3/22930, intron 13 of 23)	2	135847224	135933964	86741	1	22930	uc010fnh.1	41793	ENSG00000115839	RAB3GAP1	RAB3 GTPase activating protein catalytic subunit 1
chr7	12626000	12626581	582	*	0.73182489	0.00279048	0.999921682	Promoter (2-3kb)	7	12629148	12693228	64081	1	85477	uc003sso.4	-2567	ENSG00000006747	SCIN	scinderin
chr4	105866225	105867025	801	*	0.730338744	0.002375566	0.999921682	Distal Intergenic	4	106067032	106163928	96897	1	54790	uc021xqk.1	-200007	ENSG00000168769	TET2	tet methylcytosine dioxygenase 2
chr12	10222837	10223501	665	*	0.730314794	0.009052037	0.999921682	3' UTR	12	10223080	10251605	28526	2	51267	uc001qxb.3	28104	ENSG00000150048	CLEC1A	C-type lectin domain family 1 member A
chr4	82424439	82425204	766	*	0.729283081	0.002839187	0.999921682	Distal Intergenic	4	82372047	82393061	21015	2	153020	uc003hmk.3	-31378	ENSG00000138670	RASGEF1B	RasGEF domain family member 1B
chr1	97004154	97004825	672	*	0.729185947	0.009353465	0.999921682	Distal Intergenic	1	97187175	97239518	52344	1	58155	uc001drm.2	-182350	ENSG00000117569	PTBP2	polypyrimidine tract binding protein 2
chr4	143299028	143299598	571	*	0.729065808	0.005251385	0.999921682	Intron (uc011chm.2/8821, intron 4 of 23)	4	142949182	143352538	403357	2	8821	uc011chm.2	52940	ENSG00000109452	INPP4B	inositol polyphosphate-4-phosphatase type II B
chr10	105672889	105673520	632	*	0.729027472	0.003641656	0.999921682	Intron (uc001kxl.3/79991, intron 1 of 8)	10	105637318	105677427	40110	2	79991	uc001kxl.3	3907	ENSG00000107960	STN1	STN1 subunit of CST complex
chr18	10243566	10244077	512	*	0.72872614	0.005036409	0.999921682	Distal Intergenic	18	10454625	10488698	34074	1	147495	uc002kom.4	-210548	ENSG00000154856	APCDD1	APC down-regulated 1
chr15	84539999	84540398	400	*	0.728013489	0.009136942	0.999921682	Intron (uc010bmt.1/57188, intron 9 of 26)	15	84748939	84795353	46415	1	648809	uc021stg.1	-208541	NA	EFL1P1	elongation factor like GTPase 1 pseudogene 1
chr5	95991846	95992499	654	*	0.727754248	0.001315263	0.999921682	Distal Intergenic	5	95997741	96110385	112645	1	831	uc003klt.3	-5242	ENSG00000153113	CAST	calpastatin
chr15	101521203	101521730	528	*	0.726638222	0.007160392	0.999921682	Intron (uc002bwq.1/79705, intron 3 of 5)	15	101464716	101610317	145602	1	79705	uc010usc.2	56487	ENSG00000154237	LRRK1	leucine rich repeat kinase 1
chr6	90436867	90437540	674	*	0.726626898	0.004729219	0.999921682	Intron (uc003pnn.1/23195, intron 37 of 101)	6	90460669	90494845	34177	2	23195	uc003pno.1	57305	ENSG00000112159	MDN1	midasin AAA ATPase 1
chr1	219355443	219356020	578	*	0.726395275	0.003515039	0.999921682	Intron (uc001hlq.4/127018, intron 2 of 4)	1	219347192	219386207	39016	1	127018	uc009xds.3	8251	ENSG00000143353	LYPLAL1	lysophospholipase like 1
chr17	31198510	31198996	487	*	0.725592178	0.002360419	0.999921682	Intron (uc002hho.1/4642, intron 1 of 21)	17	30819628	31203902	384275	2	4642	uc002hho.1	4906	ENSG00000176658	MYO1D	myosin ID
chr6	108816221	108816840	620	*	0.722287683	0.008640193	0.999921682	Intron (uc003psj.3/246269, intron 10 of 12)	6	108881026	109005971	124946	1	2309	uc003psk.2	-64186	ENSG00000118689	FOXO3	forkhead box O3
chr5	64853844	64854630	787	*	0.720310328	0.004865544	0.999921682	Intron (uc003jts.3/64105, intron 2 of 10)	5	64813593	64858995	45403	2	64105	uc003jts.3	4365	ENSG00000123219	CENPK	centromere protein K
chr4	140067019	140067437	419	*	0.716633027	0.005546445	0.999921682	Distal Intergenic	4	139978871	140060651	81781	2	1998	uc003ihp.1	-6368	ENSG00000109381	ELF2	E74 like ETS transcription factor 2
chr7	26574928	26575485	558	*	0.716604992	0.008073546	0.999921682	Promoter (2-3kb)	7	26572740	26578444	5705	2	9808	uc003sya.2	2959	ENSG00000122548	KIAA0087	KIAA0087 lncRNA
chr15	39844314	39844708	395	*	0.715714499	0.00416733	0.999921682	Distal Intergenic	15	39873280	39889668	16389	1	7057	uc001zkh.3	-28572	ENSG00000137801	THBS1	thrombospondin 1
chr8	95791408	95791978	571	*	0.711388103	0.005833593	0.999921682	Intron (uc003ygx.2/286148, intron 14 of 18)	8	95835518	95872524	37007	1	55656	uc003yha.2	-43540	ENSG00000164941	INTS8	integrator complex subunit 8
chr2	54281104	54281764	661	*	0.711075763	0.002859774	0.999921682	Distal Intergenic	2	54342410	54532435	190026	1	98	uc002rxq.4	-60646	ENSG00000170634	ACYP2	acylphosphatase 2
chr5	138660459	138661344	886	*	0.710183668	0.000168151	0.999921682	Exon (uc003ldt.3/9782, exon 15 of 17)	5	138648193	138667366	19174	1	9782	uc003lec.3	12266	ENSG00000015479	MATR3	matrin 3
chr4	159184987	159185649	663	*	0.708773182	0.008724321	0.999921682	Distal Intergenic	4	159131401	159176439	45039	1	55314	uc010iqi.3	53586	ENSG00000164124	TMEM144	transmembrane protein 144
chr1	160787328	160787838	511	*	0.708435604	0.007611715	0.999921682	Intron (uc001fwu.4/4063, intron 5 of 9)	1	160784210	160798045	13836	1	4063	uc001fwz.3	3118	ENSG00000122224	LY9	lymphocyte antigen 9
chr5	81244112	81244854	743	*	0.707099817	0.002148341	0.999921682	Distal Intergenic	5	81267844	81443936	176093	1	83734	uc003khq.2	-22990	ENSG00000152348	ATG10	autophagy related 10
chr12	93204110	93204582	473	*	0.705569842	0.006638176	0.999921682	Intron (uc001tck.3/8411, intron 17 of 28)	12	93130265	93165868	35604	1	440107	uc001tcj.2	73845	ENSG00000187510	PLEKHG7	pleckstrin homology and RhoGEF domain containing G7
chr9	17413498	17414193	696	*	0.702827717	0.008938794	0.999921682	Intron (uc003zmz.2/54875, intron 16 of 24)	9	17578953	17797122	218170	1	6456	uc003zna.3	-164760	ENSG00000107295	SH3GL2	SH3 domain containing GRB2 like 2, endophilin A1
chr6	144571963	144572508	546	*	0.701723864	0.004861502	0.999921682	Distal Intergenic	6	144607490	144801118	193629	1	7402	uc010khq.1	-34982	ENSG00000152818	UTRN	utrophin
chr20	43643762	43644422	661	*	0.701352092	0.004195756	0.999921682	Intron (uc002xnb.3/6789, intron 9 of 10)	20	43595120	43708593	113474	1	6789	uc010ggy.3	48642	ENSG00000101109	STK4	serine/threonine kinase 4
chr6	147556891	147557295	405	*	0.701226399	0.008044134	0.999921682	Intron (uc003qlz.3/134957, intron 3 of 27)	6	147527107	147711612	184506	1	134957	uc003qly.3	29784	ENSG00000164506	STXBP5	syntaxin binding protein 5
chr1	44708248	44708820	573	*	0.700258784	0.002713491	0.999921682	Intron (uc010okv.2/79033, intron 6 of 6)	1	44679125	44686351	7227	1	55929	uc010oku.1	29123	ENSG00000178028	DMAP1	DNA methyltransferase 1 associated protein 1
chr15	58902835	58903343	509	*	0.700071569	0.002119839	0.999921682	Exon (uc002afd.1/102, exon 13 of 16)	15	58901357	58913820	12464	2	102	uc002aff.1	10477	ENSG00000137845	ADAM10	ADAM metallopeptidase domain 10
chr22	24146513	24147423	911	*	0.699211288	0.000515851	0.999921682	Intron (uc002zya.3/6598, intron 5 of 5)	22	24133943	24145571	11629	1	6598	uc010gue.1	12570	ENSG00000099956	SMARCB1	SWI/SNF related, matrix associated, actin dependent regulator of chromatin, subfamily b, member 1
chr1	115187638	115188249	612	*	0.69829647	0.006114655	0.999921682	5' UTR	1	115127196	115212732	85537	2	163259	uc001efc.1	24483	ENSG00000175984	DENND2C	DENN domain containing 2C
chr5	127246635	127247141	507	*	0.698109809	0.007563474	0.999921682	Distal Intergenic	5	127276132	127418766	142635	2	644873	uc003kun.3	171625	ENSG00000245937	LINC01184	long intergenic non-protein coding RNA 1184
chr17	71232482	71233189	708	*	0.696985796	0.001345545	0.999921682	Exon (uc010wqu.1/55028, exon 3 of 5)	17	71228776	71245095	16320	1	55028	uc002jjm.4	3706	ENSG00000141219	C17orf80	chromosome 17 open reading frame 80
chr1	221941548	221942129	582	*	0.696181928	0.009975167	0.999921682	Distal Intergenic	1	221874764	221915516	40753	2	11221	uc001hmz.2	-26032	ENSG00000143507	DUSP10	dual specificity phosphatase 10
chr15	92121553	92122387	835	*	0.696170464	0.004510877	0.999921682	Distal Intergenic	15	92396938	92709137	312200	1	28232	uc002bqx.2	-274551	ENSG00000176463	SLCO3A1	solute carrier organic anion transporter family member 3A1
chr3	28321216	28321939	724	*	0.696095837	0.006716806	0.999921682	Intron (uc003cea.3/152100, intron 2 of 3)	3	28283124	28361263	78140	1	152100	uc003cea.3	38092	ENSG00000187118	CMC1	C-X9-C motif containing 1
chr10	10992032	10992890	859	*	0.695605041	0.009163736	0.999921682	Promoter (1-2kb)	10	10976903	10994126	17224	2	254312	uc001ikh.4	1236	ENSG00000229240	LINC00710	long intergenic non-protein coding RNA 710
chr5	90672882	90673544	663	*	0.694699589	0.003923611	0.999921682	Promoter (2-3kb)	5	90676164	90716532	40369	1	100129716	uc003kka.4	-2620	ENSG00000281357	ARRDC3-AS1	ARRDC3 antisense RNA 1
chr18	12372523	12373041	519	*	0.69355028	0.003658156	0.999921682	Intron (uc002kqz.2/10939, intron 1 of 16)	18	12328943	12377275	48333	2	10939	uc002kqz.2	4234	ENSG00000141385	AFG3L2	AFG3 like matrix AAA peptidase subunit 2
chr1	7057860	7058800	941	*	0.69279216	0.005156144	0.999921682	Intron (uc001aoi.3/23261, intron 3 of 22)	1	6845384	7829766	984383	1	23261	uc001aoi.3	212476	ENSG00000171735	CAMTA1	calmodulin binding transcription activator 1
chr14	25369419	25369973	555	*	0.687924229	0.009622436	0.999921682	Intron (uc001wpu.3/29091, intron 2 of 5)	14	25281306	25288683	7378	2	29091	uc001wpt.3	-80736	ENSG00000168952	STXBP6	syntaxin binding protein 6
chr2	175128547	175129270	724	*	0.687008338	0.009648292	0.999921682	Distal Intergenic	2	174937175	175113365	176191	2	29789	uc010fqr.3	-15182	ENSG00000138430	OLA1	Obg like ATPase 1
chr10	97846416	97847177	762	*	0.685177365	0.008349016	0.999921682	Promoter (2-3kb)	10	97512963	97849992	337030	2	728558	uc001klg.2	2815	ENSG00000226688	ENTPD1-AS1	ENTPD1 antisense RNA 1
chr2	7552931	7553468	538	*	0.685012668	0.007980313	0.999921682	Distal Intergenic	2	7561392	7590381	28990	1	100506274	uc002qyv.3	-7924	ENSG00000229727	LOC100506274	uncharacterized LOC100506274
chr3	18352748	18353294	547	*	0.684494251	0.006169056	0.999921682	Distal Intergenic	3	18389133	18466829	77697	2	6304	uc003cbh.3	113535	ENSG00000182568	SATB1	SATB homeobox 1
chr6	45937220	45937797	578	*	0.683831804	0.009618453	0.999921682	Intron (uc003oxu.4/53405, intron 1 of 5)	6	45879360	45905334	25975	2	53405	uc003oxw.3	-31886	ENSG00000112782	CLIC5	chloride intracellular channel 5
chr11	120942474	120943078	605	*	0.683723119	0.0097651	0.999921682	Intron (uc009zay.3/219899, intron 7 of 7)	11	120973375	121061515	88141	1	7007	uc010rzo.2	-30297	ENSG00000109927	TECTA	tectorin alpha
chr5	36882227	36882732	506	*	0.683669812	0.001782608	0.999921682	Intron (uc003jkk.4/25836, intron 1 of 45)	5	36876861	37065921	189061	1	25836	uc003jkl.4	5366	ENSG00000164190	NIPBL	NIPBL cohesin loading factor
chr10	114471251	114471702	452	*	0.682153337	0.008744493	0.999921682	Intron (uc001kzy.3/143187, intron 7 of 7)	10	114393929	114394013	85	1	100422909	uc021pyf.1	77322	ENSG00000264763	MIR4295	microRNA 4295
chr2	15768390	15768990	601	*	0.680898727	0.006467561	0.999921682	Exon (uc010yjq.2/1653, exon 18 of 20)	2	15731745	15771235	39491	1	1653	uc021vee.2	36645	ENSG00000079785	DDX1	DEAD-box helicase 1
chr1	64864641	64865049	409	*	0.680305756	0.003177552	0.999921682	Distal Intergenic	1	64936476	65158741	222266	1	57685	uc001dbo.1	-71427	ENSG00000158966	CACHD1	cache domain containing 1
chr6	8092919	8093604	686	*	0.67874462	0.008755305	0.999921682	Intron (uc021ylg.1/100526837, intron 2 of 6)	6	8086641	8086766	126	2	100124533	uc010jod.1	-6153	NA	SCARNA27	small Cajal body-specific RNA 27
chr1	239551828	239552586	759	*	0.678702515	0.001156118	0.999921682	Promoter (1-2kb)	1	239549865	240049896	500032	1	1131	uc001hyo.1	1963	ENSG00000133019	CHRM3	cholinergic receptor muscarinic 3
chr20	8583702	8584392	691	*	0.678475592	0.004530567	0.999921682	Promoter (2-3kb)	20	8581381	8769172	187792	1	23236	uc002wnc.1	2321	ENSG00000182621	PLCB1	phospholipase C beta 1
chr10	20906275	20907140	866	*	0.676398672	0.007659742	0.999921682	Distal Intergenic	10	20840899	20840975	77	1	100616383	uc021pnt.1	65376	ENSG00000265372	MIR4675	microRNA 4675
chr12	8262195	8263140	946	*	0.676384261	0.008098156	0.999921682	Distal Intergenic	12	8276228	8291203	14976	1	50856	uc001qtz.1	-13088	ENSG00000111729	CLEC4A	C-type lectin domain family 4 member A
chr5	81508661	81509258	598	*	0.676332733	0.007825863	0.999921682	Intron (uc003khr.3/83734, intron 5 of 7)	5	81569139	81574235	5097	2	6228	uc003khu.3	64977	ENSG00000186468	RPS23	ribosomal protein S23
chr3	160133045	160133455	411	*	0.674276191	0.006568424	0.999921682	Promoter (1-2kb)	3	160131811	160152741	20931	1	10051	uc003fdl.3	1234	ENSG00000113810	SMC4	structural maintenance of chromosomes 4
chr1	150861256	150861851	596	*	0.673378059	0.003739682	0.999921682	Distal Intergenic	1	150795670	150849244	53575	2	405	uc010pcl.2	-12012	ENSG00000143437	ARNT	aryl hydrocarbon receptor nuclear translocator
chr3	174953230	174954031	802	*	0.672606281	0.004855525	0.999921682	Intron (uc003fit.3/254827, intron 3 of 13)	3	174974200	175205437	231238	1	254827	uc010hwz.1	-20169	ENSG00000177694	NAALADL2	N-acetylated alpha-linked acidic dipeptidase like 2
chr3	167434644	167435228	585	*	0.671845304	0.006766082	0.999921682	Intron (uc003fex.3/11235, intron 3 of 8)	3	167401695	167452594	50900	2	11235	uc003fex.3	17366	ENSG00000114209	PDCD10	programmed cell death 10
chr16	82000742	82001360	619	*	0.671489506	0.0061841	0.999921682	Distal Intergenic	16	82031251	82045093	13843	2	93517	uc002fgu.3	43733	ENSG00000184860	SDR42E1	short chain dehydrogenase/reductase family 42E, member 1
chr10	112738948	112739698	751	*	0.669036	0.001824426	0.999921682	Intron (uc001kzl.4/8036, intron 2 of 8)	10	112723883	112773425	49543	1	8036	uc001kzn.3	15065	ENSG00000108061	SHOC2	SHOC2 leucine rich repeat scaffold protein
chr3	39008595	39009068	474	*	0.668120956	0.002421013	0.999921682	Distal Intergenic	3	38887260	38992052	104793	2	11280	uc021wvy.1	-16543	ENSG00000168356	SCN11A	sodium voltage-gated channel alpha subunit 11
chr2	232072310	232072758	449	*	0.666290736	0.006858227	0.999921682	Intron (uc002vrp.5/80210, intron 2 of 20)	2	232063294	232238606	175313	1	80210	uc031rrs.1	9016	ENSG00000135931	ARMC9	armadillo repeat containing 9
chr1	93925766	93926399	634	*	0.665219714	0.001738494	0.999921682	Intron (uc001dpv.3/54874, intron 1 of 14)	1	93913688	94020218	106531	1	54874	uc010otk.2	12078	ENSG00000137942	FNBP1L	formin binding protein 1 like
chr14	96866730	96867391	662	*	0.664877314	0.007912144	0.999921682	Intron (uc001yfn.3/122481, intron 2 of 17)	14	96858448	96955764	97317	1	122481	uc001yfn.3	8282	ENSG00000140057	AK7	adenylate kinase 7
chr5	111108174	111108748	575	*	0.664278552	0.004947284	0.999921682	Intron (uc011cvr.2/9315, intron 2 of 3)	5	111065000	111093915	28916	2	9315	uc011cvq.2	-14259	ENSG00000134986	NREP	neuronal regeneration related protein
chr1	101709862	101710349	488	*	0.663623026	0.007735658	0.999921682	Distal Intergenic	1	101702459	101707076	4618	1	1901	uc009weg.2	7403	ENSG00000170989	S1PR1	sphingosine-1-phosphate receptor 1
chr12	51003320	51003739	420	*	0.663131629	0.00980302	0.999921682	Intron (uc001rwu.3/57609, intron 1 of 7)	12	51034507	51074044	39538	1	57609	uc009zls.2	-30768	ENSG00000066084	DIP2B	disco interacting protein 2 homolog B
chr18	22738425	22739155	731	*	0.662526662	0.009000393	0.999921682	Intron (uc002kvk.2/25925, intron 5 of 7)	18	22641888	22932214	290327	2	25925	uc002kvk.2	193059	ENSG00000198795	ZNF521	zinc finger protein 521
chr7	79738108	79738685	578	*	0.662361276	0.007908635	0.999921682	Distal Intergenic	7	79764140	79848725	84586	1	2770	uc003uhb.1	-25455	ENSG00000127955	GNAI1	G protein subunit alpha i1
chr7	11020980	11021479	500	*	0.661684601	0.00270274	0.999921682	Intron (uc003sry.2/9678, intron 2 of 16)	7	11013499	11209250	195752	1	9678	uc011jxj.2	7481	ENSG00000106443	PHF14	PHD finger protein 14
chr20	32218303	32218782	480	*	0.661287839	0.003397998	0.999921682	Intron (uc010zug.1/9139, intron 6 of 8)	20	32226547	32237837	11291	1	9139	uc002wzk.1	-7765	ENSG00000078699	CBFA2T2	CBFA2/RUNX1 partner transcriptional co-repressor 2
chr1	221934982	221935742	761	*	0.661009598	0.003027194	0.999921682	Distal Intergenic	1	221874764	221915516	40753	2	11221	uc001hmz.2	-19466	ENSG00000143507	DUSP10	dual specificity phosphatase 10
chr1	236165694	236166412	719	*	0.660407411	0.000395124	0.999921682	Intron (uc009xgc.3/4811, intron 1 of 8)	1	236139132	236175343	36212	2	4811	uc009xgc.3	8931	ENSG00000116962	NID1	nidogen 1
chr7	17262222	17263051	830	*	0.659512848	0.001165159	0.999921682	Distal Intergenic	7	17338276	17385775	47500	1	196	uc011jxz.1	-75225	ENSG00000106546	AHR	aryl hydrocarbon receptor
chr22	29454590	29455179	590	*	0.659326469	0.008750501	0.999921682	Promoter (2-3kb)	22	29454660	29457907	3248	2	25770	uc003aej.1	2728	ENSG00000100249	C22orf31	chromosome 22 open reading frame 31
chr7	128978438	128979152	715	*	0.658634872	0.00298774	0.999921682	Intron (uc003vot.3/23382, intron 1 of 16)	7	129007964	129070052	62089	1	23382	uc003vov.3	-28812	ENSG00000158467	AHCYL2	adenosylhomocysteinase like 2
chr3	150133899	150134440	542	*	0.658450329	0.007711073	0.999921682	Intron (uc003exv.3/9819, intron 1 of 3)	3	150126788	150177615	50828	1	9819	uc003exx.3	7111	ENSG00000196428	TSC22D2	TSC22 domain family member 2
chr9	102541007	102541954	948	*	0.658180758	0.005741103	0.999921682	Intron (uc004bad.1/uc004bad.1, intron 2 of 6)	9	102584137	102596341	12205	1	8013	uc004bae.3	-42183	ENSG00000119508	NR4A3	nuclear receptor subfamily 4 group A member 3
chr1	45050494	45051489	996	*	0.65712	0.001478727	0.999921682	Intron (uc001clv.1/55182, intron 2 of 14)	1	45011165	45011224	60	1	100847089	uc031pmh.1	39329	ENSG00000263381	MIR5584	microRNA 5584
chr7	98900346	98901051	706	*	0.656640323	0.004279957	0.999921682	Distal Intergenic	7	98923496	98963885	40390	1	10552	uc003upx.2	-22445	ENSG00000241685	ARPC1A	actin related protein 2/3 complex subunit 1A
chr1	171908470	171909356	887	*	0.655498587	0.008088968	0.999921682	Intron (uc001gid.5/26052, intron 2 of 14)	1	171810618	172381857	571240	1	26052	uc001gif.4	97852	ENSG00000197959	DNM3	dynamin 3
chr11	124065362	124066258	897	*	0.653435076	0.004849667	0.999921682	Distal Intergenic	11	124095398	124096312	915	1	26492	uc010saf.2	-29140	ENSG00000181214	OR8G2P	olfactory receptor family 8 subfamily G member 2 pseudogene
chr5	122120087	122120676	590	*	0.653088804	0.008485602	0.999921682	Intron (uc003kte.4/6643, intron 1 of 14)	5	122110691	122170234	59544	1	6643	uc011cwn.3	9396	ENSG00000205302	SNX2	sorting nexin 2
chr14	72781509	72782102	594	*	0.653065783	0.004575518	0.999921682	Intron (uc021rvv.1/9628, intron 1 of 15)	14	72887687	72940777	53091	1	9628	uc010arg.3	-105585	ENSG00000182732	RGS6	regulator of G protein signaling 6
chr10	129008080	129008740	661	*	0.652867729	0.004361501	0.999921682	Intron (uc001ljt.3/1793, intron 27 of 51)	10	128933690	128994422	60733	2	642938	uc001ljv.1	-13658	ENSG00000188916	INSYN2A	inhibitory synaptic factor 2A
chr6	170408409	170409113	705	*	0.652571583	0.007172281	0.999921682	Distal Intergenic	6	170563422	170571657	8236	2	154449	uc003qxl.2	162544	ENSG00000230960	LOC154449	uncharacterized LOC154449
chr11	75697685	75698296	612	*	0.651111092	0.004397862	0.999921682	Intron (uc001oxc.3/7405, intron 8 of 14)	11	75694431	75855282	160852	1	7405	uc010rrx.2	3254	ENSG00000198382	UVRAG	UV radiation resistance associated
chr17	28673029	28673555	527	*	0.650619863	0.003675825	0.999921682	Distal Intergenic	17	28643366	28661065	17700	2	388364	uc010csh.1	-11964	ENSG00000182271	TMIGD1	transmembrane and immunoglobulin domain containing 1
chr10	81200260	81200808	549	*	0.649518637	0.004779833	0.999921682	Intron (uc010qlr.2/219654, intron 1 of 3)	10	81142083	81203928	61846	2	219654	uc010qlr.2	3120	ENSG00000165424	ZCCHC24	zinc finger CCHC-type containing 24
chr2	100378873	100379638	766	*	0.649277826	0.006063055	0.999921682	Intron (uc002taf.3/3899, intron 7 of 23)	2	100016938	100106480	89543	2	51455	uc002tad.3	-272393	ENSG00000135945	REV1	REV1 DNA directed polymerase
chr15	100384213	100384708	496	*	0.648516269	0.00760421	0.999921682	Distal Intergenic	15	100340122	100347132	7011	2	196968	uc010bow.3	-37081	ENSG00000182397	DNM1P46	dynamin 1 pseudogene 46
chr10	30345977	30346923	947	*	0.647094533	0.001175918	0.999921682	Promoter (1-2kb)	10	30301729	30348488	46760	2	57608	uc001iux.3	1565	ENSG00000165757	JCAD	junctional cadherin 5 associated
chr13	48469687	48470680	994	*	0.646474891	0.004447531	0.999921682	Distal Intergenic	13	48516791	48575110	58320	2	8803	uc010tgb.2	104430	ENSG00000136143	SUCLA2	succinate-CoA ligase ADP-forming beta subunit
chr20	19589328	19589960	633	*	0.646314538	0.00972343	0.999921682	Intron (uc002wrl.3/57419, intron 6 of 16)	20	19867165	19983103	115939	1	54453	uc002wro.2	-277205	ENSG00000132669	RIN2	Ras and Rab interactor 2
chr18	18647450	18648204	755	*	0.646264127	0.003620409	0.999921682	Intron (uc002kte.3/6093, intron 2 of 32)	18	18529703	18691812	162110	2	6093	uc002kte.3	43608	ENSG00000067900	ROCK1	Rho associated coiled-coil containing protein kinase 1
chr14	59746416	59746962	547	*	0.645380087	0.009887679	0.999921682	Intron (uc001xea.2/23002, intron 2 of 24)	14	59730159	59838123	107965	1	23002	uc031qou.1	16257	ENSG00000100592	DAAM1	dishevelled associated activator of morphogenesis 1
chr1	62364166	62364694	529	*	0.645198168	0.005565747	0.999921682	Intron (uc009waf.1/10207, intron 22 of 35)	1	62417926	62583006	165081	1	10207	uc010oot.2	-53232	ENSG00000132849	PATJ	PATJ crumbs cell polarity complex component
chr3	53491638	53492588	951	*	0.644862709	0.003955672	0.999921682	Distal Intergenic	3	53529076	53846492	317417	1	776	uc003dgu.5	-36488	ENSG00000157388	CACNA1D	calcium voltage-gated channel subunit alpha1 D
chr2	29204916	29205715	800	*	0.643799632	0.005683726	0.999921682	Promoter (<=1kb)	2	29204164	29275096	70933	1	165186	uc010ymm.2	752	ENSG00000189350	TOGARAM2	TOG array regulator of axonemal microtubules 2
chr11	59384105	59384891	787	*	0.642352383	0.00474127	0.999921682	Promoter (<=1kb)	11	59341871	59383617	41747	2	5007	uc001noc.1	-488	ENSG00000110048	OSBP	oxysterol binding protein
chr6	144589614	144590149	536	*	0.641899277	0.008377677	0.999921682	Distal Intergenic	6	144607490	144801118	193629	1	7402	uc010khq.1	-17341	ENSG00000152818	UTRN	utrophin
chr10	32134208	32135076	869	*	0.640992859	0.003737686	0.999921682	Intron (uc001ivy.2/94134, intron 3 of 15)	10	32094326	32098256	3931	2	94134	uc001ivx.2	-35952	ENSG00000165322	ARHGAP12	Rho GTPase activating protein 12
chr11	95074205	95074815	611	*	0.639132978	0.007124009	0.999921682	Distal Intergenic	11	94898677	94965705	67029	2	143686	uc010rug.2	-108500	ENSG00000149212	SESN3	sestrin 3
chr13	92802989	92803987	999	*	0.638355119	0.007740787	0.999921682	Intron (uc010tif.2/2262, intron 7 of 7)	13	93353642	93372227	18586	2	100873969	uc031qmt.1	568240	ENSG00000235984	GPC5-AS1	GPC5 antisense RNA 1
chr11	12050077	12050666	590	*	0.63779614	0.005406629	0.999921682	Distal Intergenic	11	11985938	12031316	45379	2	27122	uc010rcg.1	-18761	ENSG00000050165	DKK3	dickkopf WNT signaling pathway inhibitor 3
chr1	173348723	173349396	674	*	0.637485396	0.005244442	0.999921682	Intron (uc001gix.1/100506023, intron 2 of 2)	1	173204199	173446294	242096	2	100506023	uc001gix.1	96898	NA	LOC100506023	uncharacterized LOC100506023
chr17	35634486	35635344	859	*	0.637171301	0.007831856	0.999921682	Exon (uc002hnk.3/31, exon 5 of 55)	17	35441927	35656692	214766	2	31	uc002hnk.3	21348	ENSG00000278540	ACACA	acetyl-CoA carboxylase alpha
chr9	128342996	128343870	875	*	0.636637815	0.005737405	0.999921682	Intron (uc010mwz.3/79109, intron 2 of 8)	9	128199673	128357925	158253	2	79109	uc010mwz.3	14055	ENSG00000119487	MAPKAP1	MAPK associated protein 1
chr12	88800655	88801517	863	*	0.635801702	0.007423514	0.999921682	Distal Intergenic	12	88886570	88912644	26075	2	4254	uc009zsn.3	111127	ENSG00000049130	KITLG	KIT ligand
chr2	16062153	16062728	576	*	0.634658477	0.004650039	0.999921682	Distal Intergenic	2	16080683	16087129	6447	1	4613	uc002rci.3	-17955	ENSG00000134323	MYCN	MYCN proto-oncogene, bHLH transcription factor
chr1	173323912	173324738	827	*	0.633955679	0.003787116	0.999921682	Intron (uc001gix.1/100506023, intron 2 of 2)	1	173204199	173446294	242096	2	100506023	uc001gix.1	121556	NA	LOC100506023	uncharacterized LOC100506023
chr11	95560837	95561278	442	*	0.632108606	0.007911228	0.999921682	Exon (uc009ywn.2/9702, exon 9 of 12)	11	95523625	95565857	42233	1	9702	uc010ruh.2	37212	ENSG00000166037	CEP57	centrosomal protein 57
chr4	71998725	71999661	937	*	0.631990303	0.001406493	0.999921682	Distal Intergenic	4	72053003	72437804	384802	1	8671	uc003hfy.3	-53342	ENSG00000080493	SLC4A4	solute carrier family 4 member 4
chr19	21225266	21226086	821	*	0.631982656	0.008829749	0.999921682	Intron (uc002npj.3/80264, intron 4 of 4)	19	21203426	21242852	39427	1	80264	uc002npk.3	21840	ENSG00000118620	ZNF430	zinc finger protein 430
chr2	75040674	75041348	675	*	0.631473839	0.004177291	0.999921682	Distal Intergenic	2	75059782	75120481	60700	1	3099	uc002snd.3	-18434	ENSG00000159399	HK2	hexokinase 2
chr1	36200994	36201768	775	*	0.630776366	0.007090063	0.999921682	3' UTR	1	36179477	36184790	5314	2	127703	uc001bzh.1	-16204	ENSG00000142686	C1orf216	chromosome 1 open reading frame 216
chr4	153411073	153411522	450	*	0.628312051	0.003054844	0.999921682	Promoter (<=1kb)	4	153410479	153410568	90	2	100422896	uc021xtd.1	-505	ENSG00000264678	MIR3140	microRNA 3140
chr22	29362049	29362560	512	*	0.62653334	0.005902862	0.999921682	Intron (uc003aeg.3/84133, intron 1 of 8)	22	29313377	29453476	140100	1	84133	uc021wnq.1	48672	ENSG00000183579	ZNRF3	zinc and ring finger 3
chr9	112941985	112942546	562	*	0.626118742	0.005029175	0.999921682	Distal Intergenic	9	112961846	112970413	8568	2	401546	uc011lwk.2	27867	ENSG00000188959	C9orf152	chromosome 9 open reading frame 152
chr7	91988729	91989350	622	*	0.625866562	0.00505425	0.999921682	Intron (uc003ulw.2/54467, intron 9 of 19)	7	92000791	92030698	29908	1	54467	uc010lew.1	-11441	ENSG00000001629	ANKIB1	ankyrin repeat and IBR domain containing 1
chr11	12283719	12284180	462	*	0.62543771	0.007736278	0.999921682	3' UTR	11	12260983	12285331	24349	1	9645	uc001mkf.3	22736	ENSG00000133816	MICAL2	microtubule associated monooxygenase, calponin and LIM domain containing 2
chr4	41218973	41219820	848	*	0.625171164	0.006979635	0.999921682	Promoter (2-3kb)	4	40812044	41216635	404592	2	323	uc003gvn.3	-2338	ENSG00000163697	APBB2	amyloid beta precursor protein binding family B member 2
chr15	86132001	86132519	519	*	0.624546283	0.003717209	0.999921682	Intron (uc002blt.2/11214, intron 8 of 14)	15	86126145	86228104	101960	1	11214	uc010bne.1	5856	ENSG00000170776	AKAP13	A-kinase anchoring protein 13
chr3	122161263	122162107	845	*	0.624230528	0.006001927	0.999921682	Intron (uc003efb.1/3836, intron 6 of 10)	3	122140748	122178732	37985	2	3836	uc003efb.1	16625	ENSG00000114030	KPNA1	karyopherin subunit alpha 1
chr14	70723858	70724648	791	*	0.622104672	0.008437437	0.999921682	Distal Intergenic	14	70712470	70714518	2049	2	145241	uc010ttg.2	-9340	ENSG00000235812	ADAM21P1	ADAM metallopeptidase domain 21 pseudogene 1
chr14	34366499	34367330	832	*	0.621281713	0.004149988	0.999921682	Distal Intergenic	14	34393421	34420032	26612	2	112399	uc001wry.3	52702	ENSG00000129521	EGLN3	egl-9 family hypoxia inducible factor 3
chr2	179062706	179063572	867	*	0.620823514	0.001823812	0.999921682	Intron (uc002ulw.3/114880, intron 1 of 13)	2	179059208	179264160	204953	1	114880	uc010zfe.2	3498	ENSG00000079156	OSBPL6	oxysterol binding protein like 6
chr4	160133904	160134871	968	*	0.61913514	0.002272894	0.999921682	Distal Intergenic	4	160188998	160281301	92304	1	9693	uc003iqg.4	-54127	ENSG00000109756	RAPGEF2	Rap guanine nucleotide exchange factor 2
chr7	18694926	18695684	759	*	0.616858516	0.009249787	0.999921682	Intron (uc011jya.2/9734, intron 12 of 12)	7	18629968	18788761	158794	1	9734	uc010kue.1	64958	ENSG00000048052	HDAC9	histone deacetylase 9
chr10	71753974	71754833	860	*	0.616765802	0.005853604	0.999921682	Distal Intergenic	10	71812357	71872040	59684	1	55506	uc001jqm.3	-57524	ENSG00000099284	MACROH2A2	macroH2A.2 histone
chr14	103317606	103318223	618	*	0.615049389	0.009430095	0.999921682	Intron (uc001ymc.2/7187, intron 2 of 11)	14	103388993	103397179	8187	1	81693	uc001ymg.4	-70770	ENSG00000166126	AMN	amnion associated transmembrane protein
chr5	31486070	31486869	800	*	0.61357892	0.005643007	0.999921682	Exon (uc003jhg.2/29102, exon 13 of 35)	5	31493314	31527019	33706	2	29102	uc010iui.1	40150	ENSG00000113360	DROSHA	drosha ribonuclease III
chr1	8184177	8184688	512	*	0.611782961	0.004491604	0.999921682	Distal Intergenic	1	8071779	8086393	14615	2	54206	uc001aoz.3	-97784	ENSG00000116285	ERRFI1	ERBB receptor feedback inhibitor 1
chr7	38879357	38880120	764	*	0.611570467	0.004985651	0.999921682	Intron (uc003tgy.3/27072, intron 4 of 28)	7	38763543	38948800	185258	2	27072	uc003tgy.3	68680	ENSG00000006715	VPS41	VPS41 subunit of HOPS complex
chr16	23692097	23692911	815	*	0.611514797	0.004555617	0.999921682	Promoter (1-2kb)	16	23690201	23701688	11488	1	5347	uc002dlz.1	1896	ENSG00000166851	PLK1	polo like kinase 1
chr8	124357055	124357533	479	*	0.610350655	0.009366977	0.999921682	Exon (uc011lii.2/29028, exon 19 of 28)	8	124332091	124408619	76529	2	29028	uc011lii.2	51086	ENSG00000156802	ATAD2	ATPase family AAA domain containing 2
chr12	105761702	105762481	780	*	0.61031822	0.003958378	0.999921682	Intron (uc001tlh.4/387882, intron 5 of 5)	12	105724414	105765296	40883	1	387882	uc031qji.1	37288	ENSG00000235162	C12orf75	chromosome 12 open reading frame 75
chr14	76092732	76093715	984	*	0.608031755	0.008704186	0.999921682	Intron (uc001xrs.2/55640, intron 3 of 9)	14	76071805	76114512	42708	1	55640	uc010tvd.1	20927	ENSG00000119686	FLVCR2	feline leukemia virus subgroup C cellular receptor family member 2
chr14	58978142	58978904	763	*	0.607887777	0.002335448	0.999921682	Intron (uc001xdt.4/9786, intron 29 of 31)	14	58909424	58955081	45658	1	9786	uc010tru.1	68718	ENSG00000100578	KIAA0586	KIAA0586
chr5	82494542	82495349	808	*	0.606989854	0.004589236	0.999921682	Intron (uc003kia.1/7518, intron 4 of 7)	5	82502120	82649579	147460	1	7518	uc003kig.3	-6771	ENSG00000152422	XRCC4	X-ray repair cross complementing 4
chr1	207110535	207111263	729	*	0.605754929	0.005137838	0.999921682	Exon (uc001hez.3/5284, exon 4 of 11)	1	207101867	207119811	17945	2	5284	uc001hez.3	8548	ENSG00000162896	PIGR	polymeric immunoglobulin receptor
chr20	44082226	44082976	751	*	0.605445524	0.007068977	0.999921682	Distal Intergenic	20	44098394	44110172	11779	1	10406	uc002xoo.3	-15418	ENSG00000101443	WFDC2	WAP four-disulfide core domain 2
chr22	49909027	49909580	554	*	0.60210982	0.004955581	0.999921682	Intron (uc003biq.3/uc003biq.3, intron 1 of 4)	22	50013290	50051190	37901	2	348645	uc003bit.3	141610	ENSG00000188511	C22orf34	chromosome 22 open reading frame 34
chr14	51056912	51057805	894	*	0.602098606	0.002933305	0.999921682	Exon (uc001wyd.4/51062, exon 4 of 14)	14	51026845	51099784	72940	1	51062	uc021rsx.1	30067	ENSG00000198513	ATL1	atlastin GTPase 1
chr14	89069921	89070642	722	*	0.601968601	0.001288814	0.999921682	Intron (uc001xww.3/79882, intron 12 of 16)	14	89060730	89079853	19124	1	79882	uc001xxc.3	9191	ENSG00000100722	ZC3H14	zinc finger CCCH-type containing 14
chr1	180323701	180324618	918	*	0.598803542	0.003646246	0.999921682	Intron (uc001gog.3/84320, intron 6 of 7)	1	180238798	180243816	5019	2	100527964	uc001gof.2	-79885	ENSG00000230124	LHX4-AS1	LHX4 antisense RNA 1
chr4	6676726	6677280	555	*	0.598738958	0.004090464	0.999921682	Promoter (<=1kb)	4	6675918	6677774	1857	1	93622	uc003gjk.2	808	ENSG00000170846	LOC93622	Morf4 family associated protein 1 like 1 pseudogene
chr15	67122696	67123324	629	*	0.597954294	0.00986657	0.999921682	Distal Intergenic	15	67000930	67074337	73408	1	4091	uc002aqg.3	121766	ENSG00000137834	SMAD6	SMAD family member 6
chr5	80873340	80874267	928	*	0.597789445	0.003769315	0.999921682	Intron (uc003kho.4/23635, intron 4 of 16)	5	80713179	81047072	333894	2	23635	uc003kho.4	172805	ENSG00000145687	SSBP2	single stranded DNA binding protein 2
chr12	2761861	2762371	511	*	0.595879068	0.009411918	0.999921682	Intron (uc001qjz.2/775, intron 32 of 46)	12	2750633	2807115	56483	1	775	uc010sea.1	11228	ENSG00000151067	CACNA1C	calcium voltage-gated channel subunit alpha1 C
chr2	36752037	36752598	562	*	0.594893773	0.00439471	0.999921682	Intron (uc002rpd.3/51232, intron 13 of 16)	2	36779404	36821709	42306	2	9637	uc002rpf.2	69111	ENSG00000171055	FEZ2	fasciculation and elongation protein zeta 2
chr4	82368869	82369683	815	*	0.59425231	0.006772453	0.999921682	Exon (uc003hmi.1/153020, exon 5 of 14)	4	82348219	82393061	44843	2	153020	uc003hmi.1	23378	ENSG00000138670	RASGEF1B	RasGEF domain family member 1B
chr18	60293410	60294405	996	*	0.593801727	0.006746254	0.999921682	Distal Intergenic	18	60227586	60245818	18233	1	54877	uc002liq.3	65824	ENSG00000141664	ZCCHC2	zinc finger CCHC-type containing 2
chr1	51981083	51981770	688	*	0.593316653	0.007735334	0.999921682	Intron (uc001csq.1/2060, intron 1 of 24)	1	51819935	51984995	165061	2	2060	uc001csq.1	3225	ENSG00000085832	EPS15	epidermal growth factor receptor pathway substrate 15
chr21	37775656	37776358	703	*	0.593197915	0.005972088	0.999921682	Intron (uc002yvj.3/8208, intron 8 of 13)	21	37757689	37789125	31437	1	8208	uc002yvj.3	17967	ENSG00000159259	CHAF1B	chromatin assembly factor 1 subunit B
chr10	75983451	75984370	920	*	0.591739906	0.009405129	0.999921682	Exon (uc001jwi.3/132, exon 3 of 11)	10	75936247	76469061	532815	1	132	uc010qlc.2	47204	ENSG00000156110	ADK	adenosine kinase
chr4	170526687	170527480	794	*	0.591209257	0.003650516	0.999921682	Intron (uc003isb.2/4750, intron 1 of 33)	4	170314421	170533778	219358	2	4750	uc003isb.2	6298	ENSG00000137601	NEK1	NIMA related kinase 1
chr12	51899212	51899969	758	*	0.590818999	0.00563424	0.999921682	5' UTR	12	51895612	51909547	13936	1	9498	uc001ryt.2	3600	ENSG00000050438	SLC4A8	solute carrier family 4 member 8
chr3	105588663	105589313	651	*	0.59051076	0.007429449	0.999921682	Promoter (<=1kb)	3	105438891	105588266	149376	2	868	uc011bhj.1	-397	ENSG00000114423	CBLB	Cbl proto-oncogene B
chr17	32645313	32646234	922	*	0.590499603	0.008635527	0.999921682	Promoter (<=1kb)	17	32646066	32648421	2356	1	6355	uc002hib.3	0	ENSG00000108700	CCL8	C-C motif chemokine ligand 8
chr5	147808557	147809042	486	*	0.590026824	0.003906551	0.999921682	Intron (uc003lpg.2/81545, intron 15 of 21)	5	147774277	147822399	48123	1	81545	uc031slt.1	34280	ENSG00000145868	FBXO38	F-box protein 38
chr17	9292585	9293229	645	*	0.589545673	0.007857045	0.999921682	Intron (uc002glx.3/9482, intron 6 of 7)	17	9153788	9479275	325488	2	9482	uc002glx.3	186046	ENSG00000170310	STX8	syntaxin 8
chr17	42522821	42523182	362	*	0.589458182	0.008879684	0.999921682	Intron (uc002igv.2/23131, intron 1 of 6)	17	42472645	42542461	69817	2	23131	uc002igv.2	19279	ENSG00000186566	GPATCH8	G-patch domain containing 8
chr15	44821639	44822095	457	*	0.588737312	0.007611359	0.999921682	Distal Intergenic	15	44826703	44829098	2396	2	645212	uc021skh.1	7003	ENSG00000179523	EIF3J-DT	EIF3J divergent transcript
chr9	117271558	117272531	974	*	0.588505103	0.005364591	0.999921682	Distal Intergenic	9	117240601	117267736	27136	2	25861	uc004bjb.3	-3822	ENSG00000095397	WHRN	whirlin
chr17	62473270	62473768	499	*	0.588377897	0.007525881	0.999921682	Downstream (<1kb)	17	62461569	62464760	3192	1	284021	uc010wpz.2	11701	ENSG00000271605	MILR1	mast cell immunoglobulin like receptor 1
chr19	44049090	44049758	669	*	0.586915907	0.007020761	0.999921682	Intron (uc002owt.2/7515, intron 14 of 16)	19	44037340	44040284	2945	1	284346	uc002ows.3	11750	ENSG00000176472	ZNF575	zinc finger protein 575
chr15	76156358	76157090	733	*	0.586908734	0.006698876	0.999921682	Intron (uc002bbg.2/92912, intron 3 of 12)	15	76152219	76193388	41170	1	92912	uc002bbi.2	4139	ENSG00000140367	UBE2Q2	ubiquitin conjugating enzyme E2 Q2
chr2	136749469	136749960	492	*	0.586279974	0.00612691	0.999921682	Distal Intergenic	2	136664254	136743222	78969	2	1615	uc010fnj.1	-6247	ENSG00000115866	DARS1	aspartyl-tRNA synthetase 1
chr2	43550890	43551488	599	*	0.585550946	0.00924401	0.999921682	Intron (uc010far.3/63892, intron 15 of 22)	2	43454350	43455994	1645	1	100129726	uc010ynx.1	96540	ENSG00000279873	LINC01126	long intergenic non-protein coding RNA 1126
chr1	161744694	161745435	742	*	0.585370711	0.00553935	0.999921682	Intron (uc001gbq.2/22926, intron 1 of 13)	1	161736034	161933860	197827	1	22926	uc001gbs.3	8660	ENSG00000118217	ATF6	activating transcription factor 6
chr7	85158415	85159193	779	*	0.584040869	0.007362482	0.999921682	Distal Intergenic	7	84679673	84816171	136499	2	223117	uc010lee.1	-342244	ENSG00000153993	SEMA3D	semaphorin 3D
chr1	100967936	100968430	495	*	0.583561615	0.005483587	0.999921682	Intron (uc001dtg.4/8556, intron 15 of 15)	1	101003728	101007583	3856	1	54112	uc001dth.3	-35298	ENSG00000181656	GPR88	G protein-coupled receptor 88
chr15	71059773	71060582	810	*	0.582866185	0.006069193	0.999921682	Distal Intergenic	15	70946893	71055850	108958	2	55075	uc010uke.2	-3923	ENSG00000137831	UACA	uveal autoantigen with coiled-coil domains and ankyrin repeats
chr4	170587401	170588011	611	*	0.581579333	0.009147102	0.999921682	Intron (uc003ish.3/1182, intron 2 of 13)	4	170581213	170644338	63126	1	1182	uc003isj.2	6188	ENSG00000109572	CLCN3	chloride voltage-gated channel 3
chr18	72924633	72925260	628	*	0.58092618	0.00658136	0.999921682	Promoter (1-2kb)	18	72922710	73001905	79196	1	10194	uc002lly.4	1923	ENSG00000179981	TSHZ1	teashirt zinc finger homeobox 1
chr14	71203555	71204154	600	*	0.580176154	0.006565	0.999921682	Intron (uc001xmk.3/4293, intron 7 of 10)	14	71194854	71250162	55309	2	4293	uc001xmk.3	46008	ENSG00000006432	MAP3K9	mitogen-activated protein kinase kinase kinase 9
chr7	69082132	69083105	974	*	0.579964186	0.006465584	0.999921682	Intron (uc003tvv.4/26053, intron 1 of 4)	7	69063905	70257885	1193981	1	26053	uc003tvx.4	18227	ENSG00000158321	AUTS2	activator of transcription and developmental regulator AUTS2
chr9	80503418	80503881	464	*	0.57946793	0.009453215	0.999921682	Intron (uc004akw.3/2776, intron 2 of 6)	9	80335191	80437915	102725	2	2776	uc011lso.2	-65503	ENSG00000156052	GNAQ	G protein subunit alpha q
chr9	101536692	101537492	801	*	0.57921945	0.008278009	0.999921682	Promoter (2-3kb)	9	101493611	101539736	46126	2	203286	uc004ayv.2	2244	ENSG00000165138	ANKS6	ankyrin repeat and sterile alpha motif domain containing 6
chr1	94897269	94898048	780	*	0.574362825	0.008791831	0.999921682	Intron (uc001dqm.4/5825, intron 1 of 8)	1	94883933	94984219	100287	1	5825	uc010otp.2	13336	ENSG00000117528	ABCD3	ATP binding cassette subfamily D member 3
chr10	89605415	89606146	732	*	0.573975224	0.007116711	0.999921682	Distal Intergenic	10	89618918	89623194	4277	2	100144748	uc009xti.3	17048	ENSG00000227268	KLLN	killin, p53 regulated DNA replication inhibitor
chr14	68466279	68467198	920	*	0.57369601	0.004435445	0.999921682	Intron (uc001xkd.3/5890, intron 7 of 10)	14	68286496	69196935	910440	1	5890	uc001xkg.2	179783	ENSG00000182185	RAD51B	RAD51 paralog B
chr22	38767440	38768084	645	*	0.573412016	0.008337868	0.999921682	Intron (uc003avm.2/1454, intron 3 of 14)	22	38755424	38793450	38027	2	400927	uc003avr.1	25366	NA	TPTEP2	TPTE pseudogene 2
chr11	78242999	78243928	930	*	0.57326267	0.00773914	0.999921682	Intron (uc001ozi.3/79731, intron 5 of 13)	11	78147007	78285909	138903	2	79731	uc001ozi.3	41981	ENSG00000137513	NARS2	asparaginyl-tRNA synthetase 2, mitochondrial
chr1	36252856	36253824	969	*	0.569322242	0.007688016	0.999921682	Distal Intergenic	1	36197713	36235551	37839	2	63967	uc009vux.3	-17305	ENSG00000092853	CLSPN	claspin
chr17	2531152	2531672	521	*	0.568658528	0.002156183	0.999921682	Intron (uc010ckb.2/5048, intron 1 of 7)	17	2496923	2588909	91987	1	5048	uc002fuw.4	34229	ENSG00000007168	PAFAH1B1	platelet activating factor acetylhydrolase 1b regulatory subunit 1
chr8	71268703	71269076	374	*	0.568463457	0.005121028	0.999921682	Intron (uc003xyn.1/10499, intron 1 of 22)	8	71024267	71316020	291754	2	10499	uc003xyn.1	46944	ENSG00000140396	NCOA2	nuclear receptor coactivator 2
chr2	129198668	129199404	737	*	0.567699214	0.006680787	0.999921682	Distal Intergenic	2	129023054	129076171	53118	2	9394	uc002tpt.4	-122497	ENSG00000136720	HS6ST1	heparan sulfate 6-O-sulfotransferase 1
chr3	71927633	71928044	412	*	0.566852604	0.005556509	0.999921682	Distal Intergenic	3	71820806	71834357	13552	2	60675	uc003dpa.4	-93276	ENSG00000163421	PROK2	prokineticin 2
chr2	9108640	9109334	695	*	0.561642225	0.004574558	0.999921682	Intron (uc002qzg.1/129642, intron 1 of 12)	2	8996701	9143876	147176	2	129642	uc002qzg.1	34542	ENSG00000143797	MBOAT2	membrane bound O-acyltransferase domain containing 2
chr2	222323207	222323908	702	*	0.56012418	0.006804922	0.999921682	Intron (uc002vmq.3/2043, intron 5 of 17)	2	222289929	222437001	147073	2	2043	uc002vmr.2	113093	ENSG00000116106	EPHA4	EPH receptor A4
chr7	72276424	72277202	779	*	0.556020427	0.006031335	0.999921682	Intron (uc011keh.1/441250, intron 3 of 13)	7	72023729	72298813	275085	2	441250	uc011keh.1	21611	ENSG00000277149	TYW1B	tRNA-yW synthesizing protein 1 homolog B
chr6	20778799	20779529	731	*	0.555129087	0.00406698	0.999921682	Intron (uc003ndd.2/54901, intron 7 of 15)	6	20546570	21232634	686065	1	54901	uc021ymk.1	232229	ENSG00000145996	CDKAL1	CDK5 regulatory subunit associated protein 1 like 1
chr3	31620134	31620732	599	*	0.553918425	0.006935861	0.999921682	Intron (uc003cer.1/201595, intron 2 of 9)	3	31574491	31677556	103066	1	201595	uc011axe.2	45643	ENSG00000163527	STT3B	STT3 oligosaccharyltransferase complex catalytic subunit B
chr6	34919544	34920159	616	*	0.551317603	0.007683989	0.999921682	Intron (uc003ojx.4/23294, intron 1 of 23)	6	34937787	34940415	2629	1	23294	uc010jvq.1	-17628	ENSG00000064999	ANKS1A	ankyrin repeat and sterile alpha motif domain containing 1A
chr2	75094756	75095574	819	*	0.551279147	0.000670189	0.999921682	Exon (uc002snd.3/3099, exon 3 of 18)	2	75059782	75120481	60700	1	3099	uc002snd.3	34974	ENSG00000159399	HK2	hexokinase 2
chr1	171970229	171971093	865	*	0.550348038	0.00928272	0.999921682	Intron (uc001gid.5/26052, intron 4 of 14)	1	172107948	172108028	81	1	100422882	uc021pew.1	-136855	ENSG00000283152	MIR3120	microRNA 3120
chr7	151111035	151112004	970	*	0.549264375	0.006583337	0.999921682	Distal Intergenic	7	151078207	151107740	29534	2	349136	uc003wkc.2	-3295	ENSG00000187260	WDR86	WD repeat domain 86
chr7	80080665	80081367	703	*	0.54918887	0.00505507	0.999921682	Intron (uc003uhc.3/948, intron 1 of 16)	7	80087987	80141242	53256	2	346562	uc011kgu.2	59875	ENSG00000214415	GNAT3	G protein subunit alpha transducin 3
chr2	148258842	148259457	616	*	0.549064085	0.005876479	0.999921682	Distal Intergenic	2	148602086	148688393	86308	1	92	uc002twg.3	-342629	ENSG00000121989	ACVR2A	activin A receptor type 2A
chr9	2799441	2800329	889	*	0.548930202	0.009640808	0.999921682	Distal Intergenic	9	2804155	2844130	39976	2	9933	uc003zhp.1	43801	ENSG00000080608	PUM3	pumilio RNA binding family member 3
chr6	37878560	37879325	766	*	0.548722635	0.003340384	0.999921682	Intron (uc003onx.3/60685, intron 1 of 5)	6	37787307	38122399	335093	1	60685	uc003onx.3	91253	ENSG00000156639	ZFAND3	zinc finger AN1-type containing 3
chr8	48352436	48353364	929	*	0.548107487	0.003830261	0.999921682	Promoter (<=1kb)	8	48352885	48648563	295679	1	23514	uc010lxt.3	0	ENSG00000164808	SPIDR	scaffold protein involved in DNA repair
chr4	78734861	78735427	567	*	0.547890776	0.006873314	0.999921682	Intron (uc011ccd.2/246175, intron 1 of 11)	4	78634541	78740522	105982	2	246175	uc011ccd.2	5095	ENSG00000138767	CNOT6L	CCR4-NOT transcription complex subunit 6 like
chr9	135508836	135509521	686	*	0.547721797	0.007733839	0.999921682	Intron (uc004cbq.1/64794, intron 14 of 19)	9	135545728	135565470	19743	1	9329	uc010mzv.3	-36207	ENSG00000125484	GTF3C4	general transcription factor IIIC subunit 4
chr20	35179215	35180088	874	*	0.546228695	0.004306422	0.999921682	Intron (uc002xfk.3/uc002xfk.3, intron 2 of 4)	20	35169887	35178226	8340	1	10398	uc002xfm.2	9328	ENSG00000101335	MYL9	myosin light chain 9
chr3	107345601	107346167	567	*	0.546160914	0.009696099	0.999921682	Intron (uc003dwk.5/56987, intron 2 of 16)	3	107364744	107492483	127740	1	56987	uc010hps.2	-18577	ENSG00000114439	BBX	BBX high mobility group box domain containing
chr3	182629216	182629913	698	*	0.545580486	0.004391174	0.999921682	Intron (uc003flb.3/23200, intron 28 of 29)	3	182616395	182631782	15388	1	23200	uc010hxh.1	12821	ENSG00000058063	ATP11B	ATPase phospholipid transporting 11B (putative)
chr5	131699110	131699812	703	*	0.542252468	0.005759223	0.999921682	Promoter (1-2kb)	5	131701182	131701291	110	2	100500865	uc021ydk.1	1479	ENSG00000263597	MIR3936	microRNA 3936
chr16	17481561	17482459	899	*	0.538036048	0.00764887	0.999921682	Intron (uc002dfa.3/64131, intron 1 of 11)	16	17196181	17564738	368558	2	64131	uc002dfa.3	82279	ENSG00000103489	XYLT1	xylosyltransferase 1
chr10	27073551	27074106	556	*	0.537740276	0.003910142	0.999921682	Intron (uc001isx.3/10006, intron 2 of 11)	10	27035525	27066170	30646	2	10006	uc010qdg.2	-7381	ENSG00000136754	ABI1	abl interactor 1
chr7	91568674	91569403	730	*	0.53717609	0.005111966	0.999921682	Promoter (<=1kb)	7	91570189	91625366	55178	1	10142	uc003uld.4	-786	ENSG00000127914	AKAP9	A-kinase anchoring protein 9
chr17	7613516	7614201	686	*	0.533332855	0.009312035	0.999921682	3' UTR	17	7608520	7614693	6174	1	1949	uc002gis.3	4996	ENSG00000108947	EFNB3	ephrin B3
chr1	212476089	212476886	798	*	0.53308368	0.007447324	0.999921682	Promoter (<=1kb)	1	212475148	212535205	60058	1	5525	uc010ptd.2	941	ENSG00000066027	PPP2R5A	protein phosphatase 2 regulatory subunit B'alpha
chr6	149704638	149705428	791	*	0.532843253	0.006570714	0.999921682	Intron (uc011eec.2/23118, intron 2 of 5)	6	149721495	149722182	688	1	387082	uc003qml.3	-16067	ENSG00000177688	SUMO4	small ubiquitin like modifier 4
chr20	25217968	25218740	773	*	0.53274258	0.003171102	0.999921682	Distal Intergenic	20	25228706	25278648	49943	1	5834	uc002wup.3	-9966	ENSG00000100994	PYGB	glycogen phosphorylase B
chr17	79954202	79954570	369	*	0.531979394	0.008898481	0.999921682	Exon (uc002kcx.3/79058, exon 7 of 16)	17	79936062	79967443	31382	1	79058	uc002kdb.1	18140	ENSG00000169696	ASPSCR1	ASPSCR1 tether for SLC2A4, UBX domain containing
chr18	21173591	21174540	950	*	0.53101992	0.006735796	0.999921682	Distal Intergenic	18	21119694	21166581	46888	2	4864	uc010xba.1	-7010	ENSG00000141458	NPC1	NPC intracellular cholesterol transporter 1
chr4	16026507	16027207	701	*	0.53011984	0.007172454	0.999921682	Exon (uc003goo.2/8842, exon 5 of 27)	4	15969849	16077741	107893	2	8842	uc003goo.2	50534	ENSG00000007062	PROM1	prominin 1
chr5	127415994	127416986	993	*	0.527298773	0.008307905	0.999921682	Promoter (1-2kb)	5	127276132	127418766	142635	2	644873	uc003kun.3	1780	ENSG00000245937	LINC01184	long intergenic non-protein coding RNA 1184
chr1	231820180	231820994	815	*	0.526770355	0.006213442	0.999921682	Intron (uc010pwe.2/100303453, intron 7 of 8)	1	231762561	232177019	414459	1	27185	uc010pxm.2	57619	ENSG00000162946	DISC1	DISC1 scaffold protein
chr12	15784002	15784576	575	*	0.525481842	0.00354307	0.999921682	Exon (uc010shv.2/2059, exon 11 of 14)	12	15773075	15815626	42552	2	2059	uc010shv.2	31050	ENSG00000151491	EPS8	epidermal growth factor receptor pathway substrate 8
chr4	154543986	154544441	456	*	0.523699805	0.00586868	0.999921682	Exon (uc003inm.4/23240, exon 29 of 35)	4	154505978	154510159	4182	1	23240	uc010ips.1	38008	ENSG00000121210	TMEM131L	transmembrane 131 like
chr15	31539103	31539945	843	*	0.52291147	0.009757961	0.999921682	Distal Intergenic	15	31514971	31523050	8080	2	283710	uc021sib.1	-16053	ENSG00000259772	LOC283710	uncharacterized LOC283710
chr6	33658479	33659255	777	*	0.522890578	0.000230357	0.999921682	Exon (uc021ywr.1/3710, exon 52 of 58)	6	33664538	33679528	14991	2	84300	uc003ofa.2	20273	ENSG00000137288	UQCC2	ubiquinol-cytochrome c reductase complex assembly factor 2
chr17	47589845	47590562	718	*	0.522346987	0.005365427	0.999921682	3' UTR	17	47572655	47592382	19728	1	4804	uc002ioz.4	17190	ENSG00000064300	NGFR	nerve growth factor receptor
chr15	57349845	57350725	881	*	0.521442475	0.008428662	0.999921682	Intron (uc010ugm.1/6938, intron 3 of 18)	15	57210833	57580714	369882	1	6938	uc010bfs.3	139012	ENSG00000140262	TCF12	transcription factor 12
chr20	11903269	11904188	920	*	0.520434668	0.004367406	0.999921682	Exon (uc002wny.3/22903, exon 5 of 5)	20	11900018	11907243	7226	1	22903	uc010zrh.2	3251	ENSG00000132640	BTBD3	BTB domain containing 3
chr17	37158580	37159466	887	*	0.518292817	0.00596485	0.999921682	Distal Intergenic	17	37186159	37209458	23300	1	342666	uc002hrd.1	-26693	ENSG00000214553	LRRC37A11P	leucine rich repeat containing 37 member A11, pseudogene
chr14	100424917	100425801	885	*	0.516828822	0.003658096	0.999921682	Distal Intergenic	14	100438151	100610573	172423	1	51466	uc001ygt.3	-12350	ENSG00000196405	EVL	Enah/Vasp-like
chr15	39632947	39633915	969	*	0.509034362	0.006570859	0.999921682	Distal Intergenic	15	39542885	39547048	4164	1	400360	uc001zkg.2	90062	ENSG00000175746	C15orf54	chromosome 15 open reading frame 54 (putative)
chr7	92449210	92450102	893	*	0.50134093	0.008734051	0.999921682	Intron (uc011khw.2/1021, intron 2 of 7)	7	92234235	92463231	228997	2	1021	uc011khw.2	13129	ENSG00000105810	CDK6	cyclin dependent kinase 6
chr8	95877113	95878014	902	*	0.500915048	0.003605431	0.999921682	Exon (uc003yhb.4/55656, exon 17 of 27)	8	95892453	95907482	15030	2	9134	uc003yhc.3	29468	ENSG00000175305	CCNE2	cyclin E2
chr20	47910510	47911236	727	*	-0.500090152	0.00162136	0.999921682	Distal Intergenic	20	47897220	47897309	90	1	692057	uc002xup.1	13290	ENSG00000212304	SNORD12	small nucleolar RNA, C/D box 12
chr6	13440035	13440956	922	*	-0.503923217	0.005664413	0.999921682	Intron (uc003nas.2/54438, intron 1 of 1)	6	13469502	13472295	2794	2	54438	uc003nau.3	31339	ENSG00000145990	GFOD1	glucose-fructose oxidoreductase domain containing 1
chr6	37121009	37121543	535	*	-0.504634739	0.006867069	0.999921682	Distal Intergenic	6	37137922	37143204	5283	1	5292	uc003onk.3	-16379	ENSG00000137193	PIM1	Pim-1 proto-oncogene, serine/threonine kinase
chr20	1371342	1372204	863	*	-0.504942422	0.005711527	0.999921682	Promoter (1-2kb)	20	1290555	1373816	83262	2	100528031	uc021vzo.1	1612	NA	FKBP1A-SDCBP2	FKBP1A-SDCBP2 readthrough (NMD candidate)
chr16	22216187	22216958	772	*	-0.505667753	0.009349366	0.999921682	Promoter (<=1kb)	16	22217592	22297953	80362	1	29904	uc002dkh.3	-634	ENSG00000103319	EEF2K	eukaryotic elongation factor 2 kinase
chr3	113388991	113389657	667	*	-0.50615294	0.008751152	0.999921682	Promoter (<=1kb)	3	113367233	113389080	21848	2	205717	uc003eal.3	0	ENSG00000176542	USF3	upstream transcription factor family member 3
chr15	39990523	39991146	624	*	-0.508317086	0.00872655	0.999921682	Intron (uc001zki.3/161835, intron 10 of 11)	15	39892232	40075039	182808	2	161835	uc001zki.3	83893	ENSG00000150667	FSIP1	fibrous sheath interacting protein 1
chr9	140618160	140618963	804	*	-0.509143068	0.008189139	0.999921682	Intron (uc004coa.3/79813, intron 3 of 15)	9	140633054	140637980	4927	1	79813	uc010ncn.1	-14091	ENSG00000181090	EHMT1	euchromatic histone lysine methyltransferase 1
chr21	34614336	34615072	737	*	-0.509440526	0.009954212	0.999921682	Intron (uc002yrb.3/3455, intron 2 of 8)	21	34621014	34655546	34533	1	3588	uc002yrh.1	-5942	ENSG00000243646	IL10RB	interleukin 10 receptor subunit beta
chr18	55289605	55290528	924	*	-0.511493867	0.003035045	0.999921682	Promoter (<=1kb)	18	55274388	55289177	14790	2	4677	uc010xed.2	-428	ENSG00000134440	NARS1	asparaginyl-tRNA synthetase 1
chr11	10620439	10621179	741	*	-0.511558491	0.003282158	0.999921682	Intron (uc001miu.4/100129827, intron 2 of 2)	11	10579413	10590365	10953	2	10894	uc010rca.1	-30074	ENSG00000133800	LYVE1	lymphatic vessel endothelial hyaluronan receptor 1
chr19	55895802	55896524	723	*	-0.51256126	0.005418487	0.999921682	Promoter (<=1kb)	19	55890612	55895627	5016	2	388564	uc002qku.3	-175	ENSG00000233493	TMEM238	transmembrane protein 238
chr17	36538116	36538899	784	*	-0.512834317	0.003927267	0.999921682	Intron (uc002hqa.3/30837, intron 7 of 9)	17	36508007	36561846	53840	1	30837	uc010cvl.3	30109	ENSG00000274211	SOCS7	suppressor of cytokine signaling 7
chr9	2816737	2817181	445	*	-0.513531518	0.006881713	0.999921682	Intron (uc003zhp.1/9933, intron 13 of 17)	9	2804155	2844130	39976	2	9933	uc003zhp.1	26949	ENSG00000080608	PUM3	pumilio RNA binding family member 3
chr19	16348596	16349058	463	*	-0.513640814	0.005340655	0.999921682	Distal Intergenic	19	16308665	16346156	37492	1	8907	uc010xpd.1	39931	ENSG00000072958	AP1M1	adaptor related protein complex 1 subunit mu 1
chr4	185793090	185793757	668	*	-0.516538165	0.008794932	0.999921682	Distal Intergenic	4	185772167	185772264	98	2	100500818	uc021xvg.1	-20826	ENSG00000266698	MIR3945	microRNA 3945
chr9	101004128	101004837	710	*	-0.516887882	0.005647185	0.999921682	Intron (uc004ayq.3/55357, intron 3 of 12)	9	100961280	101018003	56724	2	55357	uc004ayq.3	13166	ENSG00000095383	TBC1D2	TBC1 domain family member 2
chr1	234861985	234862611	627	*	-0.519474883	0.001408229	0.999921682	Promoter (2-3kb)	1	234859789	234867390	7602	1	100506810	uc001hwj.2	2196	ENSG00000227630	LINC01132	long intergenic non-protein coding RNA 1132
chr1	26280798	26281431	634	*	-0.520461031	0.003678448	0.999921682	Distal Intergenic	1	26286258	26324648	38391	2	5051	uc001bld.4	43217	ENSG00000158006	PAFAH2	platelet activating factor acetylhydrolase 2
chr3	47206733	47207729	997	*	-0.523325977	0.005017392	0.999921682	Promoter (<=1kb)	3	47205860	47285606	79747	1	285352	uc003cqw.2	873	NA	KIF9-AS1	KIF9 antisense RNA 1
chr2	208666163	208666741	579	*	-0.523751161	0.00785552	0.999921682	Distal Intergenic	2	208627310	208634143	6834	2	7855	uc002vcj.3	-32020	ENSG00000163251	FZD5	frizzled class receptor 5
chr22	37348289	37348974	686	*	-0.524888375	0.004987021	0.999921682	Distal Intergenic	22	37361289	37364213	2925	1	100506241	uc021woq.1	-12315	ENSG00000215403	LL22NC01-81G9.3	uncharacterized protein FLJ39582-like
chr19	39410445	39411315	871	*	-0.525891506	0.005799531	0.999921682	Exon (uc002ojz.2/54938, exon 6 of 16)	19	39399620	39402798	3179	2	643669	uc021uuj.1	-7647	ENSG00000262484	CCER2	coiled-coil glutamate rich protein 2
chr17	16119288	16120214	927	*	-0.526703084	4.84E-05	0.910331938	Promoter (<=1kb)	17	16120509	16220938	100430	1	9487	uc010vwd.2	-295	ENSG00000108474	PIGL	phosphatidylinositol glycan anchor biosynthesis class L
chr21	48018547	48019438	892	*	-0.52720691	0.005872195	0.999921682	3' UTR	21	48018531	48025035	6505	2	6285	uc002zju.1	5597	ENSG00000160307	S100B	S100 calcium binding protein B
chr19	54886519	54887374	856	*	-0.527766957	0.004060573	0.999921682	Distal Intergenic	19	54865235	54882165	16931	2	3903	uc010yex.2	-4354	ENSG00000167613	LAIR1	leukocyte associated immunoglobulin like receptor 1
chr15	65128229	65128712	484	*	-0.528260577	0.004856674	0.999921682	Distal Intergenic	15	65134082	65160201	26120	1	80301	uc002anv.3	-5370	ENSG00000241839	PLEKHO2	pleckstrin homology domain containing O2
chr18	43554623	43555569	947	*	-0.528272105	0.001901064	0.999921682	Distal Intergenic	18	43487830	43547305	59476	2	57724	uc002lbo.1	-7318	ENSG00000152223	EPG5	ectopic P-granules autophagy protein 5 homolog
chr17	66249637	66250238	602	*	-0.532519632	0.009653744	0.999921682	Intron (uc002jgr.1/51321, intron 5 of 7)	17	66245341	66253305	7965	1	51321	uc002jgy.1	4296	ENSG00000196704	AMZ2	archaelysin family metallopeptidase 2
chr7	127544397	127545067	671	*	-0.53278428	0.008792584	0.999921682	Exon (uc003vmi.3/27044, exon 14 of 24)	7	127637562	127640130	2569	1	27099	uc003vmj.2	-92495	ENSG00000279078	SND1-IT1	SND1 intronic transcript 1
chr12	12031246	12031758	513	*	-0.533829675	0.004348965	0.999921682	Intron (uc001qzz.3/2120, intron 5 of 7)	12	12022358	12268261	245904	1	2120	uc001raa.1	8888	ENSG00000139083	ETV6	ETS variant transcription factor 6
chr8	142276970	142277544	575	*	-0.534087024	0.008032563	0.999921682	Distal Intergenic	8	142220870	142264225	43356	2	57210	uc010meq.1	-12745	ENSG00000022567	SLC45A4	solute carrier family 45 member 4
chr2	203395568	203396537	970	*	-0.534455947	0.004615319	0.999921682	Exon (uc002uzf.4/659, exon 8 of 13)	2	203499901	203589955	90055	1	150864	uc010zhw.2	-103364	ENSG00000138439	FAM117B	family with sequence similarity 117 member B
chr5	147766440	147767143	704	*	-0.535381391	0.00483142	0.999921682	Promoter (2-3kb)	5	147763498	147822399	58902	1	81545	uc003lph.3	2942	ENSG00000145868	FBXO38	F-box protein 38
chr3	50278705	50279273	569	*	-0.536711904	0.004707691	0.999921682	Intron (uc003cyo.1/2771, intron 1 of 9)	3	50284326	50296786	12461	1	2771	uc011bdn.2	-5053	ENSG00000114353	GNAI2	G protein subunit alpha i2
chr7	133726990	133727909	920	*	-0.538831072	0.008196108	0.999921682	Intron (uc003vrk.3/60412, intron 17 of 17)	7	133812105	133948933	136829	1	136332	uc003vrm.1	-84196	ENSG00000155530	LRGUK	leucine rich repeats and guanylate kinase domain containing
chr2	99315442	99315938	497	*	-0.538968201	0.005072659	0.999921682	Intron (uc002sze.3/11320, intron 2 of 15)	2	99235569	99347589	112021	2	11320	uc002sze.3	31651	ENSG00000071073	MGAT4A	alpha-1,3-mannosyl-glycoprotein 4-beta-N-acetylglucosaminyltransferase A
chr1	169661169	169661897	729	*	-0.539228677	0.004599176	0.999921682	Intron (uc001ggj.3/55732, intron 3 of 28)	1	169659806	169677997	18192	2	6402	uc010pls.2	16100	ENSG00000188404	SELL	selectin L
chr6	166977258	166977828	571	*	-0.541343503	0.0073397	0.999921682	Intron (uc003qvb.1/6196, intron 1 of 20)	6	166822854	166958171	135318	2	6196	uc010kkl.1	-19087	ENSG00000071242	RPS6KA2	ribosomal protein S6 kinase A2
chr14	76063818	76064613	796	*	-0.541808423	0.006460136	0.999921682	Intron (uc001xrs.2/55640, intron 1 of 9)	14	76071805	76114512	42708	1	55640	uc010tvd.1	-7192	ENSG00000119686	FLVCR2	feline leukemia virus subgroup C cellular receptor family member 2
chr19	42313244	42314050	807	*	-0.542314866	0.008644816	0.999921682	Exon (uc002orn.2/1084, exon 4 of 7)	19	42300522	42315591	15070	1	1084	uc010eia.2	12722	ENSG00000170956	CEACAM3	CEA cell adhesion molecule 3
chr14	59900465	59901120	656	*	-0.543537865	0.005068928	0.999921682	Intron (uc001xed.2/uc001xed.2, intron 6 of 6)	14	59930240	59932059	1820	2	64582	uc010apj.3	30939	ENSG00000181619	GPR135	G protein-coupled receptor 135
chr7	144531206	144532065	860	*	-0.546579895	0.00683571	0.999921682	Promoter (1-2kb)	7	144149034	144533146	384113	2	27010	uc003weq.3	1081	ENSG00000196511	TPK1	thiamin pyrophosphokinase 1
chr2	24717214	24717813	600	*	-0.54714619	0.002948138	0.999921682	Distal Intergenic	2	24787179	24993570	206392	1	8648	uc002rfi.3	-69366	ENSG00000084676	NCOA1	nuclear receptor coactivator 1
chr4	110625680	110626292	613	*	-0.547628742	0.008382712	0.999921682	Promoter (1-2kb)	4	110609785	110624629	14845	2	839	uc003hzo.1	-1051	ENSG00000138794	CASP6	caspase 6
chr4	129781653	129782293	641	*	-0.552641321	0.007067552	0.999921682	Intron (uc003igj.3/79960, intron 8 of 8)	4	129732481	129785787	53307	1	79960	uc003igm.3	49172	ENSG00000077684	JADE1	jade family PHD finger 1
chr9	36480621	36481314	694	*	-0.554819836	0.009713835	0.999921682	Distal Intergenic	9	36336399	36401195	64797	2	152006	uc003zzm.3	-79426	ENSG00000137075	RNF38	ring finger protein 38
chr9	131087681	131088515	835	*	-0.555070656	0.003598316	0.999921682	Promoter (2-3kb)	9	131085278	131096351	11074	1	51117	uc010mxy.3	2403	ENSG00000167113	COQ4	coenzyme Q4
chr3	50621898	50622416	519	*	-0.555987486	0.007469755	0.999921682	3' UTR	3	50595456	50608458	13003	2	51161	uc003dat.3	-13440	ENSG00000088543	C3orf18	chromosome 3 open reading frame 18
chr1	12207552	12208338	787	*	-0.556657164	0.001209886	0.999921682	Distal Intergenic	1	12227060	12269277	42218	1	7133	uc001att.3	-18722	ENSG00000028137	TNFRSF1B	TNF receptor superfamily member 1B
chr7	38968606	38969420	815	*	-0.557012195	0.003000602	0.999921682	Distal Intergenic	7	38763543	38948800	185258	2	27072	uc010kxn.3	-19806	ENSG00000006715	VPS41	VPS41 subunit of HOPS complex
chr12	50442181	50442760	580	*	-0.558761991	0.008201311	0.999921682	Distal Intergenic	12	50451420	50477405	25986	1	41	uc001rvv.4	-8660	ENSG00000110881	ASIC1	acid sensing ion channel subunit 1
chr14	100535617	100536242	626	*	-0.559688964	0.001598017	0.999921682	Intron (uc001ygt.3/51466, intron 1 of 13)	14	100531751	100610573	78823	1	51466	uc001ygu.3	3866	ENSG00000196405	EVL	Enah/Vasp-like
chr1	151249102	151249596	495	*	-0.561307086	0.008989168	0.999921682	Distal Intergenic	1	151254094	151260882	6789	1	57592	uc001exp.1	-4498	ENSG00000143373	ZNF687	zinc finger protein 687
chr4	38679656	38680400	745	*	-0.562743095	0.000242772	0.999921682	Intron (uc003gtg.2/51274, intron 1 of 3)	4	38628026	38666430	38405	2	79667	uc003gtf.3	-13226	NA	KLF3-AS1	KLF3 antisense RNA 1
chr5	149832907	149833733	827	*	-0.562813066	0.002246202	0.999921682	Distal Intergenic	5	149823792	149829319	5528	2	6208	uc003lsj.3	-3588	ENSG00000164587	RPS14	ribosomal protein S14
chr1	22421599	22422162	564	*	-0.563024639	0.003972889	0.999921682	Distal Intergenic	1	22379120	22419436	40317	1	998	uc010ods.2	42479	ENSG00000070831	CDC42	cell division cycle 42
chr1	154952483	154953443	961	*	-0.563060962	0.007176846	0.999921682	Promoter (2-3kb)	1	154955770	154961488	5719	1	80308	uc001fgc.3	-2327	ENSG00000160688	FLAD1	flavin adenine dinucleotide synthetase 1
chr8	143418703	143419284	582	*	-0.563953452	0.005194724	0.999921682	Intron (uc003ywj.3/203062, intron 3 of 12)	8	143293441	143436124	142684	2	203062	uc003ywj.3	16840	ENSG00000171045	TSNARE1	t-SNARE domain containing 1
chr1	184812553	184813365	813	*	-0.564396677	0.005217313	0.999921682	Intron (uc001gra.4/116496, intron 5 of 13)	1	184763252	184837177	73926	2	116496	uc001grb.1	23812	ENSG00000135842	NIBAN1	niban apoptosis regulator 1
chr15	41460023	41460945	923	*	-0.565395358	0.008266223	0.999921682	Distal Intergenic	15	41474931	41482568	7638	2	161829	uc001znj.3	21623	ENSG00000178997	EXD1	exonuclease 3'-5' domain containing 1
chr15	86070118	86070621	504	*	-0.565905034	0.008165795	0.999921682	Intron (uc002bls.4/11214, intron 3 of 3)	15	86126145	86228104	101960	1	11214	uc010bne.1	-55524	ENSG00000170776	AKAP13	A-kinase anchoring protein 13
chr5	159695048	159695497	450	*	-0.566406953	0.004727372	0.999921682	Intron (uc003lyb.1/79616, intron 4 of 6)	5	159656437	159665729	9293	1	2172	uc003lya.1	38611	ENSG00000170231	FABP6	fatty acid binding protein 6
chr1	220460468	220461448	981	*	-0.567089867	0.003057398	0.999921682	Distal Intergenic	1	220382749	220445843	63095	2	25782	uc010pum.1	-14625	ENSG00000118873	RAB3GAP2	RAB3 GTPase activating non-catalytic protein subunit 2
chr1	12185262	12185992	731	*	-0.567204442	0.001886772	0.999921682	Promoter (<=1kb)	1	12185958	12204264	18307	1	943	uc001atr.3	0	ENSG00000120949	TNFRSF8	TNF receptor superfamily member 8
chr1	39782690	39783401	712	*	-0.568787742	0.004036179	0.999921682	Exon (uc001cdc.2/23499, exon 28 of 62)	1	39796856	39901433	104578	1	23499	uc031pmd.1	-13455	ENSG00000127603	MACF1	microtubule actin crosslinking factor 1
chr2	176864176	176865145	970	*	-0.568819035	0.005354355	0.999921682	Promoter (1-2kb)	2	176790410	176867018	76609	2	80856	uc002ukc.1	1873	ENSG00000144320	LNPK	lunapark, ER junction formation factor
chr2	98778666	98779583	918	*	-0.569019407	0.009268878	0.999921682	5' UTR	2	98765958	98928495	162538	1	200403	uc010yvi.1	12708	ENSG00000168658	VWA3B	von Willebrand factor A domain containing 3B
chr6	27838714	27839481	768	*	-0.570098589	0.000232653	0.999921682	Promoter (<=1kb)	6	27839623	27840099	477	2	8354	uc003njy.3	618	ENSG00000275379	H3C11	H3 clustered histone 11
chr15	49503588	49504069	482	*	-0.571382327	0.006750731	0.999921682	Intron (uc001zxi.1/2585, intron 2 of 9)	15	49462443	49622002	159560	1	2585	uc010ufc.1	41145	ENSG00000156958	GALK2	galactokinase 2
chr6	43544491	43545042	552	*	-0.572441776	0.005334858	0.999921682	Promoter (<=1kb)	6	43543878	43588260	44383	1	5429	uc003ovq.4	613	ENSG00000170734	POLH	DNA polymerase eta
chr8	103328742	103329732	991	*	-0.572771217	0.000799673	0.999921682	Intron (uc003ykr.2/51366, intron 14 of 58)	8	103264502	103279729	15228	2	51366	uc003ykq.3	-49013	ENSG00000104517	UBR5	ubiquitin protein ligase E3 component n-recognin 5
chr11	62445101	62446005	905	*	-0.57353299	0.00203573	0.999921682	Promoter (<=1kb)	11	62443972	62446527	2556	2	51035	uc001nuj.3	522	ENSG00000162191	UBXN1	UBX domain protein 1
chr2	54807974	54808570	597	*	-0.573648577	0.00265178	0.999921682	Intron (uc002rxu.3/6711, intron 2 of 35)	2	54785531	54889445	103915	1	6711	uc002rxx.3	22443	ENSG00000115306	SPTBN1	spectrin beta, non-erythrocytic 1
chr1	161358662	161359494	833	*	-0.574218192	0.003894164	0.999921682	Distal Intergenic	1	161334521	161337673	3153	2	257177	uc001gal.4	-20989	ENSG00000188931	CFAP126	cilia and flagella associated protein 126
chr1	113622766	113623346	581	*	-0.574867286	0.009452462	0.999921682	Intron (uc001edf.1/9860, intron 1 of 17)	1	113615831	113667342	51512	1	9860	uc009wgn.1	6935	ENSG00000198799	LRIG2	leucine rich repeats and immunoglobulin like domains 2
chr8	145130170	145130755	586	*	-0.575395614	0.008236773	0.999921682	Promoter (2-3kb)	8	145133522	145135551	2030	1	54512	uc003zau.3	-2767	ENSG00000178896	EXOSC4	exosome component 4
chr2	208202631	208202918	288	*	-0.576158952	0.007767377	0.999921682	Distal Intergenic	2	207938862	208031970	93109	2	8609	uc031rrb.1	-170661	ENSG00000118263	KLF7	Kruppel like factor 7
chr1	224401881	224402493	613	*	-0.579826074	0.008022832	0.999921682	Distal Intergenic	1	224370910	224381142	10233	1	8560	uc001hoj.3	30971	ENSG00000143753	DEGS1	delta 4-desaturase, sphingolipid 1
chr5	175083501	175084333	833	*	-0.580456297	0.007232217	0.999921682	Promoter (<=1kb)	5	175085040	175113245	28206	1	3274	uc003mdc.4	-707	ENSG00000113749	HRH2	histamine receptor H2
chr8	128999906	129000727	822	*	-0.58046511	0.008167697	0.999921682	Intron (uc003ysl.3/5820, intron 3 of 7)	8	129021144	129021202	59	1	100302170	uc022bbh.1	-20417	ENSG00000283200	MIR1206	microRNA 1206
chr3	47151160	47151813	654	*	-0.580557585	0.008493918	0.999921682	Intron (uc003cqs.3/29072, intron 5 of 20)	3	47098425	47125872	27448	2	29072	uc003cqt.1	-25288	ENSG00000181555	SETD2	SET domain containing 2, histone lysine methyltransferase
chr11	128429900	128430574	675	*	-0.580748598	0.008794049	0.999921682	Intron (uc001qej.2/2113, intron 2 of 9)	11	128328656	128457453	128798	2	2113	uc001qej.2	26879	ENSG00000134954	ETS1	ETS proto-oncogene 1, transcription factor
chr12	102320976	102321872	897	*	-0.58081882	0.009716426	0.999921682	Distal Intergenic	12	102271105	102317401	46297	1	55332	uc010svv.2	49871	ENSG00000136048	DRAM1	DNA damage regulated autophagy modulator 1
chr8	48643680	48644393	714	*	-0.580999136	0.001333377	0.999921682	Intron (uc003xqd.3/23514, intron 19 of 19)	8	48649476	48650726	1251	2	1052	uc003xqh.1	6333	ENSG00000221869	CEBPD	CCAAT enhancer binding protein delta
chr8	120779917	120780564	648	*	-0.582307773	0.008432804	0.999921682	Intron (uc003you.3/6873, intron 18 of 25)	8	120743014	120845074	102061	2	6873	uc003you.3	64510	ENSG00000064313	TAF2	TATA-box binding protein associated factor 2
chr4	776294	776943	650	*	-0.58334656	0.00736165	0.999921682	Promoter (<=1kb)	4	773937	775636	1700	2	100129917	uc021xke.1	-658	ENSG00000249592	LOC100129917	uncharacterized LOC100129917
chr22	39851538	39851930	393	*	-0.583377026	0.008549984	0.999921682	Promoter (1-2kb)	22	39853325	39888199	34875	1	4248	uc003axv.4	-1395	ENSG00000128268	MGAT3	beta-1,4-mannosyl-glycoprotein 4-beta-N-acetylglucosaminyltransferase
chr13	73605232	73606156	925	*	-0.583785685	0.009124919	0.999921682	Distal Intergenic	13	73629114	73651676	22563	1	688	uc001vjd.3	-22958	ENSG00000102554	KLF5	Kruppel like factor 5
chr20	43977223	43977777	555	*	-0.584044714	0.008295637	0.999921682	Promoter (<=1kb)	20	43953929	43977064	23136	2	6385	uc010zws.2	-159	ENSG00000124145	SDC4	syndecan 4
chr14	64831617	64832153	537	*	-0.584470399	0.006122354	0.999921682	Distal Intergenic	14	64812191	64814329	2139	2	441687	uc021ruj.2	-17288	NA	TEX21P	testis expressed 21, pseudogene
chr14	100774825	100775396	572	*	-0.586522128	0.005390071	0.999921682	Promoter (<=1kb)	14	100774196	100774293	98	1	442910	uc010twy.1	629	ENSG00000198984	MIR345	microRNA 345
chr8	128780022	128780897	876	*	-0.588757372	0.004016734	0.999921682	Distal Intergenic	8	128806803	128952702	145900	1	5820	uc010mdp.2	-25906	ENSG00000249859	PVT1	Pvt1 oncogene
chr8	131038472	131038974	503	*	-0.592908726	0.003326236	0.999921682	Distal Intergenic	8	130851839	131028897	177059	2	51571	uc003ysy.2	-9575	ENSG00000153310	FAM49B	family with sequence similarity 49 member B
chr2	216192140	216192998	859	*	-0.593079769	0.006985286	0.999921682	Intron (uc002vex.4/471, intron 7 of 15)	2	216177033	216214496	37464	1	471	uc002vey.4	15107	ENSG00000138363	ATIC	5-aminoimidazole-4-carboxamide ribonucleotide formyltransferase/IMP cyclohydrolase
chr14	89315789	89316312	524	*	-0.593116397	0.008832481	0.999921682	Intron (uc010atg.1/123016, intron 8 of 8)	14	89290918	89344335	53418	1	123016	uc010atj.3	24871	ENSG00000165533	TTC8	tetratricopeptide repeat domain 8
chr15	59574609	59575053	445	*	-0.596812716	0.008704449	0.999921682	Intron (uc002aga.4/4643, intron 1 of 27)	15	59499015	59500785	1771	1	92483	uc002agb.4	75594	ENSG00000171989	LDHAL6B	lactate dehydrogenase A like 6B
chr9	114672462	114673169	708	*	-0.597738003	0.008647153	0.999921682	Intron (uc004bft.3/7357, intron 1 of 8)	9	114659206	114695433	36228	1	7357	uc004bft.3	13256	ENSG00000148154	UGCG	UDP-glucose ceramide glucosyltransferase
chr3	32455508	32455955	448	*	-0.598576271	0.003212249	0.999921682	Intron (uc003cey.1/112616, intron 1 of 4)	3	32433163	32496333	63171	1	112616	uc003cez.1	22345	ENSG00000153551	CMTM7	CKLF like MARVEL transmembrane domain containing 7
chr2	128282166	128282998	833	*	-0.598799006	0.005760478	0.999921682	Promoter (1-2kb)	2	128249547	128284058	34512	2	55677	uc010yzl.1	1060	ENSG00000163166	IWS1	interacts with SUPT6H, CTD assembly factor 1
chr2	182933120	182933843	724	*	-0.600200835	0.00709841	0.999921682	Intron (uc002uoo.4/151242, intron 4 of 4)	2	182850551	182996109	145559	1	151242	uc010frn.2	82569	ENSG00000150722	PPP1R1C	protein phosphatase 1 regulatory inhibitor subunit 1C
chr10	45933123	45933601	479	*	-0.600967083	0.008660749	0.999921682	Intron (uc001jce.4/240, intron 7 of 13)	10	45952817	45957652	4836	2	220972	uc001jcg.1	24051	ENSG00000165406	MARCHF8	membrane associated ring-CH-type finger 8
chr3	67022697	67023604	908	*	-0.601204045	0.005501459	0.999921682	Distal Intergenic	3	67048727	67061632	12906	1	84541	uc003dmy.3	-25123	ENSG00000163376	KBTBD8	kelch repeat and BTB domain containing 8
chr11	46843960	46844936	977	*	-0.601407927	0.007306978	0.999921682	Intron (uc001ndi.2/9793, intron 1 of 43)	11	46765084	46840054	74971	2	9793	uc009ylg.1	-3906	ENSG00000175216	CKAP5	cytoskeleton associated protein 5
chr12	104459183	104460073	891	*	-0.603042484	0.006498695	0.999921682	Promoter (<=1kb)	12	104458236	104500304	42069	1	29915	uc009zul.3	947	ENSG00000111727	HCFC2	host cell factor C2
chr3	57259501	57260324	824	*	-0.605519405	0.005755949	0.999921682	Promoter (1-2kb)	3	57261765	57302049	40285	1	26060	uc010hnb.3	-1441	ENSG00000157500	APPL1	adaptor protein, phosphotyrosine interacting with PH domain and leucine zipper 1
chr4	144325659	144326057	399	*	-0.60772643	0.006273257	0.999921682	Intron (uc003ijd.3/2549, intron 1 of 10)	4	144303101	144395718	92618	1	2549	uc011chq.2	22558	ENSG00000109458	GAB1	GRB2 associated binding protein 1
chr18	21855346	21856042	697	*	-0.608972477	0.00158205	0.999921682	Intron (uc010xbc.2/114876, intron 3 of 15)	18	21742011	21852196	110186	2	114876	uc002kvd.3	-3150	ENSG00000141447	OSBPL1A	oxysterol binding protein like 1A
chr19	58790923	58791591	669	*	-0.609666088	0.008966869	0.999921682	Promoter (<=1kb)	19	58790332	58827013	36682	1	7554	uc002qrz.3	591	ENSG00000278129	ZNF8	zinc finger protein 8
chr19	43026325	43027310	986	*	-0.609861219	0.001434706	0.999921682	Promoter (<=1kb)	19	43011458	43025673	14216	2	634	uc010eii.3	-652	ENSG00000079385	CEACAM1	CEA cell adhesion molecule 1
chr1	46853087	46853853	767	*	-0.610934301	0.004928107	0.999921682	Distal Intergenic	1	46859939	46879520	19582	1	2166	uc001cpu.2	-6086	ENSG00000117480	FAAH	fatty acid amide hydrolase
chr17	448166	448728	563	*	-0.611976064	0.001512135	0.999921682	Intron (uc002frk.3/55275, intron 12 of 16)	17	411908	426233	14326	2	55275	uc031qxs.1	-21933	ENSG00000141252	VPS53	VPS53 subunit of GARP complex
chr1	110538828	110539703	876	*	-0.612154608	0.00094353	0.999921682	Intron (uc001dyx.3/10768, intron 1 of 16)	1	110543549	110566364	22816	1	10768	uc021ork.1	-3846	ENSG00000168710	AHCYL1	adenosylhomocysteinase like 1
chr11	118384894	118385705	812	*	-0.613986141	0.008478874	0.999921682	Intron (uc001pta.3/4297, intron 31 of 35)	11	118398210	118401740	3531	1	143941	uc001ptg.1	-12505	ENSG00000172425	TTC36	tetratricopeptide repeat domain 36
chr17	73577164	73577741	578	*	-0.614582455	0.001180954	0.999921682	Distal Intergenic	17	73584139	73609552	25414	1	80022	uc002jom.1	-6398	ENSG00000266714	MYO15B	myosin XVB
chr22	32032560	32033509	950	*	-0.614942533	0.000481984	0.999921682	Promoter (<=1kb)	22	32014477	32034488	20012	2	23761	uc011alr.1	979	ENSG00000241878	PISD	phosphatidylserine decarboxylase
chr6	137478857	137479273	417	*	-0.616701624	0.007662606	0.999921682	Intron (uc003qhl.3/116379, intron 3 of 6)	6	137464957	137494785	29829	2	116379	uc003qhl.3	15512	ENSG00000164485	IL22RA2	interleukin 22 receptor subunit alpha 2
chr15	59718547	59719262	716	*	-0.61824141	0.008361306	0.999921682	Distal Intergenic	15	59730372	59752749	22378	1	145773	uc010uha.2	-11110	ENSG00000157470	FAM81A	family with sequence similarity 81 member A
chr17	27243976	27244687	712	*	-0.618467334	0.002748328	0.999921682	Exon (uc010wbb.1/57649, exon 6 of 14)	17	27236236	27252690	16455	2	57649	uc002hdh.1	8003	ENSG00000109118	PHF12	PHD finger protein 12
chr4	110605107	110605838	732	*	-0.619401873	0.006471806	0.999921682	Exon (uc011cfs.2/55013, exon 6 of 8)	4	110609785	110624629	14845	2	839	uc003hzn.1	18791	ENSG00000138794	CASP6	caspase 6
chr17	4170675	4171202	528	*	-0.619521532	0.006062822	0.999921682	Downstream (1-2kb)	17	4119812	4167274	47463	2	51479	uc010vrz.2	-3401	ENSG00000185722	ANKFY1	ankyrin repeat and FYVE domain containing 1
chr9	78711915	78712768	854	*	-0.619970928	0.008710969	0.999921682	Intron (uc004ajy.2/5125, intron 8 of 13)	9	78796314	78808346	12033	1	5125	uc004akb.3	-83546	ENSG00000099139	PCSK5	proprotein convertase subtilisin/kexin type 5
chr18	9957757	9958119	363	*	-0.621029092	0.008101975	0.999921682	3' UTR	18	9913955	9960018	46064	1	9218	uc002kok.3	43802	ENSG00000101558	VAPA	VAMP associated protein A
chr3	153010490	153010941	452	*	-0.622437734	0.008232451	0.999921682	Distal Intergenic	3	152880029	152886263	6235	1	5912	uc003ezr.3	130461	ENSG00000181467	RAP2B	RAP2B, member of RAS oncogene family
chr12	54756878	54757682	805	*	-0.622486035	0.006288046	0.999921682	Promoter (<=1kb)	12	54756229	54758270	2042	2	53831	uc001sfu.3	588	ENSG00000139572	GPR84	G protein-coupled receptor 84
chr8	92078037	92078766	730	*	-0.622771983	0.00395099	0.999921682	Distal Intergenic	8	92082424	92099323	16900	1	51633	uc003yeu.4	-3658	ENSG00000155100	OTUD6B	OTU deubiquitinase 6B
chr12	76567244	76568079	836	*	-0.62297448	0.007945139	0.999921682	Distal Intergenic	12	76443347	76478738	35392	2	4673	uc001syb.3	-88506	ENSG00000187109	NAP1L1	nucleosome assembly protein 1 like 1
chr5	68546497	68547129	633	*	-0.624889957	0.008093016	0.999921682	5' UTR	5	68530622	68573257	42636	1	1022	uc003jvt.4	15875	ENSG00000134058	CDK7	cyclin dependent kinase 7
chr15	52235942	52236594	653	*	-0.625812895	0.00401441	0.999921682	Intron (uc002abo.3/123169, intron 11 of 11)	15	52230222	52263958	33737	2	123169	uc002abo.3	27364	ENSG00000166477	LEO1	LEO1 homolog, Paf1/RNA polymerase II complex component
chr1	236768178	236769113	936	*	-0.626974677	0.005063858	0.999921682	Promoter (<=1kb)	1	236766133	236767841	1709	2	55127	uc001hye.2	-337	ENSG00000119285	HEATR1	HEAT repeat containing 1
chr14	103205976	103206475	500	*	-0.627509907	0.008195343	0.999921682	Distal Intergenic	14	103243816	103377837	134022	1	7187	uc001ymc.2	-37341	ENSG00000131323	TRAF3	TNF receptor associated factor 3
chr19	14500249	14500888	640	*	-0.628086002	0.001896971	0.999921682	Intron (uc002myl.3/976, intron 3 of 19)	19	14491956	14519537	27582	1	976	uc002myn.3	8293	ENSG00000123146	ADGRE5	adhesion G protein-coupled receptor E5
chr5	95980259	95981111	853	*	-0.628772242	0.001459811	0.999921682	Distal Intergenic	5	95997741	96110385	112645	1	831	uc003klt.3	-16630	ENSG00000153113	CAST	calpastatin
chr1	89979090	89979620	531	*	-0.629194877	0.004824312	0.999921682	Distal Intergenic	1	89990397	90063420	73024	1	23507	uc001dnh.3	-10777	ENSG00000197147	LRRC8B	leucine rich repeat containing 8 VRAC subunit B
chr9	32459826	32460332	507	*	-0.62977882	0.006263456	0.999921682	Intron (uc010mji.3/23586, intron 17 of 18)	9	32455300	32502734	47435	2	23586	uc010mji.3	42402	ENSG00000107201	DDX58	DExD/H-box helicase 58
chr19	14199884	14200460	577	*	-0.630528309	0.001864533	0.999921682	Promoter (<=1kb)	19	14199229	14201232	2004	2	90378	uc010xnl.2	772	ENSG00000141858	SAMD1	sterile alpha motif domain containing 1
chr1	12148045	12148722	678	*	-0.633952182	0.007763797	0.999921682	Intron (uc001atq.3/943, intron 2 of 14)	1	12123434	12204264	80831	1	943	uc010obc.2	24611	ENSG00000120949	TNFRSF8	TNF receptor superfamily member 8
chr10	29993018	29993403	386	*	-0.634225782	0.004148391	0.999921682	Intron (uc001iuu.1/6840, intron 1 of 35)	10	29746277	30024730	278454	2	6840	uc001iuu.1	31327	ENSG00000197321	SVIL	supervillin
chr4	25309857	25310832	976	*	-0.634926997	0.006873811	0.999921682	Distal Intergenic	4	25314396	25372005	57610	1	29063	uc003grl.4	-3564	ENSG00000168228	ZCCHC4	zinc finger CCHC-type containing 4
chr19	40699948	40700595	648	*	-0.635527915	0.001459535	0.999921682	Promoter (2-3kb)	19	40697651	40721482	23832	1	4294	uc002ona.3	2297	ENSG00000130758	MAP3K10	mitogen-activated protein kinase kinase kinase 10
chr10	12035588	12036024	437	*	-0.637279664	0.002528694	0.999921682	Intron (uc001ila.3/26019, intron 7 of 20)	10	11962021	12077896	115876	2	26019	uc001ila.3	41872	ENSG00000151461	UPF2	UPF2 regulator of nonsense mediated mRNA decay
chr11	71732771	71733335	565	*	-0.640081347	0.006469768	0.999921682	Intron (uc001ork.1/4926, intron 7 of 24)	11	71718235	71727306	9072	2	4926	uc001orn.2	-5465	ENSG00000137497	NUMA1	nuclear mitotic apparatus protein 1
chr7	48356463	48357079	617	*	-0.640879052	0.009294296	0.999921682	Exon (uc003toq.2/154664, exon 27 of 62)	7	48352664	48444262	91599	1	154664	uc003tos.1	3799	ENSG00000179869	ABCA13	ATP binding cassette subfamily A member 13
chr10	35429069	35429441	373	*	-0.642188663	0.007801283	0.999921682	Promoter (2-3kb)	10	35426710	35501886	75177	1	1390	uc001iye.3	2359	ENSG00000095794	CREM	cAMP responsive element modulator
chr4	80131553	80132165	613	*	-0.64457154	0.004990914	0.999921682	Intron (uc003hlr.2/100505875, intron 4 of 5)	4	80116990	80220718	103729	1	100505875	uc003hls.3	14563	ENSG00000249307	LINC01088	long intergenic non-protein coding RNA 1088
chr12	62934291	62935257	967	*	-0.644720166	0.002906598	0.999921682	Intron (uc001sre.3/23041, intron 19 of 34)	12	62953690	62991363	37674	1	23041	uc001srg.3	-18433	ENSG00000061987	MON2	MON2 homolog, regulator of endosome-to-Golgi trafficking
chr12	62607824	62608613	790	*	-0.644919781	0.007328627	0.999921682	Intron (uc001sqx.3/338811, intron 1 of 5)	12	62102029	62586620	484592	2	338811	uc001sqw.3	-21204	ENSG00000198673	TAFA2	TAFA chemokine like family member 2
chr16	11807904	11808590	687	*	-0.648981952	0.002349074	0.999921682	Intron (uc002dbg.1/51061, intron 5 of 11)	16	11772943	11836648	63706	2	51061	uc002dbg.1	28058	ENSG00000153066	TXNDC11	thioredoxin domain containing 11
chr5	75827595	75828118	524	*	-0.652231338	0.00270139	0.999921682	Intron (uc003kek.3/10788, intron 2 of 35)	5	75904920	75967808	62889	1	10788	uc010izv.2	-76802	ENSG00000145703	IQGAP2	IQ motif containing GTPase activating protein 2
chr6	104970426	104971005	580	*	-0.652765369	0.00700053	0.999921682	Distal Intergenic	6	105175968	105233194	57227	2	57531	uc010kcx.1	262189	ENSG00000085382	HACE1	HECT domain and ankyrin repeat containing E3 ubiquitin protein ligase 1
chr2	28761716	28762387	672	*	-0.65355125	0.003650296	0.999921682	Exon (uc002rmb.2/151056, exon 11 of 58)	2	28771367	28818926	47560	1	151056	uc002rmc.3	-8980	ENSG00000163803	PLB1	phospholipase B1
chr1	33816616	33817375	760	*	-0.653974192	0.000438729	0.999921682	Promoter (1-2kb)	1	33789224	33815499	26276	2	1912	uc001bxf.1	-1117	ENSG00000134686	PHC2	polyhomeotic homolog 2
chr16	53476516	53476945	430	*	-0.654150029	0.005194609	0.999921682	Promoter (2-3kb)	16	53479693	53525560	45868	1	5934	uc002ehj.3	-2748	ENSG00000103479	RBL2	RB transcriptional corepressor like 2
chr5	130905260	130905721	462	*	-0.654520977	0.00354204	0.999921682	Intron (uc003kvn.2/51735, intron 4 of 27)	5	130771517	130843900	72384	2	51735	uc003kvq.3	-61360	ENSG00000158987	RAPGEF6	Rap guanine nucleotide exchange factor 6
chr17	6869236	6870075	840	*	-0.655266812	0.000282547	0.999921682	Distal Intergenic	17	6899384	6914055	14672	1	239	uc002gdx.4	-29309	ENSG00000108839	ALOX12	arachidonate 12-lipoxygenase, 12S type
chr18	13494861	13495567	707	*	-0.656592745	0.000127028	0.999921682	Intron (uc002ksb.3/753, intron 4 of 5)	18	13459946	13460025	80	1	100847080	uc031rho.1	34915	ENSG00000266146	MIR5190	microRNA 5190
chr9	113079117	113079591	475	*	-0.65786102	0.000463557	0.999921682	Intron (uc004bes.3/255220, intron 4 of 5)	9	113065867	113100125	34259	2	255220	uc004bes.3	20534	ENSG00000204193	TXNDC8	thioredoxin domain containing 8
chr21	40176364	40176808	445	*	-0.657991987	0.005564027	0.999921682	Promoter (<=1kb)	21	40177231	40196878	19648	1	2114	uc002yxf.3	-423	ENSG00000157557	ETS2	ETS proto-oncogene 2, transcription factor
chr11	1446116	1447001	886	*	-0.659180553	0.002207495	0.999921682	Intron (uc009ycv.1/9024, intron 1 of 19)	11	1459536	1483919	24384	1	9024	uc001ltn.4	-12535	ENSG00000174672	BRSK2	BR serine/threonine kinase 2
chr9	97203105	97203990	886	*	-0.659280755	0.003645805	0.999921682	Exon (uc004aur.3/84641, exon 5 of 12)	9	97177440	97223202	45763	1	84641	uc011luh.2	25665	ENSG00000148110	MFSD14B	major facilitator superfamily domain containing 14B
chr13	40221086	40221715	630	*	-0.660940443	0.008301058	0.999921682	Distal Intergenic	13	40229764	40326765	97002	1	57511	uc001uxh.2	-8049	ENSG00000133103	COG6	component of oligomeric golgi complex 6
chr1	222930952	222931609	658	*	-0.662142445	0.007396584	0.999921682	Intron (uc001hnr.1/uc001hnr.1, intron 1 of 2)	1	222910558	222924002	13445	1	400823	uc009xeb.3	20394	ENSG00000197520	FAM177B	family with sequence similarity 177 member B
chr1	245171010	245171543	534	*	-0.66266526	0.008847306	0.999921682	Intron (uc001ibc.2/84288, intron 2 of 7)	1	245133631	245288530	154900	1	84288	uc010pyp.1	37379	ENSG00000203666	EFCAB2	EF-hand calcium binding domain 2
chr9	35519006	35519509	504	*	-0.664065827	0.007428352	0.999921682	Intron (uc003zww.3/9853, intron 1 of 11)	9	35538629	35561895	23267	1	9853	uc003zwx.4	-19120	ENSG00000198853	RUSC2	RUN and SH3 domain containing 2
chr3	170025905	170026414	510	*	-0.664280139	0.004639967	0.999921682	Distal Intergenic	3	170009435	170023770	14336	1	5584	uc003fgt.2	16470	ENSG00000163558	PRKCI	protein kinase C iota
chr1	12222363	12222839	477	*	-0.664552215	0.003385859	0.999921682	Distal Intergenic	1	12227060	12269277	42218	1	7133	uc001att.3	-4221	ENSG00000028137	TNFRSF1B	TNF receptor superfamily member 1B
chr11	3819411	3819927	517	*	-0.665697115	0.001779781	0.999921682	Promoter (<=1kb)	11	3819189	3847601	28413	1	27315	uc010qya.3	222	ENSG00000148985	PGAP2	post-GPI attachment to proteins 2
chr12	123870179	123870633	455	*	-0.667220649	0.000466074	0.999921682	Promoter (1-2kb)	12	123868704	123893900	25197	1	387893	uc001uew.3	1475	ENSG00000183955	KMT5A	lysine methyltransferase 5A
chr16	24856650	24857634	985	*	-0.667734399	0.005217451	0.999921682	Promoter (<=1kb)	16	24857184	24922949	65766	1	115584	uc002dms.4	0	ENSG00000158865	SLC5A11	solute carrier family 5 member 11
chr2	61145258	61146240	983	*	-0.668156895	0.001340358	0.999921682	Exon (uc002sam.1/5966, exon 6 of 11)	2	61108752	61150178	41427	1	5966	uc002san.1	36506	ENSG00000162924	REL	REL proto-oncogene, NF-kB subunit
chr1	26814030	26814688	659	*	-0.668683071	0.000774918	0.999921682	Distal Intergenic	1	26798902	26803133	4232	1	3151	uc001bmp.4	15128	ENSG00000198830	HMGN2	high mobility group nucleosomal binding domain 2
chr3	37782875	37783409	535	*	-0.668896066	0.002370222	0.999921682	Exon (uc003chd.3/3680, exon 21 of 28)	3	37903669	38025960	122292	1	10217	uc003chg.3	-120260	ENSG00000144677	CTDSPL	CTD small phosphatase like
chr5	93768583	93769154	572	*	-0.669068143	0.008329599	0.999921682	Intron (uc011cuk.2/285600, intron 14 of 20)	5	93486556	93732214	245659	2	285600	uc003kkn.3	-36369	ENSG00000185261	KIAA0825	KIAA0825
chr17	78227728	78228458	731	*	-0.669690458	0.003282609	0.999921682	Distal Intergenic	17	78234660	78262162	27503	1	57674	uc031ret.1	-6202	ENSG00000173821	RNF213	ring finger protein 213
chr3	149150739	149151361	623	*	-0.6716445	0.006149934	0.999921682	Distal Intergenic	3	149192368	149221181	28814	1	7104	uc003exd.2	-41007	ENSG00000169903	TM4SF4	transmembrane 4 L six family member 4
chr19	10511199	10511910	712	*	-0.673919158	0.009217913	0.999921682	Promoter (2-3kb)	19	10514134	10514214	81	2	100302213	uc021uov.1	2304	ENSG00000284268	MIR1181	microRNA 1181
chr5	43520875	43521713	839	*	-0.674914129	0.006293396	0.999921682	Distal Intergenic	5	43505652	43515273	9622	2	375444	uc011cpx.2	-5602	ENSG00000172244	C5orf34	chromosome 5 open reading frame 34
chr13	73397176	73397812	637	*	-0.675296795	0.009266116	0.999921682	Intron (uc010aeo.1/10464, intron 6 of 12)	13	73333180	73356344	23165	2	22894	uc001viz.3	-40832	ENSG00000083520	DIS3	DIS3 homolog, exosome endoribonuclease and 3'-5' exoribonuclease
chr10	89881894	89882276	383	*	-0.678081184	0.001699573	0.999921682	Distal Intergenic	10	89623195	89728532	105338	1	5728	uc021pvw.1	258699	ENSG00000171862	PTEN	phosphatase and tensin homolog
chr12	19535546	19536175	630	*	-0.678753872	0.008101297	0.999921682	Distal Intergenic	12	19592608	19675173	82566	1	121536	uc001ree.2	-56433	ENSG00000139154	AEBP2	AE binding protein 2
chr15	50333799	50334453	655	*	-0.678860263	0.002650253	0.999921682	Intron (uc010ber.3/79895, intron 5 of 28)	15	50150435	50405513	255079	2	79895	uc010ber.3	71060	ENSG00000104043	ATP8B4	ATPase phospholipid transporting 8B4 (putative)
chr7	44163809	44164589	781	*	-0.678942373	0.004899516	0.999921682	Promoter (<=1kb)	7	44154279	44163169	8891	2	5425	uc010kya.4	-640	ENSG00000106628	POLD2	DNA polymerase delta 2, accessory subunit
chr4	151543367	151544326	960	*	-0.68184123	0.007304075	0.999921682	Intron (uc003ilt.4/987, intron 13 of 32)	4	151503077	151505845	2769	1	10586	uc003ilw.3	40290	ENSG00000181541	MAB21L2	mab-21 like 2
chr5	167652912	167653357	446	*	-0.68234319	0.004100456	0.999921682	Exon (uc010jjd.3/57451, exon 24 of 29)	5	167719065	167899308	180244	1	23286	uc003lzu.3	-65708	ENSG00000113645	WWC1	WW and C2 domain containing 1
chr8	59330146	59330772	627	*	-0.682401964	0.001619682	0.999921682	Intron (uc003xtl.3/137886, intron 2 of 7)	8	59323823	59364060	40238	1	137886	uc003xtl.3	6323	ENSG00000215114	UBXN2B	UBX domain protein 2B
chr5	81274975	81275500	526	*	-0.684032644	0.008502953	0.999921682	Intron (uc003khq.2/83734, intron 1 of 3)	5	81267844	81551216	283373	1	83734	uc010jas.3	7131	ENSG00000152348	ATG10	autophagy related 10
chr1	109569583	109570273	691	*	-0.685317128	0.004805452	0.999921682	Intron (uc001dwi.3/22911, intron 1 of 14)	1	109512838	109560223	47386	2	22911	uc010ovf.2	-9360	ENSG00000085433	WDR47	WD repeat domain 47
chr17	58897177	58897746	570	*	-0.68535765	0.004533884	0.999921682	Intron (uc010wow.1/54828, intron 3 of 10)	17	58964363	59067596	103234	1	54828	uc002iyx.1	-66617	ENSG00000141376	BCAS3	BCAS3 microtubule associated cell migration factor
chr1	167232399	167232889	491	*	-0.685660956	0.009115808	0.999921682	Intron (uc010plg.2/5451, intron 1 of 11)	1	167190066	167396582	206517	1	5451	uc010plh.2	42333	ENSG00000143190	POU2F1	POU class 2 homeobox 1
chr4	71883622	71884227	606	*	-0.687249657	0.009500117	0.999921682	Intron (uc003hfx.3/1633, intron 2 of 6)	4	71859280	71896629	37350	1	1633	uc011cbb.2	24342	ENSG00000156136	DCK	deoxycytidine kinase
chr8	2211606	2212568	963	*	-0.687783759	0.004254078	0.999921682	Distal Intergenic	8	1993158	2093380	100223	1	9172	uc011kwi.2	218448	ENSG00000036448	MYOM2	myomesin 2
chr20	61314838	61315237	400	*	-0.689589657	0.004185378	0.999921682	Distal Intergenic	20	61299097	61303647	4551	1	28231	uc002yde.1	15741	ENSG00000101187	SLCO4A1	solute carrier organic anion transporter family member 4A1
chr7	36067920	36068463	544	*	-0.691125613	0.006523099	0.999921682	Distal Intergenic	7	36192836	36341152	148317	1	80820	uc003tfa.3	-124373	ENSG00000122547	EEPD1	endonuclease/exonuclease/phosphatase family domain containing 1
chr1	39342963	39343624	662	*	-0.693759174	0.004445719	0.999921682	Promoter (2-3kb)	1	39303869	39340166	36298	2	64121	uc001ccr.3	-2797	ENSG00000116954	RRAGC	Ras related GTP binding C
chr9	78759670	78760413	744	*	-0.694499836	0.009353491	0.999921682	Intron (uc004ajy.2/5125, intron 10 of 13)	9	78796314	78808346	12033	1	5125	uc004akb.3	-35901	ENSG00000099139	PCSK5	proprotein convertase subtilisin/kexin type 5
chr18	77881017	77881623	607	*	-0.694638576	0.00034181	0.999921682	Intron (uc002lnw.3/22850, intron 2 of 3)	18	77866915	77898228	31314	1	22850	uc002lnw.3	14102	ENSG00000101544	ADNP2	ADNP homeobox 2
chr20	47540629	47541117	489	*	-0.69488934	0.005297295	0.999921682	Promoter (2-3kb)	20	47538275	47653230	114956	1	10564	uc002xtx.4	2354	ENSG00000124198	ARFGEF2	ADP ribosylation factor guanine nucleotide exchange factor 2
chr7	87499868	87500411	544	*	-0.696585518	0.001419571	0.999921682	Intron (uc003uje.3/55972, intron 1 of 11)	7	87505544	87538856	33313	1	10926	uc003ujf.1	-5133	ENSG00000006634	DBF4	DBF4 zinc finger
chr3	105280006	105280469	464	*	-0.696907192	0.003994437	0.999921682	Intron (uc003dvx.3/214, intron 14 of 15)	3	105263446	105295757	32312	1	214	uc003dvz.3	16560	ENSG00000170017	ALCAM	activated leukocyte cell adhesion molecule
chr5	98321480	98321974	495	*	-0.697407074	0.005057413	0.999921682	Distal Intergenic	5	98264838	98266713	1876	1	100289230	uc021ybw.1	56642	NA	LOC100289230	uncharacterized LOC100289230
chr13	77817035	77817522	488	*	-0.697678545	0.006239026	0.999921682	Exon (uc010aev.3/23077, exon 17 of 83)	13	77618792	77901177	282386	2	23077	uc010aev.3	83655	ENSG00000005810	MYCBP2	MYC binding protein 2
chr3	139074240	139074726	487	*	-0.698406997	0.004560486	0.999921682	Exon (uc003etb.3/56945, exon 7 of 8)	3	139062798	139075887	13090	1	56945	uc003etc.3	11442	ENSG00000175110	MRPS22	mitochondrial ribosomal protein S22
chr10	64002243	64002920	678	*	-0.700453649	0.00055668	0.999921682	Intron (uc001jlw.3/219790, intron 3 of 11)	10	63942794	63996022	53229	2	219790	uc009xpf.1	-6221	ENSG00000182010	RTKN2	rhotekin 2
chr16	18840429	18841024	596	*	-0.700526935	0.000395815	0.999921682	Exon (uc010bwa.3/23049, exon 30 of 39)	16	18849785	18861789	12005	2	23049	uc021ted.1	20765	ENSG00000157106	SMG1	SMG1 nonsense mediated mRNA decay associated PI3K related kinase
chr17	7355815	7356473	659	*	-0.701277916	0.001250499	0.999921682	Intron (uc002ghb.3/1140, intron 7 of 10)	17	7349648	7359008	9361	1	1140	uc010vtz.1	6167	ENSG00000170175	CHRNB1	cholinergic receptor nicotinic beta 1 subunit
chr2	61373644	61374044	401	*	-0.701867348	0.009090539	0.999921682	Promoter (1-2kb)	2	61372243	61391964	19722	1	339804	uc010ypl.1	1401	ENSG00000237651	C2orf74	chromosome 2 open reading frame 74
chr8	68169122	68169849	728	*	-0.702354402	0.001765695	0.999921682	Intron (uc003xxl.1/10565, intron 7 of 28)	8	68085747	68179677	93931	2	10565	uc003xxl.1	9828	ENSG00000066777	ARFGEF1	ADP ribosylation factor guanine nucleotide exchange factor 1
chr18	56663198	56663773	576	*	-0.703097815	0.003148004	0.999921682	Distal Intergenic	18	56702971	56720446	17476	1	390858	uc010xei.1	-39198	NA	OACYLP	O-acyltransferase like, pseudogene
chr6	6209826	6210234	409	*	-0.703886016	0.003656494	0.999921682	Intron (uc003mwv.3/2162, intron 8 of 14)	6	6144311	6320924	176614	2	2162	uc003mwv.3	110690	ENSG00000124491	F13A1	coagulation factor XIII A chain
chr19	56215033	56215649	617	*	-0.707344624	0.003401748	0.999921682	Distal Intergenic	19	56187991	56207133	19143	1	29924	uc002qlx.3	27042	ENSG00000063245	EPN1	epsin 1
chr3	184784888	184785347	460	*	-0.708311429	0.009960116	0.999921682	Distal Intergenic	3	184795838	184870802	74965	2	285382	uc003fpd.3	85455	ENSG00000187068	C3orf70	chromosome 3 open reading frame 70
chr13	33769423	33770019	597	*	-0.708475785	0.001753982	0.999921682	Intron (uc001uuv.3/90627, intron 1 of 13)	13	33691685	33760216	68532	2	90627	uc021rhz.1	-9207	ENSG00000133121	STARD13	StAR related lipid transfer domain containing 13
chr4	124203426	124203950	525	*	-0.708811536	0.008184164	0.999921682	Intron (uc003iez.4/166378, intron 15 of 15)	4	124317950	124324915	6966	1	10252	uc003ifa.4	-114000	ENSG00000164056	SPRY1	sprouty RTK signaling antagonist 1
chr11	20014797	20015285	489	*	-0.709902435	0.008966139	0.999921682	Intron (uc001mpp.3/89797, intron 11 of 37)	11	20044102	20143147	99046	1	89797	uc009yhx.4	-28817	ENSG00000166833	NAV2	neuron navigator 2
chr1	161389481	161389822	342	*	-0.709925361	0.005013708	0.999921682	Distal Intergenic	1	161334521	161337673	3153	2	257177	uc001gal.4	-51808	ENSG00000188931	CFAP126	cilia and flagella associated protein 126
chr6	71274131	71274603	473	*	-0.713874649	0.005030853	0.999921682	Promoter (2-3kb)	6	71276625	71298606	21982	1	135154	uc003pfq.1	-2022	ENSG00000154079	SDHAF4	succinate dehydrogenase complex assembly factor 4
chr7	64125504	64126291	788	*	-0.714529652	0.001659384	0.999921682	Promoter (<=1kb)	7	64126511	64171401	44891	1	51427	uc003ttd.3	-220	ENSG00000196247	ZNF107	zinc finger protein 107
chr5	141326910	141327486	577	*	-0.715469535	0.001017223	0.999921682	Intron (uc003llx.3/51294, intron 3 of 3)	5	141324530	141338627	14098	2	51294	uc003llx.3	11141	ENSG00000113555	PCDH12	protocadherin 12
chr6	109339569	109340171	603	*	-0.716595479	0.001745014	0.999921682	Intron (uc003psu.3/27244, intron 1 of 9)	6	109307640	109330758	23119	2	27244	uc003pst.4	-8811	ENSG00000080546	SESN1	sestrin 1
chr5	64265450	64266369	920	*	-0.71824718	0.002022565	0.999921682	Intron (uc003jtn.1/10283, intron 11 of 13)	5	64064755	64314590	249836	1	10283	uc010iwt.1	200695	ENSG00000153015	CWC27	CWC27 spliceosome associated cyclophilin
chr13	25182945	25183407	463	*	-0.721819102	0.007898293	0.999921682	Distal Intergenic	13	25160142	25171812	11671	1	374491	uc001upo.3	22803	NA	TPTE2P6	transmembrane phosphoinositide 3-phosphatase and tensin homolog 2 pseudogene 6
chr16	24964714	24965138	425	*	-0.725043455	0.000928138	0.999921682	Intron (uc002dna.3/55114, intron 1 of 10)	16	24930712	24968857	38146	2	55114	uc002dna.3	3719	ENSG00000140750	ARHGAP17	Rho GTPase activating protein 17
chr9	135276714	135277102	389	*	-0.725522485	0.006308744	0.999921682	Exon (uc004cbl.3/7270, exon 2 of 11)	9	135250937	135282238	31302	2	7270	uc004cbl.3	5136	ENSG00000125482	TTF1	transcription termination factor 1
chr17	49382267	49382983	717	*	-0.727256875	0.004279559	0.999921682	Distal Intergenic	17	49337897	49375292	37396	1	51096	uc002its.3	44370	ENSG00000011260	UTP18	UTP18 small subunit processome component
chr16	24862815	24863538	724	*	-0.727397291	0.002667114	0.999921682	Intron (uc002dms.4/115584, intron 2 of 15)	16	24857553	24922949	65397	1	115584	uc010bxt.4	5262	ENSG00000158865	SLC5A11	solute carrier family 5 member 11
chr1	8388246	8388641	396	*	-0.728297997	0.009157784	0.999921682	Promoter (1-2kb)	1	8390198	8404227	14030	1	50651	uc001apc.3	-1557	ENSG00000162426	SLC45A1	solute carrier family 45 member 1
chr6	3238330	3238945	616	*	-0.730998448	0.005395716	0.999921682	Intron (uc003mvi.1/uc003mvi.1, intron 1 of 1)	6	3224495	3227968	3474	2	347733	uc003mvg.3	-10362	ENSG00000137285	TUBB2B	tubulin beta 2B class IIb
chr2	28141492	28141973	482	*	-0.731186347	0.005583988	0.999921682	Intron (uc002rlp.2/9577, intron 2 of 11)	2	28152690	28561767	409078	1	9577	uc002rlv.3	-10717	ENSG00000158019	BABAM2	BRISC and BRCA1 A complex member 2
chr12	91351650	91352328	679	*	-0.732050387	0.00842345	0.999921682	Promoter (2-3kb)	12	91345992	91348953	2962	2	196477	uc001tbj.3	-2697	ENSG00000197651	CCER1	coiled-coil glutamate rich protein 1
chr3	139452768	139453398	631	*	-0.735732359	0.005768951	0.999921682	Distal Intergenic	3	139279023	139396885	117863	2	349565	uc010hul.3	-55883	ENSG00000163864	NMNAT3	nicotinamide nucleotide adenylyltransferase 3
chr16	2007315	2007875	561	*	-0.736009643	0.004319986	0.999921682	Promoter (1-2kb)	16	2009517	2011976	2460	1	4716	uc002cni.2	-1642	ENSG00000140990	NDUFB10	NADH:ubiquinone oxidoreductase subunit B10
chr3	81886473	81886826	354	*	-0.736321026	0.00172929	0.999921682	Distal Intergenic	3	81538850	81810950	272101	2	2632	uc021xav.1	-75523	ENSG00000114480	GBE1	1,4-alpha-glucan branching enzyme 1
chr17	3681481	3681914	434	*	-0.737182959	0.001537923	0.999921682	Intron (uc002fwo.4/3682, intron 1 of 30)	17	3617919	3704537	86619	2	3682	uc002fwo.4	22623	ENSG00000083457	ITGAE	integrin subunit alpha E
chr10	119182690	119183026	337	*	-0.737376224	0.004487601	0.999921682	Distal Intergenic	10	119042606	119134937	92332	2	118987	uc001lde.1	-47753	ENSG00000165650	PDZD8	PDZ domain containing 8
chr1	59160918	59161264	347	*	-0.73799287	0.006776341	0.999921682	Intron (uc009wab.2/114803, intron 1 of 19)	1	59120411	59165747	45337	2	114803	uc009wab.2	4483	ENSG00000162601	MYSM1	Myb like, SWIRM and MPN domains 1
chr20	1978172	1978667	496	*	-0.740329854	0.00453543	0.999921682	Intron (uc002wfu.1/uc002wfu.1, intron 3 of 3)	20	1959402	1974931	15530	2	5173	uc021vzu.1	-3241	ENSG00000101327	PDYN	prodynorphin
chr9	27158614	27159153	540	*	-0.742298439	0.007277197	0.999921682	Promoter (<=1kb)	9	27157820	27209229	51410	1	7010	uc003zqj.1	794	ENSG00000120156	TEK	TEK receptor tyrosine kinase
chr15	80707377	80708278	902	*	-0.742963327	0.001619469	0.999921682	Intron (uc002bfq.3/9915, intron 1 of 4)	15	80696692	80890277	193586	1	9915	uc002bfr.3	10685	ENSG00000172379	ARNT2	aryl hydrocarbon receptor nuclear translocator 2
chr2	17331052	17331592	541	*	-0.742991322	0.003888617	0.999921682	Distal Intergenic	2	17691986	17699706	7721	2	729475	uc002rcl.1	368114	ENSG00000214842	RAD51AP2	RAD51 associated protein 2
chr1	97973152	97973598	447	*	-0.743227858	0.002763184	0.999921682	Intron (uc001drv.3/1806, intron 13 of 22)	1	97561479	97788511	227033	1	100873932	uc031pne.1	411673	ENSG00000232878	DPYD-AS1	DPYD antisense RNA 1
chr9	34144925	34145366	442	*	-0.743649214	0.005529424	0.999921682	Distal Intergenic	9	34086381	34126771	40391	2	25853	uc003ztt.2	-18154	ENSG00000198876	DCAF12	DDB1 and CUL4 associated factor 12
chr6	137919371	137919929	559	*	-0.743692788	0.002728301	0.999921682	Distal Intergenic	6	137813336	137815531	2196	2	167826	uc003qhp.1	-103840	ENSG00000177468	OLIG3	oligodendrocyte transcription factor 3
chr7	21905925	21906403	479	*	-0.743927985	0.009516214	0.999921682	Exon (uc031swp.1/8701, exon 71 of 82)	7	21940517	21985542	45026	2	55536	uc003sve.4	79139	ENSG00000164649	CDCA7L	cell division cycle associated 7 like
chr13	99697932	99698818	887	*	-0.748313504	0.004091297	0.999921682	Intron (uc001vnt.2/23348, intron 1 of 55)	13	99461549	99667973	206425	2	23348	uc001vnv.1	-29959	ENSG00000088387	DOCK9	dedicator of cytokinesis 9
chr5	40393091	40393466	376	*	-0.74993382	0.00374401	0.999921682	Distal Intergenic	5	40680032	40693837	13806	1	5734	uc003jlz.3	-286566	ENSG00000171522	PTGER4	prostaglandin E receptor 4
chr8	98149786	98150419	634	*	-0.751314063	0.006980817	0.999921682	Intron (uc003yhw.3/10404, intron 7 of 7)	8	98285714	98290176	4463	2	85453	uc003yhy.3	139757	ENSG00000180543	TSPYL5	TSPY like 5
chr19	54617344	54617804	461	*	-0.753742482	0.008712437	0.999921682	Promoter (<=1kb)	19	54618790	54635150	16361	1	26121	uc002qdh.2	-986	ENSG00000105618	PRPF31	pre-mRNA processing factor 31
chr3	38119415	38120198	784	*	-0.758682956	0.005708896	0.999921682	Intron (uc003cho.1/9940, intron 6 of 36)	3	38135096	38164228	29133	1	9940	uc003chr.1	-14898	ENSG00000008226	DLEC1	DLEC1 cilia and flagella associated protein
chr2	70770424	70770816	393	*	-0.761918773	0.003540437	0.999921682	Intron (uc010fdq.3/7039, intron 1 of 5)	2	70674412	70780770	106359	2	7039	uc010fdq.3	9954	ENSG00000163235	TGFA	transforming growth factor alpha
chr3	112621221	112621758	538	*	-0.763370963	0.003244065	0.999921682	Distal Intergenic	3	112534556	112564797	30242	2	344807	uc011bhw.1	-56424	ENSG00000206531	CD200R1L	CD200 receptor 1 like
chr7	28283263	28283837	575	*	-0.763952223	0.002293851	0.999921682	Distal Intergenic	7	28338940	28865511	526572	1	9586	uc003szo.3	-55103	ENSG00000146592	CREB5	cAMP responsive element binding protein 5
chr13	87778103	87778756	654	*	-0.765213781	0.006673583	0.999921682	Distal Intergenic	13	88270920	88270995	76	2	100616182	uc021rlb.1	492239	ENSG00000266052	MIR4500	microRNA 4500
chr2	112034496	112034971	476	*	-0.765865472	0.002712658	0.999921682	Intron (uc002the.2/541471, intron 3 of 5)	2	112078589	112078668	80	2	100616499	uc021vmu.1	43697	ENSG00000265507	MIR4435-1	microRNA 4435-1
chr20	47470245	47470898	654	*	-0.7661342	0.00111837	0.999921682	Distal Intergenic	20	47240793	47444420	203628	2	57580	uc002xtw.1	-25825	ENSG00000124126	PREX1	phosphatidylinositol-3,4,5-trisphosphate dependent Rac exchange factor 1
chr12	57675578	57676245	668	*	-0.772143478	0.008348932	0.999921682	Promoter (1-2kb)	12	57647548	57677839	30292	2	22864	uc001snu.2	1594	ENSG00000179912	R3HDM2	R3H domain containing 2
chr8	99530600	99531117	518	*	-0.774265767	0.007170016	0.999921682	Intron (uc003yip.4/6788, intron 10 of 10)	8	99439250	99443023	3774	1	3788	uc003yin.3	91350	ENSG00000156486	KCNS2	potassium voltage-gated channel modifier subfamily S member 2
chr4	185241650	185242187	538	*	-0.776363957	0.000848933	0.999921682	Distal Intergenic	4	185262184	185275130	12947	2	728175	uc003iwd.2	32943	ENSG00000180712	LINC02363	long intergenic non-protein coding RNA 2363
chr4	103203687	103204231	545	*	-0.776861617	0.007105518	0.999921682	Intron (uc011ceo.1/64116, intron 6 of 10)	4	103182821	103245469	62649	2	64116	uc003hwa.1	41238	ENSG00000138821	SLC39A8	solute carrier family 39 member 8
chr9	37800006	37800502	497	*	-0.776861822	0.004013646	0.999921682	Promoter (<=1kb)	9	37800551	37867665	67115	1	79269	uc010mlz.3	-49	ENSG00000122741	DCAF10	DDB1 and CUL4 associated factor 10
chr11	46274138	46274708	571	*	-0.778130846	0.009713856	0.999921682	Distal Intergenic	11	46299228	46342296	43069	1	90993	uc021qik.1	-24520	ENSG00000157613	CREB3L1	cAMP responsive element binding protein 3 like 1
chr2	1904477	1905037	561	*	-0.780832335	0.004618866	0.999921682	Intron (uc002qxd.3/23040, intron 14 of 24)	2	1887649	1927035	39387	2	23040	uc010ewl.2	21998	ENSG00000186487	MYT1L	myelin transcription factor 1 like
chr8	121871874	121872320	447	*	-0.787297825	0.00027705	0.999921682	Distal Intergenic	8	121582500	121824309	241810	2	6641	uc003ype.3	-47565	ENSG00000172164	SNTB1	syntrophin beta 1
chr4	159442532	159443131	600	*	-0.791489953	0.005484516	0.999921682	Promoter (<=1kb)	4	159442866	159567833	124968	1	59350	uc010iqj.2	0	ENSG00000171509	RXFP1	relaxin family peptide receptor 1
chr16	53769240	53769644	405	*	-0.791638314	0.007772056	0.999921682	Intron (uc002ehr.3/79068, intron 1 of 8)	16	53737875	54148379	410505	1	79068	uc010vha.2	31365	ENSG00000140718	FTO	FTO alpha-ketoglutarate dependent dioxygenase
chr3	143292610	143293312	703	*	-0.792884351	0.006631431	0.999921682	Exon (uc003evn.3/285195, exon 8 of 16)	3	143061088	143065913	4826	1	100885796	uc031sbu.1	231522	ENSG00000240012	SLC9A9-AS1	SLC9A9 antisense RNA 1
chr1	181466944	181467347	404	*	-0.795536749	0.003940098	0.999921682	Intron (uc001gow.3/777, intron 1 of 46)	1	181479613	181621230	141618	1	777	uc009wxr.3	-12266	ENSG00000198216	CACNA1E	calcium voltage-gated channel subunit alpha1 E
chr10	105921674	105922274	601	*	-0.798032546	0.003435837	0.999921682	Exon (uc009xxq.3/80217, exon 11 of 23)	10	105889646	105945881	56236	2	80217	uc009xxq.3	23607	ENSG00000197748	CFAP43	cilia and flagella associated protein 43
chr5	60821310	60821904	595	*	-0.799873374	0.009197942	0.999921682	Exon (uc003jsr.3/57688, exon 6 of 14)	5	60933636	61002362	68727	1	285668	uc003jst.1	-111732	ENSG00000178722	C5orf64	chromosome 5 open reading frame 64
chr1	167121779	167122234	456	*	-0.801103877	0.003788051	0.999921682	Distal Intergenic	1	167064071	167098402	34332	1	92235	uc001geb.1	57708	ENSG00000198842	DUSP27	dual specificity phosphatase 27, atypical
chr15	91234282	91234761	480	*	-0.801683127	0.006770407	0.999921682	Distal Intergenic	15	91260579	91358686	98108	1	641	uc002bpr.3	-25818	ENSG00000197299	BLM	BLM RecQ like helicase
chr1	234944242	234944904	663	*	-0.805821197	0.005254493	0.999921682	Distal Intergenic	1	234859789	234867390	7602	1	100506810	uc001hwj.2	84453	ENSG00000227630	LINC01132	long intergenic non-protein coding RNA 1132
chr7	110914663	110915408	746	*	-0.808449503	8.31E-05	0.999921682	Intron (uc003vfq.2/83943, intron 3 of 5)	7	110731062	110765509	34448	1	54674	uc003vfu.4	183601	ENSG00000173114	LRRN3	leucine rich repeat neuronal 3
chr5	60542640	60542994	355	*	-0.814074603	0.000737225	0.999921682	Distal Intergenic	5	60453536	60458302	4767	2	643155	uc010iwm.1	-84338	ENSG00000188725	SMIM15	small integral membrane protein 15
chr15	75930960	75931543	584	*	-0.816498867	0.001076144	0.999921682	Promoter (1-2kb)	15	75931426	75932664	1239	2	55272	uc010bkl.2	1121	ENSG00000177971	IMP3	IMP U3 small nucleolar ribonucleoprotein 3
chr5	79672846	79673297	452	*	-0.827481443	0.005789917	0.999921682	Distal Intergenic	5	79646424	79647785	1362	2	441089	uc010jaj.1	-25061	NA	CRSP8P	mediator complex subunit 27 pseudogene
chr3	73033790	73034548	759	*	-0.833489804	0.001170565	0.999921682	Distal Intergenic	3	73046119	73115011	68893	1	151987	uc003dph.1	-11571	ENSG00000163605	PPP4R2	protein phosphatase 4 regulatory subunit 2
chr2	38613909	38614309	401	*	-0.835328561	0.002103094	0.999921682	Distal Intergenic	2	38522029	38604432	82404	2	64225	uc002rqs.3	-9477	ENSG00000119787	ATL2	atlastin GTPase 2
chr7	75115813	75116563	751	*	-0.838291543	0.004708629	0.999921682	Promoter (<=1kb)	7	75046065	75115568	69504	2	100101267	uc003udk.4	-245	ENSG00000272391	POM121C	POM121 transmembrane nucleoporin C
chr3	160695979	160696376	398	*	-0.838581659	0.001446447	0.999921682	Intron (uc003fdr.3/151742, intron 2 of 3)	3	160588386	160788817	200432	1	151742	uc010hwf.3	107593	ENSG00000163590	PPM1L	protein phosphatase, Mg2+/Mn2+ dependent 1L
chr6	139411256	139411712	457	*	-0.840682174	0.005550039	0.999921682	Distal Intergenic	6	139456249	139501946	45698	1	51696	uc003qin.3	-44537	ENSG00000112406	HECA	hdc homolog, cell cycle regulator
chr3	174225843	174226366	524	*	-0.845538574	0.006620984	0.999921682	Intron (uc003fiq.1/uc003fiq.1, intron 1 of 1)	3	174577111	175523428	946318	1	254827	uc003fit.3	-350745	ENSG00000177694	NAALADL2	N-acetylated alpha-linked acidic dipeptidase like 2
chr4	189798772	189799351	580	*	-0.853135429	0.003651519	0.999921682	Distal Intergenic	4	189376732	189523062	146331	1	401164	uc021xvn.1	422040	ENSG00000249378	LINC01060	long intergenic non-protein coding RNA 1060
chr12	116951688	116952133	446	*	-0.854284674	0.001105191	0.999921682	Distal Intergenic	12	116971227	116973326	2100	1	100287569	uc001tvx.1	-19094	ENSG00000196668	LINC00173	long intergenic non-protein coding RNA 173
chr1	183041513	183042272	760	*	-0.855308601	0.001972687	0.999921682	Intron (uc001gpx.3/3915, intron 1 of 1)	1	182992595	183114727	122133	1	3915	uc001gpy.4	48918	ENSG00000135862	LAMC1	laminin subunit gamma 1
chr6	149157220	149157800	581	*	-0.856767149	0.002564207	0.999921682	Intron (uc003qmg.3/10090, intron 1 of 7)	6	149068271	149398126	329856	1	10090	uc003qmg.3	88949	ENSG00000111962	UST	uronyl 2-sulfotransferase
chr3	23077449	23078152	704	*	-0.8572343	0.005227984	0.999921682	Distal Intergenic	3	23244653	23632296	387644	1	7325	uc010hfc.2	-166501	ENSG00000182247	UBE2E2	ubiquitin conjugating enzyme E2 E2
chr11	14565396	14565957	562	*	-0.85862932	2.98E-05	0.701877417	Intron (uc001mll.3/5682, intron 2 of 10)	11	14535512	14541991	6480	2	5682	uc010rcq.2	-23405	ENSG00000129084	PSMA1	proteasome 20S subunit alpha 1
chr3	172610587	172611340	754	*	-0.863022577	0.0096402	0.999921682	Intron (uc003fin.4/83893, intron 10 of 10)	3	172520651	172539264	18614	1	1894	uc003fim.2	89936	ENSG00000114346	ECT2	epithelial cell transforming 2
chr2	66737999	66738317	319	*	-0.864041903	0.002822431	0.999921682	Intron (uc002sdt.3/4211, intron 7 of 10)	2	66667263	66796277	129015	1	4211	uc002sdw.1	70736	ENSG00000143995	MEIS1	Meis homeobox 1
chr16	30816212	30816847	636	*	-0.873207442	0.000623192	0.999921682	Distal Intergenic	16	30789770	30798523	8754	2	23361	uc002dzs.1	-17689	ENSG00000102870	ZNF629	zinc finger protein 629
chr12	104840827	104841207	381	*	-0.889586918	6.33E-05	0.99312027	Distal Intergenic	12	104850692	105155792	305101	1	50515	uc001tky.3	-9485	ENSG00000171310	CHST11	carbohydrate sulfotransferase 11
chr5	10242018	10242418	401	*	-0.890051844	0.000485704	0.999921682	Intron (uc003jeo.3/134145, intron 1 of 4)	5	10225620	10250021	24402	2	134145	uc003jeo.3	7603	ENSG00000150756	ATPSCKMT	ATP synthase c subunit lysine N-methyltransferase
chr9	81146979	81147418	440	*	-0.896670793	0.006433738	0.999921682	Distal Intergenic	9	80912059	80945009	32951	1	29968	uc004alb.3	234920	ENSG00000135069	PSAT1	phosphoserine aminotransferase 1
chr5	16909664	16910177	514	*	-0.918933694	0.000419503	0.999921682	Intron (uc003jft.4/4651, intron 1 of 40)	5	16662016	16936385	274370	2	4651	uc003jft.4	26208	ENSG00000145555	MYO10	myosin X
chr17	70823927	70824347	421	*	-0.922527362	0.002898871	0.999921682	Intron (uc002jja.3/201266, intron 6 of 9)	17	70594180	70636611	42432	2	400619	uc021ucl.1	-187316	ENSG00000227036	LINC00511	long intergenic non-protein coding RNA 511
chr11	8537779	8538352	574	*	-0.9334494	0.000748463	0.999921682	Intron (uc001mgj.1/65975, intron 2 of 13)	11	8413418	8497371	83954	2	65975	uc001mgi.1	-40408	ENSG00000130413	STK33	serine/threonine kinase 33
chr5	57066220	57066946	727	*	-0.944810866	0.002313662	0.999921682	Distal Intergenic	5	56775843	56778636	2794	2	345651	uc003jrm.3	-287584	ENSG00000169067	ACTBL2	actin beta like 2
chr2	54434826	54435320	495	*	-0.946471772	0.002196914	0.999921682	Intron (uc002rxq.4/98, intron 3 of 3)	2	54480315	54483409	3095	2	388951	uc002rxr.2	48089	ENSG00000178021	TSPYL6	TSPY like 6
chr4	70088698	70089446	749	*	-0.952428834	0.001422095	0.999921682	Distal Intergenic	4	70066051	70080449	14399	2	10720	uc003heh.3	-8249	ENSG00000213759	UGT2B11	UDP glucuronosyltransferase family 2 member B11
chr10	123281273	123281843	571	*	-0.955182886	0.004075532	0.999921682	Intron (uc021pzv.1/2263, intron 5 of 14)	10	123237844	123276986	39143	2	2263	uc001lfg.4	-4287	ENSG00000066468	FGFR2	fibroblast growth factor receptor 2
chr1	146737850	146738377	528	*	-0.959243921	9.24E-06	0.394958722	Promoter (1-2kb)	1	146736039	146767447	31409	1	9557	uc009wji.4	1811	ENSG00000131778	CHD1L	chromodomain helicase DNA binding protein 1 like
chr1	230692227	230692803	577	*	-0.985663237	0.000261534	0.999921682	Distal Intergenic	1	230778202	230829731	51530	1	22796	uc001htw.3	-85399	ENSG00000135775	COG2	component of oligomeric golgi complex 2
chr13	25823310	25823687	378	*	-0.989505042	0.00316058	0.999921682	3' UTR	13	25831874	25834825	2952	2	9107	uc021rhi.1	11138	ENSG00000139505	MTMR6	myotubularin related protein 6
chr9	37570675	37571212	538	*	-0.990752182	0.00179494	0.999921682	Intron (uc004aab.3/26267, intron 1 of 10)	9	37510889	37576250	65362	2	26267	uc004aab.3	5038	ENSG00000147912	FBXO10	F-box protein 10
chr4	17949781	17950190	410	*	-1.016609306	0.000224354	0.999921682	Intron (uc021xmq.1/254251, intron 2 of 4)	4	17844839	17964680	119842	2	254251	uc021xmq.1	14490	ENSG00000178177	LCORL	ligand dependent nuclear receptor corepressor like
chr5	129660685	129661502	818	*	-1.019306306	0.000244713	0.999921682	Distal Intergenic	5	129240523	129522327	281805	1	337876	uc003kvd.3	420162	ENSG00000198108	CHSY3	chondroitin sulfate synthase 3
chr3	172582881	172583460	580	*	-1.047973778	0.001350288	0.999921682	Distal Intergenic	3	172520651	172539264	18614	1	1894	uc003fim.2	62230	ENSG00000114346	ECT2	epithelial cell transforming 2
chr1	149584812	149585237	426	*	-1.049475073	0.000919286	0.999921682	Intron (uc001esk.5/728855, intron 1 of 1)	1	149576262	149616786	40525	1	728855	uc001esl.5	8550	NA	LINC00623	long intergenic non-protein coding RNA 623
chr2	96985699	96986351	653	*	-1.072855534	0.001409924	0.999921682	Distal Intergenic	2	96991062	96994091	3030	1	150771	uc002svx.3	-4711	ENSG00000198885	ITPRIPL1	ITPRIP like 1
chr2	205068132	205068725	594	*	-1.099881845	0.000395113	0.999921682	Distal Intergenic	2	204801471	204826298	24828	1	29851	uc010fua.3	266661	ENSG00000163600	ICOS	inducible T cell costimulator
chr10	81444639	81445343	705	*	-1.267400597	0.000300105	0.999921682	Promoter (1-2kb)	10	81442731	81448650	5920	1	650623	uc010qlu.2	1908	NA	BEND3P3	BEN domain containing 3 pseudogene 3
chr7	21890616	21891589	974	*	-1.267952769	2.25E-08	0.002115094	Intron (uc031swp.1/8701, intron 66 of 81)	7	21940517	21985542	45026	2	55536	uc003sve.4	93953	ENSG00000164649	CDCA7L	cell division cycle associated 7 like
