# Supplementary material for: 5-Hydroxymethylcytosine Signatures in Circulating Cell-Free DNA as Early Warning Biomarkers for COVID-19 Progression and Myocardial Injury
Source: Front Cell Dev Biol. 2022 Jan 6;9:781267. doi: 10.3389/fcell.2021.781267 (PMC8770986; doi:10.3389/fcell.2021.781267)
Supplement: Supplementary file 5 [file Table4.CSV]

seqnames	start	end	width	strand	log2FoldChange	pvalue	padj	annotation	geneChr	geneStart	geneEnd	geneLength	geneStrand	geneId	transcriptId	distanceToTSS	ENSEMBL	SYMBOL	GENENAME
chr2	119127170	119127492	323	*	1.160485949	0.000910418	0.061930141	Distal Intergenic	2	118860773	118867597	6825	1	51141	uc002tll.3	266397	ENSG00000125629	INSIG2	insulin induced gene 2
chr19	44509716	44510190	475	*	1.141160626	3.31E-06	0.013534357	Promoter (2-3kb)	19	44507077	44518072	10996	1	7773	uc002oyb.1	2639	ENSG00000159882	ZNF230	zinc finger protein 230
chr5	93502661	93503127	467	*	1.104749643	3.09E-05	0.030520689	Intron (uc003kkn.3/285600, intron 4 of 4)	5	93217017	93447404	230388	2	83989	uc003kkm.4	-55257	ENSG00000113391	FAM172A	family with sequence similarity 172 member A
chr11	103945492	103945944	453	*	1.095547677	0.005745257	0.107325019	Intron (uc001php.3/80310, intron 1 of 6)	11	103907308	103909922	2615	1	414301	uc001phr.2	38184	ENSG00000170967	DDI1	DNA damage inducible 1 homolog 1
chr3	3787979	3788458	480	*	1.09460096	0.003160163	0.08901241	Distal Intergenic	3	3841121	3889387	48267	1	57633	uc003bpt.4	-52663	ENSG00000175928	LRRN1	leucine rich repeat neuronal 1
chr12	47956673	47957047	375	*	1.079144808	0.000259609	0.044570498	Distal Intergenic	12	48055715	48099844	44130	2	79657	uc001rpr.3	142797	ENSG00000005175	RPAP3	RNA polymerase II associated protein 3
chr2	86804502	86804924	423	*	1.054662527	0.005850716	0.107936423	Intron (uc010ytl.2/100526767, intron 3 of 7)	2	86730553	86790620	60068	2	51652	uc021vkf.1	-13882	ENSG00000115561	CHMP3	charged multivesicular body protein 3
chr13	21075183	21075665	483	*	1.047947188	0.000111578	0.037895438	Intron (uc001une.3/51084, intron 2 of 7)	13	20977806	21100012	122207	2	51084	uc001une.3	24347	ENSG00000165475	CRYL1	crystallin lambda 1
chr6	152238602	152239181	580	*	1.044459102	0.000302762	0.046261191	Intron (uc003qom.4/2099, intron 5 of 9)	6	152265308	152382259	116952	1	2099	uc010kit.1	-26127	ENSG00000091831	ESR1	estrogen receptor 1
chr10	27601675	27602235	561	*	1.034704323	0.000408615	0.049260682	Distal Intergenic	10	27534782	27541235	6454	2	387646	uc001its.2	-60440	ENSG00000230445	LRRC37A6P	leucine rich repeat containing 37 member A6, pseudogene
chr4	181708841	181709488	648	*	1.03168034	0.00042287	0.049480554	Distal Intergenic	4	181985243	182080302	95060	2	728081	uc003iuz.3	370814	ENSG00000248197	LINC00290	long intergenic non-protein coding RNA 290
chr4	139808152	139808723	572	*	1.022388301	3.59E-05	0.032577885	Distal Intergenic	4	139936943	139965034	28092	1	25819	uc003ihk.1	-128220	ENSG00000151014	NOCT	nocturnin
chr5	17338628	17339297	670	*	1.014959873	0.000164881	0.040394575	Distal Intergenic	5	17379015	17387419	8405	2	401177	uc003jga.3	48122	ENSG00000250822	LINC02111	long intergenic non-protein coding RNA 2111
chr13	41696672	41697322	651	*	1.01327822	5.82E-06	0.015647368	Distal Intergenic	13	41701709	41706936	5228	2	89890	uc001uxu.1	9614	ENSG00000165572	KBTBD6	kelch repeat and BTB domain containing 6
chr7	48249575	48249960	386	*	1.007278582	0.005329715	0.104530672	Intron (uc003top.2/154664, intron 3 of 5)	7	48211057	48687091	476035	1	154664	uc003toq.2	38518	ENSG00000179869	ABCA13	ATP binding cassette subfamily A member 13
chr3	111980806	111981169	364	*	0.986218103	0.000177983	0.040736483	Intron (uc011bhu.2/285335, intron 6 of 21)	3	111859752	112005725	145974	2	285335	uc011bhu.2	24556	ENSG00000172139	SLC9C1	solute carrier family 9 member C1
chr12	52095668	52096120	453	*	0.978917499	0.00023633	0.044228475	Intron (uc001ryw.4/6334, intron 8 of 26)	12	52080152	52160035	79884	1	6334	uc001ryy.2	15516	ENSG00000196876	SCN8A	sodium voltage-gated channel alpha subunit 8
chr7	48224173	48224518	346	*	0.978398102	0.006602543	0.112228974	Intron (uc003top.2/154664, intron 1 of 5)	7	48211057	48687091	476035	1	154664	uc003toq.2	13116	ENSG00000179869	ABCA13	ATP binding cassette subfamily A member 13
chr2	103367304	103367965	662	*	0.970448663	3.21E-05	0.031044109	Intron (uc002tcc.4/130827, intron 1 of 5)	2	103378490	103434138	55649	1	130827	uc010fjb.3	-10525	ENSG00000170417	TMEM182	transmembrane protein 182
chr7	111470153	111470624	472	*	0.968439859	0.001205066	0.067682955	Intron (uc003vfw.3/9732, intron 10 of 35)	7	111366164	111429080	62917	2	9732	uc011kmm.2	-41073	ENSG00000128512	DOCK4	dedicator of cytokinesis 4
chr4	173869767	173870458	692	*	0.965048469	0.000350539	0.047373764	Intron (uc003isv.3/442117, intron 9 of 12)	4	174089904	174245118	155215	1	51809	uc003isz.4	-219446	ENSG00000109586	GALNT7	polypeptide N-acetylgalactosaminyltransferase 7
chr6	107278871	107279223	353	*	0.963571393	0.009242021	0.127151444	Distal Intergenic	6	107165327	107235300	69974	2	100422737	uc003pro.1	-43571	ENSG00000235142	LINC02532	long intergenic non-protein coding RNA 2532
chr2	149512844	149513487	644	*	0.96320576	9.44E-05	0.037642362	Intron (uc010zbt.2/26122, intron 4 of 13)	2	149402560	149545136	142577	1	26122	uc010zbt.2	110284	ENSG00000135999	EPC2	enhancer of polycomb homolog 2
chr3	12499078	12499557	480	*	0.960154488	0.000239741	0.044228475	Distal Intergenic	3	12525931	12574820	48890	1	80746	uc003bwz.3	-26374	ENSG00000154743	TSEN2	tRNA splicing endonuclease subunit 2
chr5	59049866	59050599	734	*	0.95908356	0.000443621	0.050161715	Intron (uc003jry.3/5144, intron 1 of 15)	5	58264866	59064438	799573	2	5144	uc003jry.3	13839	ENSG00000113448	PDE4D	phosphodiesterase 4D
chr3	184649180	184649576	397	*	0.953748999	0.001210407	0.067861392	Intron (uc003fpb.1/23355, intron 33 of 46)	3	184603757	184770402	166646	1	23355	uc010hye.1	45423	ENSG00000156931	VPS8	VPS8 subunit of CORVET complex
chr7	48239682	48240114	433	*	0.949559606	0.000513173	0.052008114	Intron (uc003top.2/154664, intron 3 of 5)	7	48211057	48687091	476035	1	154664	uc003toq.2	28625	ENSG00000179869	ABCA13	ATP binding cassette subfamily A member 13
chr1	5220462	5220926	465	*	0.945226415	6.08E-05	0.035869063	Distal Intergenic	1	5624131	5624203	73	1	100616489	uc021ofm.1	-403205	NA	NA	NA
chr1	38858191	38858798	608	*	0.938072401	0.00806818	0.120448025	Distal Intergenic	1	38674706	38680439	5734	2	339442	uc021olp.1	-177752	ENSG00000237290	LINC01343	long intergenic non-protein coding RNA 1343
chr12	81334402	81335002	601	*	0.937325015	0.000162152	0.040394575	Promoter (2-3kb)	12	81191171	81331694	140524	2	8825	uc001szk.1	-2708	ENSG00000111052	LIN7A	lin-7 homolog A, crumbs cell polarity complex component
chr1	200103460	200103885	426	*	0.936275872	0.000675742	0.0563004	Intron (uc001gvb.4/2494, intron 7 of 7)	1	200011953	200146550	134598	1	2494	uc010pph.3	91507	ENSG00000116833	NR5A2	nuclear receptor subfamily 5 group A member 2
chr5	17428471	17428894	424	*	0.93503383	0.00304298	0.087771601	Distal Intergenic	5	17379015	17387419	8405	2	401177	uc003jga.3	-41052	ENSG00000250822	LINC02111	long intergenic non-protein coding RNA 2111
chr2	223801952	223802365	414	*	0.93335642	0.001718432	0.075252369	Intron (uc002vni.3/2181, intron 16 of 16)	2	223725732	223808119	82388	1	2181	uc002vnj.3	76220	ENSG00000123983	ACSL3	acyl-CoA synthetase long chain family member 3
chr2	111484392	111485160	769	*	0.931191605	0.000156862	0.040394575	Distal Intergenic	2	111490150	111875799	385650	1	55289	uc010yxk.1	-4990	ENSG00000153093	ACOXL	acyl-CoA oxidase like
chr2	152565258	152565680	423	*	0.930823296	0.000173351	0.040736483	Promoter (1-2kb)	2	152545732	152563511	17780	2	4703	uc010fny.2	-1747	ENSG00000183091	NEB	nebulin
chr12	44215751	44216167	417	*	0.926716014	0.002708712	0.08539012	Distal Intergenic	12	44229962	44783541	553580	1	84216	uc001rod.3	-13795	ENSG00000139173	TMEM117	transmembrane protein 117
chr20	32934335	32934785	451	*	0.925697684	0.000374589	0.048056416	Distal Intergenic	20	32951041	33099198	148158	1	83737	uc002xak.3	-16256	ENSG00000078747	ITCH	itchy E3 ubiquitin protein ligase
chr12	40903717	40904164	448	*	0.925161989	0.001093484	0.065482325	Distal Intergenic	12	41086244	41366519	280276	1	1272	uc009zjy.3	-182080	ENSG00000018236	CNTN1	contactin 1
chr15	63180439	63180921	483	*	0.924870134	1.44E-05	0.025734294	Distal Intergenic	15	63116156	63116240	85	1	406965	uc010uid.1	64283	ENSG00000211137	MIR190A	microRNA 190a
chr10	79315661	79316252	592	*	0.923794037	6.00E-07	0.006815357	Intron (uc001jxj.2/3778, intron 1 of 28)	10	78629359	79397577	768219	2	3778	uc001jxj.2	81325	ENSG00000156113	KCNMA1	potassium calcium-activated channel subfamily M alpha 1
chr3	170619259	170619959	701	*	0.921764871	5.79E-05	0.035501746	Intron (uc003fhd.3/56648, intron 3 of 4)	3	170606204	170626426	20223	2	56648	uc003fhd.3	6467	ENSG00000163577	EIF5A2	eukaryotic translation initiation factor 5A2
chr10	119464286	119464800	515	*	0.919202108	0.00604217	0.109187326	Distal Intergenic	10	119243804	119304579	60776	2	196047	uc001ldg.3	-159707	ENSG00000229847	EMX2OS	EMX2 opposite strand/antisense RNA
chr6	152329475	152330214	740	*	0.919144036	0.000364026	0.04756451	Intron (uc003qom.4/2099, intron 6 of 9)	6	152265308	152424408	159101	1	2099	uc011eey.2	64167	ENSG00000091831	ESR1	estrogen receptor 1
chr10	104791541	104792022	482	*	0.916639957	0.000233666	0.044228475	Intron (uc001kwm.3/54805, intron 1 of 7)	10	104678075	104838344	160270	1	54805	uc001kwn.3	113466	ENSG00000148842	CNNM2	cyclin and CBS domain divalent metal cation transport mediator 2
chr5	114827273	114827828	556	*	0.914971484	0.000328723	0.047373764	Distal Intergenic	5	114856608	114880591	23984	2	56929	uc003krb.1	52763	ENSG00000145780	FEM1C	fem-1 homolog C
chr2	176651844	176652346	503	*	0.912839277	4.96E-05	0.034385231	Distal Intergenic	2	176790410	176867018	76609	2	80856	uc002ukc.1	214672	ENSG00000144320	LNPK	lunapark, ER junction formation factor
chr1	241815121	241815662	542	*	0.911408057	0.004041416	0.096436014	Promoter (<=1kb)	1	241815580	241965434	149855	1	128025	uc001hzg.2	0	ENSG00000162843	WDR64	WD repeat domain 64
chr1	221149464	221149884	421	*	0.904634931	0.002046787	0.079029996	Distal Intergenic	1	221052743	221058400	5658	1	3142	uc001hmv.4	96721	ENSG00000136630	HLX	H2.0 like homeobox
chr2	64168618	64169338	721	*	0.903089639	4.47E-05	0.032907548	Intron (uc010fct.3/51542, intron 8 of 19)	2	64119667	64163855	44189	2	51542	uc002sco.3	-4763	ENSG00000143952	VPS54	VPS54 subunit of GARP complex
chr2	79041258	79042146	889	*	0.902791052	0.001261862	0.068978638	Distal Intergenic	2	79252812	79255630	2819	1	130120	uc002snw.4	-210666	ENSG00000143954	REG3G	regenerating family member 3 gamma
chr2	228335562	228336241	680	*	0.901759798	0.000965667	0.06368612	Promoter (<=1kb)	2	228336848	228336903	56	1	100847081	uc031rrr.1	-607	ENSG00000284092	MIR5703	microRNA 5703
chr13	41793044	41793528	485	*	0.899662385	0.000121876	0.038999035	Exon (uc001uya.1/uc001uya.1, exon 1 of 1)	13	41765711	41768702	2992	2	84078	uc001uxw.1	-24342	ENSG00000120696	KBTBD7	kelch repeat and BTB domain containing 7
chr18	62045328	62045957	630	*	0.899514874	0.005074674	0.102939558	Intron (uc002ljx.3/284294, intron 5 of 9)	18	61880318	61927290	46973	2	400654	uc002ljy.3	-118038	ENSG00000266952	LINC01538	long intergenic non-protein coding RNA 1538
chr12	111650697	111651283	587	*	0.898687555	2.05E-06	0.010738486	Intron (uc001tsa.2/23316, intron 1 of 21)	12	111537321	111733213	195893	1	23316	uc001tsb.2	113376	ENSG00000111249	CUX2	cut like homeobox 2
chr6	106861259	106862014	756	*	0.897540306	0.000142669	0.039592492	Distal Intergenic	6	106632352	106773695	141344	2	9474	uc010kdc.3	-87564	ENSG00000057663	ATG5	autophagy related 5
chr3	189111387	189111877	491	*	0.892754727	0.000368172	0.048039596	Distal Intergenic	3	188956475	188958383	1909	2	100874027	uc031scu.1	-153004	ENSG00000230115	TPRG1-AS2	TPRG1 antisense RNA 2
chr17	70765128	70765743	616	*	0.891150219	0.000128129	0.039091106	Intron (uc002jja.3/201266, intron 6 of 9)	17	70594180	70636611	42432	2	400619	uc021ucl.1	-128517	ENSG00000227036	LINC00511	long intergenic non-protein coding RNA 511
chr2	40868830	40869492	663	*	0.889262487	0.006970703	0.114730374	Distal Intergenic	2	40655613	40739575	83963	2	6546	uc002rsc.1	-129255	ENSG00000183023	SLC8A1	solute carrier family 8 member A1
chr16	47093643	47094301	659	*	0.888577484	0.000498625	0.051749325	Distal Intergenic	16	47115431	47143622	28192	2	81831	uc002eeq.2	49321	ENSG00000171208	NETO2	neuropilin and tolloid like 2
chr3	187971220	187971826	607	*	0.887174512	2.78E-06	0.012462055	Intron (uc011bsg.2/4026, intron 1 of 9)	3	187943193	188608460	665268	1	4026	uc011bsi.2	28027	ENSG00000145012	LPP	LIM domain containing preferred translocation partner in lipoma
chr17	29988223	29989139	917	*	0.886606436	0.000324582	0.047195813	Distal Intergenic	17	29902430	29902540	111	1	100126356	uc021tus.1	85793	ENSG00000283978	MIR365B	microRNA 365b
chr1	96773485	96774099	615	*	0.885496654	0.000645372	0.055346121	Distal Intergenic	1	97187175	97239518	52344	1	58155	uc001drm.2	-413076	ENSG00000117569	PTBP2	polypyrimidine tract binding protein 2
chr20	60562515	60562912	398	*	0.884497941	3.52E-07	0.006021032	Intron (uc002ybs.3/6874, intron 14 of 14)	20	60528602	60528718	117	2	100302168	uc021wfv.1	-33797	ENSG00000284193	MIR1257	microRNA 1257
chr14	23395958	23396589	632	*	0.881260003	1.79E-05	0.027988523	Promoter (2-3kb)	14	23389733	23398661	8929	2	10419	uc001whl.1	2072	ENSG00000100462	PRMT5	protein arginine methyltransferase 5
chr8	6229788	6230547	760	*	0.881251023	9.91E-05	0.037836489	Distal Intergenic	8	6261077	6264069	2993	2	100287015	uc003wqf.3	33522	ENSG00000246089	LOC100287015	uncharacterized LOC100287015
chr9	37826896	37827432	537	*	0.880749261	0.000253803	0.044570498	Intron (uc010mlz.3/79269, intron 2 of 6)	9	37800790	37867665	66876	1	79269	uc004aao.3	26106	ENSG00000122741	DCAF10	DDB1 and CUL4 associated factor 10
chr1	12768622	12769054	433	*	0.877760625	0.002371019	0.082452826	Distal Intergenic	1	12776118	12788726	12609	1	126767	uc001aug.1	-7064	ENSG00000188984	AADACL3	arylacetamide deacetylase like 3
chr15	97257837	97258372	536	*	0.875916449	0.001160179	0.066883739	Distal Intergenic	15	97315235	97324884	9650	2	100652749	uc031qug.1	66512	ENSG00000259282	SPATA8-AS1	SPATA8 antisense RNA 1 (head to head)
chr4	16664138	16664711	574	*	0.874099312	0.001959659	0.078404757	Intron (uc003goz.3/9079, intron 2 of 7)	4	16503169	16675936	172768	2	9079	uc011bxi.2	11225	ENSG00000169744	LDB2	LIM domain binding 2
chr6	88476279	88476842	564	*	0.872056316	4.51E-05	0.032907548	Distal Intergenic	6	88384578	88411985	27408	2	55122	uc003pmk.3	-64294	ENSG00000135334	AKIRIN2	akirin 2
chr7	156842293	156843089	797	*	0.872047822	0.002360919	0.082367873	Distal Intergenic	7	156803551	156809118	5568	1	645249	uc003wne.2	38742	ENSG00000243479	MNX1-AS1	MNX1 antisense RNA 1 (head to head)
chr8	126626809	126627273	465	*	0.872014038	0.000227269	0.044228475	Distal Intergenic	8	126445943	126450644	4702	1	10221	uc010mdn.3	180866	ENSG00000173334	TRIB1	tribbles pseudokinase 1
chr2	44596998	44597543	546	*	0.870009136	1.42E-05	0.025734294	Intron (uc002rul.2/79823, intron 1 of 3)	2	44589043	44999731	410689	1	79823	uc002rum.3	7955	ENSG00000143919	CAMKMT	calmodulin-lysine N-methyltransferase
chr3	38396121	38396485	365	*	0.869959736	0.00018535	0.040836221	Intron (uc003cic.2/9942, intron 2 of 18)	3	38401830	38442777	40948	1	9942	uc003cid.1	-5345	ENSG00000093217	XYLB	xylulokinase
chr5	130916012	130916876	865	*	0.869567171	0.0005832	0.0537633	Intron (uc003kvn.2/51735, intron 4 of 27)	5	130759614	130970929	211316	2	51735	uc003kvn.2	54053	ENSG00000158987	RAPGEF6	Rap guanine nucleotide exchange factor 6
chr2	232834845	232835248	404	*	0.869034662	0.000266077	0.044636074	Intron (uc002vsm.4/129563, intron 1 of 20)	2	232826293	233208678	382386	1	129563	uc031rrt.1	8552	ENSG00000144535	DIS3L2	DIS3 like 3'-5' exoribonuclease 2
chr1	31873604	31874261	658	*	0.868905692	0.001170777	0.066883739	Distal Intergenic	1	31882412	31907527	25116	1	347735	uc021okm.1	-8151	ENSG00000168528	SERINC2	serine incorporator 2
chr20	33275527	33275956	430	*	0.868727256	0.000852977	0.060207007	Distal Intergenic	20	33173241	33265089	91849	2	128869	uc010gev.1	-10438	ENSG00000101464	PIGU	phosphatidylinositol glycan anchor biosynthesis class U
chr19	58630139	58630724	586	*	0.867597763	0.000301188	0.046261191	Promoter (<=1kb)	19	58618972	58629793	10822	2	65982	uc002qrm.2	-346	ENSG00000121413	ZSCAN18	zinc finger and SCAN domain containing 18
chr4	27047535	27048117	583	*	0.866954316	0.000948277	0.063225404	Distal Intergenic	4	27004549	27027003	22455	1	57620	uc010iey.3	42986	ENSG00000109689	STIM2	stromal interaction molecule 2
chr2	143937153	143937647	495	*	0.866913426	3.70E-05	0.032699594	Intron (uc010zbl.1/55843, intron 2 of 7)	2	143886899	144525921	639023	1	55843	uc002tvm.4	50254	ENSG00000075884	ARHGAP15	Rho GTPase activating protein 15
chr7	27829268	27829737	470	*	0.866680586	0.002459818	0.08329304	Intron (uc011jzo.2/8887, intron 8 of 16)	7	27779714	27869386	89673	1	8887	uc011jzp.2	49554	ENSG00000106052	TAX1BP1	Tax1 binding protein 1
chr19	12535030	12535949	920	*	0.865084816	0.000763609	0.058056941	Distal Intergenic	19	12540520	12551926	11407	2	10224	uc002mtu.3	15977	ENSG00000180855	ZNF443	zinc finger protein 443
chr8	19821150	19821596	447	*	0.86392521	0.002382342	0.082512378	Intron (uc003wzk.4/4023, intron 9 of 9)	8	19796582	19824770	28189	1	4023	uc003wzk.4	24568	ENSG00000175445	LPL	lipoprotein lipase
chr19	43891636	43892216	581	*	0.862056185	0.000543705	0.052937307	Promoter (<=1kb)	19	43892763	43922767	30005	1	83639	uc002owk.3	-547	ENSG00000131126	TEX101	testis expressed 101
chr17	9764205	9765012	808	*	0.862028306	0.006457429	0.111100129	Exon (uc002gmd.1/9340, exon 8 of 13)	17	9729381	9793022	63642	1	9340	uc002gmd.1	34824	ENSG00000065325	GLP2R	glucagon like peptide 2 receptor
chr14	93748516	93749139	624	*	0.86028249	0.002104186	0.079666576	Intron (uc010aur.3/55727, intron 1 of 7)	14	93703896	93761283	57388	2	55727	uc010aur.3	12144	ENSG00000011114	BTBD7	BTB domain containing 7
chr10	108183844	108184306	463	*	0.860083992	0.001366124	0.070407689	Distal Intergenic	10	108333421	108924466	591046	2	114815	uc001kyl.3	740160	ENSG00000108018	SORCS1	sortilin related VPS10 domain containing receptor 1
chr5	127391234	127391556	323	*	0.859594153	0.00010356	0.037895438	Intron (uc003kun.3/644873, intron 2 of 3)	5	127276132	127418766	142635	2	644873	uc003kun.3	27210	ENSG00000245937	LINC01184	long intergenic non-protein coding RNA 1184
chr5	59265449	59265980	532	*	0.859115707	0.001083573	0.065421588	Intron (uc003jsb.3/5144, intron 3 of 16)	5	58264866	59189621	924756	2	5144	uc003jsa.2	-75828	ENSG00000113448	PDE4D	phosphodiesterase 4D
chr1	53110113	53110900	788	*	0.859036058	2.45E-05	0.030520689	Intron (uc001cuf.3/348378, intron 2 of 2)	1	53099066	53135339	36274	1	348378	uc001cuh.3	11047	ENSG00000182183	SHISAL2A	shisa like 2A
chr1	180396554	180396953	400	*	0.857875816	0.001476329	0.071981698	Intron (uc001gog.3/84320, intron 4 of 7)	1	180407449	180407525	77	2	100423032	uc021pfq.1	10572	ENSG00000265435	MIR3121	microRNA 3121
chr2	182501903	182502341	439	*	0.857130708	0.006451352	0.111038375	Intron (uc002unx.3/375298, intron 1 of 13)	2	182401401	182521834	120434	2	375298	uc002unx.3	19493	ENSG00000188452	CERKL	ceramide kinase like
chr14	67474507	67475406	900	*	0.855354873	0.000427212	0.049790297	Intron (uc001xiw.3/10243, intron 9 of 10)	14	67656110	67667270	11161	1	161142	uc001xiz.3	-180704	ENSG00000172717	FAM71D	family with sequence similarity 71 member D
chr1	117544585	117545109	525	*	0.854472768	0.004717752	0.100710687	Promoter (<=1kb)	1	117544372	117579173	34802	1	9398	uc010oxd.2	213	ENSG00000134256	CD101	CD101 molecule
chr15	38170527	38171286	760	*	0.853374438	4.77E-06	0.014937662	Distal Intergenic	15	38226827	38259925	33099	1	145942	uc001zjv.1	-55541	ENSG00000166069	TMCO5A	transmembrane and coiled-coil domains 5A
chr8	58373097	58373606	510	*	0.852875733	0.000125969	0.039091106	Distal Intergenic	8	58192102	58197290	5189	1	26138	uc003xtg.3	180995	NA	LINC00588	long intergenic non-protein coding RNA 588
chr22	30457270	30458221	952	*	0.852411107	0.00010459	0.037895438	Distal Intergenic	22	30476453	30573062	96610	1	150280	uc003agy.3	-18232	ENSG00000176635	HORMAD2	HORMA domain containing 2
chr1	172431658	172432310	653	*	0.850630785	0.001569346	0.07307033	Intron (uc001gik.3/92346, intron 5 of 6)	1	172410597	172413230	2634	2	5279	uc001gio.3	-18428	ENSG00000135845	PIGC	phosphatidylinositol glycan anchor biosynthesis class C
chr1	50844135	50844747	613	*	0.850396517	0.002951936	0.087006075	Distal Intergenic	1	50883223	50887304	4082	2	63950	uc010ona.2	42557	ENSG00000142700	DMRTA2	DMRT like family A2
chr3	71650512	71651354	843	*	0.849907828	0.000335364	0.047373764	Distal Intergenic	3	71247034	71633140	386107	2	27086	uc003dos.3	-17372	ENSG00000114861	FOXP1	forkhead box P1
chr8	94039134	94039675	542	*	0.849334547	0.000259961	0.044570498	Distal Intergenic	8	93895758	94029901	134144	2	286144	uc003yfr.4	-9233	ENSG00000205133	TRIQK	triple QxxK/R motif containing
chr4	107583612	107584011	400	*	0.848157991	0.002827777	0.086474973	Distal Intergenic	4	107279340	107288592	9253	2	100507096	uc021xqm.1	-295020	ENSG00000250298	GIMD1	GIMAP family P-loop NTPase domain containing 1
chr6	113801320	113801796	477	*	0.847208524	0.000523431	0.052274767	Distal Intergenic	6	114178527	114184652	6126	1	4082	uc003pvy.4	-376731	ENSG00000277443	MARCKS	myristoylated alanine rich protein kinase C substrate
chr4	8324509	8325390	882	*	0.84666797	0.00455129	0.099551671	Distal Intergenic	4	8271489	8308838	37350	1	94031	uc003gla.3	53020	ENSG00000170801	HTRA3	HtrA serine peptidase 3
chr2	111460744	111461605	862	*	0.846582564	2.71E-05	0.030520689	Distal Intergenic	2	111418445	111435684	17240	2	699	uc002tgd.2	-25060	ENSG00000169679	BUB1	BUB1 mitotic checkpoint serine/threonine kinase
chr9	26827920	26828528	609	*	0.846479991	1.77E-05	0.027988523	Distal Intergenic	9	26840683	26892826	52144	2	79886	uc003zqb.3	64298	ENSG00000120159	CAAP1	caspase activity and apoptosis inhibitor 1
chr12	107392629	107393088	460	*	0.845690622	0.000116595	0.038487381	Intron (uc001tmi.4/1407, intron 7 of 12)	12	107371069	107380944	9876	2	80298	uc001tmg.2	-11685	ENSG00000120832	MTERF2	mitochondrial transcription termination factor 2
chr20	6764174	6764843	670	*	0.844142495	0.00220689	0.080596874	Distal Intergenic	20	6748745	6760910	12166	1	650	uc002wmu.1	15429	ENSG00000125845	BMP2	bone morphogenetic protein 2
chr4	85896370	85896749	380	*	0.84344647	0.002129929	0.079891835	Intron (uc003hpg.2/404201, intron 2 of 5)	4	85887971	85928168	40198	1	404201	uc003hph.2	8399	ENSG00000180769	WDFY3-AS2	WDFY3 antisense RNA 2
chr4	23231298	23231776	479	*	0.842530702	0.006218571	0.109827554	Distal Intergenic	4	22715712	22821195	105484	1	57733	uc011bxo.3	515586	ENSG00000249948	GBA3	glucosylceramidase beta 3 (gene/pseudogene)
chr10	15267366	15267924	559	*	0.841349282	0.000372514	0.048056416	Intron (uc001iob.3/221061, intron 5 of 7)	10	15147771	15210695	62925	2	9397	uc001ioa.1	-56671	ENSG00000152465	NMT2	N-myristoyltransferase 2
chr20	52149418	52150041	624	*	0.840476321	0.00217305	0.080335238	Distal Intergenic	20	52183610	52199707	16098	2	7764	uc002xwq.4	49666	ENSG00000171940	ZNF217	zinc finger protein 217
chr9	96237365	96237928	564	*	0.840244947	0.000630702	0.054939289	Intron (uc004atv.3/23196, intron 2 of 8)	9	96233423	96328397	94975	1	23196	uc004aty.3	3942	ENSG00000048828	FAM120A	family with sequence similarity 120A
chr1	150277123	150277593	471	*	0.84007285	0.000731901	0.057345674	Intron (uc001euk.3/54460, intron 2 of 2)	1	150266269	150280819	14551	1	54460	uc001eul.3	10854	ENSG00000266472	MRPS21	mitochondrial ribosomal protein S21
chr2	66416290	66416701	412	*	0.839701552	0.003742397	0.094341873	Distal Intergenic	2	66585381	66585460	80	2	100616464	uc021vis.1	168759	ENSG00000264525	MIR4778	microRNA 4778
chr2	240574828	240575157	330	*	0.839465692	0.000649451	0.05542228	Distal Intergenic	2	240684554	240722356	37803	1	150935	uc021vzc.2	-109397	NA	LOC150935	uncharacterized LOC150935
chr2	158973012	158973586	575	*	0.837899372	0.000723767	0.057345674	Intron (uc002tzo.3/151531, intron 5 of 8)	2	158958382	158992666	34285	1	151531	uc002tzp.3	14630	ENSG00000007001	UPP2	uridine phosphorylase 2
chr6	113807803	113808378	576	*	0.837724972	0.001641993	0.074151363	Distal Intergenic	6	114178527	114184652	6126	1	4082	uc003pvy.4	-370149	ENSG00000277443	MARCKS	myristoylated alanine rich protein kinase C substrate
chr3	119874734	119875130	397	*	0.837659335	0.000175126	0.040736483	Distal Intergenic	3	119540802	119813264	272463	2	2932	uc003edo.3	-61470	ENSG00000082701	GSK3B	glycogen synthase kinase 3 beta
chr11	63557564	63558425	862	*	0.835301878	0.000229292	0.044228475	Distal Intergenic	11	63527364	63536113	8750	2	65998	uc010rmv.2	-21451	ENSG00000188070	C11orf95	chromosome 11 open reading frame 95
chr2	30408258	30408991	734	*	0.834993849	4.10E-05	0.032876643	Distal Intergenic	2	30370382	30383399	13018	1	51646	uc002rnd.3	37876	ENSG00000119801	YPEL5	yippee like 5
chr9	78711915	78712768	854	*	0.834470676	0.000923384	0.062249574	Intron (uc004ajy.2/5125, intron 8 of 13)	9	78796314	78808346	12033	1	5125	uc004akb.3	-83546	ENSG00000099139	PCSK5	proprotein convertase subtilisin/kexin type 5
chr4	74556495	74557126	632	*	0.832068329	0.00076769	0.058196608	Distal Intergenic	4	74606223	74609433	3211	1	3576	uc003hhe.3	-49097	ENSG00000169429	CXCL8	C-X-C motif chemokine ligand 8
chr18	1591831	1592303	473	*	0.831987512	0.008127537	0.120849427	Distal Intergenic	18	1268312	1407181	138870	2	56651	uc002kld.1	-184650	NA	LINC00470	long intergenic non-protein coding RNA 470
chr17	66920899	66921305	407	*	0.830833174	0.001188962	0.067227851	Exon (uc002jhp.3/10351, exon 10 of 38)	17	66863431	66951533	88103	2	10351	uc002jhp.3	30228	ENSG00000141338	ABCA8	ATP binding cassette subfamily A member 8
chr7	87898442	87899369	928	*	0.830636559	0.000114102	0.038266846	Distal Intergenic	7	87905744	87936228	30485	2	79689	uc003ujs.3	36859	ENSG00000127954	STEAP4	STEAP4 metalloreductase
chr8	41377194	41377788	595	*	0.830470449	0.000396214	0.048803459	Distal Intergenic	8	41386725	41402565	15841	1	84296	uc003xnx.3	-8937	ENSG00000147536	GINS4	GINS complex subunit 4
chr5	61789532	61789986	455	*	0.830391596	9.30E-05	0.037598558	Exon (uc003jtc.3/51194, exon 16 of 30)	5	61800685	61876507	75823	1	51194	uc003jtd.1	-10699	ENSG00000086200	IPO11	importin 11
chr15	91875543	91875939	397	*	0.830054566	0.003059612	0.087913541	Distal Intergenic	15	91643182	91844539	201358	1	9899	uc010uqv.2	232361	ENSG00000185518	SV2B	synaptic vesicle glycoprotein 2B
chr7	32707100	32707600	501	*	0.82997341	0.004666417	0.100436612	Intron (uc011kai.2/23080, intron 10 of 11)	7	32620553	32758780	138228	2	100129460	uc003tcw.3	51180	NA	DPY19L1P1	DPY19L1 pseudogene 1
chr12	118199182	118199673	492	*	0.82982134	0.009943607	0.131090904	Exon (uc001two.2/283455, exon 4 of 20)	12	117890817	118406028	515212	2	283455	uc001two.2	206355	ENSG00000171435	KSR2	kinase suppressor of ras 2
chr14	36151273	36151829	557	*	0.829576893	0.000308788	0.046438389	Intron (uc001wti.3/253959, intron 20 of 40)	14	36007558	36142228	134671	2	253959	uc010amp.3	-9045	ENSG00000174373	RALGAPA1	Ral GTPase activating protein catalytic alpha subunit 1
chr11	59373732	59374339	608	*	0.828980203	0.000788826	0.058757248	Intron (uc001noc.1/5007, intron 3 of 13)	11	59344278	59368346	24069	2	5007	uc009ymr.1	-5386	ENSG00000110048	OSBP	oxysterol binding protein
chr11	45656109	45656690	582	*	0.828967384	0.001487052	0.07212099	Distal Intergenic	11	45669239	45687206	17968	2	8534	uc001mys.2	30516	ENSG00000175264	CHST1	carbohydrate sulfotransferase 1
chr12	93344570	93345165	596	*	0.828714337	6.21E-05	0.035921603	Distal Intergenic	12	93166285	93323107	156823	2	8411	uc001tck.3	-21463	ENSG00000102189	EEA1	early endosome antigen 1
chr10	77515801	77516209	409	*	0.828441893	0.000731641	0.057345674	Distal Intergenic	10	77542519	78317126	774608	1	83938	uc001jxi.3	-26310	ENSG00000148655	LRMDA	leucine rich melanocyte differentiation associated
chr13	50854627	50855093	467	*	0.828430484	0.003807093	0.094775223	Intron (uc010adl.1/10301, intron 1 of 1)	13	50746154	50747751	1598	1	145165	uc001vej.3	108473	NA	ST13P4	ST13, Hsp70 interacting protein pseudogene 4
chr7	25386664	25387153	490	*	0.82840334	0.000141644	0.03944963	Distal Intergenic	7	25264191	25268105	3915	2	64111	uc003sxo.3	-118559	ENSG00000105954	NPVF	neuropeptide VF precursor
chr8	133689045	133689581	537	*	0.826427621	6.60E-06	0.017259518	Promoter (1-2kb)	8	133584201	133687863	103663	2	23639	uc022bbp.2	-1182	ENSG00000129295	LRRC6	leucine rich repeat containing 6
chr12	4762930	4763650	721	*	0.825200051	0.004634837	0.100165018	Exon (uc009zei.2/4704, exon 2 of 8)	12	4768192	4796720	28529	1	4704	uc010ses.2	-4542	ENSG00000139180	NDUFA9	NADH:ubiquinone oxidoreductase subunit A9
chr7	140678006	140678825	820	*	0.824988048	0.000240989	0.044228475	Distal Intergenic	7	140705961	140714479	8519	2	51650	uc003vwd.4	35654	ENSG00000090263	MRPS33	mitochondrial ribosomal protein S33
chr3	149023192	149023560	369	*	0.823574457	0.000314732	0.046849816	Distal Intergenic	3	149036285	149051259	14975	2	116441	uc021xfl.1	27699	ENSG00000163762	TM4SF18	transmembrane 4 L six family member 18
chr9	126860481	126861133	653	*	0.823391148	0.003231526	0.089679144	Distal Intergenic	9	126773889	126795442	21554	1	9355	uc010mwi.1	86592	ENSG00000106689	LHX2	LIM homeobox 2
chr17	78508364	78509255	892	*	0.822046298	0.001337207	0.070407689	Distal Intergenic	17	78518625	78797422	278798	1	57521	uc002jys.3	-9370	ENSG00000141564	RPTOR	regulatory associated protein of MTOR complex 1
chr5	43769497	43770075	579	*	0.821287361	0.000178863	0.040736483	Distal Intergenic	5	43573287	43603332	30046	2	100652772	uc031sjh.1	-166165	NA	NNT-AS1	NNT antisense RNA 1
chr5	115561503	115562099	597	*	0.820906113	0.000880767	0.060955398	Intron (uc003krt.1/51397, intron 5 of 6)	5	115420727	115628978	208252	1	51397	uc003krt.1	140776	ENSG00000145781	COMMD10	COMM domain containing 10
chr2	64233675	64234148	474	*	0.819993927	0.000696724	0.057052722	Intron (uc002scp.3/51542, intron 1 of 22)	2	64119667	64246214	126548	2	51542	uc002scp.3	12066	ENSG00000143952	VPS54	VPS54 subunit of GARP complex
chr1	234308249	234308972	724	*	0.819332272	0.003216456	0.089448754	Intron (uc001hvy.1/148641, intron 2 of 7)	1	234350017	234460262	110246	1	148641	uc001hwa.1	-41045	ENSG00000183780	SLC35F3	solute carrier family 35 member F3
chr5	59442758	59443460	703	*	0.81879794	0.00178695	0.076187857	Intron (uc003jsb.3/5144, intron 2 of 16)	5	59282228	59558386	276159	2	5144	uc003jse.1	114926	ENSG00000113448	PDE4D	phosphodiesterase 4D
chr10	114644413	114644849	437	*	0.818779324	0.000191871	0.041510269	Distal Intergenic	10	114710009	114927436	217428	1	6934	uc001lac.4	-65160	ENSG00000148737	TCF7L2	transcription factor 7 like 2
chr8	97771884	97772687	804	*	0.817697205	0.000124043	0.039091106	Intron (uc003yhw.3/10404, intron 1 of 7)	8	97797092	97978571	181480	1	10404	uc010mbe.2	-24405	ENSG00000104324	CPQ	carboxypeptidase Q
chr8	41108988	41109631	644	*	0.815899235	0.005083061	0.102939558	Distal Intergenic	8	41119476	41166990	47515	2	6422	uc003xnt.3	57359	ENSG00000104332	SFRP1	secreted frizzled related protein 1
chr11	114482892	114483537	646	*	0.815707397	0.002630458	0.084626059	Distal Intergenic	11	114441313	114466484	25172	2	54827	uc001ppd.3	-16408	ENSG00000137634	NXPE4	neurexophilin and PC-esterase domain family member 4
chr7	41498375	41499196	822	*	0.8144535	0.000689327	0.056757938	Distal Intergenic	7	41733514	41752792	19279	1	285954	uc003ths.2	-234318	ENSG00000224116	INHBA-AS1	INHBA antisense RNA 1
chr2	163120943	163121713	771	*	0.814326929	5.51E-06	0.015647368	Downstream (1-2kb)	2	163066130	163100045	33916	2	2191	uc010fpe.1	-20898	ENSG00000078098	FAP	fibroblast activation protein alpha
chr3	184685356	184685788	433	*	0.812597079	0.004058462	0.096483805	Intron (uc003fpb.1/23355, intron 38 of 46)	3	184603757	184770402	166646	1	23355	uc010hye.1	81599	ENSG00000156931	VPS8	VPS8 subunit of CORVET complex
chr19	30572776	30573316	541	*	0.812516421	0.009981972	0.131183116	Distal Intergenic	19	30476101	30507519	31419	1	8725	uc002nst.3	96675	ENSG00000105176	URI1	URI1 prefoldin like chaperone
chr12	81261724	81262607	884	*	0.812340758	0.000936002	0.0626289	Intron (uc001szj.1/8825, intron 2 of 5)	12	81226312	81226408	97	2	693202	uc021rbb.1	-35316	ENSG00000207763	MIR617	microRNA 617
chr1	115090825	115091286	462	*	0.811833013	0.000530351	0.052464624	Intron (uc001eez.3/163259, intron 24 of 29)	1	115110181	115124265	14085	2	10286	uc001efa.3	32979	ENSG00000116752	BCAS2	BCAS2 pre-mRNA processing factor
chr1	198024347	198024763	417	*	0.811406557	0.000234406	0.044228475	Distal Intergenic	1	198126108	198291548	165441	1	140609	uc001gun.4	-101345	ENSG00000151414	NEK7	NIMA related kinase 7
chr11	18592486	18593248	763	*	0.810564012	0.005006136	0.102534363	Intron (uc031pzg.1/55293, intron 3 of 10)	11	18552950	18601065	48116	2	55293	uc031pzg.1	7817	ENSG00000151116	UEVLD	UEV and lactate/malate dehyrogenase domains
chr20	57697363	57698019	657	*	0.809999004	0.000843397	0.059882445	Distal Intergenic	20	57766075	57834167	68093	1	128611	uc002yan.3	-68056	ENSG00000124203	ZNF831	zinc finger protein 831
chr12	46088478	46089232	755	*	0.808969458	0.000470208	0.051373389	Distal Intergenic	12	46119503	46121704	2202	2	400027	uc001roq.3	32472	NA	LINC00938	long intergenic non-protein coding RNA 938
chr1	62369737	62370224	488	*	0.808097995	0.004894373	0.10155446	Intron (uc009waf.1/10207, intron 24 of 35)	1	62417926	62583006	165081	1	10207	uc010oot.2	-47702	ENSG00000132849	PATJ	PATJ crumbs cell polarity complex component
chr1	200820014	200820681	668	*	0.807884401	0.000332204	0.047373764	Intron (uc001gvk.3/23271, intron 11 of 16)	1	200842083	200843306	1224	1	2848	uc001gvn.2	-21402	ENSG00000170128	GPR25	G protein-coupled receptor 25
chr11	16985087	16985664	578	*	0.807650422	4.22E-06	0.014937662	Intron (uc010rcu.1/144100, intron 3 of 26)	11	16800548	17035963	235416	2	144100	uc010rcu.1	50299	ENSG00000166689	PLEKHA7	pleckstrin homology domain containing A7
chr8	109168421	109168864	444	*	0.806846919	0.001492603	0.07212099	Distal Intergenic	8	108911544	109095913	184370	2	340419	uc003yms.3	-72508	ENSG00000147655	RSPO2	R-spondin 2
chr11	73553487	73554152	666	*	0.806622815	0.001553157	0.07307033	Intron (uc001ouh.4/51642, intron 4 of 7)	11	73587744	73638781	51038	1	80227	uc031qcp.1	-33592	ENSG00000175575	PAAF1	proteasomal ATPase associated factor 1
chr7	27656971	27657511	541	*	0.80552165	0.000385791	0.048648255	Exon (uc003szj.3/uc003szj.3, exon 2 of 3)	7	27579500	27689242	109743	2	11112	uc003szi.3	31731	ENSG00000106049	HIBADH	3-hydroxyisobutyrate dehydrogenase
chr1	179911410	179912145	736	*	0.804891663	0.00040695	0.049260682	Distal Intergenic	1	179923908	179966310	42403	1	9857	uc001gnr.1	-11763	ENSG00000135837	CEP350	centrosomal protein 350
chr4	17949781	17950190	410	*	0.804013926	0.000839271	0.059745753	Intron (uc021xmq.1/254251, intron 2 of 4)	4	17844839	17964680	119842	2	254251	uc021xmq.1	14490	ENSG00000178177	LCORL	ligand dependent nuclear receptor corepressor like
chr6	107212843	107213427	585	*	0.803316579	9.22E-05	0.037598558	Intron (uc003pro.1/100422737, intron 1 of 6)	6	107165327	107193879	28553	2	100422737	uc003prn.1	-18964	ENSG00000235142	LINC02532	long intergenic non-protein coding RNA 2532
chr11	19971869	19972678	810	*	0.803195302	0.00476215	0.10104403	Intron (uc001mpp.3/89797, intron 10 of 37)	11	20044102	20143147	99046	1	89797	uc009yhx.4	-71424	ENSG00000166833	NAV2	neuron navigator 2
chr1	203923337	203924317	981	*	0.802638955	0.002965537	0.087102347	Distal Intergenic	1	204001575	204010392	8818	2	284573	uc001haj.2	86075	ENSG00000176754	LINC00303	long intergenic non-protein coding RNA 303
chr8	67597513	67597880	368	*	0.802071329	0.004504142	0.099081282	Intron (uc003xwp.3/100533105, intron 2 of 18)	8	67588454	67593377	4924	1	56260	uc003xwq.2	9059	ENSG00000104205	C8orf44	chromosome 8 open reading frame 44
chr4	27030572	27031271	700	*	0.801949642	0.000757039	0.058028175	Distal Intergenic	4	27004549	27027003	22455	1	57620	uc010iey.3	26023	ENSG00000109689	STIM2	stromal interaction molecule 2
chr16	58939085	58939746	662	*	0.801469081	0.003959044	0.096056885	Intron (uc031qwk.1/uc031qwk.1, intron 2 of 3)	16	58741035	58768246	27212	2	2806	uc010vim.1	-170839	ENSG00000125166	GOT2	glutamic-oxaloacetic transaminase 2
chr17	68316626	68317401	776	*	0.801460947	0.000351592	0.047373764	Distal Intergenic	17	68165676	68176183	10508	1	3759	uc002jir.3	150950	ENSG00000123700	KCNJ2	potassium inwardly rectifying channel subfamily J member 2
chr11	33568477	33568977	501	*	0.799973526	0.009639509	0.12949537	Intron (uc001mun.1/25758, intron 2 of 10)	11	33563877	33695646	131770	1	25758	uc021qfs.1	4600	ENSG00000110427	KIAA1549L	KIAA1549 like
chr13	73599456	73599995	540	*	0.799826605	0.001978048	0.078404757	Distal Intergenic	13	73629114	73651676	22563	1	688	uc001vjd.3	-29119	ENSG00000102554	KLF5	Kruppel like factor 5
chr12	59805025	59805795	771	*	0.799720683	0.000659227	0.055721552	Distal Intergenic	12	59989821	60183635	193815	1	9194	uc001sqs.4	-184026	ENSG00000118596	SLC16A7	solute carrier family 16 member 7
chr1	12769349	12770105	757	*	0.799704906	0.002470664	0.083309208	Distal Intergenic	1	12776118	12788726	12609	1	126767	uc001aug.1	-6013	ENSG00000188984	AADACL3	arylacetamide deacetylase like 3
chr5	58634216	58634807	592	*	0.799081719	0.001065182	0.065154957	Intron (uc003jrw.2/5144, intron 1 of 14)	5	58264866	58652727	387862	2	5144	uc003jrw.2	17920	ENSG00000113448	PDE4D	phosphodiesterase 4D
chr5	59517693	59518204	512	*	0.798810691	0.001066031	0.065154957	Intron (uc003jsb.3/5144, intron 1 of 16)	5	59282228	59558386	276159	2	5144	uc003jse.1	40182	ENSG00000113448	PDE4D	phosphodiesterase 4D
chr3	187593541	187594243	703	*	0.798667669	1.06E-05	0.02225823	Distal Intergenic	3	187439165	187463513	24349	2	604	uc003frq.2	-130028	ENSG00000113916	BCL6	BCL6 transcription repressor
chr9	88194853	88195250	398	*	0.797805419	0.001647105	0.074151363	Intron (uc004aod.4/23287, intron 11 of 13)	9	88161454	88258258	96805	2	23287	uc004aod.4	63008	ENSG00000135049	AGTPBP1	ATP/GTP binding protein 1
chr2	176489559	176490272	714	*	0.796642208	0.00024727	0.044458479	Distal Intergenic	2	176790410	176867018	76609	2	80856	uc002ukc.1	376746	ENSG00000144320	LNPK	lunapark, ER junction formation factor
chr10	90685478	90685977	500	*	0.794781641	0.005367484	0.104697646	Intron (uc010qmx.2/57559, intron 10 of 10)	10	90672113	90683259	11147	1	57559	uc001kfn.4	13365	ENSG00000138134	STAMBPL1	STAM binding protein like 1
chr12	82349562	82350388	827	*	0.794555934	0.002238111	0.080921502	Distal Intergenic	12	81652045	82153109	501065	2	8499	uc031qis.1	-196453	ENSG00000139220	PPFIA2	PTPRF interacting protein alpha 2
chr18	2173363	2173935	573	*	0.79414556	0.000733302	0.057345674	Distal Intergenic	18	2537524	2555037	17514	2	64863	uc010dkj.3	381102	ENSG00000101574	METTL4	methyltransferase like 4
chr5	35470384	35471052	669	*	0.794110052	9.13E-05	0.037598558	Distal Intergenic	5	35617989	35671676	53688	1	79925	uc003jjn.1	-146937	ENSG00000152582	SPEF2	sperm flagellar 2
chr12	8228528	8228955	428	*	0.794040756	0.001765416	0.076000355	Distal Intergenic	12	8234807	8250373	15567	1	25977	uc001qtx.2	-5852	ENSG00000089818	NECAP1	NECAP endocytosis associated 1
chr13	94821567	94822563	997	*	0.793771271	0.001140388	0.066629398	Intron (uc010tig.1/10082, intron 4 of 5)	13	95091841	95131936	40096	2	1638	uc001vlv.4	309373	ENSG00000080166	DCT	dopachrome tautomerase
chr6	127533886	127534339	454	*	0.793450047	0.002475022	0.083336651	Distal Intergenic	6	127587827	127609705	21879	1	81847	uc021zes.1	-53488	ENSG00000118518	RNF146	ring finger protein 146
chr12	31973713	31974618	906	*	0.793016733	1.31E-05	0.024713933	Distal Intergenic	12	31944119	31945175	1057	2	440093	uc001rkr.3	-28538	ENSG00000188375	H3-5	H3.5 histone
chr5	59515093	59515708	616	*	0.791636584	0.002798916	0.08633234	Intron (uc003jsb.3/5144, intron 1 of 16)	5	59282228	59558386	276159	2	5144	uc003jse.1	42678	ENSG00000113448	PDE4D	phosphodiesterase 4D
chr6	152664119	152664750	632	*	0.790794242	0.00024248	0.044228475	Intron (uc003qot.4/23345, intron 73 of 145)	6	152636357	152655408	19052	2	23345	uc010kiz.4	-8711	ENSG00000131018	SYNE1	spectrin repeat containing nuclear envelope protein 1
chr13	41787497	41788356	860	*	0.790691366	0.001926596	0.078080004	Intron (uc001uxv.1/uc001uxv.1, intron 3 of 3)	13	41765711	41768702	2992	2	84078	uc001uxw.1	-18795	ENSG00000120696	KBTBD7	kelch repeat and BTB domain containing 7
chr17	70670497	70670872	376	*	0.790373181	0.002648319	0.08474324	Intron (uc002jja.3/201266, intron 7 of 9)	17	70594180	70636611	42432	2	400619	uc021ucl.1	-33886	ENSG00000227036	LINC00511	long intergenic non-protein coding RNA 511
chr3	154694758	154695576	819	*	0.790328132	0.000168373	0.040719892	Distal Intergenic	3	154741913	154901518	159606	1	4311	uc010hvr.1	-46337	ENSG00000196549	MME	membrane metalloendopeptidase
chr11	47651207	47651894	688	*	0.790203553	4.24E-05	0.032876643	Intron (uc010rho.2/23788, intron 8 of 12)	11	47638858	47664206	25349	2	23788	uc010rho.2	12312	ENSG00000109919	MTCH2	mitochondrial carrier 2
chr19	5516304	5516818	515	*	0.790073878	0.000571294	0.053677106	Distal Intergenic	19	5558178	5568005	9828	2	257000	uc002mcc.5	51187	ENSG00000223573	TINCR	TINCR ubiquitin domain containing
chr8	67360203	67360544	342	*	0.787953709	0.000631541	0.054939289	Intron (uc011leq.1/137872, intron 6 of 8)	8	67344718	67381044	36327	1	137872	uc011les.2	15485	ENSG00000147576	ADHFE1	alcohol dehydrogenase iron containing 1
chr3	104858186	104858959	774	*	0.787892514	0.003509264	0.092475091	Distal Intergenic	3	105085557	105244230	158674	1	214	uc003dvv.3	-226598	ENSG00000170017	ALCAM	activated leukocyte cell adhesion molecule
chr12	24392265	24393202	938	*	0.787811026	0.006559862	0.111962473	Intron (uc001rfx.4/6660, intron 4 of 17)	12	24365355	24365429	75	1	100126320	uc021qwc.1	26910	ENSG00000216192	MIR920	microRNA 920
chr8	53309212	53309770	559	*	0.787230135	0.000738788	0.057535535	Intron (uc003xra.2/9705, intron 2 of 25)	8	53092686	53322309	229624	2	9705	uc010lyb.2	12539	ENSG00000147488	ST18	ST18 C2H2C-type zinc finger transcription factor
chr3	43589134	43589719	586	*	0.787201208	0.001075661	0.065280327	Intron (uc003cmv.3/55129, intron 11 of 12)	3	43407818	43663560	255743	2	55129	uc003cmv.3	73841	ENSG00000160746	ANO10	anoctamin 10
chr7	65647456	65648320	865	*	0.787016471	6.37E-05	0.035921603	Distal Intergenic	7	65670259	65824460	154202	1	8460	uc010kzy.2	-21939	ENSG00000169902	TPST1	tyrosylprotein sulfotransferase 1
chr11	59041277	59041797	521	*	0.786901253	0.002560214	0.084041634	Distal Intergenic	11	58975983	58980494	4512	2	219972	uc001nnu.4	-60783	ENSG00000197629	MPEG1	macrophage expressed 1
chr18	74255805	74256558	754	*	0.785420663	0.000326615	0.047345127	Intron (uc002lmg.3/284276, intron 2 of 2)	18	74240612	74271784	31173	1	284276	uc002lmg.3	15193	ENSG00000266256	LINC00908	long intergenic non-protein coding RNA 908
chr14	23586588	23587444	857	*	0.784813955	0.000399948	0.049055897	Promoter (1-2kb)	14	23586515	23588820	2306	2	1053	uc001wiv.2	1376	ENSG00000092067	CEBPE	CCAAT enhancer binding protein epsilon
chr10	27624334	27624775	442	*	0.784751553	0.005043198	0.102805839	Distal Intergenic	10	27687117	27703297	16181	2	374308	uc001itu.2	78522	ENSG00000182077	PTCHD3	patched domain containing 3
chr4	99977646	99978327	682	*	0.784463137	9.38E-05	0.037598558	Intron (uc003huf.4/23173, intron 9 of 10)	4	99966330	99983960	17631	1	23173	uc010ild.3	11316	ENSG00000164024	METAP1	methionyl aminopeptidase 1
chr6	105281208	105281809	602	*	0.784403121	0.000501992	0.051839639	Intron (uc003pqu.1/57531, intron 5 of 23)	6	105175968	105307794	131827	2	57531	uc003pqu.1	25985	ENSG00000085382	HACE1	HECT domain and ankyrin repeat containing E3 ubiquitin protein ligase 1
chr4	70608211	70609187	977	*	0.784173094	0.00056569	0.053516059	Intron (uc003hen.3/27284, intron 4 of 7)	4	70592686	70626430	33745	2	27284	uc003hen.3	17243	ENSG00000173597	SULT1B1	sulfotransferase family 1B member 1
chr1	115000041	115000713	673	*	0.783979082	0.001637438	0.074151363	Intron (uc010ows.2/51592, intron 2 of 18)	1	114935399	115006178	70780	2	51592	uc010ows.2	5465	ENSG00000197323	TRIM33	tripartite motif containing 33
chr17	41580619	41581146	528	*	0.78279644	0.000155389	0.040394575	Intron (uc010wif.1/1659, intron 10 of 16)	17	41561334	41604164	42831	1	1659	uc010wig.2	19285	ENSG00000067596	DHX8	DEAH-box helicase 8
chr7	107548145	107548991	847	*	0.782664869	0.000666058	0.055947081	Intron (uc010ljm.1/1738, intron 8 of 8)	7	107531586	107561643	30058	1	1738	uc011kmi.2	16559	ENSG00000091140	DLD	dihydrolipoamide dehydrogenase
chr1	55503837	55504442	606	*	0.782596434	0.004082438	0.096597522	Promoter (<=1kb)	1	55505149	55518464	13316	1	255738	uc010ool.2	-707	ENSG00000169174	PCSK9	proprotein convertase subtilisin/kexin type 9
chr13	41708100	41708596	497	*	0.782562399	5.69E-05	0.035501746	Promoter (1-2kb)	13	41701709	41706936	5228	2	89890	uc001uxu.1	-1164	ENSG00000165572	KBTBD6	kelch repeat and BTB domain containing 6
chr7	156372503	156373243	741	*	0.781432047	0.001387413	0.070407689	Distal Intergenic	7	156333185	156333795	611	1	64433	uc011kvw.1	39318	ENSG00000279418	LINC00244	long intergenic non-protein coding RNA 244
chr7	22629041	22629765	725	*	0.780136022	0.001363001	0.070407689	Distal Intergenic	7	22602956	22613617	10662	1	100506178	uc003svi.2	26085	ENSG00000232759	LOC100506178	uncharacterized LOC100506178
chr18	13696977	13697434	458	*	0.779950248	0.000534271	0.052521064	Intron (uc002ksj.4/125228, intron 2 of 4)	18	13663346	13682104	18759	2	125228	uc010dlg.3	-14873	ENSG00000177150	FAM210A	family with sequence similarity 210 member A
chr22	38273121	38273563	443	*	0.779838758	0.001760689	0.075995251	Intron (uc003auf.3/51386, intron 10 of 12)	22	38245488	38284789	39302	1	51386	uc003aug.3	27633	ENSG00000100129	EIF3L	eukaryotic translation initiation factor 3 subunit L
chr9	3243866	3244662	797	*	0.779432076	0.000300656	0.046261191	Intron (uc003zhr.3/5991, intron 16 of 17)	9	3270929	3489428	218500	2	5991	uc003zht.1	244766	ENSG00000080298	RFX3	regulatory factor X3
chr4	88817693	88818645	953	*	0.778718524	0.002923558	0.086872688	Distal Intergenic	4	88755855	88767968	12114	1	56955	uc021xpx.1	61838	ENSG00000152595	MEPE	matrix extracellular phosphoglycoprotein
chr1	200814291	200814801	511	*	0.778020901	0.001902914	0.077786545	Intron (uc001gvk.3/23271, intron 8 of 16)	1	200842083	200843306	1224	1	2848	uc001gvn.2	-27282	ENSG00000170128	GPR25	G protein-coupled receptor 25
chr5	129660685	129661502	818	*	0.777752352	0.002359932	0.082367873	Distal Intergenic	5	129240523	129522327	281805	1	337876	uc003kvd.3	420162	ENSG00000198108	CHSY3	chondroitin sulfate synthase 3
chr1	186583659	186584195	537	*	0.777688884	0.003735415	0.094341873	Distal Intergenic	1	186640944	186649559	8616	2	5743	uc001gsb.3	65364	ENSG00000073756	PTGS2	prostaglandin-endoperoxide synthase 2
chr5	76638845	76639356	512	*	0.777600144	0.000258644	0.044570498	Intron (uc003kfa.3/8622, intron 6 of 21)	5	76506706	76724080	217375	1	8622	uc003kfe.3	132139	ENSG00000113231	PDE8B	phosphodiesterase 8B
chr2	159163755	159164289	535	*	0.777597255	0.003732073	0.094331602	Intron (uc002tzq.3/130940, intron 9 of 13)	2	159023162	159092681	69520	1	554201	uc021vro.1	140593	ENSG00000227480	CCDC148-AS1	CCDC148 antisense RNA 1
chr1	41680433	41680798	366	*	0.776456644	0.00070213	0.057086802	Intron (uc001cgq.3/22955, intron 1 of 14)	1	41492871	41707815	214945	2	22955	uc001cgq.3	27017	ENSG00000010803	SCMH1	Scm polycomb group protein homolog 1
chr19	16013179	16014163	985	*	0.775865867	0.004059656	0.096483805	Distal Intergenic	19	15996734	16008884	12151	2	8529	uc010xou.1	-4295	ENSG00000186115	CYP4F2	cytochrome P450 family 4 subfamily F member 2
chr2	95781494	95782017	524	*	0.774499703	0.000135244	0.039148994	Intron (uc002sub.3/64969, intron 2 of 11)	2	95752952	95787754	34803	2	64969	uc002sub.3	5737	ENSG00000144029	MRPS5	mitochondrial ribosomal protein S5
chr16	9297594	9298264	671	*	0.773611518	0.000895064	0.06137386	Distal Intergenic	16	9328774	9328803	30	1	100422920	uc021tct.1	-30510	ENSG00000265841	MIR548X	microRNA 548x
chr1	20237469	20237830	362	*	0.77315399	0.00044619	0.050280848	3' UTR	1	20246800	20250110	3311	2	30814	uc001bct.1	12280	ENSG00000188784	PLA2G2E	phospholipase A2 group IIE
chr2	169953186	169953691	506	*	0.771396951	0.003147239	0.088877521	Distal Intergenic	2	169937617	169952677	15061	1	10170	uc010zde.2	15569	ENSG00000073737	DHRS9	dehydrogenase/reductase 9
chr4	36447151	36448040	890	*	0.770797179	0.005179253	0.103528993	Distal Intergenic	4	36335118	36346407	11290	1	401124	uc003gsv.4	112033	ENSG00000197057	DTHD1	death domain containing 1
chr5	93873865	93874596	732	*	0.77036854	0.000178523	0.040736483	Intron (uc011cuk.2/285600, intron 2 of 20)	5	93486556	93954309	467754	2	285600	uc011cuk.2	79713	ENSG00000185261	KIAA0825	KIAA0825
chr1	98232336	98232782	447	*	0.770020844	2.06E-05	0.030212669	Intron (uc001drv.3/1806, intron 3 of 22)	1	97543300	98386615	843316	2	1806	uc001drv.3	153833	ENSG00000188641	DPYD	dihydropyrimidine dehydrogenase
chr3	105280006	105280469	464	*	0.769640362	0.000109406	0.037895438	Intron (uc003dvx.3/214, intron 14 of 15)	3	105263446	105295757	32312	1	214	uc003dvz.3	16560	ENSG00000170017	ALCAM	activated leukocyte cell adhesion molecule
chr1	16056291	16056728	438	*	0.76839858	9.50E-06	0.020313532	Exon (uc010obo.2/23207, exon 14 of 20)	1	16062809	16067884	5076	1	284723	uc001axb.1	-6081	ENSG00000162461	SLC25A34	solute carrier family 25 member 34
chr12	83276236	83276755	520	*	0.768125777	0.005414898	0.105021514	Intron (uc001szr.1/160335, intron 2 of 5)	12	83080934	83528067	447134	1	160335	uc010suk.2	195302	ENSG00000179104	TMTC2	transmembrane O-mannosyltransferase targeting cadherins 2
chr9	88286313	88287075	763	*	0.767744566	0.008185876	0.12118059	Intron (uc011ltc.2/23287, intron 3 of 13)	9	88161454	88296250	134797	2	23287	uc011ltc.2	9175	ENSG00000135049	AGTPBP1	ATP/GTP binding protein 1
chr3	60671756	60672434	679	*	0.767570196	0.001038724	0.064629644	Intron (uc003dkx.4/2272, intron 4 of 9)	3	59735036	61237133	1502098	2	2272	uc003dkx.4	564699	ENSG00000189283	FHIT	fragile histidine triad diadenosine triphosphatase
chr8	11447964	11448450	487	*	0.767558908	0.000955774	0.063455451	Distal Intergenic	8	11434044	11438850	4807	1	83655	uc022arx.1	13920	ENSG00000170983	LINC00208	long intergenic non-protein coding RNA 208
chr7	41170191	41170858	668	*	0.767535883	0.00116454	0.066883739	Distal Intergenic	7	40833056	40900366	67311	1	79783	uc003thp.2	337135	ENSG00000175600	SUGCT	succinyl-CoA:glutarate-CoA transferase
chr8	20066828	20067325	498	*	0.767134577	7.53E-05	0.036182105	Exon (uc003wzp.3/526, exon 3 of 14)	8	20054704	20079207	24504	1	526	uc003wzp.3	12124	ENSG00000147416	ATP6V1B2	ATPase H+ transporting V1 subunit B2
chr11	72688506	72688948	443	*	0.766542302	0.004111732	0.096995842	Intron (uc001oth.4/9873, intron 7 of 18)	11	72553999	72851173	297175	2	9873	uc001oti.2	162225	ENSG00000137478	FCHSD2	FCH and double SH3 domains 2
chr4	86625063	86625380	318	*	0.766366365	0.001018982	0.064406217	Intron (uc003hpi.1/83478, intron 2 of 2)	4	86643621	86643686	66	1	100616349	uc021xps.1	-18241	ENSG00000266421	MIR4451	microRNA 4451
chr3	132015847	132016339	493	*	0.76624754	0.007611227	0.118623227	Distal Intergenic	3	131253577	132004254	750678	2	131034	uc003eom.3	-11593	ENSG00000196353	CPNE4	copine 4
chr5	145409386	145409897	512	*	0.765762604	0.000960036	0.06355899	Intron (uc003lnt.3/153769, intron 5 of 9)	5	145429633	145439787	10155	1	153769	uc011dbm.1	-19736	ENSG00000156463	SH3RF2	SH3 domain containing ring finger 2
chr8	87387632	87388119	488	*	0.765555095	0.000322403	0.047195813	Intron (uc003ydt.3/11059, intron 3 of 24)	8	87392955	87460726	67772	1	11059	uc010mai.3	-4836	ENSG00000123124	WWP1	WW domain containing E3 ubiquitin protein ligase 1
chr3	188190845	188191278	434	*	0.764376757	0.004794969	0.10120507	Intron (uc011bsg.2/4026, intron 2 of 9)	3	188286786	188608460	321675	1	4026	uc011bsj.2	-95508	ENSG00000145012	LPP	LIM domain containing preferred translocation partner in lipoma
chr5	118230581	118231234	654	*	0.764333521	0.000210401	0.043076676	Intron (uc003ksa.3/285605, intron 4 of 5)	5	118310281	118310362	82	1	100422885	uc021ycv.1	-79047	ENSG00000283498	MIR1244-2	microRNA 1244-2
chr12	13448784	13449628	845	*	0.763369844	0.002371646	0.082452826	Distal Intergenic	12	13523605	13529679	6075	2	283422	uc001rbs.2	80051	ENSG00000180861	LINC01559	long intergenic non-protein coding RNA 1559
chr18	22063544	22064221	678	*	0.763228636	0.003600882	0.093297853	Distal Intergenic	18	22040593	22059921	19329	1	59340	uc010xbd.2	22951	ENSG00000134489	HRH4	histamine receptor H4
chr10	106178885	106179725	841	*	0.762483075	0.000659853	0.055724381	Intron (uc001kyh.3/159686, intron 15 of 17)	10	106113522	106214848	101327	1	159686	uc001kyh.3	65363	ENSG00000120051	CFAP58	cilia and flagella associated protein 58
chr15	55721178	55722171	994	*	0.762171303	0.000989218	0.064403196	Intron (uc002acy.3/100533483, intron 8 of 15)	15	55700723	55710910	10188	1	145788	uc002ada.3	20455	ENSG00000261652	C15orf65	chromosome 15 open reading frame 65
chr14	96596293	96597175	883	*	0.761697164	0.005435117	0.105188443	Distal Intergenic	14	96671135	96710503	39369	1	624	uc010avl.2	-73960	ENSG00000168398	BDKRB2	bradykinin receptor B2
chr2	228736435	228737409	975	*	0.761066752	0.003809062	0.094775223	Promoter (<=1kb)	2	228736327	228789026	52700	1	164781	uc010zlw.1	108	ENSG00000123977	DAW1	dynein assembly factor with WD repeats 1
chr10	78023030	78023532	503	*	0.76058789	0.005698751	0.106978424	Intron (uc001jxi.3/83938, intron 4 of 5)	10	77542519	78317126	774608	1	83938	uc001jxi.3	480511	ENSG00000148655	LRMDA	leucine rich melanocyte differentiation associated
chr2	68334802	68335588	787	*	0.760237131	0.000277035	0.044636074	Distal Intergenic	2	68269332	68290159	20828	2	10438	uc021viu.1	-44643	ENSG00000197223	C1D	C1D nuclear receptor corepressor
chr17	15057337	15057910	574	*	0.760158441	0.006255083	0.109951317	Distal Intergenic	17	15154944	15155013	70	2	100616125	uc021tqk.1	97103	ENSG00000265110	MIR4731	microRNA 4731
chr15	41604779	41605267	489	*	0.760025257	0.001770928	0.076005269	Intron (uc001znp.3/11339, intron 4 of 4)	15	41601466	41624819	23354	2	11339	uc001znp.3	19552	ENSG00000104147	OIP5	Opa interacting protein 5
chr5	115843776	115844392	617	*	0.759612055	0.001424775	0.070770075	Intron (uc003krx.4/57556, intron 1 of 19)	5	115779251	115815973	36723	2	57556	uc010jcj.3	-27803	ENSG00000092421	SEMA6A	semaphorin 6A
chr8	116865162	116865667	506	*	0.75901894	0.000527414	0.052449803	Distal Intergenic	8	116420724	116681228	260505	2	7227	uc010mcy.3	-183934	ENSG00000104447	TRPS1	transcriptional repressor GATA binding 1
chr12	129341270	129341961	692	*	0.758901718	0.002971481	0.087141134	Intron (uc001uhx.1/144423, intron 1 of 7)	12	129338081	129469509	131429	1	144423	uc001uhy.1	3189	ENSG00000151948	GLT1D1	glycosyltransferase 1 domain containing 1
chr15	101152250	101152764	515	*	0.758805786	0.006186399	0.109790203	5' UTR	15	101142755	101191904	49150	1	140460	uc002bwk.3	9495	ENSG00000183475	ASB7	ankyrin repeat and SOCS box containing 7
chr6	87994159	87994787	629	*	0.758629633	0.006216647	0.109827554	5' UTR	6	88032306	88052043	19738	1	57150	uc003plp.1	-37519	ENSG00000111850	SMIM8	small integral membrane protein 8
chr4	173918358	173918737	380	*	0.758171512	0.002186917	0.080335238	Intron (uc003isv.3/442117, intron 10 of 12)	4	174089904	174245118	155215	1	51809	uc003isz.4	-171167	ENSG00000109586	GALNT7	polypeptide N-acetylgalactosaminyltransferase 7
chr5	59418898	59419575	678	*	0.758064258	0.007008007	0.114963819	Intron (uc003jsb.3/5144, intron 2 of 16)	5	59282228	59558386	276159	2	5144	uc003jse.1	138811	ENSG00000113448	PDE4D	phosphodiesterase 4D
chr13	37668955	37669301	347	*	0.757964566	0.006793573	0.113621155	Distal Intergenic	13	37677397	37679801	2405	2	122011	uc001uwm.1	10500	ENSG00000180138	CSNK1A1L	casein kinase 1 alpha 1 like
chr2	203113321	203113823	503	*	0.756923218	0.000886721	0.061024166	Distal Intergenic	2	203070903	203103322	32420	2	7341	uc002uza.1	-9999	ENSG00000116030	SUMO1	small ubiquitin like modifier 1
chr8	68326315	68326809	495	*	0.756791903	0.004888698	0.101545825	Distal Intergenic	8	68109884	68255912	146029	2	10565	uc003xxo.2	-70403	ENSG00000066777	ARFGEF1	ADP ribosylation factor guanine nucleotide exchange factor 1
chr12	12737016	12737806	791	*	0.756652782	0.001724877	0.075334849	Distal Intergenic	12	12626216	12715448	89233	2	80824	uc001rao.2	-21568	ENSG00000111266	DUSP16	dual specificity phosphatase 16
chr10	27778996	27779600	605	*	0.756610703	0.005755463	0.107325019	Distal Intergenic	10	27793103	27831166	38064	1	22931	uc001itv.4	-13503	ENSG00000099246	RAB18	RAB18, member RAS oncogene family
chr11	35366258	35366907	650	*	0.756399206	4.33E-05	0.032907548	Intron (uc001mwd.3/6506, intron 1 of 10)	11	35272752	35441105	168354	2	6506	uc001mwd.3	74198	ENSG00000110436	SLC1A2	solute carrier family 1 member 2
chr19	42264786	42265543	758	*	0.756145467	0.009894921	0.1308157	Exon (uc002orm.2/4680, exon 3 of 6)	19	42259398	42276113	16716	1	4680	uc002orm.2	5388	ENSG00000086548	CEACAM6	CEA cell adhesion molecule 6
chr15	63172823	63173641	819	*	0.755729439	0.00189258	0.077669457	Distal Intergenic	15	63116156	63116240	85	1	406965	uc010uid.1	56667	ENSG00000211137	MIR190A	microRNA 190a
chr6	49743616	49744137	522	*	0.755663733	0.000602504	0.054292185	Distal Intergenic	6	49753364	49755053	1690	2	5232	uc003ozu.3	10916	ENSG00000170950	PGK2	phosphoglycerate kinase 2
chr20	20018481	20019192	712	*	0.755558967	2.08E-06	0.010738486	Exon (uc002wrs.3/51340, exon 13 of 15)	20	20033158	20147080	113923	1	26074	uc010gcw.2	-13966	ENSG00000089101	CFAP61	cilia and flagella associated protein 61
chr1	155208535	155209061	527	*	0.755472042	0.005211707	0.103887903	Promoter (<=1kb)	1	155186648	155208441	21794	2	2630	uc021pau.2	-94	ENSG00000160766	GBAP1	glucosylceramidase beta pseudogene 1
chr11	7698142	7698887	746	*	0.754193577	0.000348119	0.047373764	Distal Intergenic	11	7686326	7694994	8669	2	51700	uc009yfk.3	-3148	ENSG00000166394	CYB5R2	cytochrome b5 reductase 2
chr17	15968704	15969180	477	*	0.754034863	0.003128668	0.088601945	Promoter (2-3kb)	17	15933408	15971726	38319	2	9611	uc002gpm.3	2546	ENSG00000141027	NCOR1	nuclear receptor corepressor 1
chr11	9736257	9736641	385	*	0.753492038	0.008805766	0.124838374	Intron (uc001mhv.3/23075, intron 3 of 8)	11	9779840	9832866	53027	1	283104	uc001mhz.1	-43199	ENSG00000246273	SBF2-AS1	SBF2 antisense RNA 1
chr2	231632276	231632878	603	*	0.753274409	0.000356907	0.047481027	Intron (uc002vqx.3/51719, intron 2 of 8)	2	231678747	231685790	7044	1	51719	uc002vqy.3	-45869	ENSG00000135932	CAB39	calcium binding protein 39
chr3	119949611	119950546	936	*	0.752402811	0.00024207	0.044228475	Intron (uc011bjf.2/165829, intron 2 of 8)	3	119884328	119963325	78998	2	165829	uc011bjf.2	12779	ENSG00000175697	GPR156	G protein-coupled receptor 156
chr3	73033790	73034548	759	*	0.752203317	0.004896567	0.101566748	Distal Intergenic	3	73046119	73115011	68893	1	151987	uc003dph.1	-11571	ENSG00000163605	PPP4R2	protein phosphatase 4 regulatory subunit 2
chr1	11242698	11243076	379	*	0.752160386	0.006207464	0.109827554	Intron (uc001asd.3/2475, intron 28 of 57)	1	11249346	11256038	6693	1	10218	uc001ase.4	-6270	ENSG00000171819	ANGPTL7	angiopoietin like 7
chr5	80213375	80213807	433	*	0.752130733	0.00527974	0.104361512	Distal Intergenic	5	80256508	80525981	269474	1	5924	uc003kha.2	-42701	ENSG00000113319	RASGRF2	Ras protein specific guanine nucleotide releasing factor 2
chr1	32303080	32303572	493	*	0.751995711	0.00277809	0.085969138	Distal Intergenic	1	32256031	32281580	25550	2	90853	uc001btv.3	-21500	ENSG00000134668	SPOCD1	SPOC domain containing 1
chr4	26380238	26380789	552	*	0.751320523	0.004820538	0.10120507	Intron (uc003grx.2/3516, intron 2 of 11)	4	26322429	26436752	114324	1	3516	uc003gsb.2	57809	ENSG00000168214	RBPJ	recombination signal binding protein for immunoglobulin kappa J region
chr10	132011516	132011948	433	*	0.750609584	0.002049029	0.079029996	Distal Intergenic	10	131958252	131977684	19433	1	10539	uc021qay.1	53264	ENSG00000108010	GLRX3	glutaredoxin 3
chr6	147440420	147440832	413	*	0.750562971	0.003809675	0.094775223	Exon (uc003qlt.2/729178, exon 4 of 11)	6	147182942	147453122	270181	2	729178	uc003qlv.3	12290	ENSG00000233452	STXBP5-AS1	STXBP5 antisense RNA 1
chr11	76663519	76664390	872	*	0.749750731	0.000406127	0.049260682	Intron (uc010rsg.1/55331, intron 3 of 8)	11	76745435	76753005	7571	1	192134	uc021qnp.1	-81045	ENSG00000198488	B3GNT6	UDP-GlcNAc:betaGal beta-1,3-N-acetylglucosaminyltransferase 6
chr16	69090477	69091108	632	*	0.749168312	0.000763996	0.058056941	Intron (uc002ewi.4/79613, intron 17 of 17)	16	69139467	69151570	12104	1	3038	uc010cfh.3	-48359	ENSG00000103044	HAS3	hyaluronan synthase 3
chr1	232881265	232881816	552	*	0.749050903	0.000698491	0.057086802	Distal Intergenic	1	232940638	232946092	5455	1	54627	uc001hvh.2	-58822	ENSG00000212916	MAP10	microtubule associated protein 10
chr2	223222294	223222736	443	*	0.748949338	0.005348439	0.104542932	Distal Intergenic	2	223158349	223163715	5367	2	5077	uc002vna.2	-58579	ENSG00000135903	PAX3	paired box 3
chr1	52508463	52508950	488	*	0.748844111	0.004542233	0.099490003	Intron (uc001cti.4/51060, intron 1 of 6)	1	52497777	52499472	1696	2	112970	uc001ctj.1	-8991	ENSG00000198841	KTI12	KTI12 chromatin associated homolog
chr1	182097706	182098378	673	*	0.748537745	0.000771114	0.058259794	Distal Intergenic	1	182023705	182030847	7143	2	127665	uc001goz.3	-66859	ENSG00000179930	ZNF648	zinc finger protein 648
chr1	97972411	97972772	362	*	0.748450315	0.001606968	0.073767776	Intron (uc001drv.3/1806, intron 13 of 22)	1	97561479	97788511	227033	1	100873932	uc031pne.1	410932	ENSG00000232878	DPYD-AS1	DPYD antisense RNA 1
chr2	223486774	223487619	846	*	0.747489675	0.00074243	0.057723648	Intron (uc002vne.1/10056, intron 13 of 16)	2	223436162	223520827	84666	2	10056	uc002vne.1	33208	ENSG00000116120	FARSB	phenylalanyl-tRNA synthetase subunit beta
chr6	2524540	2525168	629	*	0.747404111	0.006868259	0.113963794	Distal Intergenic	6	2622972	2635298	12327	2	154386	uc003mtw.2	110130	ENSG00000164385	LINC01600	long intergenic non-protein coding RNA 1600
chr10	11660507	11661085	579	*	0.747395105	8.38E-05	0.036656967	Distal Intergenic	10	11606126	11653679	47554	2	9712	uc001iku.3	-6828	ENSG00000148429	USP6NL	USP6 N-terminal like
chr6	12233576	12234043	468	*	0.7471627	0.000199264	0.042316291	Distal Intergenic	6	12290529	12293113	2585	1	1906	uc010jpb.3	-56486	ENSG00000078401	EDN1	endothelin 1
chr6	53310602	53311080	479	*	0.746922113	0.000512625	0.052008114	Distal Intergenic	6	53362140	53375246	13107	2	2729	uc003pbv.1	64166	ENSG00000001084	GCLC	glutamate-cysteine ligase catalytic subunit
chr5	96421085	96421621	537	*	0.746801466	0.009239049	0.127151444	Distal Intergenic	5	96427574	96478520	50947	2	167410	uc003kmy.4	56899	ENSG00000145721	LIX1	limb and CNS expressed 1
chr3	141989688	141990090	403	*	0.746632539	0.001394216	0.070542037	Distal Intergenic	3	141917644	141944449	26806	2	256356	uc010hut.2	-45239	ENSG00000175066	GK5	glycerol kinase 5
chr4	6585217	6585924	708	*	0.746614718	5.27E-05	0.034668972	Intron (uc003gje.1/23324, intron 3 of 16)	4	6576902	6624188	47287	1	23324	uc011bwf.1	8315	ENSG00000013288	MAN2B2	mannosidase alpha class 2B member 2
chr1	186929410	186930121	712	*	0.746393296	0.005026085	0.102657192	Intron (uc001gsc.3/5321, intron 14 of 17)	1	186798032	186958113	160082	1	5321	uc010pos.2	131378	ENSG00000116711	PLA2G4A	phospholipase A2 group IVA
chr7	17882073	17882539	467	*	0.746077955	0.006213455	0.109827554	Intron (uc003stv.3/23161, intron 12 of 25)	7	17830385	17861320	30936	2	23161	uc010kub.3	-20753	ENSG00000071189	SNX13	sorting nexin 13
chr13	41751289	41751795	507	*	0.745939236	0.000865863	0.060473526	Intron (uc001uxv.1/uc001uxv.1, intron 3 of 3)	13	41765711	41768702	2992	2	84078	uc001uxw.1	16907	ENSG00000120696	KBTBD7	kelch repeat and BTB domain containing 7
chr7	41354441	41355196	756	*	0.745923971	6.58E-05	0.036182105	Distal Intergenic	7	41733514	41752792	19279	1	285954	uc003ths.2	-378318	ENSG00000224116	INHBA-AS1	INHBA antisense RNA 1
chr2	131773013	131773677	665	*	0.745319613	0.00025706	0.044570498	Intron (uc010fmw.1/50649, intron 3 of 3)	2	131797102	131804836	7735	1	50649	uc002tsc.1	-23425	ENSG00000136002	ARHGEF4	Rho guanine nucleotide exchange factor 4
chr6	17465561	17466331	771	*	0.745110732	0.007243466	0.116066395	Intron (uc010jpk.1/10486, intron 3 of 11)	6	17393736	17558023	164288	1	10486	uc011djd.2	71825	ENSG00000112186	CAP2	cyclase associated actin cytoskeleton regulatory protein 2
chr10	31774088	31774479	392	*	0.744714232	0.000484524	0.051373389	Intron (uc001ivr.4/6935, intron 6 of 12)	10	31610064	31818742	208679	1	6935	uc009xlp.3	164024	ENSG00000148516	ZEB1	zinc finger E-box binding homeobox 1
chr1	162730884	162731298	415	*	0.744635889	0.000578414	0.0536953	Exon (uc001gcf.3/4921, exon 10 of 19)	1	162760496	162782608	22113	1	51478	uc001gci.3	-29198	ENSG00000132196	HSD17B7	hydroxysteroid 17-beta dehydrogenase 7
chr12	14744225	14744712	488	*	0.744205361	0.00188689	0.077669457	Distal Intergenic	12	14656597	14720791	64195	2	79887	uc001rcc.1	-23434	ENSG00000121316	PLBD1	phospholipase B domain containing 1
chr1	211971342	211971866	525	*	0.744046834	0.002359295	0.082367873	Intron (uc001hiu.3/9926, intron 2 of 7)	1	211916799	212003577	86779	2	9926	uc001hiu.3	31711	ENSG00000123684	LPGAT1	lysophosphatidylglycerol acyltransferase 1
chr8	71410948	71411803	856	*	0.743871971	0.003839492	0.095029709	Distal Intergenic	8	71024267	71316020	291754	2	10499	uc003xyn.1	-94928	ENSG00000140396	NCOA2	nuclear receptor coactivator 2
chr2	179415675	179416057	383	*	0.743816121	0.005343238	0.104542932	Exon (uc021vsy.2/7273, exon 285 of 312)	2	179390717	179393946	3230	2	7273	uc002umq.4	-21729	ENSG00000155657	TTN	titin
chr6	55965416	55966022	607	*	0.743557264	0.002325628	0.082127682	Intron (uc010jzz.3/81578, intron 4 of 16)	6	55921388	55956459	35072	2	81578	uc003pcr.3	-8957	ENSG00000124749	COL21A1	collagen type XXI alpha 1 chain
chr3	38109288	38109937	650	*	0.743506059	0.000179545	0.040736483	Intron (uc003cho.1/9940, intron 6 of 36)	3	38104072	38137437	33366	1	9940	uc003chq.1	5216	ENSG00000008226	DLEC1	DLEC1 cilia and flagella associated protein
chr12	24375285	24376119	835	*	0.743152744	0.008415771	0.122462036	Intron (uc001rfx.4/6660, intron 4 of 17)	12	24365355	24365429	75	1	100126320	uc021qwc.1	9930	ENSG00000216192	MIR920	microRNA 920
chr12	111678746	111679181	436	*	0.74252915	0.003166897	0.089098999	Intron (uc001tsa.2/23316, intron 3 of 21)	12	111798455	111801516	3062	2	144717	uc001tsc.3	122335	ENSG00000198324	PHETA1	PH domain containing endocytic trafficking adaptor 1
chr19	16873060	16873949	890	*	0.742247858	0.007035976	0.115077109	Intron (uc002net.4/284434, intron 9 of 20)	19	16842003	16928774	86772	1	284434	uc002nev.4	31057	ENSG00000188039	NWD1	NACHT and WD repeat domain containing 1
chr6	64065384	64066342	959	*	0.741990958	0.002879302	0.086674491	Distal Intergenic	6	63995492	64029882	34391	2	51557	uc003pej.1	-35502	ENSG00000146166	LGSN	lengsin, lens protein with glutamine synthetase domain
chr3	16640238	16640780	543	*	0.741892295	0.000902408	0.06160799	Intron (uc003cba.3/1618, intron 1 of 10)	3	16628301	16646297	17997	2	1618	uc003cba.3	5517	ENSG00000092345	DAZL	deleted in azoospermia like
chr12	47530555	47531008	454	*	0.741810296	0.000837617	0.059745753	Intron (uc001rpn.3/91523, intron 2 of 3)	12	47581595	47581674	80	1	100616486	uc021qxh.1	-50587	ENSG00000263838	MIR4698	microRNA 4698
chr17	67499962	67500299	338	*	0.741397609	0.0020313	0.078933759	Promoter (1-2kb)	17	67501587	67517949	16363	1	5608	uc002jik.3	-1288	ENSG00000108984	MAP2K6	mitogen-activated protein kinase kinase 6
chr10	46218978	46219916	939	*	0.7412117	0.000276475	0.044636074	Promoter (2-3kb)	10	46222648	46274583	51936	1	253725	uc001jcs.2	-2732	ENSG00000172661	WASHC2C	WASH complex subunit 2C
chr1	39316977	39317537	561	*	0.741023932	0.000925499	0.062249574	Exon (uc001ccq.3/64121, exon 5 of 7)	1	39303869	39325495	21627	2	64121	uc001ccq.3	7958	ENSG00000116954	RRAGC	Ras related GTP binding C
chr7	22014733	22015479	747	*	0.740962901	0.002398156	0.082677673	Distal Intergenic	7	21940517	21985542	45026	2	55536	uc010kul.3	-29191	ENSG00000164649	CDCA7L	cell division cycle associated 7 like
chr5	76449232	76449837	606	*	0.74070515	0.005221592	0.104021222	Distal Intergenic	5	76506706	76724080	217375	1	8622	uc003kfa.3	-56869	ENSG00000113231	PDE8B	phosphodiesterase 8B
chr2	201109956	201110485	530	*	0.739130527	0.001025982	0.064406217	Distal Intergenic	2	201170604	201346986	176383	1	26010	uc002uvn.4	-60119	ENSG00000196141	SPATS2L	spermatogenesis associated serine rich 2 like
chr7	117950762	117951155	394	*	0.739100987	0.001576504	0.073168586	Distal Intergenic	7	117864712	117882784	18073	1	56311	uc003vji.3	86050	ENSG00000106013	ANKRD7	ankyrin repeat domain 7
chr3	11391749	11392351	603	*	0.738510216	0.000894539	0.06137386	Intron (uc003bwc.3/10533, intron 12 of 18)	3	11314010	11599139	285130	1	10533	uc011aum.2	77739	ENSG00000197548	ATG7	autophagy related 7
chr6	154488873	154489491	619	*	0.738385914	0.003663184	0.093787886	Exon (uc003qpv.3/26034, exon 3 of 4)	6	154475618	154534464	58847	2	26034	uc003qpv.3	44973	ENSG00000074706	IPCEF1	interaction protein for cytohesin exchange factors 1
chr4	26251379	26252008	630	*	0.738099172	0.003109049	0.088411553	Distal Intergenic	4	26321332	26436752	115421	1	3516	uc003grx.2	-69324	ENSG00000168214	RBPJ	recombination signal binding protein for immunoglobulin kappa J region
chr15	97280442	97281133	692	*	0.737638076	0.00162686	0.074021284	Distal Intergenic	15	97315235	97324884	9650	2	100652749	uc031qug.1	43751	ENSG00000259282	SPATA8-AS1	SPATA8 antisense RNA 1 (head to head)
chr12	95156780	95157608	829	*	0.737438337	6.50E-05	0.036182105	Distal Intergenic	12	95228174	95228804	631	1	160313	uc001tdk.2	-70566	ENSG00000216306	KRT19P2	keratin 19 pseudogene 2
chr1	97720206	97720678	473	*	0.737226606	0.001717262	0.075252369	Intron (uc031pne.1/100873932, intron 1 of 4)	1	97561479	97788511	227033	1	100873932	uc031pne.1	158727	ENSG00000232878	DPYD-AS1	DPYD antisense RNA 1
chr12	92521600	92522238	639	*	0.737095995	0.000882977	0.060955398	Intron (uc031qiz.1/256021, intron 1 of 5)	12	92378752	92535489	156738	2	256021	uc031qiz.1	13251	ENSG00000257242	LINC01619	long intergenic non-protein coding RNA 1619
chr3	138903166	138903986	821	*	0.736991539	0.00072606	0.057345674	Distal Intergenic	3	138951834	138952364	531	2	140464	uc011bmu.2	48378	ENSG00000281473	PISRT1	PISRT1 lncRNA
chr4	86486631	86487563	933	*	0.736754168	0.004944975	0.102086543	Intron (uc003hpi.1/83478, intron 1 of 2)	4	86396284	86923823	527540	1	83478	uc003hpk.3	90347	ENSG00000138639	ARHGAP24	Rho GTPase activating protein 24
chr6	107306651	107307122	472	*	0.736358183	0.005330498	0.104530672	Distal Intergenic	6	107349407	107372547	23141	1	51250	uc003prq.3	-42285	ENSG00000130349	MTRES1	mitochondrial transcription rescue factor 1
chr1	46219041	46219698	658	*	0.736352243	0.001011679	0.064406217	Promoter (2-3kb)	1	46164407	46216485	52079	2	3652	uc001cou.3	-2556	ENSG00000197429	IPP	intracisternal A particle-promoted polypeptide
chr5	95405170	95405762	593	*	0.736144358	0.000770529	0.058259794	Distal Intergenic	5	95414842	95414916	75	1	693168	uc021ybp.1	-9080	ENSG00000207578	MIR583	microRNA 583
chr15	86093227	86093741	515	*	0.736073997	0.000626548	0.054886319	Intron (uc002blt.2/11214, intron 5 of 14)	15	86126145	86228104	101960	1	11214	uc010bne.1	-32404	ENSG00000170776	AKAP13	A-kinase anchoring protein 13
chr8	74238462	74239399	938	*	0.735959031	0.000805999	0.059253279	Intron (uc003xzk.2/uc003xzk.2, intron 3 of 5)	8	74209339	74237520	28182	1	157506	uc003xzj.3	29123	ENSG00000121039	RDH10	retinol dehydrogenase 10
chr17	70823927	70824347	421	*	0.735914355	0.001198667	0.06748476	Intron (uc002jja.3/201266, intron 6 of 9)	17	70594180	70636611	42432	2	400619	uc021ucl.1	-187316	ENSG00000227036	LINC00511	long intergenic non-protein coding RNA 511
chr3	152485356	152485773	418	*	0.735908163	0.007219055	0.1158777	Distal Intergenic	3	152552736	152555843	3108	1	5028	uc003ezq.3	-66963	ENSG00000169860	P2RY1	purinergic receptor P2Y1
chr5	17438590	17439009	420	*	0.735634166	0.006361382	0.110702877	Distal Intergenic	5	17379015	17387419	8405	2	401177	uc003jga.3	-51171	ENSG00000250822	LINC02111	long intergenic non-protein coding RNA 2111
chr5	72170250	72170862	613	*	0.735436249	0.001403218	0.070542037	Intron (uc011csi.1/3842, intron 5 of 8)	5	72174418	72174490	73	1	100616152	uc021yal.1	-3556	ENSG00000263593	MIR4804	microRNA 4804
chr6	11509608	11510339	732	*	0.735372818	0.009380406	0.127996109	Intron (uc003mzz.1/uc003mzz.1, intron 4 of 4)	6	11538460	11583757	45298	1	100113407	uc010jpa.4	-28121	ENSG00000205269	TMEM170B	transmembrane protein 170B
chr5	80005039	80005554	516	*	0.734964644	0.000107471	0.037895438	Intron (uc003kgz.4/4437, intron 8 of 23)	5	79922045	79950800	28756	2	1719	uc011ctm.2	-54239	ENSG00000228716	DHFR	dihydrofolate reductase
chr2	179786500	179786990	491	*	0.73465683	0.002601839	0.08436222	Intron (uc002une.2/285025, intron 6 of 23)	2	179700492	179749819	49328	2	285025	uc002unf.1	-36681	ENSG00000163492	CCDC141	coiled-coil domain containing 141
chr13	20805133	20805841	709	*	0.734272445	1.09E-06	0.008533522	Promoter (<=1kb)	13	20796101	20805372	9272	2	10804	uc001umz.4	0	ENSG00000121742	GJB6	gap junction protein beta 6
chr8	6810594	6811249	656	*	0.734155401	0.002601155	0.08436222	Promoter (1-2kb)	8	6808248	6809121	874	2	449491	uc031szx.1	-1473	ENSG00000223629	DEFA8P	defensin alpha 8, pseudogene
chr5	172565628	172566416	789	*	0.733880197	0.001665146	0.074195998	3' UTR	5	172571445	172591390	19946	1	662	uc003mci.4	-5029	ENSG00000113734	BNIP1	BCL2 interacting protein 1
chr9	318503	318962	460	*	0.733880175	0.005325361	0.104530672	Intron (uc011lls.1/81704, intron 7 of 13)	9	273048	465259	192212	1	81704	uc022bcu.1	45455	ENSG00000107099	DOCK8	dedicator of cytokinesis 8
chr2	139311826	139312274	449	*	0.733627647	8.28E-05	0.036569608	Intron (uc002tvh.3/339745, intron 5 of 10)	2	139259350	139330805	71456	1	339745	uc002tvh.3	52476	ENSG00000144228	SPOPL	speckle type BTB/POZ protein like
chr1	145718020	145718445	426	*	0.733409844	0.003422121	0.091632595	Promoter (2-3kb)	1	145695933	145715565	19633	2	11126	uc001eom.1	-2455	ENSG00000117281	CD160	CD160 molecule
chr8	139294692	139295603	912	*	0.732705127	0.003048044	0.087771924	Intron (uc003yux.3/51059, intron 4 of 20)	8	139155103	139165459	10357	2	51059	uc003yvb.3	-129233	ENSG00000147724	FAM135B	family with sequence similarity 135 member B
chr2	70770424	70770816	393	*	0.732487833	0.000503531	0.05188649	Intron (uc010fdq.3/7039, intron 1 of 5)	2	70674412	70780770	106359	2	7039	uc010fdq.3	9954	ENSG00000163235	TGFA	transforming growth factor alpha
chr5	95678309	95678732	424	*	0.732436684	0.00127521	0.069354169	Distal Intergenic	5	95726040	95748689	22650	2	5122	uc010jbi.2	69957	ENSG00000175426	PCSK1	proprotein convertase subtilisin/kexin type 1
chr11	113770025	113770718	694	*	0.732355209	0.000779985	0.058515653	Distal Intergenic	11	113775518	113817283	41766	1	9177	uc001pok.3	-4800	ENSG00000149305	HTR3B	5-hydroxytryptamine receptor 3B
chr3	187573114	187573730	617	*	0.731307982	0.009477379	0.128584272	Distal Intergenic	3	187439165	187463513	24349	2	604	uc003frq.2	-109601	ENSG00000113916	BCL6	BCL6 transcription repressor
chr1	45962589	45963198	610	*	0.731216812	0.000619112	0.054765228	Promoter (1-2kb)	1	45959598	45964294	4697	2	126661	uc001cnt.3	1096	ENSG00000280670	CCDC163	coiled-coil domain containing 163
chr1	38071912	38072732	821	*	0.730784089	0.000493919	0.051744292	Distal Intergenic	1	38049176	38061586	12411	2	29889	uc009vve.2	-10326	ENSG00000134697	GNL2	G protein nucleolar 2
chr6	3012224	3012983	760	*	0.730755573	0.00043782	0.049815602	Exon (uc003mup.1/4835, exon 5 of 6)	6	3020390	3025005	4616	2	401233	uc031smp.1	12022	NA	HTATSF1P2	HIV-1 Tat specific factor 1 pseudogene 2
chr8	9927934	9928478	545	*	0.730691632	0.002560968	0.084041634	Intron (uc003wsx.3/4482, intron 1 of 5)	8	9911830	10286401	374572	1	4482	uc011kwx.2	16104	ENSG00000175806	MSRA	methionine sulfoxide reductase A
chr7	99338590	99339330	741	*	0.730404761	0.000580167	0.0537208	Distal Intergenic	7	99245813	99332819	87007	2	1577	uc010lgg.3	-5771	ENSG00000106258	CYP3A5	cytochrome P450 family 3 subfamily A member 5
chr8	19761745	19762156	412	*	0.730206879	0.00595296	0.108346143	Distal Intergenic	8	19796582	19824770	28189	1	4023	uc003wzk.4	-34426	ENSG00000175445	LPL	lipoprotein lipase
chr4	74876760	74877359	600	*	0.730133291	6.88E-05	0.036182105	Distal Intergenic	4	74861359	74864446	3088	2	6374	uc003hhk.4	-12314	ENSG00000163735	CXCL5	C-X-C motif chemokine ligand 5
chr11	128451919	128452335	417	*	0.730086804	0.002634527	0.084646256	Intron (uc001qej.2/2113, intron 1 of 9)	11	128328656	128457453	128798	2	2113	uc001qej.2	5118	ENSG00000134954	ETS1	ETS proto-oncogene 1, transcription factor
chr1	28820877	28821438	562	*	0.729679997	0.001435858	0.071057973	Intron (uc001bpv.1/65979, intron 16 of 16)	1	28832455	28865708	33254	1	1104	uc001bqa.2	-11017	ENSG00000180198	RCC1	regulator of chromosome condensation 1
chr5	131065033	131065670	638	*	0.729656228	0.000276773	0.044636074	Intron (uc003kvp.2/51735, intron 2 of 28)	5	130759614	131132756	373143	2	51735	uc003kvp.2	67086	ENSG00000158987	RAPGEF6	Rap guanine nucleotide exchange factor 6
chr14	67090207	67090876	670	*	0.729603113	0.000245927	0.044406992	Intron (uc001xiw.3/10243, intron 1 of 10)	14	66974125	67648525	674401	1	10243	uc010tst.2	116082	ENSG00000171723	GPHN	gephyrin
chr10	91352755	91353238	484	*	0.729598379	0.007273555	0.116234796	Promoter (<=1kb)	10	91352504	91352584	81	2	406901	uc001kgq.2	-171	ENSG00000198997	MIR107	microRNA 107
chr1	38988998	38989559	562	*	0.729273917	0.000198356	0.04221892	Distal Intergenic	1	38674706	38680439	5734	2	339442	uc021olp.1	-308559	ENSG00000237290	LINC01343	long intergenic non-protein coding RNA 1343
chr3	47098660	47099108	449	*	0.728794356	5.10E-05	0.034385231	Exon (uc003cqs.3/29072, exon 15 of 21)	3	47057898	47088111	30214	2	29072	uc003cqr.3	-10549	ENSG00000181555	SETD2	SET domain containing 2, histone lysine methyltransferase
chr1	68675040	68675535	496	*	0.727983941	0.009497234	0.128686628	Intron (uc001dee.3/79971, intron 1 of 11)	1	68615965	68659904	43940	2	79971	uc021oor.1	-15136	ENSG00000116729	WLS	Wnt ligand secretion mediator
chr17	45584712	45585345	634	*	0.727826805	0.005563504	0.106048429	Distal Intergenic	17	45532474	45569986	37513	2	653479	uc002ilq.3	-14726	NA	MRPL45P2	mitochondrial ribosomal protein L45 pseudogene 2
chr2	223564331	223564736	406	*	0.72739347	0.004494506	0.099080898	Intron (uc010fws.1/116255, intron 5 of 5)	2	223553049	223574649	21601	1	116255	uc010fwt.1	11282	ENSG00000124003	MOGAT1	monoacylglycerol O-acyltransferase 1
chr3	11310715	11311581	867	*	0.727379809	0.001111428	0.065878564	Promoter (2-3kb)	3	11314010	11599139	285130	1	10533	uc003bwc.3	-2429	ENSG00000197548	ATG7	autophagy related 7
chr8	97669380	97670255	876	*	0.726830907	0.002030912	0.078933759	Intron (uc003yhw.3/10404, intron 1 of 7)	8	97657499	98155722	498224	1	10404	uc003yhw.3	11881	ENSG00000104324	CPQ	carboxypeptidase Q
chr12	89551172	89551816	645	*	0.726002818	0.000625166	0.054886319	Distal Intergenic	12	89404903	89413469	8567	2	728084	uc001tax.1	-137703	ENSG00000246363	LINC02458	long intergenic non-protein coding RNA 2458
chr19	10253419	10253866	448	*	0.725297166	0.006021887	0.109015074	Promoter (1-2kb)	19	10244022	10255430	11409	2	1786	uc002mnf.3	1564	ENSG00000130816	DNMT1	DNA methyltransferase 1
chr1	221539893	221540376	484	*	0.725171562	0.003158034	0.08901241	Distal Intergenic	1	221503270	221509638	6369	2	400804	uc001hmw.1	-30255	ENSG00000234754	LINC02817	long intergenic non-protein coding RNA 2817
chr2	102278044	102278804	761	*	0.724914742	1.45E-05	0.025734294	Distal Intergenic	2	102314165	102511152	196988	1	9448	uc002tbc.3	-35361	ENSG00000071054	MAP4K4	mitogen-activated protein kinase kinase kinase kinase 4
chr6	119088900	119089384	485	*	0.724770814	0.00031413	0.046834263	Distal Intergenic	6	119103871	119104581	711	1	100287632	uc021zeg.1	-14487	NA	SELENOKP3	selenoprotein K pseudogene 3
chr11	18517207	18517637	431	*	0.724591259	0.00025116	0.044557039	Intron (uc001mor.3/7251, intron 7 of 9)	11	18501858	18548503	46646	2	7251	uc001mor.3	30866	ENSG00000074319	TSG101	tumor susceptibility 101
chr2	85599744	85600342	599	*	0.724344421	0.000427634	0.049790297	Intron (uc010fgg.2/84173, intron 5 of 6)	2	85584090	85618875	34786	1	84173	uc010ysp.2	15654	ENSG00000115459	ELMOD3	ELMO domain containing 3
chr3	32657554	32658229	676	*	0.724204681	0.000631237	0.054939289	Distal Intergenic	3	32567463	32612366	44904	2	51143	uc011axh.2	-45188	ENSG00000144635	DYNC1LI1	dynein cytoplasmic 1 light intermediate chain 1
chr7	41303620	41304231	612	*	0.724041115	0.008312627	0.121982061	Distal Intergenic	7	41733514	41752792	19279	1	285954	uc003ths.2	-429283	ENSG00000224116	INHBA-AS1	INHBA antisense RNA 1
chr1	32106254	32106950	697	*	0.724025168	0.000235326	0.044228475	Intron (uc021okp.1/553115, intron 1 of 4)	1	32095463	32110218	14756	2	553115	uc021okp.1	3268	ENSG00000162517	PEF1	penta-EF-hand domain containing 1
chr3	180655198	180655718	521	*	0.723910128	0.001041514	0.064694492	Intron (uc003fkp.3/8087, intron 4 of 17)	3	180633247	180700539	67293	1	8087	uc011bql.2	21951	ENSG00000114416	FXR1	FMR1 autosomal homolog 1
chr1	68913667	68914527	861	*	0.723791004	0.006047555	0.109197521	Promoter (1-2kb)	1	68894507	68915642	21136	2	6121	uc001dei.1	1115	ENSG00000116745	RPE65	retinoid isomerohydrolase RPE65
chr2	100130797	100131758	962	*	0.723742178	3.30E-05	0.031044109	Distal Intergenic	2	100016938	100106480	89543	2	51455	uc002tad.3	-24317	ENSG00000135945	REV1	REV1 DNA directed polymerase
chr7	77303743	77304597	855	*	0.723536049	3.84E-07	0.006021032	Intron (uc003ugj.1/100505854, intron 1 of 1)	7	77325743	77409120	83378	1	222194	uc010ldt.1	-21146	ENSG00000187257	RSBN1L	round spermatid basic protein 1 like
chr12	111608937	111609512	576	*	0.723358102	0.000191889	0.041510269	Intron (uc001tsa.2/23316, intron 1 of 21)	12	111537321	111733213	195893	1	23316	uc001tsb.2	71616	ENSG00000111249	CUX2	cut like homeobox 2
chr18	61070878	61071428	551	*	0.723353436	0.00344199	0.091835523	Exon (uc002lix.3/9525, exon 5 of 11)	18	61056425	61089752	33328	2	9525	uc002lix.3	18324	ENSG00000119541	VPS4B	vacuolar protein sorting 4 homolog B
chr1	41595007	41595470	464	*	0.722945685	0.001117318	0.066010196	Intron (uc010ojr.2/22955, intron 2 of 8)	1	41492871	41625605	132735	2	22955	uc010ojr.2	30135	ENSG00000010803	SCMH1	Scm polycomb group protein homolog 1
chr9	77823044	77823690	647	*	0.722621718	0.005086256	0.102939558	Distal Intergenic	9	77703501	77762114	58614	1	26578	uc004ajx.4	119543	ENSG00000134996	OSTF1	osteoclast stimulating factor 1
chr1	231698555	231699134	580	*	0.722532883	0.003753294	0.094366884	Intron (uc001huw.3/7257, intron 5 of 5)	1	231664399	231702269	37871	1	7257	uc001huw.3	34156	ENSG00000116918	TSNAX	translin associated factor X
chr15	59960827	59961303	477	*	0.722412483	0.000338306	0.047373764	Exon (uc010uhb.2/663, exon 9 of 10)	15	59930261	59949737	19477	2	2958	uc002agg.3	-11090	ENSG00000140307	GTF2A2	general transcription factor IIA subunit 2
chr1	150431978	150432550	573	*	0.722364119	3.59E-05	0.032577885	Exon (uc010pcc.1/23248, exon 8 of 11)	1	150459840	150480085	20246	1	80222	uc001euq.4	-27290	ENSG00000143374	TARS2	threonyl-tRNA synthetase 2, mitochondrial
chr5	93768583	93769154	572	*	0.722174945	0.000170228	0.040736483	Intron (uc011cuk.2/285600, intron 14 of 20)	5	93486556	93732214	245659	2	285600	uc003kkn.3	-36369	ENSG00000185261	KIAA0825	KIAA0825
chr11	4485394	4485966	573	*	0.721851315	0.003338094	0.090671108	Distal Intergenic	11	4470525	4471591	1067	1	119774	uc001lyz.2	14869	ENSG00000181963	OR52K2	olfactory receptor family 52 subfamily K member 2
chr11	92954164	92955047	884	*	0.721818348	0.003099963	0.088364008	Distal Intergenic	11	92880850	92931095	50246	2	120103	uc001pdn.3	-23069	ENSG00000180773	SLC36A4	solute carrier family 36 member 4
chr1	12753215	12754164	950	*	0.721772001	0.000387354	0.048648255	Distal Intergenic	1	12776118	12788726	12609	1	126767	uc001aug.1	-21954	ENSG00000188984	AADACL3	arylacetamide deacetylase like 3
chr17	29829717	29830440	724	*	0.721527675	3.24E-05	0.031044109	Intron (uc002hgn.1/84440, intron 3 of 14)	17	29815076	29865232	50157	1	84440	uc002hgo.2	14641	ENSG00000131242	RAB11FIP4	RAB11 family interacting protein 4
chr11	33570958	33571454	497	*	0.720950031	0.000771419	0.058259794	Intron (uc001mun.1/25758, intron 3 of 10)	11	33563877	33695646	131770	1	25758	uc021qfs.1	7081	ENSG00000110427	KIAA1549L	KIAA1549 like
chr11	34169107	34169753	647	*	0.720904693	0.002059087	0.079044693	Downstream (2-3kb)	11	34127111	34168458	41348	1	55226	uc010ren.2	41996	ENSG00000135372	NAT10	N-acetyltransferase 10
chr3	197259675	197260607	933	*	0.720885267	7.53E-06	0.018163312	Exon (uc003fxr.3/622, exon 4 of 8)	3	197236654	197282858	46205	2	622	uc003fxr.3	22251	ENSG00000161267	BDH1	3-hydroxybutyrate dehydrogenase 1
chr1	150188392	150189076	685	*	0.720852893	0.001239841	0.068643104	Downstream (1-2kb)	1	150190717	150199127	8411	2	81611	uc010pbt.2	10051	ENSG00000143401	ANP32E	acidic nuclear phosphoprotein 32 family member E
chr15	99093671	99094470	800	*	0.720668592	0.000851343	0.060174129	Distal Intergenic	15	98980391	99057611	77221	2	283777	uc002buk.1	-36060	ENSG00000283597	FAM169B	family with sequence similarity 169 member B
chr8	70955379	70956011	633	*	0.720428385	0.002606696	0.08436222	Distal Intergenic	8	70963886	70983562	19677	2	63978	uc003xym.3	27551	ENSG00000147596	PRDM14	PR/SET domain 14
chr10	90668322	90668963	642	*	0.720058178	0.007837805	0.119710297	Exon (uc001kfk.4/57559, exon 4 of 11)	10	90672113	90683259	11147	1	57559	uc001kfn.4	-3150	ENSG00000138134	STAMBPL1	STAM binding protein like 1
chr13	80377928	80378669	742	*	0.719976788	0.001960104	0.078404757	Distal Intergenic	13	80079509	80130212	50704	1	54602	uc001vlg.3	298419	ENSG00000102471	NDFIP2	Nedd4 family interacting protein 2
chr12	108923681	108924374	694	*	0.719846268	0.000595607	0.053965128	Exon (uc001tmy.1/9733, exon 8 of 12)	12	108915991	108935773	19783	2	9733	uc001tmy.1	11399	ENSG00000075856	SART3	spliceosome associated factor 3, U4/U6 recycling protein
chr3	169153598	169154474	877	*	0.719542934	0.001567125	0.07307033	Intron (uc011bpj.1/2122, intron 1 of 16)	3	168801287	169099312	298026	2	2122	uc003ffl.2	-54286	ENSG00000085276	MECOM	MDS1 and EVI1 complex locus
chr7	139994066	139994447	382	*	0.719508209	0.00477517	0.101089487	Distal Intergenic	7	140033552	140098311	64760	2	84255	uc003vvo.3	103864	ENSG00000157800	SLC37A3	solute carrier family 37 member 3
chr13	111266656	111267200	545	*	0.719245899	0.00132129	0.070227682	Promoter (<=1kb)	13	111267807	111287876	20070	1	55739	uc010tji.2	-607	ENSG00000213995	NAXD	NAD(P)HX dehydratase
chr17	71020407	71020821	415	*	0.718834269	0.001628872	0.074028701	Intron (uc002jja.3/201266, intron 4 of 9)	17	70642085	71088853	446769	2	201266	uc002jja.3	68032	ENSG00000133195	SLC39A11	solute carrier family 39 member 11
chr1	150750434	150751184	751	*	0.718654438	0.000196023	0.042007362	Distal Intergenic	1	150702672	150738433	35762	2	1520	uc010pcj.2	-12001	ENSG00000163131	CTSS	cathepsin S
chr1	49011677	49012136	460	*	0.717649109	0.007503259	0.117706198	Intron (uc001cru.2/84871, intron 11 of 13)	1	48761044	48937876	176833	2	54558	uc010omv.2	-73801	ENSG00000132122	SPATA6	spermatogenesis associated 6
chr3	87298051	87298540	490	*	0.71727614	0.007974982	0.120267561	Intron (uc003dqp.4/25978, intron 3 of 5)	3	87276413	87304698	28286	1	25978	uc011bgn.2	21638	ENSG00000083937	CHMP2B	charged multivesicular body protein 2B
chr2	32459133	32459761	629	*	0.716512676	0.000282936	0.045148659	Intron (uc002roi.3/58484, intron 8 of 8)	2	32449518	32489949	40432	2	58484	uc002roi.3	30188	ENSG00000091106	NLRC4	NLR family CARD domain containing 4
chr9	104436049	104436615	567	*	0.716359279	0.000481286	0.051373389	Intron (uc004bbp.2/116443, intron 2 of 8)	9	104331634	104500862	169229	2	116443	uc004bbp.2	64247	ENSG00000198785	GRIN3A	glutamate ionotropic receptor NMDA type subunit 3A
chr2	60146544	60146962	419	*	0.716267766	0.004442544	0.098874187	Distal Intergenic	2	60614497	60614580	84	2	100616473	uc021vie.1	467618	ENSG00000266078	MIR4432	microRNA 4432
chr7	135742206	135742648	443	*	0.716263617	0.003572545	0.093126728	Distal Intergenic	7	135611503	135662204	50702	2	767558	uc010lmv.3	-80002	ENSG00000267697	LUZP6	leucine zipper protein 6
chr18	46920687	46921100	414	*	0.716136493	0.007390088	0.11704331	Intron (uc002ldi.1/54808, intron 2 of 16)	18	46644389	46860223	215835	2	54808	uc002ldj.3	-60464	ENSG00000141627	DYM	dymeclin
chr9	75201124	75201743	620	*	0.715954215	8.62E-05	0.037202205	Intron (uc004aiz.1/117531, intron 2 of 23)	9	75192818	75445445	252628	1	117531	uc010moz.1	8306	ENSG00000165091	TMC1	transmembrane channel like 1
chr8	117449057	117449595	539	*	0.715930182	0.007205902	0.115839379	Distal Intergenic	8	116962736	117337297	374562	2	100859921	uc031tcc.1	-111760	ENSG00000249917	LINC00536	long intergenic non-protein coding RNA 536
chr19	14237995	14238878	884	*	0.715878985	0.000218199	0.043675636	Intron (uc002mye.3/55723, intron 1 of 3)	19	14230321	14247440	17120	2	55723	uc002mye.3	8562	ENSG00000105011	ASF1B	anti-silencing function 1B histone chaperone
chr3	157203883	157204574	692	*	0.715629364	0.008195885	0.12121432	Intron (uc003fbj.2/79674, intron 2 of 13)	3	157177410	157213295	35886	2	79674	uc021xgk.1	8721	ENSG00000197415	VEPH1	ventricular zone expressed PH domain containing 1
chr11	127997423	127997848	426	*	0.715433102	0.001657935	0.074151363	Distal Intergenic	11	128328656	128392205	63550	2	2113	uc009zcg.2	394357	ENSG00000134954	ETS1	ETS proto-oncogene 1, transcription factor
chr9	37796661	37797288	628	*	0.715119109	0.005136372	0.103168639	Intron (uc004aan.1/uc004aan.1, intron 1 of 1)	9	37800551	37867665	67115	1	79269	uc010mlz.3	-3263	ENSG00000122741	DCAF10	DDB1 and CUL4 associated factor 10
chr15	51667931	51668568	638	*	0.715069213	0.005827074	0.10767897	Promoter (<=1kb)	15	51669455	51700209	30755	1	342035	uc002abb.3	-887	ENSG00000186417	GLDN	gliomedin
chr13	76079655	76080424	770	*	0.714956707	0.000119109	0.038772968	Distal Intergenic	13	75858809	76056250	197442	2	9882	uc010aes.2	-23405	ENSG00000136111	TBC1D4	TBC1 domain family member 4
chr1	98806043	98806493	451	*	0.714602324	0.005973953	0.108517401	Distal Intergenic	1	98676267	98738214	61948	1	729987	uc031pnf.1	129776	ENSG00000226053	LINC01776	long intergenic non-protein coding RNA 1776
chr17	68370487	68370948	462	*	0.714436075	0.007297163	0.116335396	Distal Intergenic	17	68165676	68176183	10508	1	3759	uc002jir.3	204811	ENSG00000123700	KCNJ2	potassium inwardly rectifying channel subfamily J member 2
chr5	158586402	158586827	426	*	0.714147204	0.001164248	0.066883739	Exon (uc021ygv.1/uc021ygv.1, exon 1 of 1)	5	158584417	158634656	50240	2	153830	uc011ddy.2	47829	ENSG00000145860	RNF145	ring finger protein 145
chr18	28787202	28787801	600	*	0.714112488	0.000470384	0.051373389	Distal Intergenic	18	28709214	28742819	33606	2	1823	uc002kwn.3	-44383	ENSG00000134765	DSC1	desmocollin 1
chr1	109569583	109570273	691	*	0.713948664	0.007480669	0.117625685	Intron (uc001dwi.3/22911, intron 1 of 14)	1	109512838	109560223	47386	2	22911	uc010ovf.2	-9360	ENSG00000085433	WDR47	WD repeat domain 47
chr10	104797535	104797965	431	*	0.713822056	0.005487369	0.105418672	Intron (uc001kwm.3/54805, intron 1 of 7)	10	104847774	104913384	65611	2	22978	uc010qqp.2	115419	ENSG00000076685	NT5C2	5'-nucleotidase, cytosolic II
chr5	6792645	6793414	770	*	0.713731358	0.001755581	0.075857694	Distal Intergenic	5	6827966	6828034	69	2	100422999	uc021xwi.1	34620	ENSG00000283420	MIR4278	microRNA 4278
chr17	53949739	53950227	489	*	0.71367075	0.002161589	0.080077623	Distal Intergenic	17	53828466	53854748	26283	1	58488	uc010dch.3	121273	ENSG00000141179	PCTP	phosphatidylcholine transfer protein
chr10	77389742	77390279	538	*	0.713477976	6.61E-05	0.036182105	Distal Intergenic	10	77542519	78317126	774608	1	83938	uc001jxi.3	-152240	ENSG00000148655	LRMDA	leucine rich melanocyte differentiation associated
chr3	33660263	33660655	393	*	0.71340043	0.000516657	0.052095958	Intron (uc021wvb.1/23122, intron 6 of 32)	3	33558473	33668572	110100	2	23122	uc011axt.1	7917	ENSG00000163539	CLASP2	cytoplasmic linker associated protein 2
chr3	17378791	17379372	582	*	0.713224249	0.00034992	0.047373764	Intron (uc010hev.3/9779, intron 14 of 23)	3	17198654	17349626	150973	2	9779	uc010heu.3	-29165	ENSG00000131374	TBC1D5	TBC1 domain family member 5
chr11	33566432	33566957	526	*	0.712731526	0.004513594	0.099211537	Promoter (2-3kb)	11	33563877	33695646	131770	1	25758	uc021qfs.1	2555	ENSG00000110427	KIAA1549L	KIAA1549 like
chr14	61997464	61998083	620	*	0.712468199	0.003043687	0.087771601	Intron (uc010tsa.2/5583, intron 11 of 12)	14	62010080	62017698	7619	1	5583	uc001xfo.3	-11997	ENSG00000027075	PRKCH	protein kinase C eta
chr2	197849307	197850026	720	*	0.712467371	0.003930152	0.095783202	Intron (uc002utz.4/91526, intron 21 of 21)	2	197755552	197792519	36968	2	80055	uc010fsj.2	-56788	ENSG00000197121	PGAP1	post-GPI attachment to proteins inositol deacylase 1
chr5	68609297	68609815	519	*	0.712388179	0.004400811	0.098575024	5' UTR	5	68576519	68616407	39889	2	202243	uc003jvv.1	6592	ENSG00000183323	CCDC125	coiled-coil domain containing 125
chr1	145512739	145513134	396	*	0.712244792	0.000642377	0.055240339	3' UTR	1	145516165	145523732	7568	1	8799	uc001eny.2	-3031	ENSG00000131779	PEX11B	peroxisomal biogenesis factor 11 beta
chr19	36410044	36410675	632	*	0.712025677	0.009571094	0.129157375	Distal Intergenic	19	36395303	36399211	3909	2	7305	uc021utc.1	-10833	ENSG00000011600	TYROBP	TYRO protein tyrosine kinase binding protein
chr5	177903081	177903793	713	*	0.711959446	0.002805398	0.086430561	Intron (uc021yiy.1/91522, intron 2 of 28)	5	177664617	178017556	352940	2	91522	uc021yiy.1	113763	ENSG00000050767	COL23A1	collagen type XXIII alpha 1 chain
chr2	196504202	196504671	470	*	0.711417793	0.00079638	0.058992952	Distal Intergenic	2	196521532	196602426	80895	1	57181	uc002utg.4	-16861	ENSG00000196950	SLC39A10	solute carrier family 39 member 10
chr10	97638518	97638958	441	*	0.711280083	0.002102309	0.079666576	Intron (uc001klg.2/728558, intron 2 of 5)	10	97667722	97698415	30694	1	100127889	uc010qoo.2	-28764	NA	NA	NA
chr22	31871484	31872464	981	*	0.711199672	0.000518507	0.052170665	Intron (uc003akz.2/56478, intron 2 of 18)	22	31835345	31885547	50203	2	56478	uc003akz.2	13083	ENSG00000184708	EIF4ENIF1	eukaryotic translation initiation factor 4E nuclear import factor 1
chr6	152872142	152872766	625	*	0.711108744	0.007709115	0.118927358	Intron (uc003qot.4/23345, intron 2 of 145)	6	152756526	152804384	47859	2	23345	uc003qox.1	-67758	ENSG00000131018	SYNE1	spectrin repeat containing nuclear envelope protein 1
chr3	32297821	32298308	488	*	0.711059839	0.00155314	0.07307033	Intron (uc003cex.3/152189, intron 1 of 3)	3	32280171	32411813	131643	1	152189	uc010hfu.3	17650	ENSG00000170293	CMTM8	CKLF like MARVEL transmembrane domain containing 8
chr9	72335955	72336743	789	*	0.710983915	0.000236395	0.044228475	Intron (uc004ahj.4/375743, intron 6 of 7)	9	72324438	72374876	50439	2	375743	uc004ahj.4	38133	ENSG00000188647	PTAR1	protein prenyltransferase alpha subunit repeat containing 1
chr9	127478781	127479430	650	*	0.710846826	0.00082032	0.059649091	Intron (uc004boq.1/2649, intron 2 of 9)	9	127455989	127456077	89	1	406956	uc004bou.3	22792	ENSG00000207737	MIR181B2	microRNA 181b-2
chr1	151668804	151669608	805	*	0.710368692	0.004841481	0.101340903	3' UTR	1	151672534	151680411	7878	2	11189	uc010pdh.2	10803	ENSG00000159409	CELF3	CUGBP Elav-like family member 3
chr10	15813113	15813595	483	*	0.710187023	0.002641734	0.084677937	Distal Intergenic	10	15559088	15761770	202683	2	8516	uc010qcb.1	-51343	ENSG00000077943	ITGA8	integrin subunit alpha 8
chr8	82068203	82068679	477	*	0.70998907	0.006111704	0.109307536	Distal Intergenic	8	81880046	82024303	144258	2	55824	uc003ybz.3	-43900	ENSG00000076641	PAG1	phosphoprotein membrane anchor with glycosphingolipid microdomains 1
chr4	47467127	47467760	634	*	0.709400378	0.000875438	0.060781238	Promoter (1-2kb)	4	47452811	47465676	12866	2	54951	uc003gxi.3	-1451	ENSG00000169019	COMMD8	COMM domain containing 8
chr4	1949318	1949795	478	*	0.708517075	0.001967338	0.078404757	3' UTR	4	1952799	1983934	31136	1	7468	uc011bvh.2	-3004	ENSG00000109685	NSD2	nuclear receptor binding SET domain protein 2
chr11	82458496	82459029	534	*	0.708331479	0.003016976	0.087564235	Distal Intergenic	11	82443046	82444906	1861	2	220382	uc001ozp.3	-13590	ENSG00000182103	FAM181B	family with sequence similarity 181 member B
chr7	107162667	107163077	411	*	0.708227319	0.007285741	0.116271532	Intron (uc003vec.2/10466, intron 6 of 21)	7	107204402	107218968	14567	1	11062	uc003veh.4	-41325	ENSG00000105865	DUS4L	dihydrouridine synthase 4 like
chr2	181403381	181403794	414	*	0.70808226	0.008587043	0.123395853	Distal Intergenic	2	181845112	181928150	83039	1	10477	uc002unq.1	-441318	ENSG00000170035	UBE2E3	ubiquitin conjugating enzyme E2 E3
chr6	107152479	107153392	914	*	0.707745785	0.007370575	0.116905285	Distal Intergenic	6	107165327	107193879	28553	2	100422737	uc003prn.1	40487	ENSG00000235142	LINC02532	long intergenic non-protein coding RNA 2532
chr4	86442389	86443063	675	*	0.707737084	0.001518023	0.072640397	Intron (uc003hpi.1/83478, intron 1 of 2)	4	86396284	86923823	527540	1	83478	uc003hpk.3	46105	ENSG00000138639	ARHGAP24	Rho GTPase activating protein 24
chr13	110012757	110013504	748	*	0.707649801	0.000689588	0.056757938	Distal Intergenic	13	109816253	109819651	3399	2	100885782	uc031qng.1	-193106	ENSG00000236242	MYO16-AS1	MYO16 antisense RNA 1
chr2	179374302	179374998	697	*	0.707160378	0.000129509	0.039091106	Intron (uc021vsx.1/100302152, intron 1 of 1)	2	179387554	179470132	82579	1	100506866	uc002umo.3	-12556	ENSG00000237298	TTN-AS1	TTN antisense RNA 1
chr8	135528307	135528839	533	*	0.706965876	0.002030601	0.078933759	Intron (uc011ljj.2/57623, intron 3 of 5)	8	135490031	135577914	87884	2	57623	uc011ljj.2	49075	ENSG00000066827	ZFAT	zinc finger and AT-hook domain containing
chr4	24881729	24882192	464	*	0.706716701	0.000435759	0.049815602	Intron (uc003grc.3/91050, intron 1 of 11)	4	24807739	24854822	47084	2	91050	uc003gra.2	-26907	ENSG00000181982	CCDC149	coiled-coil domain containing 149
chr1	67983852	67984542	691	*	0.706526859	0.000454967	0.050833701	Distal Intergenic	1	67873493	67896123	22631	2	26135	uc001ddy.3	-87729	ENSG00000142864	SERBP1	SERPINE1 mRNA binding protein 1
chr1	185001617	185002280	664	*	0.706269266	0.003147472	0.088877521	Distal Intergenic	1	185014551	185071740	57190	1	6045	uc001grc.1	-12271	ENSG00000121481	RNF2	ring finger protein 2
chr5	95631056	95631642	587	*	0.706240069	0.004580116	0.099822885	Distal Intergenic	5	95726040	95748689	22650	2	5122	uc010jbi.2	117047	ENSG00000175426	PCSK1	proprotein convertase subtilisin/kexin type 1
chr4	101744491	101745285	795	*	0.706126552	0.002487805	0.083378464	Distal Intergenic	4	101581436	101596270	14835	2	100874275	uc031sgr.1	-148221	ENSG00000250223	LINC01216	long intergenic non-protein coding RNA 1216
chr10	80375991	80376665	675	*	0.706065179	0.000538025	0.052746596	Distal Intergenic	10	80027085	80159502	132418	1	414243	uc001jzw.2	348906	ENSG00000230417	LINC00595	long intergenic non-protein coding RNA 595
chr2	44329684	44330386	703	*	0.705956788	0.005471799	0.105270019	Distal Intergenic	2	44396000	44436571	40572	1	5495	uc002rts.3	-65614	ENSG00000138032	PPM1B	protein phosphatase, Mg2+/Mn2+ dependent 1B
chr10	116608223	116608700	478	*	0.705640716	0.001026881	0.064406217	Exon (uc001lcb.3/57700, exon 13 of 17)	10	116581503	116659586	78084	1	57700	uc001lcc.3	26720	ENSG00000151553	FAM160B1	family with sequence similarity 160 member B1
chr21	28318013	28318817	805	*	0.705614229	0.000710852	0.057230114	Intron (uc002ymg.3/11096, intron 2 of 7)	21	28326280	28326362	83	1	100616243	uc021wic.1	-7463	ENSG00000266133	MIR4759	microRNA 4759
chr17	70868228	70868960	733	*	0.705559423	0.004293314	0.097826337	Intron (uc002jja.3/201266, intron 5 of 9)	17	70642085	71088853	446769	2	201266	uc002jja.3	219893	ENSG00000133195	SLC39A11	solute carrier family 39 member 11
chr15	67107838	67108224	387	*	0.705557128	0.000685436	0.05661433	Distal Intergenic	15	67000930	67074337	73408	1	4091	uc002aqg.3	106908	ENSG00000137834	SMAD6	SMAD family member 6
chr7	103632738	103633137	400	*	0.705019865	0.009014779	0.125986768	Promoter (2-3kb)	7	103112231	103629963	517733	2	5649	uc022ajr.1	-2775	ENSG00000189056	RELN	reelin
chr11	35327522	35327894	373	*	0.704932241	0.000522561	0.052274767	Exon (uc001mwd.3/6506, exon 5 of 11)	11	35272752	35441105	168354	2	6506	uc001mwd.3	113211	ENSG00000110436	SLC1A2	solute carrier family 1 member 2
chr14	89329759	89330179	421	*	0.704894648	0.001570448	0.07307033	Intron (uc001xxi.3/123016, intron 10 of 14)	14	89290918	89344335	53418	1	123016	uc010atj.3	38841	ENSG00000165533	TTC8	tetratricopeptide repeat domain 8
chr6	43279842	43280736	895	*	0.704868728	0.000695797	0.057052722	Intron (uc003ouw.3/24149, intron 9 of 9)	6	43273704	43276530	2827	2	401262	uc010jyn.2	-3312	ENSG00000146215	CRIP3	cysteine rich protein 3
chr20	37512618	37513112	495	*	0.704692381	0.000549404	0.053011545	Intron (uc002xje.3/26051, intron 2 of 10)	20	37554955	37574842	19888	1	81610	uc002xjf.3	-41843	ENSG00000101447	FAM83D	family with sequence similarity 83 member D
chr15	35181732	35182162	431	*	0.704412301	0.006689264	0.113002729	Intron (uc001ziv.3/9716, intron 24 of 34)	15	35148552	35261995	113444	2	9716	uc001ziv.3	79833	ENSG00000021776	AQR	aquarius intron-binding spliceosomal factor
chr17	518404	518998	595	*	0.704209622	0.002155929	0.080077623	Intron (uc002frk.3/55275, intron 5 of 16)	17	411908	579647	167740	2	55275	uc002frk.3	60649	ENSG00000141252	VPS53	VPS53 subunit of GARP complex
chr15	73037439	73038385	947	*	0.704086366	0.000151093	0.040267281	Distal Intergenic	15	73043708	73048788	5081	2	83440	uc002ave.4	10403	ENSG00000159322	ADPGK	ADP dependent glucokinase
chr1	41356350	41356991	642	*	0.703078638	4.66E-05	0.033455207	Distal Intergenic	1	41326728	41328018	1291	2	163732	uc001cgj.3	-28332	ENSG00000179862	CITED4	Cbp/p300 interacting transactivator with Glu/Asp rich carboxy-terminal domain 4
chr10	8221035	8221645	611	*	0.702929977	0.003531841	0.092490665	Distal Intergenic	10	8096667	8117164	20498	1	2625	uc001ika.3	124368	ENSG00000107485	GATA3	GATA binding protein 3
chr10	15752514	15753404	891	*	0.702812467	0.00464058	0.100208087	Intron (uc001ioc.1/8516, intron 2 of 29)	10	15559088	15761770	202683	2	8516	uc001ioc.1	8366	ENSG00000077943	ITGA8	integrin subunit alpha 8
chr20	32851980	32852548	569	*	0.702661884	0.000243882	0.044359562	Intron (uc002xah.1/434, intron 2 of 2)	20	32848171	32857148	8978	1	434	uc002xah.1	3809	ENSG00000101440	ASIP	agouti signaling protein
chr16	9374648	9375252	605	*	0.701880176	0.005619965	0.106315992	Distal Intergenic	16	9328774	9328803	30	1	100422920	uc021tct.1	45874	ENSG00000265841	MIR548X	microRNA 548x
chr4	83797196	83797595	400	*	0.701877915	0.000167595	0.040719892	Intron (uc003hnf.3/22872, intron 4 of 26)	4	83739814	83793103	53290	2	22872	uc003hne.3	-4093	ENSG00000138674	SEC31A	SEC31 homolog A, COPII coat complex component
chr8	140961266	140961892	627	*	0.701780594	0.001049412	0.064823067	Intron (uc003yvj.2/83696, intron 19 of 22)	8	140630249	140715299	85051	2	51305	uc003yvg.1	-245967	ENSG00000169427	KCNK9	potassium two pore domain channel subfamily K member 9
chr1	221089701	221090005	305	*	0.701662914	0.000611526	0.054479656	Distal Intergenic	1	221052743	221058400	5658	1	3142	uc001hmv.4	36958	ENSG00000136630	HLX	H2.0 like homeobox
chr8	130109114	130109520	407	*	0.701621335	0.000842616	0.059872197	Distal Intergenic	8	130228713	130253486	24774	2	728724	uc003ysp.2	143966	ENSG00000229140	LINC00977	long intergenic non-protein coding RNA 977
chr9	110814666	110815255	590	*	0.701569035	0.001852603	0.077555025	Distal Intergenic	9	110247133	110252047	4915	2	9314	uc031tes.1	-562619	ENSG00000136826	KLF4	Kruppel like factor 4
chr6	166159113	166159587	475	*	0.701344579	0.009323342	0.127598499	Distal Intergenic	6	165740776	166075588	334813	2	10846	uc003quo.3	-83525	ENSG00000112541	PDE10A	phosphodiesterase 10A
chr1	230079584	230080167	584	*	0.701339685	0.00036978	0.048056416	Distal Intergenic	1	230193536	230417875	224340	1	2590	uc010pvy.1	-113369	ENSG00000143641	GALNT2	polypeptide N-acetylgalactosaminyltransferase 2
chr5	59081428	59082089	662	*	0.701207508	0.009575908	0.129157375	Intron (uc003jsa.2/5144, intron 1 of 14)	5	58452921	59064438	611518	2	5144	uc003jsc.3	-16990	ENSG00000113448	PDE4D	phosphodiesterase 4D
chr1	149282706	149283399	694	*	0.701104632	0.002290315	0.081492417	3' UTR	1	149279476	149291742	12267	1	388692	uc010pbf.2	3230	NA	LINC02591	long intergenic non-protein coding RNA 2591
chr11	78513027	78513845	819	*	0.700738884	0.000119741	0.03884454	Intron (uc001ozl.4/26011, intron 15 of 33)	11	78364328	78387450	23123	2	26011	uc001ozk.4	-125577	ENSG00000149256	TENM4	teneurin transmembrane protein 4
chr11	94303728	94304251	524	*	0.700557251	0.007947088	0.120160273	Intron (uc010rue.1/143689, intron 2 of 14)	11	94300474	94354587	54114	1	143689	uc001pfa.3	3254	ENSG00000134627	PIWIL4	piwi like RNA-mediated gene silencing 4
chr5	115228719	115229468	750	*	0.699990314	0.000677539	0.05632173	Intron (uc003krk.3/1176, intron 4 of 6)	5	115177619	115249778	72160	1	1176	uc003krl.3	51100	ENSG00000177879	AP3S1	adaptor related protein complex 3 subunit sigma 1
chr2	177213920	177214325	406	*	0.699617365	0.000358289	0.047481027	Distal Intergenic	2	177134123	177202753	68631	1	10651	uc002ukx.3	79797	ENSG00000128654	MTX2	metaxin 2
chr6	152014506	152015394	889	*	0.699194025	0.000263659	0.044636074	Promoter (2-3kb)	6	152011631	152424408	412778	1	2099	uc003qom.4	2875	ENSG00000091831	ESR1	estrogen receptor 1
chr12	26697576	26697935	360	*	0.698962752	0.003249997	0.089819352	Intron (uc001rhg.3/3709, intron 37 of 56)	12	26540367	26647273	106907	2	3709	uc009zjg.1	-50303	ENSG00000123104	ITPR2	inositol 1,4,5-trisphosphate receptor type 2
chr16	3309583	3310038	456	*	0.698961577	0.000363751	0.04756451	Promoter (2-3kb)	16	3292028	3306627	14600	2	4210	uc021tcb.1	-2956	ENSG00000103313	MEFV	MEFV innate immuity regulator, pyrin
chr7	133177799	133178313	515	*	0.698800262	0.000218839	0.043678242	Intron (uc003vrk.3/60412, intron 9 of 17)	7	133261216	133750513	489298	1	60412	uc003vrl.3	-82903	ENSG00000131558	EXOC4	exocyst complex component 4
chr12	14683762	14684710	949	*	0.698601628	0.00244496	0.08329304	Intron (uc001rcc.1/79887, intron 6 of 10)	12	14656597	14720791	64195	2	79887	uc001rcc.1	36081	ENSG00000121316	PLBD1	phospholipase B domain containing 1
chr16	55367259	55367830	572	*	0.698315714	0.002828718	0.086474973	Distal Intergenic	16	55359712	55361805	2094	1	79190	uc010ccb.1	7547	ENSG00000159387	IRX6	iroquois homeobox 6
chr5	170350775	170351601	827	*	0.698287745	0.002262202	0.08117007	Exon (uc003max.2/64901, exon 12 of 18)	5	170288896	170727019	438124	1	64901	uc003mba.3	61879	ENSG00000204764	RANBP17	RAN binding protein 17
chr2	101668784	101669193	410	*	0.697448244	0.006525034	0.111691347	Intron (uc002tau.4/11138, intron 2 of 17)	2	101623690	101676001	52312	2	11138	uc002tau.4	6808	ENSG00000204634	TBC1D8	TBC1 domain family member 8
chr2	159367442	159367986	545	*	0.697445572	0.000420881	0.049370641	Intron (uc002tzt.1/8502, intron 1 of 12)	2	159389692	159514826	125135	1	8502	uc002tzz.1	-21706	ENSG00000144283	PKP4	plakophilin 4
chr2	46516963	46517605	643	*	0.697322947	0.001152996	0.066774128	Distal Intergenic	2	46524541	46613842	89302	1	2034	uc002ruv.3	-6936	ENSG00000116016	EPAS1	endothelial PAS domain protein 1
chr9	81750373	81751234	862	*	0.697265409	0.005868423	0.107990609	Distal Intergenic	9	82186878	82341656	154779	1	7091	uc004alc.3	-435644	ENSG00000106829	TLE4	TLE family member 4, transcriptional corepressor
chr6	11523468	11524318	851	*	0.697105717	0.003359935	0.09099828	Distal Intergenic	6	11538460	11583757	45298	1	100113407	uc010jpa.4	-14142	ENSG00000205269	TMEM170B	transmembrane protein 170B
chr11	115581571	115582327	757	*	0.696523503	0.006011478	0.108946605	Distal Intergenic	11	115628169	115630915	2747	2	283143	uc009yza.3	48588	NA	LINC00900	long intergenic non-protein coding RNA 900
chr9	95028802	95029615	814	*	0.696309837	0.000418718	0.049370641	Intron (uc004ars.2/3376, intron 13 of 32)	9	94972490	95051708	79219	2	3376	uc004ars.2	22093	ENSG00000196305	IARS1	isoleucyl-tRNA synthetase 1
chr14	34988425	34989372	948	*	0.696050258	0.00053268	0.052521064	Intron (uc001wsd.1/55837, intron 5 of 5)	14	34985135	35008943	23809	2	55837	uc001wsd.1	19571	ENSG00000129518	EAPP	E2F associated phosphoprotein
chr1	62680067	62680588	522	*	0.695796687	0.001562376	0.07307033	Distal Intergenic	1	62660474	62678001	17528	1	54596	uc021ooc.1	19593	ENSG00000240563	L1TD1	LINE1 type transposase domain containing 1
chr12	121462811	121463203	393	*	0.695627122	0.000547425	0.052937307	Intron (uc001tzj.2/8638, intron 4 of 5)	12	121441238	121454300	13063	2	64897	uc010szp.1	-8511	ENSG00000157895	C12orf43	chromosome 12 open reading frame 43
chr5	59367592	59368216	625	*	0.695256697	0.004535313	0.099483437	Intron (uc003jsb.3/5144, intron 2 of 16)	5	58264866	59189621	924756	2	5144	uc003jsa.2	-177971	ENSG00000113448	PDE4D	phosphodiesterase 4D
chr5	79664979	79665759	781	*	0.695246395	0.004689413	0.100436612	Distal Intergenic	5	79646424	79647785	1362	2	441089	uc010jaj.1	-17194	NA	CRSP8P	mediator complex subunit 27 pseudogene
chr5	127814655	127815162	508	*	0.695010376	0.00048435	0.051373389	Intron (uc003kuu.3/2201, intron 5 of 64)	5	127593601	127873735	280135	2	2201	uc003kuu.3	58573	ENSG00000138829	FBN2	fibrillin 2
chr10	96349353	96349918	566	*	0.695006889	0.001461822	0.071926676	Intron (uc001kjs.3/3070, intron 13 of 21)	10	96305574	96361856	56283	1	3070	uc009xur.3	43779	ENSG00000119969	HELLS	helicase, lymphoid specific
chr20	1978172	1978667	496	*	0.694452444	0.005847413	0.107936423	Intron (uc002wfu.1/uc002wfu.1, intron 3 of 3)	20	1959402	1974931	15530	2	5173	uc021vzu.1	-3241	ENSG00000101327	PDYN	prodynorphin
chr7	21973173	21974081	909	*	0.694055397	0.002403744	0.082682643	Intron (uc003sve.4/55536, intron 2 of 10)	7	21940517	21985542	45026	2	55536	uc003sve.4	11461	ENSG00000164649	CDCA7L	cell division cycle associated 7 like
chr15	69195859	69196359	501	*	0.693966577	0.005425913	0.105161434	Intron (uc021spl.1/100313884, intron 1 of 1)	15	69222839	69239150	16312	1	246777	uc002arn.2	-26480	ENSG00000258484	SPESP1	sperm equatorial segment protein 1
chr7	102721682	102722237	556	*	0.693942221	6.99E-05	0.036182105	Intron (uc003vaw.2/83787, intron 2 of 6)	7	102715328	102740210	24883	1	83787	uc011kli.2	6354	ENSG00000170632	ARMC10	armadillo repeat containing 10
chr1	1672354	1673014	661	*	0.693619643	1.82E-05	0.028051653	Intron (uc001ahh.4/728661, intron 1 of 8)	1	1592939	1677438	84500	2	728661	uc001ahh.4	4424	ENSG00000189339	SLC35E2B	solute carrier family 35 member E2B
chr5	139823673	139824084	412	*	0.693604404	0.001021875	0.064406217	Intron (uc003lfo.3/54882, intron 5 of 10)	5	139838749	139903825	65077	1	54882	uc003lft.1	-14665	ENSG00000131503	ANKHD1	ankyrin repeat and KH domain containing 1
chr3	149941286	149941770	485	*	0.6935022	0.001893066	0.077669457	Distal Intergenic	3	150126788	150177615	50828	1	9819	uc003exv.3	-185018	ENSG00000196428	TSC22D2	TSC22 domain family member 2
chr7	141735918	141736569	652	*	0.693304128	0.005511139	0.105622412	Exon (uc003vwy.3/8972, exon 17 of 48)	7	141695679	141806547	110869	1	8972	uc003vwy.3	40239	ENSG00000257335	MGAM	maltase-glucoamylase
chr17	28753867	28754655	789	*	0.693033048	0.002704452	0.085320833	Exon (uc002hfb.2/1362, exon 7 of 21)	17	28707496	28796675	89180	1	1362	uc010wbp.2	46371	ENSG00000108582	CPD	carboxypeptidase D
chr5	95469116	95469978	863	*	0.692983286	0.001087504	0.065421588	Distal Intergenic	5	95414842	95414916	75	1	693168	uc021ybp.1	54274	ENSG00000207578	MIR583	microRNA 583
chr9	38465901	38466415	515	*	0.692873046	0.002370682	0.082452826	Distal Intergenic	9	38406525	38424444	17920	2	347252	uc004aaz.3	-41457	ENSG00000137142	IGFBPL1	insulin like growth factor binding protein like 1
chr7	41374916	41375304	389	*	0.692694048	0.003027845	0.087565502	Distal Intergenic	7	41733514	41752792	19279	1	285954	uc003ths.2	-358210	ENSG00000224116	INHBA-AS1	INHBA antisense RNA 1
chr19	51615663	51616515	853	*	0.692468078	0.000492578	0.051744292	Distal Intergenic	19	51600863	51611647	10785	2	90353	uc010eop.3	-4016	ENSG00000142544	CTU1	cytosolic thiouridylase subunit 1
chr15	81617650	81618238	589	*	0.692189674	0.000466607	0.051373389	Promoter (1-2kb)	15	81605007	81616524	11518	2	80765	uc002bgn.3	-1126	ENSG00000172345	STARD5	StAR related lipid transfer domain containing 5
chr6	21299548	21300468	921	*	0.692095828	0.003214411	0.089448754	Distal Intergenic	6	21065279	21232634	167356	1	54901	uc003ndf.2	234269	ENSG00000145996	CDKAL1	CDK5 regulatory subunit associated protein 1 like 1
chr20	33463075	33463535	461	*	0.692039705	0.000261036	0.044570498	Promoter (<=1kb)	20	33462766	33515769	53004	1	55902	uc002xbc.2	309	ENSG00000131069	ACSS2	acyl-CoA synthetase short chain family member 2
chr2	152095820	152096492	673	*	0.691995026	0.000135808	0.039148994	Distal Intergenic	2	152104728	152118389	13662	2	375287	uc002txh.3	21897	ENSG00000184898	RBM43	RNA binding motif protein 43
chr5	79441649	79442637	989	*	0.691710964	3.60E-05	0.032577885	Exon (uc003kgj.3/256987, exon 11 of 13)	5	79407050	79551898	144849	2	256987	uc003kgj.3	109261	ENSG00000164300	SERINC5	serine incorporator 5
chr3	169743422	169743959	538	*	0.691658793	0.005673489	0.106706275	Distal Intergenic	3	169755735	169803183	47449	1	26996	uc003fgi.3	-11776	ENSG00000173890	GPR160	G protein-coupled receptor 160
chr3	52667143	52667697	555	*	0.691167773	0.005891798	0.107995076	Intron (uc003deq.2/55193, intron 11 of 27)	3	52643102	52649472	6371	2	55193	uc003dfc.3	-17671	ENSG00000163939	PBRM1	polybromo 1
chr12	53679301	53680197	897	*	0.691032832	0.001016445	0.064406217	Exon (uc001scj.2/9700, exon 18 of 31)	12	53673489	53682125	8637	1	9700	uc010soe.1	5812	ENSG00000135476	ESPL1	extra spindle pole bodies like 1, separase
chr5	175887978	175888271	294	*	0.691002471	2.32E-05	0.030520689	Intron (uc003mej.4/23197, intron 1 of 10)	5	175875356	175937075	61720	1	23197	uc003mej.4	12622	ENSG00000113194	FAF2	Fas associated factor family member 2
chr10	27735731	27736469	739	*	0.690944441	0.000881252	0.060955398	Distal Intergenic	10	27687117	27703297	16181	2	374308	uc001itu.2	-32434	ENSG00000182077	PTCHD3	patched domain containing 3
chr14	52868362	52869233	872	*	0.690926599	0.002418044	0.082841356	Distal Intergenic	14	52781016	52795322	14307	1	5732	uc001wzr.3	87346	ENSG00000125384	PTGER2	prostaglandin E receptor 2
chr5	127529966	127530375	410	*	0.690577198	0.002448307	0.08329304	Distal Intergenic	5	127493680	127506787	13108	1	6558	uc003kut.1	36286	ENSG00000064651	SLC12A2	solute carrier family 12 member 2
chr8	42738386	42738795	410	*	0.690438855	0.000487808	0.051563535	Intron (uc011lcx.2/81790, intron 2 of 5)	8	42751340	42751418	79	2	100616115	uc022aum.1	12623	ENSG00000284062	MIR4469	microRNA 4469
chr11	59616022	59616721	700	*	0.690045412	0.003866238	0.095235975	Distal Intergenic	11	59609940	59612974	3035	2	2694	uc010rkz.1	-3048	ENSG00000134812	CBLIF	cobalamin binding intrinsic factor
chr2	24869873	24870353	481	*	0.689942245	0.000958348	0.063499779	Intron (uc002rfi.3/8648, intron 3 of 21)	2	24807345	24993570	186226	1	8648	uc002rfl.3	62528	ENSG00000084676	NCOA1	nuclear receptor coactivator 1
chr3	52598806	52599342	537	*	0.689903479	0.008756998	0.124577666	Intron (uc003deq.2/55193, intron 22 of 27)	3	52570621	52574586	3966	1	440957	uc003dep.2	28185	ENSG00000168273	SMIM4	small integral membrane protein 4
chr3	53743240	53744023	784	*	0.689883221	0.002469404	0.083296558	Intron (uc003dgu.5/776, intron 9 of 48)	3	53765104	53834445	69342	1	776	uc003dgx.1	-21081	ENSG00000157388	CACNA1D	calcium voltage-gated channel subunit alpha1 D
chr4	31443723	31444211	489	*	0.68976828	0.0097799	0.130146426	Distal Intergenic	4	30722037	31148423	426387	1	5099	uc021xnd.1	721686	ENSG00000169851	PCDH7	protocadherin 7
chr3	4391314	4391936	623	*	0.689500033	0.001700114	0.074909956	Intron (uc003bps.2/285362, intron 8 of 12)	3	4345297	4358949	13653	1	6419	uc010hbx.3	46017	ENSG00000170364	SETMAR	SET domain and mariner transposase fusion gene
chr1	9788513	9788888	376	*	0.689081828	0.003810004	0.094775223	3' UTR	1	9789079	9793604	4526	2	22883	uc001aqf.3	4716	ENSG00000171603	CLSTN1	calsyntenin 1
chr18	67764753	67765456	704	*	0.688800873	0.00804103	0.120381278	Intron (uc002lko.2/25914, intron 22 of 42)	18	67671043	67727278	56236	2	25914	uc010dqp.2	-37475	ENSG00000176225	RTTN	rotatin
chr8	68928155	68928650	496	*	0.688729575	0.000993718	0.064406217	Intron (uc003xxu.1/80243, intron 1 of 23)	8	68864603	69143897	279295	1	80243	uc003xxv.1	63552	ENSG00000046889	PREX2	phosphatidylinositol-3,4,5-trisphosphate dependent Rac exchange factor 2
chr19	53211686	53212473	788	*	0.688601377	0.002430269	0.08313906	Intron (uc010eqc.3/81856, intron 3 of 4)	19	53115618	53193886	78269	2	55769	uc031rmq.1	-17800	ENSG00000167766	ZNF83	zinc finger protein 83
chr19	55383876	55384485	610	*	0.68823033	0.004983949	0.102396805	Promoter (1-2kb)	19	55385549	55400436	14888	1	2204	uc021vbp.1	-1064	ENSG00000186431	FCAR	Fc fragment of IgA receptor
chr9	128086510	128086972	463	*	0.688051303	0.002156277	0.080077623	Intron (uc011lzs.1/26130, intron 10 of 17)	9	128108169	128127290	19122	1	26130	uc004bpt.3	-21197	ENSG00000165219	GAPVD1	GTPase activating protein and VPS9 domains 1
chr12	52080810	52081632	823	*	0.687961716	5.37E-05	0.03480305	Promoter (<=1kb)	12	52080152	52160035	79884	1	6334	uc001ryy.2	658	ENSG00000196876	SCN8A	sodium voltage-gated channel alpha subunit 8
chr13	53712233	53713178	946	*	0.687831874	0.006286814	0.110011387	Distal Intergenic	13	53602876	53626196	23321	1	10562	uc001vhl.3	109357	ENSG00000102837	OLFM4	olfactomedin 4
chr3	5698095	5698665	571	*	0.687685498	0.004725282	0.100825665	Distal Intergenic	3	5291862	5291940	79	2	100616334	uc021wsm.1	-406155	ENSG00000265180	MIR4790	microRNA 4790
chr17	37126877	37127403	527	*	0.687407718	0.000181432	0.040736483	Distal Intergenic	17	37092685	37123655	30971	2	494188	uc002hrc.2	-3222	ENSG00000204952	FBXO47	F-box protein 47
chr2	99320271	99320759	489	*	0.687302674	0.002465353	0.08329304	Intron (uc002sze.3/11320, intron 2 of 15)	2	99235569	99347589	112021	2	11320	uc002sze.3	26830	ENSG00000071073	MGAT4A	alpha-1,3-mannosyl-glycoprotein 4-beta-N-acetylglucosaminyltransferase A
chr1	169547221	169547797	577	*	0.687095403	0.003777174	0.094657754	Intron (uc001ggg.1/2153, intron 2 of 24)	1	169481192	169555769	74578	2	2153	uc001ggg.1	7972	ENSG00000198734	F5	coagulation factor V
chr9	123338640	123339067	428	*	0.686784332	0.000274251	0.044636074	Intron (uc004bkf.4/55755, intron 1 of 37)	9	123151147	123342448	191302	2	55755	uc004bkf.4	3381	ENSG00000136861	CDK5RAP2	CDK5 regulatory subunit associated protein 2
chr17	4935282	4935951	670	*	0.685898144	0.000320781	0.047195813	Promoter (2-3kb)	17	4935897	4938727	2831	2	55065	uc002gao.4	2776	ENSG00000132517	SLC52A1	solute carrier family 52 member 1
chr19	15552278	15552656	379	*	0.685402329	0.000227056	0.044228475	Intron (uc002nbb.4/58525, intron 2 of 7)	19	15560359	15560419	61	1	100302127	uc021upx.1	-7703	ENSG00000269782	MIR1470	microRNA 1470
chr15	50230050	50230521	472	*	0.684845333	0.000767047	0.058194778	Intron (uc010ber.3/79895, intron 15 of 28)	15	50187089	50194480	7392	2	79895	uc001zxv.1	-35570	ENSG00000104043	ATP8B4	ATPase phospholipid transporting 8B4 (putative)
chr7	148817353	148818007	655	*	0.684595162	0.000153015	0.040394575	Intron (uc003wfj.3/155054, intron 1 of 3)	7	148799878	148823438	23561	2	155054	uc003wfj.3	5431	ENSG00000204947	ZNF425	zinc finger protein 425
chr7	41085597	41086457	861	*	0.684486948	0.000331686	0.047373764	Distal Intergenic	7	40833056	40900366	67311	1	79783	uc003thp.2	252541	ENSG00000175600	SUGCT	succinyl-CoA:glutarate-CoA transferase
chr17	36437274	36437847	574	*	0.68427965	0.006579757	0.112080422	Distal Intergenic	17	36452989	36479101	26113	1	84311	uc002hpy.3	-15142	ENSG00000278845	MRPL45	mitochondrial ribosomal protein L45
chr6	139118279	139118863	585	*	0.684197655	0.000130474	0.039091106	Promoter (1-2kb)	6	139117248	139225207	107960	1	345930	uc021zfx.1	1031	ENSG00000203734	ECT2L	epithelial cell transforming 2 like
chr3	72613539	72614055	517	*	0.684142546	0.000412114	0.049260682	Distal Intergenic	3	72423744	72495774	72031	2	23429	uc003dpe.3	-117765	ENSG00000163602	RYBP	RING1 and YY1 binding protein
chr10	15702233	15702626	394	*	0.683968502	0.000330368	0.047373764	Intron (uc001ioc.1/8516, intron 9 of 29)	10	15559088	15761770	202683	2	8516	uc001ioc.1	59144	ENSG00000077943	ITGA8	integrin subunit alpha 8
chr14	35252630	35253315	686	*	0.683807336	0.000783122	0.058657454	Exon (uc001wsk.3/11177, exon 15 of 27)	14	35179588	35184029	4442	2	1073	uc001wsj.3	-68601	ENSG00000165410	CFL2	cofilin 2
chr14	57112208	57112923	716	*	0.683528363	5.16E-05	0.034425444	Intron (uc001xcj.3/54916, intron 14 of 14)	14	57082169	57116232	34064	1	54916	uc001xco.3	30039	ENSG00000070269	TMEM260	transmembrane protein 260
chr5	52217524	52218254	731	*	0.683259826	0.000242167	0.044228475	Intron (uc003jou.3/3672, intron 17 of 28)	5	52197609	52249485	51877	1	3672	uc003jow.3	19915	ENSG00000213949	ITGA1	integrin subunit alpha 1
chr2	102570370	102571014	645	*	0.683193752	0.004491677	0.099078895	Distal Intergenic	2	102608306	102641218	32913	1	7850	uc002tbo.2	-37292	ENSG00000115590	IL1R2	interleukin 1 receptor type 2
chr4	152733279	152733714	436	*	0.683089628	0.006894324	0.114093929	Distal Intergenic	4	152624331	152682175	57845	2	5188	uc003imm.4	-51104	ENSG00000059691	GATB	glutamyl-tRNA amidotransferase subunit B
chr12	115258428	115258972	545	*	0.683046047	0.001872358	0.077669457	Distal Intergenic	12	115117761	115121969	4209	2	6926	uc010syw.1	-136459	ENSG00000135111	TBX3	T-box transcription factor 3
chr5	95244049	95244508	460	*	0.68300023	0.000131846	0.039130403	Intron (uc003klr.4/22936, intron 4 of 11)	5	95220802	95297775	76974	2	22936	uc003klr.4	53267	ENSG00000118985	ELL2	elongation factor for RNA polymerase II 2
chr16	68914731	68915448	718	*	0.682933727	0.001901948	0.077786545	Intron (uc002ewi.4/79613, intron 7 of 17)	16	68877509	69119085	241577	1	79613	uc002ewi.4	37222	ENSG00000103047	TANGO6	transport and golgi organization 6 homolog
chr3	43661078	43661448	371	*	0.682929774	0.008933737	0.125310752	Promoter (2-3kb)	3	43407818	43663560	255743	2	55129	uc003cmv.3	2112	ENSG00000160746	ANO10	anoctamin 10
chr7	139790681	139791254	574	*	0.682696032	0.000830694	0.059649091	3' UTR	7	139723549	139763521	39973	2	64761	uc010lnf.1	-27160	ENSG00000059378	PARP12	poly(ADP-ribose) polymerase family member 12
chr18	77412319	77412957	639	*	0.682646242	0.004697348	0.100503157	Distal Intergenic	18	77439801	77514510	74710	1	9150	uc002lnh.2	-26844	ENSG00000060069	CTDP1	CTD phosphatase subunit 1
chr15	35293602	35294510	909	*	0.682383084	0.002275144	0.08126174	Distal Intergenic	15	35270542	35280497	9956	2	54989	uc001ziw.3	-13105	ENSG00000198146	ZNF770	zinc finger protein 770
chr3	186320838	186321600	763	*	0.682284451	7.27E-06	0.018002505	Distal Intergenic	3	186330850	186335490	4641	1	197	uc003fqj.3	-9250	ENSG00000145192	AHSG	alpha 2-HS glycoprotein
chr5	59008997	59009421	425	*	0.682118932	0.00367828	0.093787886	Intron (uc003jry.3/5144, intron 1 of 15)	5	58264866	59064438	799573	2	5144	uc003jry.3	55017	ENSG00000113448	PDE4D	phosphodiesterase 4D
chr5	114828232	114829009	778	*	0.682002731	0.006220024	0.109827554	Distal Intergenic	5	114856608	114880591	23984	2	56929	uc003krb.1	51582	ENSG00000145780	FEM1C	fem-1 homolog C
chr20	32867627	32868042	416	*	0.681639977	0.000265419	0.044636074	Downstream (<1kb)	20	32848171	32857148	8978	1	434	uc002xah.1	19456	ENSG00000101440	ASIP	agouti signaling protein
chr1	194038415	194039163	749	*	0.681299081	0.0036163	0.093297853	Distal Intergenic	1	193147860	193155743	7884	2	8707	uc001gtc.4	-882672	ENSG00000162630	B3GALT2	beta-1,3-galactosyltransferase 2
chr15	70641990	70642672	683	*	0.681201461	0.006865482	0.113952704	Distal Intergenic	15	70340543	70390256	49714	2	7090	uc010bil.1	-251734	ENSG00000140332	TLE3	TLE family member 3, transcriptional corepressor
chr10	76229692	76230202	511	*	0.681028272	0.001313592	0.070071585	Intron (uc001jwi.3/132, intron 6 of 10)	10	75936247	76469061	532815	1	132	uc010qlc.2	293445	ENSG00000156110	ADK	adenosine kinase
chr6	88973560	88974291	732	*	0.680875075	0.00135051	0.070407689	Distal Intergenic	6	88849585	88875767	26183	2	1268	uc011dzt.2	-97793	ENSG00000118432	CNR1	cannabinoid receptor 1
chr10	50386306	50387059	754	*	0.680836321	0.000299964	0.046261191	Promoter (<=1kb)	10	50363891	50386446	22556	2	170371	uc001jhl.4	0	ENSG00000204161	TMEM273	transmembrane protein 273
chr15	57360117	57360528	412	*	0.680633538	0.001552738	0.07307033	Intron (uc010ugm.1/6938, intron 4 of 18)	15	57210833	57580714	369882	1	6938	uc010bfs.3	149284	ENSG00000140262	TCF12	transcription factor 12
chr12	123233402	123233911	510	*	0.680611252	0.000571128	0.053677106	Distal Intergenic	12	123237371	123255953	18583	1	8562	uc001uda.3	-3460	ENSG00000139726	DENR	density regulated re-initiation and release factor
chr14	68246043	68246806	764	*	0.680453567	0.001657881	0.074151363	Intron (uc001xka.2/23503, intron 23 of 41)	14	68217190	68228301	11112	2	23503	uc001xkb.3	-17742	ENSG00000072121	ZFYVE26	zinc finger FYVE-type containing 26
chr3	38119415	38120198	784	*	0.679790479	0.001765966	0.076000355	Intron (uc003cho.1/9940, intron 6 of 36)	3	38135096	38164228	29133	1	9940	uc003chr.1	-14898	ENSG00000008226	DLEC1	DLEC1 cilia and flagella associated protein
chr5	35544360	35545150	791	*	0.679646423	0.005111102	0.103074957	Distal Intergenic	5	35617989	35671676	53688	1	79925	uc003jjn.1	-72839	ENSG00000152582	SPEF2	sperm flagellar 2
chr14	97248828	97249403	576	*	0.679232613	0.004849107	0.101383714	Distal Intergenic	14	97263684	97347951	84268	1	7443	uc001yft.3	-14281	ENSG00000100749	VRK1	VRK serine/threonine kinase 1
chr3	139452768	139453398	631	*	0.679183665	0.001503056	0.072326349	Distal Intergenic	3	139279023	139396885	117863	2	349565	uc010hul.3	-55883	ENSG00000163864	NMNAT3	nicotinamide nucleotide adenylyltransferase 3
chr10	105124913	105125750	838	*	0.679069626	0.000223489	0.044170603	Promoter (1-2kb)	10	105127724	105148822	21099	1	6877	uc001kwv.3	-1974	ENSG00000148835	TAF5	TATA-box binding protein associated factor 5
chr6	55964518	55965300	783	*	0.678867227	0.00781373	0.119646274	Intron (uc010jzz.3/81578, intron 4 of 16)	6	55921388	55956459	35072	2	81578	uc003pcr.3	-8059	ENSG00000124749	COL21A1	collagen type XXI alpha 1 chain
chr5	98283834	98284314	481	*	0.678746486	0.005692494	0.10695681	Distal Intergenic	5	98264838	98266713	1876	1	100289230	uc021ybw.1	18996	NA	LOC100289230	uncharacterized LOC100289230
chr15	45969702	45970320	619	*	0.678691932	0.000326512	0.047345127	Intron (uc001zvu.4/58472, intron 7 of 10)	15	45926938	45983492	56555	1	58472	uc001zvv.4	42764	ENSG00000137767	SQOR	sulfide quinone oxidoreductase
chr4	83746090	83746801	712	*	0.678658433	1.89E-05	0.028310427	Intron (uc003hnd.3/22872, intron 5 of 7)	4	83739814	83765662	25849	2	22872	uc003hnd.3	18861	ENSG00000138674	SEC31A	SEC31 homolog A, COPII coat complex component
chr3	48591902	48592245	344	*	0.678465491	0.005279511	0.104361512	Promoter (1-2kb)	3	48555117	48594227	39111	2	5210	uc003ctv.3	1982	ENSG00000114268	PFKFB4	6-phosphofructo-2-kinase/fructose-2,6-biphosphatase 4
chr20	58799305	58799817	513	*	0.678165713	0.005203517	0.103870271	Intron (uc002ybl.3/284757, intron 3 of 4)	20	58713548	59228978	515431	1	284757	uc010gjw.3	85757	ENSG00000228340	MIR646HG	MIR646 host gene
chr8	116259924	116260385	462	*	0.678137324	0.00506011	0.102925113	Distal Intergenic	8	116420724	116680234	259511	2	7227	uc011lhy.2	419849	ENSG00000104447	TRPS1	transcriptional repressor GATA binding 1
chr5	14599243	14599712	470	*	0.677886095	0.008266632	0.121667695	Intron (uc003jfj.3/54491, intron 1 of 7)	5	14581891	14616287	34397	1	54491	uc003jfj.3	17352	ENSG00000145569	OTULINL	OTU deubiquitinase with linear linkage specificity like
chr14	35639916	35640408	493	*	0.677786674	0.002023472	0.078933759	Intron (uc001wsy.2/9692, intron 4 of 7)	14	35591758	35743497	151740	1	9692	uc031qof.1	48158	ENSG00000100890	PRORP	protein only RNase P catalytic subunit
chr1	19560059	19560552	494	*	0.677642659	0.000798163	0.059078538	Intron (uc001bbo.4/23065, intron 13 of 22)	1	19542158	19548410	6253	2	23065	uc001bbn.4	-11649	ENSG00000127463	EMC1	ER membrane protein complex subunit 1
chr14	24824091	24824650	560	*	0.677149491	0.000831068	0.059649091	Distal Intergenic	14	24836145	24848810	12666	1	4776	uc010alr.3	-11495	ENSG00000100968	NFATC4	nuclear factor of activated T cells 4
chr17	36757180	36757584	405	*	0.677055049	0.000300105	0.046261191	Intron (uc002hqd.3/80725, intron 1 of 18)	17	36717699	36760865	43167	2	80725	uc002hqh.1	3281	ENSG00000277363	SRCIN1	SRC kinase signaling inhibitor 1
chr5	59388538	59389016	479	*	0.676306827	0.001061832	0.065057153	Intron (uc003jsb.3/5144, intron 2 of 16)	5	59282228	59558386	276159	2	5144	uc003jse.1	169370	ENSG00000113448	PDE4D	phosphodiesterase 4D
chr1	235945014	235945956	943	*	0.676118293	6.32E-05	0.035921603	Exon (uc001hxj.3/1130, exon 15 of 53)	1	235900854	235916574	15721	2	1130	uc009xga.1	-28440	ENSG00000143669	LYST	lysosomal trafficking regulator
chr3	154301625	154302192	568	*	0.67584741	0.001865097	0.077669457	Distal Intergenic	3	154055461	154147504	92044	2	344758	uc003faa.3	-154121	ENSG00000174948	GPR149	G protein-coupled receptor 149
chr12	111149756	111150374	619	*	0.675552164	6.88E-05	0.036182105	Distal Intergenic	12	111086491	111127617	41127	2	84329	uc010syd.1	-22139	ENSG00000122986	HVCN1	hydrogen voltage gated channel 1
chr3	11114065	11114698	634	*	0.675288281	0.001828479	0.077040433	Distal Intergenic	3	11047784	11060910	13127	2	100874090	uc031ryk.1	-53155	ENSG00000232287	SLC6A1-AS1	SLC6A1 antisense RNA 1
chr7	131107607	131108071	465	*	0.675257359	0.004583054	0.099822885	Intron (uc011kpl.2/4289, intron 9 of 18)	7	131147976	131181398	33423	1	4289	uc003vqu.3	-39905	ENSG00000128585	MKLN1	muskelin 1
chr20	3866120	3866659	540	*	0.675150094	0.000130463	0.039091106	Promoter (2-3kb)	20	3869486	3904502	35017	1	80025	uc002wkb.3	-2827	ENSG00000125779	PANK2	pantothenate kinase 2
chr6	89396157	89396516	360	*	0.674961461	0.00304358	0.087771601	Intron (uc003pmr.2/8732, intron 13 of 15)	6	89319989	89673348	353360	2	8732	uc003pmr.2	276832	ENSG00000111880	RNGTT	RNA guanylyltransferase and 5'-phosphatase
chr16	71589680	71590319	640	*	0.674564724	0.003249056	0.089819352	Distal Intergenic	16	71600754	71610998	10245	2	6898	uc002fap.2	20679	ENSG00000198650	TAT	tyrosine aminotransferase
chr2	73169017	73169750	734	*	0.674529336	0.000153042	0.040394575	3' UTR	2	73144604	73162020	17417	1	2016	uc002sin.1	24413	ENSG00000135638	EMX1	empty spiracles homeobox 1
chr12	14710793	14711427	635	*	0.674209194	0.006158694	0.109668105	Intron (uc001rcc.1/79887, intron 1 of 10)	12	14656597	14720791	64195	2	79887	uc001rcc.1	9364	ENSG00000121316	PLBD1	phospholipase B domain containing 1
chr2	30692725	30693589	865	*	0.674171637	0.000162865	0.040394575	Intron (uc002rnj.3/253558, intron 2 of 6)	2	30670137	30867091	196955	1	253558	uc010ymq.2	22588	ENSG00000172954	LCLAT1	lysocardiolipin acyltransferase 1
chr2	20929281	20929857	577	*	0.673983632	0.004121	0.097079305	Intron (uc002rec.3/60526, intron 5 of 6)	2	20866424	20871250	4827	1	151449	uc002rdz.1	62857	ENSG00000143869	GDF7	growth differentiation factor 7
chr5	153819728	153820628	901	*	0.673886696	0.000460727	0.051333415	Intron (uc003lvi.3/386627, intron 2 of 2)	5	153769329	153825382	56054	2	386627	uc003lvi.3	4754	ENSG00000245275	SAP30L-AS1	SAP30L antisense RNA 1 (head to head)
chr7	95752500	95752925	426	*	0.673842101	0.000828394	0.059649091	Intron (uc003uof.4/10165, intron 15 of 17)	7	95848974	95849068	95	2	693176	uc022aho.1	96143	ENSG00000208025	MIR591	microRNA 591
chr18	56812227	56812640	414	*	0.673710306	0.004697039	0.100503157	Intron (uc021uky.1/uc021uky.1, intron 1 of 1)	18	56807125	56826063	18939	1	90701	uc002lht.3	5102	ENSG00000166562	SEC11C	SEC11 homolog C, signal peptidase complex subunit
chr11	111973858	111974550	693	*	0.673513171	7.36E-05	0.036182105	Distal Intergenic	11	111957548	111966525	8978	1	6392	uc031qeg.1	16310	ENSG00000204370	SDHD	succinate dehydrogenase complex subunit D
chr12	12635673	12636133	461	*	0.672988338	0.00147385	0.071981698	Intron (uc001ran.2/80824, intron 3 of 4)	12	12626216	12674397	48182	2	80824	uc001ran.2	38264	ENSG00000111266	DUSP16	dual specificity phosphatase 16
chr3	59661181	59661909	729	*	0.672739537	0.008205426	0.121260105	Distal Intergenic	3	58873072	59035758	162687	2	200844	uc011bfg.1	-625423	ENSG00000163689	C3orf67	chromosome 3 open reading frame 67
chr6	10604119	10604532	414	*	0.672552925	0.001471051	0.071981698	Intron (uc010jol.3/2651, intron 3 of 4)	6	10585993	10629601	43609	1	2651	uc003mze.3	18126	ENSG00000111846	GCNT2	glucosaminyl (N-acetyl) transferase 2 (I blood group)
chr2	172517993	172518467	475	*	0.672263875	0.004014487	0.0962464	Distal Intergenic	2	172543919	172606668	62750	1	1781	uc002uha.2	-25452	ENSG00000077380	DYNC1I2	dynein cytoplasmic 1 intermediate chain 2
chr7	156820218	156821126	909	*	0.672197042	0.00605024	0.109207299	Distal Intergenic	7	156803551	156809118	5568	1	645249	uc003wne.2	16667	ENSG00000243479	MNX1-AS1	MNX1 antisense RNA 1 (head to head)
chr16	69330820	69331625	806	*	0.672149404	0.004285633	0.097826337	Intron (uc002ewu.3/6645, intron 5 of 6)	16	69345287	69358946	13660	1	27183	uc002eww.3	-13662	ENSG00000132612	VPS4A	vacuolar protein sorting 4 homolog A
chr7	31853923	31854514	592	*	0.672100715	0.004663851	0.100425976	Intron (uc003tcm.2/5137, intron 15 of 17)	7	31726631	31748069	21439	1	10842	uc011kaf.2	127292	ENSG00000106341	PPP1R17	protein phosphatase 1 regulatory subunit 17
chr4	54859071	54859492	422	*	0.671834782	0.001025407	0.064406217	Intron (uc003haa.3/5156, intron 12 of 23)	4	54851666	54853449	1784	2	402176	uc011bzv.3	-5622	NA	RPL21P44	ribosomal protein L21 pseudogene 44
chr5	79643272	79643974	703	*	0.671748956	0.001721632	0.075263013	Downstream (2-3kb)	5	79646424	79647785	1362	2	441089	uc010jaj.1	3811	NA	CRSP8P	mediator complex subunit 27 pseudogene
chr9	79765945	79766632	688	*	0.671669038	0.002598893	0.08436222	Distal Intergenic	9	79792361	79997921	205561	1	23230	uc004akp.4	-25729	ENSG00000197969	VPS13A	vacuolar protein sorting 13 homolog A
chr9	79858622	79859322	701	*	0.671535049	0.001641658	0.074151363	Intron (uc004akp.4/23230, intron 19 of 68)	9	79908257	79934589	26333	1	23230	uc010mpo.1	-48935	ENSG00000197969	VPS13A	vacuolar protein sorting 13 homolog A
chr6	151308509	151308957	449	*	0.671309561	0.000982357	0.064192088	Intron (uc011een.2/25902, intron 20 of 27)	6	151196379	151423023	226645	1	25902	uc003qoc.3	112130	ENSG00000120254	MTHFD1L	methylenetetrahydrofolate dehydrogenase (NADP+ dependent) 1 like
chr6	37134685	37135439	755	*	0.671195557	0.000106342	0.037895438	Promoter (2-3kb)	6	37137922	37143204	5283	1	5292	uc003onk.3	-2483	ENSG00000137193	PIM1	Pim-1 proto-oncogene, serine/threonine kinase
chr21	30164295	30165231	937	*	0.670863253	8.60E-05	0.037202205	Distal Intergenic	21	30244513	30257695	13183	2	29104	uc002ymq.2	92464	ENSG00000156239	N6AMT1	N-6 adenine-specific DNA methyltransferase 1
chr15	73581115	73581692	578	*	0.670855857	0.001104336	0.065671708	Exon (uc002avm.4/4756, exon 25 of 29)	15	73612200	73661605	49406	2	10021	uc002avp.3	79913	ENSG00000138622	HCN4	hyperpolarization activated cyclic nucleotide gated potassium channel 4
chr11	45084635	45085271	637	*	0.670466834	0.003747339	0.094355371	Distal Intergenic	11	45115564	45246639	131076	1	56981	uc031pzz.1	-30293	ENSG00000019485	PRDM11	PR/SET domain 11
chr10	35359987	35360527	541	*	0.670464539	0.000234073	0.044228475	Promoter (2-3kb)	10	35297479	35363258	65780	2	8453	uc009xma.3	2731	ENSG00000108094	CUL2	cullin 2
chr3	53736591	53737362	772	*	0.670107628	0.004767194	0.101055106	Exon (uc003dgu.5/776, exon 9 of 49)	3	53765104	53834445	69342	1	776	uc003dgx.1	-27742	ENSG00000157388	CACNA1D	calcium voltage-gated channel subunit alpha1 D
chr2	24876489	24876843	355	*	0.669854954	0.000286396	0.04539629	Intron (uc002rfi.3/8648, intron 3 of 21)	2	24807345	24993570	186226	1	8648	uc002rfl.3	69144	ENSG00000084676	NCOA1	nuclear receptor coactivator 1
chr6	125916979	125917712	734	*	0.669658608	0.00084852	0.06004721	Distal Intergenic	6	125995499	126041364	45866	1	643623	uc021zeo.1	-77787	ENSG00000224506	LINC02523	long intergenic non-protein coding RNA 2523
chr7	51322666	51323584	919	*	0.669529591	0.000138077	0.039363283	Intron (uc003tpr.4/23242, intron 1 of 12)	7	51083909	51384515	300607	2	23242	uc003tpr.4	60931	ENSG00000106078	COBL	cordon-bleu WH2 repeat protein
chr19	16785234	16785836	603	*	0.669477451	0.000353594	0.047386125	Intron (uc002nes.3/79041, intron 1 of 5)	19	16771938	16799816	27879	1	79041	uc002nes.3	13296	ENSG00000072954	TMEM38A	transmembrane protein 38A
chr1	156245744	156246336	593	*	0.669324653	0.009238518	0.127151444	Intron (uc001foc.4/23381, intron 4 of 21)	1	156219015	156252620	33606	2	23381	uc001foc.4	6284	ENSG00000198952	SMG5	SMG5 nonsense mediated mRNA decay factor
chr19	58298679	58299473	795	*	0.669302395	0.000107516	0.037895438	Intron (uc002qqb.2/84914, intron 3 of 5)	19	58281020	58311962	30943	1	54807	uc002qqf.2	17659	ENSG00000083828	ZNF586	zinc finger protein 586
chr20	46044228	46044780	553	*	0.669265696	0.001068218	0.065171665	Distal Intergenic	20	45926888	45985474	58587	2	23613	uc002xth.3	-58754	ENSG00000101040	ZMYND8	zinc finger MYND-type containing 8
chr1	232667086	232667837	752	*	0.668773885	0.009328242	0.127609858	Distal Intergenic	1	232533712	232651243	117532	2	57568	uc001hvg.3	-15843	ENSG00000116991	SIPA1L2	signal induced proliferation associated 1 like 2
chr10	45403334	45404230	897	*	0.668591948	0.006843659	0.113851615	Promoter (2-3kb)	10	45406764	45430642	23879	1	643236	uc001jbn.2	-2534	ENSG00000187783	TMEM72	transmembrane protein 72
chr7	148885969	148886363	395	*	0.668208407	0.000163919	0.040394575	Distal Intergenic	7	148892577	148921755	29179	1	8427	uc011kun.1	-6214	ENSG00000170265	ZNF282	zinc finger protein 282
chr12	8692699	8693130	432	*	0.668203865	0.007815155	0.119646274	Promoter (<=1kb)	12	8685901	8693558	7658	2	26253	uc001quo.1	428	ENSG00000166523	CLEC4E	C-type lectin domain family 4 member E
chr16	67746860	67747474	615	*	0.667988705	0.002606811	0.08436222	Intron (uc002eub.3/81577, intron 1 of 2)	16	67708436	67753273	44838	2	81577	uc002eub.3	5799	ENSG00000141098	GFOD2	glucose-fructose oxidoreductase domain containing 2
chr4	123996049	123996757	709	*	0.667947627	0.002494217	0.083378464	Intron (uc003iez.4/166378, intron 13 of 15)	4	123844225	124240604	396380	1	166378	uc003iez.4	151824	ENSG00000145375	SPATA5	spermatogenesis associated 5
chr2	103496178	103497172	995	*	0.667665801	0.008622623	0.123525274	Distal Intergenic	2	103414225	103434138	19914	1	130827	uc010ywe.3	81953	ENSG00000170417	TMEM182	transmembrane protein 182
chr18	43504370	43505098	729	*	0.667655355	0.000347339	0.047373764	Intron (uc002lbm.3/57724, intron 14 of 43)	18	43437787	43497784	59998	2	57724	uc002lbn.2	-6586	ENSG00000152223	EPG5	ectopic P-granules autophagy protein 5 homolog
chr3	105228735	105229202	468	*	0.667424335	0.006121368	0.109316614	Intron (uc003dvv.3/214, intron 1 of 2)	3	105252447	105295757	43311	1	214	uc010hpp.3	-23245	ENSG00000170017	ALCAM	activated leukocyte cell adhesion molecule
chr4	185755328	185755816	489	*	0.667339717	0.002216665	0.080715162	Distal Intergenic	4	185676749	185747215	70467	2	2180	uc011ckn.1	-8113	ENSG00000151726	ACSL1	acyl-CoA synthetase long chain family member 1
chr11	22828771	22829235	465	*	0.667011109	0.000571967	0.053677106	Intron (uc009yie.3/2620, intron 7 of 7)	11	22843598	22851382	7785	2	258010	uc001mqp.4	22147	ENSG00000198168	SVIP	small VCP interacting protein
chr1	27138448	27139233	786	*	0.666998215	0.002586169	0.084244974	Distal Intergenic	1	27153201	27182211	29011	1	84243	uc001bnb.3	-13968	ENSG00000204160	ZDHHC18	zinc finger DHHC-type containing 18
chr5	139985973	139986630	658	*	0.666917341	0.000685433	0.05661433	Distal Intergenic	5	140011313	140013035	1723	2	929	uc003lgi.2	26405	ENSG00000170458	CD14	CD14 molecule
chr4	25200744	25201190	447	*	0.666521287	0.001579452	0.073233012	Intron (uc011bxs.2/55300, intron 1 of 9)	4	25235653	25280831	45179	1	55300	uc003grk.2	-34463	ENSG00000038210	PI4K2B	phosphatidylinositol 4-kinase type 2 beta
chr19	40590555	40590999	445	*	0.66633731	0.007139704	0.115508499	5' UTR	19	40578899	40596810	17912	2	284323	uc002omy.3	5811	ENSG00000197782	ZNF780A	zinc finger protein 780A
chr1	192843262	192843877	616	*	0.66601744	0.000801687	0.059177958	Distal Intergenic	1	192778169	192781407	3239	1	5997	uc001gsl.3	65093	ENSG00000116741	RGS2	regulator of G protein signaling 2
chr1	221264639	221265149	511	*	0.665280424	0.006390166	0.110896074	Distal Intergenic	1	221052743	221058400	5658	1	3142	uc001hmv.4	211896	ENSG00000136630	HLX	H2.0 like homeobox
chr10	74312258	74312714	457	*	0.665082517	0.000994115	0.064406217	Promoter (1-2kb)	10	74127084	74311099	184016	2	10367	uc009xqo.2	-1159	ENSG00000107745	MICU1	mitochondrial calcium uptake 1
chr2	236693334	236694281	948	*	0.664812274	0.001749313	0.07576893	Intron (uc021vyp.1/116987, intron 6 of 9)	2	236402733	237040444	637712	1	116987	uc002vvt.3	290601	ENSG00000157985	AGAP1	ArfGAP with GTPase domain, ankyrin repeat and PH domain 1
chr20	13793797	13794643	847	*	0.66480871	0.000203265	0.042875789	Intron (uc002wom.3/79133, intron 8 of 10)	20	13765672	13799067	33396	1	79133	uc002woo.3	28125	ENSG00000101247	NDUFAF5	NADH:ubiquinone oxidoreductase complex assembly factor 5
chr3	5133880	5134654	775	*	0.664569916	0.000220527	0.043769	Distal Intergenic	3	5163930	5222601	58672	1	55207	uc003bqg.3	-29276	ENSG00000134108	ARL8B	ADP ribosylation factor like GTPase 8B
chr14	90762738	90763320	583	*	0.66434712	4.25E-05	0.032876643	Intron (uc010atp.1/55051, intron 4 of 9)	14	90744398	90778887	34490	2	55051	uc010atp.1	15567	ENSG00000119720	NRDE2	NRDE-2, necessary for RNA interference, domain containing
chr15	64614454	64614766	313	*	0.66408622	0.005688011	0.106893936	Intron (uc002anf.3/53944, intron 1 of 11)	15	64457932	64592922	134991	2	53944	uc002ang.1	-21532	ENSG00000169118	CSNK1G1	casein kinase 1 gamma 1
chr7	32710465	32711020	556	*	0.664058396	0.002338903	0.082318377	Intron (uc011kai.2/23080, intron 10 of 11)	7	32620553	32758780	138228	2	100129460	uc003tcw.3	47760	NA	DPY19L1P1	DPY19L1 pseudogene 1
chr17	33240317	33240849	533	*	0.664033743	0.003064676	0.087929447	Distal Intergenic	17	33254878	33288528	33651	2	10693	uc002hig.3	47679	ENSG00000132141	CCT6B	chaperonin containing TCP1 subunit 6B
chr15	49570910	49571419	510	*	0.663307912	0.003369033	0.091076981	Intron (uc001zxi.1/2585, intron 5 of 9)	15	49462443	49622002	159560	1	2585	uc010ufc.1	108467	ENSG00000156958	GALK2	galactokinase 2
chr4	154604495	154605301	807	*	0.663302323	9.58E-05	0.037836489	Promoter (<=1kb)	4	154605441	154609140	3700	1	7097	uc003inn.1	-140	ENSG00000137462	TLR2	toll like receptor 2
chr2	176328904	176329889	986	*	0.66293952	0.006767837	0.113506638	Distal Intergenic	2	176040986	176046490	5505	2	518	uc002ukb.2	-282414	ENSG00000154518	ATP5MC3	ATP synthase membrane subunit c locus 3
chr1	51156755	51157647	893	*	0.662927331	0.001623416	0.074021284	Intron (uc009vyw.1/11124, intron 7 of 15)	1	50906935	51078170	171236	2	11124	uc010onc.1	-78585	ENSG00000185104	FAF1	Fas associated factor 1
chr16	68094197	68094905	709	*	0.662898137	0.000733138	0.057345674	Intron (uc002evi.4/54920, intron 7 of 16)	16	68118654	68226115	107462	1	4775	uc010vkl.2	-23749	ENSG00000072736	NFATC3	nuclear factor of activated T cells 3
chr3	138629028	138629401	374	*	0.6627933	0.008104436	0.120754039	Distal Intergenic	3	138663066	138665982	2917	2	668	uc003esw.3	36581	ENSG00000183770	FOXL2	forkhead box L2
chr16	1989952	1990765	814	*	0.662776716	2.53E-05	0.030520689	Promoter (2-3kb)	16	1988234	1993294	5061	2	51734	uc021tam.1	2529	ENSG00000198736	MSRB1	methionine sulfoxide reductase B1
chr2	63936864	63937696	833	*	0.662746365	0.001972563	0.078404757	Distal Intergenic	2	63816285	63834330	18046	1	4190	uc010ypw.2	120579	ENSG00000014641	MDH1	malate dehydrogenase 1
chr10	43949378	43949929	552	*	0.662253442	0.002522161	0.083868183	Intron (uc010qfb.1/642819, intron 1 of 3)	10	43932574	43978007	45434	1	642819	uc010qfb.1	16804	ENSG00000243660	ZNF487	zinc finger protein 487
chr9	88571639	88572156	518	*	0.661954722	0.000175887	0.040736483	Intron (uc004aoi.4/60560, intron 3 of 22)	9	88556444	88601956	45513	1	60560	uc004aok.1	15195	ENSG00000135040	NAA35	N(alpha)-acetyltransferase 35, NatC auxiliary subunit
chr17	40999675	41000059	385	*	0.661812783	0.003891284	0.095532453	Intron (uc002ibt.3/314, intron 1 of 3)	17	40996609	41002724	6116	1	314	uc002ibu.3	3066	ENSG00000131480	AOC2	amine oxidase copper containing 2
chr6	143296610	143297019	410	*	0.661534355	0.000103242	0.037895438	Intron (uc003qje.2/100507489, intron 2 of 2)	6	143072604	143266338	193735	2	3097	uc003qjd.3	-30272	ENSG00000010818	HIVEP2	HIVEP zinc finger 2
chr22	30582603	30583242	640	*	0.660734256	0.000320426	0.047195813	Distal Intergenic	22	30636436	30642840	6405	2	3976	uc003agz.3	59598	ENSG00000128342	LIF	LIF interleukin 6 family cytokine
chr6	114009673	114010126	454	*	0.659953688	0.006694265	0.113056058	Distal Intergenic	6	114178527	114184652	6126	1	4082	uc003pvy.4	-168401	ENSG00000277443	MARCKS	myristoylated alanine rich protein kinase C substrate
chr8	132827608	132828436	829	*	0.659573068	0.001159909	0.066883739	Distal Intergenic	8	132916356	133025886	109531	1	23167	uc003yte.3	-87920	ENSG00000132294	EFR3A	EFR3 homolog A
chr8	70680583	70681464	882	*	0.659493532	0.002538948	0.083868183	Intron (uc010lzb.3/81796, intron 1 of 7)	8	70584568	70745404	160837	2	81796	uc010lzb.3	63940	ENSG00000137571	SLCO5A1	solute carrier organic anion transporter family member 5A1
chr10	80327453	80328202	750	*	0.659435888	0.003445704	0.091882513	Distal Intergenic	10	80027085	80159502	132418	1	414243	uc001jzw.2	300368	ENSG00000230417	LINC00595	long intergenic non-protein coding RNA 595
chr6	137460929	137461355	427	*	0.659375817	0.004505877	0.099081282	Distal Intergenic	6	137464957	137494785	29829	2	116379	uc003qhl.3	33430	ENSG00000164485	IL22RA2	interleukin 22 receptor subunit alpha 2
chr12	75872651	75873391	741	*	0.65921412	0.008243868	0.121484714	Promoter (1-2kb)	12	75874513	75892500	17988	1	11010	uc009zsb.1	-1122	ENSG00000139278	GLIPR1	GLI pathogenesis related 1
chr4	70686355	70686850	496	*	0.658551009	0.005461745	0.105248647	Distal Intergenic	4	70706930	70725870	18941	2	6783	uc003heo.3	39020	ENSG00000109193	SULT1E1	sulfotransferase family 1E member 1
chr6	128523138	128523832	695	*	0.658454418	0.001051868	0.06485522	Intron (uc003qbj.3/5796, intron 6 of 29)	6	128321132	128718833	397702	2	5796	uc003qbl.1	195001	ENSG00000152894	PTPRK	protein tyrosine phosphatase receptor type K
chr18	71895001	71895628	628	*	0.658201256	0.001779101	0.076143251	Distal Intergenic	18	71920527	71959251	38725	2	1528	uc002llh.3	63623	ENSG00000166347	CYB5A	cytochrome b5 type A
chr3	71284446	71285282	837	*	0.657895505	0.004682943	0.100436612	Intron (uc003dol.3/27086, intron 1 of 16)	3	71003865	71294316	290452	2	27086	uc003dol.3	9034	ENSG00000114861	FOXP1	forkhead box P1
chr17	66745800	66746669	870	*	0.657807953	0.000360368	0.047562697	Distal Intergenic	17	66531257	66597095	65839	2	54757	uc010wqp.2	-148705	ENSG00000108950	FAM20A	FAM20A golgi associated secretory pathway pseudokinase
chr17	57647785	57648228	444	*	0.657789242	0.00932621	0.127600617	5' UTR	17	57642991	57654726	11736	1	79665	uc002ixo.1	4794	ENSG00000108406	DHX40	DEAH-box helicase 40
chr19	56867403	56867948	546	*	0.657785298	0.007033861	0.115074396	Intron (uc002qmr.3/79149, intron 2 of 6)	19	56879468	56891196	11729	1	147947	uc002qmu.4	-11520	ENSG00000240225	ZNF542P	zinc finger protein 542, pseudogene
chr11	14506798	14507375	578	*	0.657781564	0.00065612	0.055558759	Intron (uc001mli.2/1315, intron 7 of 21)	11	14479049	14521404	42356	2	1315	uc001mli.2	14029	ENSG00000129083	COPB1	coatomer protein complex subunit beta 1
chr3	184639006	184639466	461	*	0.657664951	0.001275367	0.069354169	Intron (uc003fpb.1/23355, intron 28 of 46)	3	184603757	184770402	166646	1	23355	uc010hye.1	35249	ENSG00000156931	VPS8	VPS8 subunit of CORVET complex
chr4	185214262	185214796	535	*	0.657547779	3.18E-07	0.006021032	Distal Intergenic	4	185262184	185275130	12947	2	728175	uc003iwd.2	60334	ENSG00000180712	LINC02363	long intergenic non-protein coding RNA 2363
chr5	157911968	157912523	556	*	0.657480881	0.001780856	0.076143251	Distal Intergenic	5	158122923	158523614	400692	2	1879	uc011ddw.2	611091	ENSG00000164330	EBF1	EBF transcription factor 1
chr5	14764901	14765352	452	*	0.657196664	0.002247095	0.081058281	Intron (uc003jfm.4/56172, intron 2 of 11)	5	14712803	14716638	3836	1	100130744	uc031six.1	52098	NA	LOC100130744	uncharacterized LOC100130744
chr8	70631829	70632734	906	*	0.657188149	0.007723312	0.118963399	Intron (uc010lzb.3/81796, intron 3 of 7)	8	70549839	70573147	23309	1	23213	uc003xyj.1	81990	ENSG00000137573	SULF1	sulfatase 1
chr1	101470951	101471738	788	*	0.65710464	8.88E-05	0.037418917	Intron (uc001dtq.3/51611, intron 3 of 5)	1	101455180	101491362	36183	2	51611	uc001dtq.3	19624	ENSG00000117543	DPH5	diphthamide biosynthesis 5
chr3	153906818	153907490	673	*	0.657097607	0.000128141	0.039091106	Intron (uc021xgc.1/26084, intron 7 of 14)	3	153943574	153975616	32043	1	26084	uc011boi.1	-36084	ENSG00000114790	ARHGEF26	Rho guanine nucleotide exchange factor 26
chr19	7566525	7566978	454	*	0.656978312	0.000681213	0.056463872	Intron (uc002mgm.2/374877, intron 2 of 8)	19	7570403	7571586	1184	1	374877	uc010xjo.1	-3425	ENSG00000198723	TEX45	testis expressed 45
chr18	29460426	29460783	358	*	0.656777643	0.002492841	0.083378464	Intron (uc002kxb.4/22878, intron 12 of 28)	18	29453538	29522856	69319	2	22878	uc021uio.1	62073	ENSG00000153339	TRAPPC8	trafficking protein particle complex 8
chr20	1737015	1737740	726	*	0.656506758	0.000258816	0.044570498	Distal Intergenic	20	1754011	1760392	6382	2	100289473	uc021vzr.1	22652	ENSG00000232528	LOC100289473	cytoskeleton associated protein 2-like pseudogene
chr9	79276786	79277416	631	*	0.656366663	0.001173773	0.066883739	Intron (uc011lsk.2/158471, intron 2 of 11)	9	79226292	79307113	80822	2	158471	uc011lsk.2	29697	ENSG00000106772	PRUNE2	prune homolog 2 with BCH domain
chr20	34349372	34349901	530	*	0.656335252	0.000434142	0.049815602	Distal Intergenic	20	34359923	34411399	51477	1	51230	uc002xeh.3	-10022	ENSG00000025293	PHF20	PHD finger protein 20
chr7	74186259	74186770	512	*	0.656254035	0.003287459	0.0902727	Promoter (1-2kb)	7	74188309	74197975	9667	1	653361	uc010lbs.1	-1539	ENSG00000158517	NCF1	neutrophil cytosolic factor 1
chr2	103410693	103411274	582	*	0.656237508	0.000578003	0.0536953	Promoter (2-3kb)	2	103414225	103434138	19914	1	130827	uc010ywe.3	-2951	ENSG00000170417	TMEM182	transmembrane protein 182
chr2	127991097	127991616	520	*	0.655970171	0.00040382	0.049260682	Distal Intergenic	2	127941412	127977654	36243	2	339761	uc021vnn.1	-13443	ENSG00000186684	CYP27C1	cytochrome P450 family 27 subfamily C member 1
chr17	68310868	68311532	665	*	0.655891831	0.003997068	0.096147322	Distal Intergenic	17	68165676	68176183	10508	1	3759	uc002jir.3	145192	ENSG00000123700	KCNJ2	potassium inwardly rectifying channel subfamily J member 2
chr2	111444239	111444700	462	*	0.65539031	0.001256105	0.068944331	Distal Intergenic	2	111418445	111435684	17240	2	699	uc002tgd.2	-8555	ENSG00000169679	BUB1	BUB1 mitotic checkpoint serine/threonine kinase
chr17	79239736	79240303	568	*	0.65524506	0.005442824	0.105210088	Intron (uc002jzy.1/124565, intron 8 of 13)	17	79218804	79221435	2632	2	124565	uc031reu.1	-18301	ENSG00000157637	SLC38A10	solute carrier family 38 member 10
chr12	76739890	76740384	495	*	0.654950257	0.000333974	0.047373764	Promoter (1-2kb)	12	76738266	76742222	3957	2	79738	uc001syd.1	1838	ENSG00000179941	BBS10	Bardet-Biedl syndrome 10
chr2	40366456	40367046	591	*	0.654787605	0.007619717	0.118623227	Exon (uc002rrx.3/6546, exon 9 of 10)	2	40144774	40482349	337576	1	100128590	uc002rrw.3	221682	ENSG00000227028	SLC8A1-AS1	SLC8A1 antisense RNA 1
chr5	169046976	169047584	609	*	0.654578393	0.006880974	0.114028781	Distal Intergenic	5	169064251	169510386	446136	1	1794	uc003maf.3	-16667	ENSG00000134516	DOCK2	dedicator of cytokinesis 2
chr8	29681854	29682766	913	*	0.654416475	9.05E-06	0.020280691	Distal Intergenic	8	29578776	29605625	26850	2	619351	uc003xhn.3	-76229	ENSG00000251191	LINC00589	long intergenic non-protein coding RNA 589
chr7	128601275	128601798	524	*	0.654227518	0.000958467	0.063499779	Intron (uc010llx.2/23534, intron 9 of 9)	7	128582125	128588175	6051	1	3663	uc010llw.1	19150	ENSG00000128604	IRF5	interferon regulatory factor 5
chr16	25217336	25218182	847	*	0.654190398	0.004378048	0.098399324	Distal Intergenic	16	25228285	25240253	11969	1	343	uc002doc.3	-10103	ENSG00000103375	AQP8	aquaporin 8
chr3	12307319	12308016	698	*	0.654136011	0.000473308	0.051373389	Distal Intergenic	3	12328984	12475855	146872	1	5468	uc031rym.1	-20968	ENSG00000132170	PPARG	peroxisome proliferator activated receptor gamma
chr3	108275889	108276366	478	*	0.654088405	0.009869941	0.130672079	Exon (uc003dxb.4/57650, exon 17 of 21)	3	108279496	108285485	5990	2	57650	uc010hpv.1	9119	ENSG00000163507	CIP2A	cell proliferation regulating inhibitor of protein phosphatase 2A
chr2	143994387	143995307	921	*	0.654053357	0.006725918	0.113214198	Intron (uc010zbl.1/55843, intron 5 of 7)	2	143886899	144525921	639023	1	55843	uc002tvm.4	107488	ENSG00000075884	ARHGAP15	Rho GTPase activating protein 15
chr11	10541904	10542495	592	*	0.653978748	0.001937982	0.078193726	Intron (uc001mis.1/50862, intron 4 of 5)	11	10529434	10530723	1290	2	100463486	uc001miq.3	-11181	ENSG00000255823	MTRNR2L8	MT-RNR2 like 8
chr6	131149932	131150840	909	*	0.653901464	8.98E-05	0.037548136	Promoter (1-2kb)	6	131148545	131158276	9732	1	100507203	uc011ebx.2	1387	ENSG00000256162	SMLR1	small leucine rich protein 1
chr17	8988553	8989038	486	*	0.653645362	0.000607462	0.054375083	Intron (uc002glw.4/9423, intron 2 of 6)	17	8924859	9147317	222459	1	9423	uc002glw.4	63694	ENSG00000065320	NTN1	netrin 1
chr11	65113505	65114051	547	*	0.653639903	0.000401958	0.049110442	Exon (uc001odm.3/5977, exon 8 of 11)	11	65122282	65125082	2801	1	220359	uc001odo.4	-8231	ENSG00000173825	TIGD3	tigger transposable element derived 3
chr2	99393510	99393980	471	*	0.653350438	0.006294121	0.110082177	Distal Intergenic	2	99235569	99347589	112021	2	11320	uc010fil.3	-45921	ENSG00000071073	MGAT4A	alpha-1,3-mannosyl-glycoprotein 4-beta-N-acetylglucosaminyltransferase A
chr19	4846457	4846991	535	*	0.653178144	1.44E-06	0.009859627	Intron (uc002mbj.2/10226, intron 6 of 7)	19	4815936	4831754	15819	2	148022	uc002mbi.4	-14703	ENSG00000127666	TICAM1	toll like receptor adaptor molecule 1
chr12	47955004	47955787	784	*	0.653157253	0.008015859	0.120268914	Distal Intergenic	12	48055715	48099844	44130	2	79657	uc001rpr.3	144057	ENSG00000005175	RPAP3	RNA polymerase II associated protein 3
chr1	109533295	109534080	786	*	0.652646331	0.001562434	0.07307033	Exon (uc010ovf.2/22911, exon 7 of 13)	1	109512838	109560223	47386	2	22911	uc010ovf.2	26143	ENSG00000085433	WDR47	WD repeat domain 47
chr6	46904011	46904555	545	*	0.652398675	0.002273671	0.08126174	Intron (uc003oyq.3/221395, intron 1 of 20)	6	46838074	46889714	51641	2	221395	uc003oyr.2	-14297	ENSG00000069122	ADGRF5	adhesion G protein-coupled receptor F5
chr5	134112557	134113010	454	*	0.652314282	0.002345564	0.082347317	Intron (uc003kzv.1/9879, intron 4 of 18)	5	134094461	134166812	72352	1	9879	uc003kzw.3	18096	ENSG00000145833	DDX46	DEAD-box helicase 46
chr10	114455270	114455927	658	*	0.652280664	0.000610997	0.054479656	Intron (uc001kzy.3/143187, intron 7 of 7)	10	114393929	114394013	85	1	100422909	uc021pyf.1	61341	ENSG00000264763	MIR4295	microRNA 4295
chr1	241734941	241735583	643	*	0.65215894	0.002459927	0.08329304	Intron (uc001hyy.3/8564, intron 10 of 13)	1	241695434	241758949	63516	1	8564	uc009xgp.3	39507	ENSG00000117009	KMO	kynurenine 3-monooxygenase
chr3	60563284	60563805	522	*	0.652088235	0.002760157	0.085969138	Intron (uc003dkx.4/2272, intron 4 of 9)	3	59735036	61237133	1502098	2	2272	uc003dkx.4	673328	ENSG00000189283	FHIT	fragile histidine triad diadenosine triphosphatase
chr11	114502335	114502763	429	*	0.651948715	0.000746787	0.057827036	Distal Intergenic	11	114441313	114466484	25172	2	54827	uc001ppd.3	-35851	ENSG00000137634	NXPE4	neurexophilin and PC-esterase domain family member 4
chr3	47687808	47688249	442	*	0.651884744	0.007622824	0.118632324	Intron (uc011bbc.1/6599, intron 7 of 13)	3	47627378	47721998	94621	2	6599	uc011bbc.1	33749	ENSG00000173473	SMARCC1	SWI/SNF related, matrix associated, actin dependent regulator of chromatin subfamily c member 1
chr20	1970180	1970591	412	*	0.651788564	0.006116514	0.109316614	Promoter (2-3kb)	20	1959402	1973452	14051	2	5173	uc010gaj.3	2861	ENSG00000101327	PDYN	prodynorphin
chr10	71938882	71939310	429	*	0.651600513	0.001869406	0.077669457	Distal Intergenic	10	71909961	71930285	20325	2	56681	uc010qjj.2	-8597	ENSG00000079332	SAR1A	secretion associated Ras related GTPase 1A
chr10	50501757	50502416	660	*	0.651428092	0.002952086	0.087006075	Distal Intergenic	10	50507187	50535537	28351	1	118461	uc021pqa.2	-4771	ENSG00000177354	C10orf71	chromosome 10 open reading frame 71
chr11	111714342	111715176	835	*	0.6514278	0.001383839	0.070407689	Intron (uc001ply.3/79796, intron 9 of 14)	11	111652919	111742004	89086	2	79796	uc001ply.3	26828	ENSG00000086848	ALG9	ALG9 alpha-1,2-mannosyltransferase
chr7	71848038	71848500	463	*	0.651144514	0.0074413	0.11725168	Intron (uc003twb.4/83698, intron 2 of 6)	7	71244476	71877360	632885	2	83698	uc003twb.4	28860	ENSG00000183166	CALN1	calneuron 1
chr11	95517495	95518067	573	*	0.650835004	0.002848679	0.086506589	Intron (uc001pfm.2/143684, intron 4 of 10)	11	95502106	95522954	20849	2	143684	uc001pfm.2	4887	ENSG00000077458	FAM76B	family with sequence similarity 76 member B
chr11	45629228	45629829	602	*	0.650505332	0.000916746	0.062225644	Distal Intergenic	11	45669239	45687206	17968	2	8534	uc001mys.2	57377	ENSG00000175264	CHST1	carbohydrate sulfotransferase 1
chr12	8242922	8243527	606	*	0.649931604	0.000163733	0.040394575	Intron (uc001qtx.2/25977, intron 3 of 7)	12	8234807	8250373	15567	1	25977	uc001qty.2	8115	ENSG00000089818	NECAP1	NECAP endocytosis associated 1
chr5	6617823	6618316	494	*	0.649640231	0.003614468	0.093297853	Exon (uc003jdt.3/54888, exon 2 of 13)	5	6599352	6621602	22251	2	54888	uc003jdt.3	3286	ENSG00000037474	NSUN2	NOP2/Sun RNA methyltransferase 2
chr6	107144900	107145415	516	*	0.649542794	0.000924089	0.062249574	Distal Intergenic	6	107165327	107193879	28553	2	100422737	uc003prn.1	48464	ENSG00000235142	LINC02532	long intergenic non-protein coding RNA 2532
chr4	39171573	39172533	961	*	0.649464116	0.000706747	0.057175164	Distal Intergenic	4	39184024	39217633	33610	1	57728	uc010ifl.1	-11491	ENSG00000157796	WDR19	WD repeat domain 19
chr2	43635204	43635790	587	*	0.649135008	0.000209984	0.043076676	Intron (uc010far.3/63892, intron 13 of 22)	2	43457975	43797649	339675	2	63892	uc010far.3	161859	ENSG00000115970	THADA	THADA armadillo repeat containing
chr1	181485640	181486377	738	*	0.649066169	0.005288697	0.10439462	Intron (uc001gow.3/777, intron 3 of 46)	1	181479613	181621230	141618	1	777	uc009wxr.3	6027	ENSG00000198216	CACNA1E	calcium voltage-gated channel subunit alpha1 E
chr14	35601587	35602440	854	*	0.648838654	0.000323301	0.047195813	Intron (uc001wsy.2/9692, intron 4 of 7)	14	35591758	35743497	151740	1	9692	uc031qof.1	9829	ENSG00000100890	PRORP	protein only RNase P catalytic subunit
chr13	42343991	42344691	701	*	0.648677798	0.002014588	0.07872549	Intron (uc001uyj.3/23078, intron 20 of 44)	13	42140961	42535221	394261	2	23078	uc001uyj.3	190530	ENSG00000102763	VWA8	von Willebrand factor A domain containing 8
chr1	153203719	153204393	675	*	0.648557764	0.002614547	0.084442849	Distal Intergenic	1	153190060	153191793	1734	1	574414	uc021ozw.1	13659	ENSG00000203783	PRR9	proline rich 9
chr3	101472388	101473049	662	*	0.648426326	0.007439432	0.11725168	Intron (uc010hpm.1/79598, intron 5 of 7)	3	101450207	101486181	35975	1	79598	uc003dvm.1	22181	ENSG00000182504	CEP97	centrosomal protein 97
chr1	95017750	95018232	483	*	0.648274611	0.002414842	0.082777337	Distal Intergenic	1	95005813	95007413	1601	2	2152	uc001dqt.3	-10337	ENSG00000117525	F3	coagulation factor III, tissue factor
chr15	59984678	59985628	951	*	0.647980822	0.001893853	0.077669457	Distal Intergenic	15	59955062	59981642	26581	2	663	uc010uhc.2	-3036	ENSG00000140299	BNIP2	BCL2 interacting protein 2
chr4	70616892	70617619	728	*	0.647705097	0.005338536	0.104542932	Intron (uc003hen.3/27284, intron 3 of 7)	4	70592686	70626430	33745	2	27284	uc003hen.3	8811	ENSG00000173597	SULT1B1	sulfotransferase family 1B member 1
chr1	22764003	22764559	557	*	0.64748385	0.00304248	0.087771601	Distal Intergenic	1	22778344	22857650	79307	1	9923	uc001bft.2	-13785	ENSG00000184677	ZBTB40	zinc finger and BTB domain containing 40
chr10	105064800	105065353	554	*	0.647299508	0.003236013	0.089697812	Intron (uc001kwt.3/84108, intron 9 of 9)	10	105036920	105050108	13189	1	9118	uc001kws.3	27880	ENSG00000148798	INA	internexin neuronal intermediate filament protein alpha
chr6	53009667	53010421	755	*	0.647140044	0.002544373	0.083929512	Exon (uc003pbp.3/8521, exon 2 of 6)	6	52991760	53013624	21865	2	8521	uc003pbp.3	3203	ENSG00000137270	GCM1	glial cells missing transcription factor 1
chr11	114196512	114197271	760	*	0.646765247	0.001504541	0.072326349	Distal Intergenic	11	114166535	114183238	16704	1	4837	uc001pos.1	29977	ENSG00000166741	NNMT	nicotinamide N-methyltransferase
chr4	128944078	128944595	518	*	0.64673271	0.006966487	0.114730374	Intron (uc021xrt.1/80167, intron 9 of 10)	4	128932828	128957476	24649	1	80167	uc003ifv.3	11250	ENSG00000164074	ABHD18	abhydrolase domain containing 18
chr10	123817247	123817982	736	*	0.646726649	0.008068908	0.120448025	Intron (uc001lfv.3/10579, intron 3 of 22)	10	123872554	124014057	141504	1	10579	uc001lfx.3	-54572	ENSG00000138162	TACC2	transforming acidic coiled-coil containing protein 2
chr4	99355558	99356395	838	*	0.646430374	0.007568108	0.118191379	Intron (uc003htv.4/5910, intron 13 of 14)	4	99182527	99365012	182486	1	5910	uc003hua.4	173031	ENSG00000138698	RAP1GDS1	Rap1 GTPase-GDP dissociation stimulator 1
chr2	223370652	223371333	682	*	0.646351322	0.000415231	0.049260682	Intron (uc010zlo.2/130367, intron 2 of 4)	2	223289322	223423617	134296	1	130367	uc010zlp.2	81330	ENSG00000163082	SGPP2	sphingosine-1-phosphate phosphatase 2
chr2	7253072	7253757	686	*	0.646255254	0.004743636	0.100924564	Distal Intergenic	2	7073188	7095132	21945	1	9781	uc002qyu.3	179884	ENSG00000151692	RNF144A	ring finger protein 144A
chr14	74556192	74556835	644	*	0.646133997	0.000174866	0.040736483	Intron (uc001xpp.2/91750, intron 1 of 5)	14	74551663	74667117	115455	1	91750	uc010asb.2	4529	ENSG00000205659	LIN52	lin-52 DREAM MuvB core complex component
chr11	14584502	14584967	466	*	0.645908476	0.009814099	0.130319718	Intron (uc001mll.3/5682, intron 2 of 10)	11	14535512	14541991	6480	2	5682	uc010rcq.2	-42511	ENSG00000129084	PSMA1	proteasome 20S subunit alpha 1
chr11	59497506	59498210	705	*	0.645882419	0.008149593	0.120967067	Distal Intergenic	11	59480389	59481318	930	2	390201	uc001nof.1	-16188	ENSG00000172289	OR10V1	olfactory receptor family 10 subfamily V member 1
chr7	148057188	148057739	552	*	0.645856177	0.001443006	0.071187044	Intron (uc003weu.2/26047, intron 21 of 23)	7	148036553	148118088	81536	1	26047	uc003wev.2	20635	ENSG00000174469	CNTNAP2	contactin associated protein like 2
chr9	115089306	115089905	600	*	0.645835712	0.000547509	0.052937307	Intron (uc022bma.1/100422990, intron 2 of 2)	9	114979995	115095306	115312	2	9991	uc004bfv.3	5401	ENSG00000119314	PTBP3	polypyrimidine tract binding protein 3
chr14	36060981	36061372	392	*	0.645718147	0.003962701	0.09606958	Intron (uc010amp.3/253959, intron 13 of 17)	14	36003248	36006260	3013	1	84684	uc001wth.1	57733	ENSG00000168348	INSM2	INSM transcriptional repressor 2
chr15	100890469	100891422	954	*	0.645640783	0.003990217	0.096123376	Promoter (<=1kb)	15	100884662	100890923	6262	2	388182	uc010boz.2	0	ENSG00000189419	SPATA41	spermatogenesis associated 41
chr17	2023980	2024547	568	*	0.645502593	0.000179758	0.040736483	Intron (uc010vqv.1/23293, intron 5 of 10)	17	1963133	1992055	28923	2	23293	uc031qxw.1	-31925	ENSG00000070366	SMG6	SMG6 nonsense mediated mRNA decay factor
chr12	129379860	129380625	766	*	0.645316596	0.00605169	0.109212509	Intron (uc001uhx.1/144423, intron 3 of 7)	12	129348681	129469509	120829	1	144423	uc010tbh.1	31179	ENSG00000151948	GLT1D1	glycosyltransferase 1 domain containing 1
chr2	71361012	71361475	464	*	0.645282865	0.001605863	0.073767776	Exon (uc010feb.1/10199, exon 3 of 5)	2	71357444	71377232	19789	1	10199	uc002sht.2	3568	ENSG00000124383	MPHOSPH10	M-phase phosphoprotein 10
chr15	62568022	62568549	528	*	0.645111105	0.00146705	0.071981698	Distal Intergenic	15	62455737	62457482	1746	2	388125	uc002ahg.2	-110540	ENSG00000205502	C2CD4B	C2 calcium dependent domain containing 4B
chr6	106975866	106976356	491	*	0.645022567	0.002247027	0.081058281	Intron (uc003prh.3/202, intron 5 of 19)	6	106989009	107018334	29326	1	202	uc003pri.4	-12653	ENSG00000112297	CRYBG1	crystallin beta-gamma domain containing 1
chr2	160426680	160427120	441	*	0.645020229	0.001368435	0.070407689	Intron (uc002uao.3/29994, intron 1 of 36)	2	160293917	160412376	118460	2	29994	uc002uat.4	-14304	ENSG00000123636	BAZ2B	bromodomain adjacent to zinc finger domain 2B
chr1	21225681	21226047	367	*	0.644957149	0.000669644	0.056135732	Intron (uc010odi.2/8672, intron 5 of 25)	1	21132785	21299592	166808	2	8672	uc010odi.2	73545	ENSG00000075151	EIF4G3	eukaryotic translation initiation factor 4 gamma 3
chr19	15751912	15752843	932	*	0.644641759	0.000581502	0.053738637	Promoter (<=1kb)	19	15752196	15771570	19375	1	4051	uc002nbk.3	0	ENSG00000186529	CYP4F3	cytochrome P450 family 4 subfamily F member 3
chr9	26904151	26904506	356	*	0.644470402	0.000115066	0.038280207	3' UTR	9	26840683	26892826	52144	2	79886	uc003zqc.3	-11325	ENSG00000120159	CAAP1	caspase activity and apoptosis inhibitor 1
chr5	177830164	177830659	496	*	0.644420672	0.006262698	0.109969845	Intron (uc021yiy.1/91522, intron 2 of 28)	5	177664617	177697364	32748	2	91522	uc010jkt.2	-132800	ENSG00000050767	COL23A1	collagen type XXIII alpha 1 chain
chr1	221259596	221260570	975	*	0.644247616	0.006567971	0.112034721	Distal Intergenic	1	221052743	221058400	5658	1	3142	uc001hmv.4	206853	ENSG00000136630	HLX	H2.0 like homeobox
chr6	143994758	143995149	392	*	0.644235517	0.005254936	0.104231743	Intron (uc003qjq.4/9749, intron 1 of 12)	6	143999102	144152322	153221	1	9749	uc003qjr.4	-3953	ENSG00000112419	PHACTR2	phosphatase and actin regulator 2
chr2	176476774	176477710	937	*	0.644048098	0.001770363	0.076005269	Distal Intergenic	2	176790410	176867018	76609	2	80856	uc002ukc.1	389308	ENSG00000144320	LNPK	lunapark, ER junction formation factor
chr14	75779316	75779981	666	*	0.644035484	0.008590231	0.123395853	Distal Intergenic	14	75761107	75763111	2005	1	731223	uc001xrp.3	18209	NA	LINC01220	long intergenic non-protein coding RNA 1220
chr2	24310267	24311020	754	*	0.643918056	0.00034056	0.047373764	Promoter (2-3kb)	2	24300303	24308085	7783	2	9540	uc010ykk.2	-2182	ENSG00000115129	TP53I3	tumor protein p53 inducible protein 3
chr5	93501756	93502544	789	*	0.643634564	0.008356978	0.122213492	Intron (uc003kkn.3/285600, intron 4 of 4)	5	93217017	93447404	230388	2	83989	uc003kkm.4	-54352	ENSG00000113391	FAM172A	family with sequence similarity 172 member A
chr19	36406548	36407355	808	*	0.642990699	0.000352354	0.047373764	Distal Intergenic	19	36395303	36399211	3909	2	7305	uc021utc.1	-7337	ENSG00000011600	TYROBP	TYRO protein tyrosine kinase binding protein
chr1	159612773	159613146	374	*	0.642804545	0.00702337	0.115017841	Distal Intergenic	1	159557616	159558661	1046	1	325	uc001ftv.3	55157	ENSG00000132703	APCS	amyloid P component, serum
chr10	116503543	116504261	719	*	0.642484012	0.000135933	0.039148994	Intron (uc001lbz.1/3983, intron 1 of 1)	10	116361041	116528019	166979	2	3983	uc001lbz.1	23758	ENSG00000099204	ABLIM1	actin binding LIM protein 1
chr2	227197716	227198549	834	*	0.642479229	0.004309642	0.097826337	Distal Intergenic	2	227007510	227044778	37269	1	646736	uc002vog.1	190206	NA	LOC646736	uncharacterized LOC646736
chr6	116971880	116972376	497	*	0.642433156	0.004447142	0.098953107	Intron (uc003pxf.2/221302, intron 7 of 9)	6	116956781	116989973	33193	2	221302	uc003pxf.2	17597	ENSG00000153975	ZUP1	zinc finger containing ubiquitin peptidase 1
chr7	87499080	87499442	363	*	0.642279016	0.003323255	0.090599495	Intron (uc003uje.3/55972, intron 1 of 11)	7	87505544	87538856	33313	1	10926	uc003ujf.1	-6102	ENSG00000006634	DBF4	DBF4 zinc finger
chr12	1510988	1511738	751	*	0.641929054	0.002991602	0.087376892	Intron (uc001qiz.2/23085, intron 16 of 19)	12	1609657	1613590	3934	1	100292680	uc021qsv.1	-97919	ENSG00000249628	LINC00942	long intergenic non-protein coding RNA 942
chr13	103441041	103441446	406	*	0.641886904	0.008072375	0.120448025	Exon (uc001vpq.4/79070, exon 7 of 10)	13	103451399	103493888	42490	1	54841	uc001vps.3	-9953	ENSG00000134897	BIVM	basic, immunoglobulin-like variable motif containing
chr1	181466944	181467347	404	*	0.641774558	0.005376946	0.104801853	Intron (uc001gow.3/777, intron 1 of 46)	1	181479613	181621230	141618	1	777	uc009wxr.3	-12266	ENSG00000198216	CACNA1E	calcium voltage-gated channel subunit alpha1 E
chr5	111985550	111986014	465	*	0.641581798	0.009214852	0.127069026	Distal Intergenic	5	112043202	112181936	138735	1	324	uc011cvt.2	-57188	ENSG00000134982	APC	APC regulator of WNT signaling pathway
chr16	84387057	84387496	440	*	0.641517531	0.003832195	0.094899018	Distal Intergenic	16	84402133	84497793	95661	1	9914	uc002fhx.3	-14637	ENSG00000064270	ATP2C2	ATPase secretory pathway Ca2+ transporting 2
chr20	32563076	32563486	411	*	0.641338368	0.005034527	0.102762682	Distal Intergenic	20	32581458	32661841	80384	1	22913	uc010zui.2	-17972	ENSG00000125970	RALY	RALY heterogeneous nuclear ribonucleoprotein
chr3	59315193	59315589	397	*	0.641270927	0.003581655	0.093235018	Distal Intergenic	3	58873072	59035758	162687	2	200844	uc011bfg.1	-279435	ENSG00000163689	C3orf67	chromosome 3 open reading frame 67
chr12	27179716	27180179	464	*	0.640729083	0.003103114	0.088383784	Intron (uc001rhp.2/9412, intron 2 of 3)	12	27175455	27183606	8152	1	9412	uc031qgt.1	4261	ENSG00000152944	MED21	mediator complex subunit 21
chr7	50507492	50508071	580	*	0.640671864	0.001729332	0.075424364	Distal Intergenic	7	50511832	50515682	3851	2	63979	uc003tpb.3	7611	ENSG00000132436	FIGNL1	fidgetin like 1
chr13	31353206	31353656	451	*	0.639929696	0.000823009	0.059649091	Distal Intergenic	13	31377343	31384782	7440	1	100874158	uc031qkx.1	-23687	ENSG00000237879	LINC00398	long intergenic non-protein coding RNA 398
chr21	17541338	17541992	655	*	0.639895613	0.008414212	0.122460371	Intron (uc002ykb.2/388815, intron 2 of 7)	21	17566699	17982094	415396	1	388815	uc002ykc.2	-24707	ENSG00000215386	MIR99AHG	mir-99a-let-7c cluster host gene
chr20	20552046	20552869	824	*	0.639802177	0.008208433	0.121266455	Exon (uc002wry.3/57186, exon 13 of 30)	20	20452081	20508902	56822	2	57186	uc002wsa.1	-43144	ENSG00000188559	RALGAPA2	Ral GTPase activating protein catalytic alpha subunit 2
chr5	40660140	40660618	479	*	0.639636056	0.000389125	0.048648255	Distal Intergenic	5	40680032	40693837	13806	1	5734	uc003jlz.3	-19414	ENSG00000171522	PTGER4	prostaglandin E receptor 4
chr9	3290118	3290675	558	*	0.639601747	0.002124372	0.079891835	Intron (uc003zhr.3/5991, intron 7 of 17)	9	3270929	3489428	218500	2	5991	uc003zht.1	198753	ENSG00000080298	RFX3	regulatory factor X3
chr2	225639416	225639959	544	*	0.639447398	0.000245613	0.044406992	Exon (uc002voa.2/55619, exon 18 of 23)	2	225629807	225670219	40413	2	55619	uc002voa.2	30260	ENSG00000135905	DOCK10	dedicator of cytokinesis 10
chr12	29683209	29684017	809	*	0.639438097	0.009671858	0.129656476	Intron (uc001riz.3/83857, intron 7 of 13)	12	29653746	29672387	18642	2	83857	uc001riy.3	-10822	ENSG00000133687	TMTC1	transmembrane O-mannosyltransferase targeting cadherins 1
chr8	66650653	66651466	814	*	0.639430246	0.004347522	0.098160381	Intron (uc003xvp.3/5150, intron 6 of 12)	8	66626569	66701329	74761	2	5150	uc003xvp.3	49863	ENSG00000205268	PDE7A	phosphodiesterase 7A
chr10	101609657	101610548	892	*	0.639403455	0.00424095	0.097764229	Exon (uc001kqf.2/1244, exon 31 of 32)	10	101635334	101658042	22709	2	23268	uc010qpl.1	47494	ENSG00000107554	DNMBP	dynamin binding protein
chr3	12493051	12493499	449	*	0.639171881	0.002353721	0.082347317	Distal Intergenic	3	12525931	12574820	48890	1	80746	uc003bwz.3	-32432	ENSG00000154743	TSEN2	tRNA splicing endonuclease subunit 2
chr9	74339467	74340369	903	*	0.638851301	0.000236041	0.044228475	Intron (uc010mos.2/23670, intron 10 of 22)	9	74298282	74319743	21462	2	23670	uc011lrz.1	-19724	ENSG00000135048	CEMIP2	cell migration inducing hyaluronidase 2
chr10	32317186	32317905	720	*	0.638539869	0.001659158	0.074151363	Exon (uc001iwe.4/3799, exon 15 of 26)	10	32297938	32345371	47434	2	3799	uc001iwe.4	27466	ENSG00000170759	KIF5B	kinesin family member 5B
chr12	8280537	8281423	887	*	0.638369789	0.003367437	0.091076981	Intron (uc001qtz.1/50856, intron 2 of 5)	12	8276228	8291203	14976	1	50856	uc009zgb.1	4309	ENSG00000111729	CLEC4A	C-type lectin domain family 4 member A
chr16	69802821	69803689	869	*	0.638355439	0.000468028	0.051373389	Intron (uc031qwu.1/11060, intron 1 of 8)	16	69796187	69975644	179458	1	11060	uc002exv.2	6634	ENSG00000198373	WWP2	WW domain containing E3 ubiquitin protein ligase 2
chr12	122141493	122142042	550	*	0.638092844	0.001294672	0.06960072	Distal Intergenic	12	122150658	122219974	69317	1	144404	uc001ubc.4	-8616	ENSG00000188735	TMEM120B	transmembrane protein 120B
chr6	125255851	125256456	606	*	0.638022984	0.003465032	0.09201859	Exon (uc003pzq.3/7955, exon 4 of 7)	6	125283862	125404661	120800	1	154214	uc003pzr.3	-27406	ENSG00000146373	RNF217	ring finger protein 217
chr12	66421051	66421669	619	*	0.638013808	0.000805536	0.059253279	Distal Intergenic	12	66516849	66524533	7685	2	84298	uc010ssw.2	102864	ENSG00000139233	LLPH	LLP homolog, long-term synaptic facilitation factor
chr14	89110025	89110515	491	*	0.63782433	0.005965933	0.108434526	Intron (uc001xxf.3/161436, intron 7 of 20)	14	89081174	89131833	50660	2	161436	uc001xxf.3	21318	ENSG00000165521	EML5	EMAP like 5
chr14	73647650	73648402	753	*	0.637713594	0.001422693	0.070741376	Intron (uc001xnr.3/5663, intron 5 of 11)	14	73614675	73690399	75725	1	5663	uc001xnu.3	32975	ENSG00000080815	PSEN1	presenilin 1
chr1	9319913	9320855	943	*	0.637544196	0.005059506	0.102925113	Intron (uc001apt.3/9563, intron 3 of 4)	1	9294863	9331394	36532	1	9563	uc001apt.3	25050	ENSG00000049239	H6PD	hexose-6-phosphate dehydrogenase/glucose 1-dehydrogenase
chr20	18551885	18552517	633	*	0.637515455	0.000363105	0.04756451	Distal Intergenic	20	18548073	18550203	2131	1	388789	uc002wre.4	3812	ENSG00000232388	SMIM26	small integral membrane protein 26
chr12	69433086	69433739	654	*	0.637387508	0.00178134	0.076143251	Distal Intergenic	12	69244956	69357020	112065	2	1368	uc001sur.3	-76066	ENSG00000135678	CPM	carboxypeptidase M
chr9	72926826	72927596	771	*	0.637253134	0.00046523	0.051373389	Intron (uc004ahr.2/23137, intron 11 of 24)	9	72961495	72969789	8295	1	23137	uc011lry.1	-33899	ENSG00000198887	SMC5	structural maintenance of chromosomes 5
chr3	48264127	48264732	606	*	0.637171988	0.002351259	0.082347317	Promoter (<=1kb)	3	48264837	48266981	2145	1	820	uc003csj.3	-105	ENSG00000164047	CAMP	cathelicidin antimicrobial peptide
chr4	22690580	22691384	805	*	0.637028608	0.000211814	0.043101149	Distal Intergenic	4	22694537	22821195	126659	1	57733	uc031sdv.1	-3153	ENSG00000249948	GBA3	glucosylceramidase beta 3 (gene/pseudogene)
chr9	100187676	100188276	601	*	0.636792792	0.001355011	0.070407689	Intron (uc004axj.3/23424, intron 1 of 16)	9	100174302	100258405	84104	1	23424	uc011lux.2	13374	ENSG00000196116	TDRD7	tudor domain containing 7
chr15	69983616	69984083	468	*	0.636781332	0.004491762	0.099078895	Distal Intergenic	15	69854059	69863779	9721	1	145837	uc002ash.1	129557	ENSG00000245750	DRAIC	downregulated RNA in cancer, inhibitor of cell invasion and migration
chr19	51675224	51675814	591	*	0.636779229	0.006957263	0.114660246	3' UTR	19	51670585	51676780	6196	1	284367	uc010ycv.2	4639	ENSG00000171101	SIGLEC17P	sialic acid binding Ig like lectin 17, pseudogene
chr2	101667583	101668261	679	*	0.63673061	0.00568013	0.106786793	Intron (uc002tau.4/11138, intron 2 of 17)	2	101623690	101676001	52312	2	11138	uc002tau.4	7740	ENSG00000204634	TBC1D8	TBC1 domain family member 8
chr12	93876602	93877363	762	*	0.636672739	0.002055768	0.079044693	Intron (uc001tcq.3/28977, intron 5 of 6)	12	93861266	93897548	36283	1	28977	uc021rbv.1	15336	ENSG00000198015	MRPL42	mitochondrial ribosomal protein L42
chr18	62083098	62083702	605	*	0.636610233	0.00816956	0.121106414	Exon (uc002ljx.3/284294, exon 8 of 10)	18	61880318	61927290	46973	2	400654	uc002ljy.3	-155808	ENSG00000266952	LINC01538	long intergenic non-protein coding RNA 1538
chr16	85938986	85939567	582	*	0.636448311	0.003736598	0.094341873	Promoter (2-3kb)	16	85936318	85943486	7169	1	3394	uc002fji.3	2668	ENSG00000140968	IRF8	interferon regulatory factor 8
chr13	77636450	77637148	699	*	0.63635795	0.006559915	0.111962473	Exon (uc001vke.3/23077, exon 16 of 25)	13	77649649	77661911	12263	1	100874212	uc031qmj.1	-12501	ENSG00000236051	MYCBP2-AS1	MYCBP2 antisense RNA 1
chr2	118715533	118716168	636	*	0.63620449	0.000270765	0.044636074	Exon (uc002tlj.3/54520, exon 12 of 24)	2	118673054	118771739	98686	2	54520	uc002tlj.3	55571	ENSG00000125633	CCDC93	coiled-coil domain containing 93
chr12	7469417	7470021	605	*	0.635938093	0.002123704	0.079891835	Exon (uc001qsx.1/341392, exon 4 of 13)	12	7456928	7480969	24042	1	341392	uc001qsx.1	12489	ENSG00000215009	ACSM4	acyl-CoA synthetase medium chain family member 4
chr5	16943839	16944364	526	*	0.635377184	0.000716403	0.057235233	Distal Intergenic	5	16814631	16936385	121755	2	4651	uc003jfv.2	-7454	ENSG00000145555	MYO10	myosin X
chr8	82479841	82480427	587	*	0.635288608	0.005879325	0.107990609	Distal Intergenic	8	82437281	82443550	6270	2	646486	uc011lfp.2	-36291	ENSG00000197416	FABP12	fatty acid binding protein 12
chr1	36522106	36522670	565	*	0.635215658	0.001176539	0.06699945	Distal Intergenic	1	36549676	36553876	4201	1	27285	uc001bzr.3	-27006	ENSG00000092850	TEKT2	tektin 2
chr2	37465314	37465753	440	*	0.635186563	0.00100715	0.064406217	Promoter (2-3kb)	2	37468721	37476303	7583	1	55471	uc010fah.3	-2968	ENSG00000003509	NDUFAF7	NADH:ubiquinone oxidoreductase complex assembly factor 7
chr1	206754229	206755067	839	*	0.635010628	0.000393517	0.048803459	Promoter (1-2kb)	1	206756601	206762604	6004	1	83593	uc001heg.1	-1534	ENSG00000266094	RASSF5	Ras association domain family member 5
chr3	122342284	122342775	492	*	0.634780979	0.000952861	0.063396244	Intron (uc003efm.2/165631, intron 8 of 11)	3	122334525	122355536	21012	1	165631	uc011bjt.1	7759	ENSG00000173200	PARP15	poly(ADP-ribose) polymerase family member 15
chr4	16117506	16118089	584	*	0.634635802	0.007890739	0.119878149	Distal Intergenic	4	15969849	16085623	115775	2	8842	uc003goq.3	-31883	ENSG00000007062	PROM1	prominin 1
chr19	18750492	18751060	569	*	0.633964	0.001793716	0.076356287	Promoter (2-3kb)	19	18747838	18781302	33465	1	55295	uc002njz.1	2654	ENSG00000167487	KLHL26	kelch like family member 26
chr14	56139325	56139901	577	*	0.633720189	0.008006611	0.120268914	Promoter (<=1kb)	14	56138503	56141022	2520	1	3895	uc031qoq.1	822	ENSG00000126777	KTN1	kinectin 1
chr10	94037274	94038069	796	*	0.633601033	5.51E-05	0.03480305	Intron (uc001khw.2/22849, intron 1 of 9)	10	93808397	94050875	242479	2	22849	uc001khw.2	12806	ENSG00000107864	CPEB3	cytoplasmic polyadenylation element binding protein 3
chr13	42008935	42009359	425	*	0.63349612	0.002579548	0.084161407	Distal Intergenic	13	42016700	42017902	1203	1	100506759	uc001uyh.2	-7341	NA	OR7E37P	olfactory receptor family 7 subfamily E member 37 pseudogene
chr14	89252853	89253346	494	*	0.633441355	0.007081665	0.115303189	Intron (uc021ryf.1/161436, intron 1 of 42)	14	89081174	89259096	177923	2	161436	uc021ryf.1	5750	ENSG00000165521	EML5	EMAP like 5
chr9	80314537	80315468	932	*	0.633440713	0.006061587	0.10923725	Distal Intergenic	9	80037995	80263232	225238	2	9630	uc004aku.3	-51305	ENSG00000156049	GNA14	G protein subunit alpha 14
chr8	74807977	74808602	626	*	0.633407406	0.00035727	0.047481027	Distal Intergenic	8	74698455	74791145	92691	2	55284	uc031tbk.1	-16832	ENSG00000104343	UBE2W	ubiquitin conjugating enzyme E2 W
chr17	35382533	35383004	472	*	0.633267336	0.002712039	0.08541953	Intron (uc002hni.3/26574, intron 10 of 11)	17	35391042	35391110	69	1	100422969	uc021tvs.1	-8038	ENSG00000276326	MIR2909	microRNA 2909
chr6	160436932	160437852	921	*	0.632561524	0.001620939	0.07395398	Intron (uc003qta.3/3482, intron 4 of 47)	6	160424323	160428696	4374	2	100271873	uc031sqy.1	-8236	ENSG00000268257	AIRN	antisense of IGF2R non-protein coding RNA
chr3	38064948	38065502	555	*	0.632430289	0.005917763	0.108008594	Promoter (<=1kb)	3	38048987	38066278	17292	2	5333	uc003chm.3	776	ENSG00000187091	PLCD1	phospholipase C delta 1
chr20	37160441	37161048	608	*	0.63231148	0.000595999	0.053965128	Intron (uc002xiw.3/57148, intron 14 of 29)	20	37137720	37176749	39030	1	57148	uc002xja.1	22721	ENSG00000170471	RALGAPB	Ral GTPase activating protein non-catalytic beta subunit
chr17	35456983	35457587	605	*	0.632189463	0.000206427	0.043076676	Intron (uc010wdb.2/31, intron 4 of 7)	17	35441927	35479716	37790	2	31	uc010wdb.2	22129	ENSG00000278540	ACACA	acetyl-CoA carboxylase alpha
chr1	61952822	61953708	887	*	0.632154935	0.003248647	0.089819352	Distal Intergenic	1	61872234	61928460	56227	1	4774	uc009wae.3	80588	ENSG00000162599	NFIA	nuclear factor I A
chr6	138090040	138090745	706	*	0.63212158	0.00136674	0.070407689	Distal Intergenic	6	138188325	138204451	16127	1	7128	uc003qhr.4	-97580	ENSG00000118503	TNFAIP3	TNF alpha induced protein 3
chr17	58164296	58165055	760	*	0.632080451	0.000209823	0.043076676	Promoter (<=1kb)	17	58160927	58165828	4902	2	645638	uc002iyl.3	773	ENSG00000261040	WFDC21P	WAP four-disulfide core domain 21, pseudogene
chr11	114478257	114479042	786	*	0.631906985	0.003718106	0.094187514	Distal Intergenic	11	114441313	114466484	25172	2	54827	uc001ppd.3	-11773	ENSG00000137634	NXPE4	neurexophilin and PC-esterase domain family member 4
chr1	184256100	184256690	591	*	0.631812209	0.00050879	0.052008114	Distal Intergenic	1	184356150	184598155	242006	1	81563	uc001gqv.1	-99460	ENSG00000116667	C1orf21	chromosome 1 open reading frame 21
chr18	9982815	9983336	522	*	0.631705835	0.00156816	0.07307033	Distal Intergenic	18	9913955	9960018	46064	1	9218	uc002kok.3	68860	ENSG00000101558	VAPA	VAMP associated protein A
chr9	114672462	114673169	708	*	0.631551304	0.004714487	0.100703997	Intron (uc004bft.3/7357, intron 1 of 8)	9	114659206	114695433	36228	1	7357	uc004bft.3	13256	ENSG00000148154	UGCG	UDP-glucose ceramide glucosyltransferase
chr7	91829374	91830213	840	*	0.631505313	9.13E-05	0.037598558	3' UTR	7	91770957	91808845	37889	2	401387	uc011kho.2	-20529	ENSG00000240720	LRRD1	leucine rich repeats and death domain containing 1
chr12	43699151	43699806	656	*	0.631431395	0.002614525	0.084442849	Distal Intergenic	12	43816622	43833554	16933	2	80070	uc001rno.1	133748	ENSG00000173157	ADAMTS20	ADAM metallopeptidase with thrombospondin type 1 motif 20
chr10	30993215	30993871	657	*	0.631292498	0.000346597	0.047373764	Exon (uc010qdx.1/uc010qdx.1, exon 7 of 10)	10	30900708	30918647	17940	2	119180	uc001ivk.3	-74568	ENSG00000151033	LYZL2	lysozyme like 2
chr4	129145570	129146053	484	*	0.631014215	0.003024134	0.087564235	Distal Intergenic	4	129120594	129132289	11696	1	55132	uc003igf.3	24976	ENSG00000138709	LARP1B	La ribonucleoprotein 1B
chr5	34022815	34023486	672	*	0.630932743	0.000419451	0.049370641	Promoter (1-2kb)	5	34017963	34024523	6561	2	114899	uc031sjb.1	1037	ENSG00000082196	C1QTNF3	C1q and TNF related 3
chr17	71135949	71136820	872	*	0.630921135	0.002082582	0.079478629	Distal Intergenic	17	71161160	71168062	6903	1	6752	uc002jje.3	-24340	ENSG00000180616	SSTR2	somatostatin receptor 2
chr10	120859343	120859865	523	*	0.630900525	0.00197368	0.078404757	Distal Intergenic	10	120863611	120897376	33766	1	55855	uc001ldw.3	-3746	NA	DENND10P1	DENND10 pseudogene 1
chr6	127544886	127545497	612	*	0.630864956	0.006099873	0.109307536	Distal Intergenic	6	127587827	127609705	21879	1	81847	uc021zes.1	-42330	ENSG00000118518	RNF146	ring finger protein 146
chr11	59438804	59439648	845	*	0.630669058	0.002495567	0.083378464	Promoter (2-3kb)	11	59410353	59436511	26159	2	219988	uc009yms.1	-2293	ENSG00000166889	PATL1	PAT1 homolog 1, processing body mRNA decay factor
chr11	4460131	4460663	533	*	0.630365331	0.005006993	0.102534363	Distal Intergenic	11	4470525	4471591	1067	1	119774	uc001lyz.2	-9862	ENSG00000181963	OR52K2	olfactory receptor family 52 subfamily K member 2
chr13	53698798	53699760	963	*	0.630357514	0.006535254	0.111764604	Distal Intergenic	13	53602876	53626196	23321	1	10562	uc001vhl.3	95922	ENSG00000102837	OLFM4	olfactomedin 4
chr17	28690175	28690690	516	*	0.63006385	0.004251848	0.097826337	Distal Intergenic	17	28705942	28796675	90734	1	1362	uc002hfb.2	-15252	ENSG00000108582	CPD	carboxypeptidase D
chr2	43918206	43918602	397	*	0.630060379	0.002256164	0.081119882	Intron (uc002rte.3/130271, intron 3 of 13)	2	43902292	43903461	1170	2	728819	uc010fav.1	-14745	ENSG00000223658	C1GALT1C1L	C1GALT1 specific chaperone 1 like
chr5	68617229	68618113	885	*	0.629614603	0.000811374	0.05930977	Promoter (<=1kb)	5	68576519	68616407	39889	2	202243	uc003jvy.2	-822	ENSG00000183323	CCDC125	coiled-coil domain containing 125
chr1	209777217	209777638	422	*	0.629528581	0.001647237	0.074151363	Intron (uc001hhf.4/57172, intron 4 of 10)	1	209796789	209796855	67	2	100422894	uc021pil.1	19217	ENSG00000283876	MIR4260	microRNA 4260
chr11	85727698	85728290	593	*	0.629379752	0.000785646	0.058672763	Intron (uc001pbl.3/8301, intron 4 of 19)	11	85685751	85718626	32876	2	8301	uc001pbo.1	-9072	ENSG00000073921	PICALM	phosphatidylinositol binding clathrin assembly protein
chr6	89798704	89799250	547	*	0.629255315	0.000736167	0.057432691	Distal Intergenic	6	89791555	89794879	3325	1	10957	uc003pmx.3	7149	ENSG00000146278	PNRC1	proline rich nuclear receptor coactivator 1
chr8	122262672	122263073	402	*	0.629196793	0.001024376	0.064406217	Distal Intergenic	8	122651586	122657564	5979	1	594842	uc022baf.1	-388513	NA	HAS2-AS1	HAS2 antisense RNA 1
chr6	160374830	160375425	596	*	0.628957794	0.004427273	0.09865102	Distal Intergenic	6	160390131	160527583	137453	1	3482	uc003qta.3	-14706	ENSG00000197081	IGF2R	insulin like growth factor 2 receptor
chr6	49813837	49814406	570	*	0.628934445	0.002233958	0.080894564	Exon (uc003ozw.2/167, exon 5 of 8)	6	49801979	49834218	32240	2	167	uc003ozw.2	19812	ENSG00000124812	CRISP1	cysteine rich secretory protein 1
chr13	100170302	100170665	364	*	0.628924397	0.003975451	0.096123376	Intron (uc001voj.2/9375, intron 2 of 16)	13	100153628	100216302	62675	1	9375	uc010afz.2	16674	ENSG00000125304	TM9SF2	transmembrane 9 superfamily member 2
chr1	179958817	179959413	597	*	0.628711528	0.00170789	0.075140388	Intron (uc001gnr.1/9857, intron 3 of 4)	1	179955316	180080330	125015	1	9857	uc009wxl.2	3501	ENSG00000135837	CEP350	centrosomal protein 350
chr15	51266616	51267042	427	*	0.628574562	0.001557942	0.07307033	Intron (uc001zyx.2/23431, intron 15 of 20)	15	51289523	51298097	8575	1	23431	uc010bex.1	-22481	ENSG00000081014	AP4E1	adaptor related protein complex 4 subunit epsilon 1
chr8	48556616	48557224	609	*	0.628471389	0.003313423	0.090599495	Intron (uc010lxs.3/23514, intron 6 of 10)	8	48566650	48648563	81914	1	23514	uc011ldf.2	-9426	ENSG00000164808	SPIDR	scaffold protein involved in DNA repair
chr12	123216041	123216938	898	*	0.628315432	8.85E-05	0.037418917	Promoter (<=1kb)	12	123212153	123215129	2977	2	27198	uc001ucz.3	-912	ENSG00000196917	HCAR1	hydroxycarboxylic acid receptor 1
chr5	64311688	64312177	490	*	0.628004144	0.00393101	0.095783202	Intron (uc003jtn.1/10283, intron 13 of 13)	5	64064755	64314590	249836	1	10283	uc010iwt.1	246933	ENSG00000153015	CWC27	CWC27 spliceosome associated cyclophilin
chr4	86427612	86428187	576	*	0.627614633	0.002974843	0.087157997	Intron (uc003hpi.1/83478, intron 1 of 2)	4	86396284	86923823	527540	1	83478	uc003hpk.3	31328	ENSG00000138639	ARHGAP24	Rho GTPase activating protein 24
chr2	64124844	64125215	372	*	0.627603926	0.002351266	0.082347317	Intron (uc002scn.3/51542, intron 8 of 9)	2	64119667	64147129	27463	2	51542	uc002scn.3	21914	ENSG00000143952	VPS54	VPS54 subunit of GARP complex
chr15	59360072	59360519	448	*	0.627321453	0.000409189	0.049260682	Promoter (1-2kb)	15	59358963	59389618	30656	1	54778	uc002afx.4	1109	ENSG00000157450	RNF111	ring finger protein 111
chr7	127553848	127554321	474	*	0.627278314	0.002219807	0.080715162	Intron (uc003vmi.3/27044, intron 14 of 23)	7	127637562	127640130	2569	1	27099	uc003vmj.2	-83241	ENSG00000279078	SND1-IT1	SND1 intronic transcript 1
chr3	171456291	171456898	608	*	0.627237302	0.002632805	0.084633619	Intron (uc003fhs.3/5337, intron 1 of 26)	3	171371032	171395643	24612	2	5337	uc003fhv.1	-60648	ENSG00000075651	PLD1	phospholipase D1
chr2	97490650	97491132	483	*	0.627219925	9.92E-05	0.037836489	Exon (uc002swy.3/26505, exon 2 of 8)	2	97481991	97501121	19131	1	26505	uc002swz.3	8659	ENSG00000168763	CNNM3	cyclin and CBS domain divalent metal cation transport mediator 3
chr5	79565488	79566200	713	*	0.627183366	0.004130749	0.097079305	Distal Intergenic	5	79434550	79551898	117349	2	256987	uc011ctj.2	-13590	ENSG00000164300	SERINC5	serine incorporator 5
chr4	77192243	77193015	773	*	0.627145641	0.003926355	0.095768651	Exon (uc003hjv.3/100129583, exon 5 of 8)	4	77172853	77232283	59431	1	100631383	uc011cbw.2	19390	ENSG00000272414	FAM47E-STBD1	FAM47E-STBD1 readthrough
chr21	47912443	47913122	680	*	0.627074399	0.000419632	0.049370641	Intron (uc002zjl.3/23181, intron 3 of 19)	21	47924226	47965186	40961	1	23181	uc002zjp.1	-11104	ENSG00000160305	DIP2A	disco interacting protein 2 homolog A
chr4	147410506	147410931	426	*	0.62679058	7.69E-07	0.006815357	Intron (uc003ikr.2/84068, intron 4 of 11)	4	147175137	147443123	267987	2	84068	uc003ikr.2	32192	ENSG00000120519	SLC10A7	solute carrier family 10 member 7
chr17	58448506	58448988	483	*	0.626740593	0.000154431	0.040394575	Intron (uc002iyo.1/84669, intron 1 of 33)	17	58254691	58469586	214896	2	84669	uc002iyo.1	20598	ENSG00000170832	USP32	ubiquitin specific peptidase 32
chr1	19413016	19413822	807	*	0.626732962	0.005698981	0.106978424	Exon (uc010ocv.2/23352, exon 10 of 16)	1	19401000	19408140	7141	2	23352	uc001bbf.3	-4876	ENSG00000127481	UBR4	ubiquitin protein ligase E3 component n-recognin 4
chr7	104601889	104602744	856	*	0.626723066	0.000884051	0.060955398	Exon (uc003vci.3/uc003vci.3, exon 2 of 2)	7	104622194	104631612	9419	2	100216546	uc003vcj.2	28868	NA	LINC01004	long intergenic non-protein coding RNA 1004
chr5	139981025	139981417	393	*	0.626664464	0.009118005	0.126531015	Distal Intergenic	5	140011313	140013035	1723	2	929	uc003lgi.2	31618	ENSG00000170458	CD14	CD14 molecule
chr8	42738896	42739462	567	*	0.626625934	0.000102392	0.037895438	Intron (uc011lcx.2/81790, intron 2 of 5)	8	42751340	42751418	79	2	100616115	uc022aum.1	11956	ENSG00000284062	MIR4469	microRNA 4469
chr4	89873774	89874767	994	*	0.626607728	0.000164687	0.040394575	Intron (uc003hse.2/10144, intron 4 of 23)	4	89647105	89978346	331242	2	10144	uc003hse.2	103579	ENSG00000138640	FAM13A	family with sequence similarity 13 member A
chr12	112304333	112304840	508	*	0.626562172	0.003420416	0.091632595	Intron (uc001tsz.4/8550, intron 3 of 13)	12	112277574	112280706	3133	2	51275	uc001tsx.2	-23627	ENSG00000234608	MAPKAPK5-AS1	MAPKAPK5 antisense RNA 1
chr7	2316560	2317067	508	*	0.626458876	0.000478336	0.051373389	Intron (uc003slw.3/29886, intron 2 of 10)	7	2282540	2290780	8241	1	4521	uc003slv.1	34020	ENSG00000106268	NUDT1	nudix hydrolase 1
chr8	55018619	55019340	722	*	0.626194088	0.000140865	0.03944963	Distal Intergenic	8	54967013	55014577	47565	2	10434	uc031tbd.1	-4042	ENSG00000120992	LYPLA1	lysophospholipase 1
chr2	169871233	169871630	398	*	0.62619268	0.008027998	0.120316567	Intron (uc002ueo.1/8647, intron 3 of 27)	2	169779449	169887833	108385	2	8647	uc002ueo.1	16203	ENSG00000073734	ABCB11	ATP binding cassette subfamily B member 11
chr3	71532155	71532763	609	*	0.626189426	0.00016276	0.040394575	Intron (uc003don.3/27086, intron 1 of 21)	3	71003865	71542706	538842	2	27086	uc003don.3	9943	ENSG00000114861	FOXP1	forkhead box P1
chr3	142348188	142348734	547	*	0.626145381	0.004455153	0.098968471	Intron (uc010huv.3/5357, intron 1 of 15)	3	142342266	142432505	90240	1	5357	uc003euz.3	5922	ENSG00000120756	PLS1	plastin 1
chr1	161318862	161319321	460	*	0.626070892	0.000974665	0.064072423	Intron (uc001gag.3/6391, intron 4 of 5)	1	161334521	161337673	3153	2	257177	uc001gal.4	18352	ENSG00000188931	CFAP126	cilia and flagella associated protein 126
chr20	13807339	13808030	692	*	0.626067929	0.002151515	0.080077623	Distal Intergenic	20	13765672	13799067	33396	1	79133	uc002woo.3	41667	ENSG00000101247	NDUFAF5	NADH:ubiquinone oxidoreductase complex assembly factor 5
chr17	29194305	29194992	688	*	0.626062734	0.006735244	0.113286113	Intron (uc002hfs.1/79915, intron 11 of 22)	17	29161166	29196729	35564	1	79915	uc002hft.1	33139	ENSG00000176208	ATAD5	ATPase family AAA domain containing 5
chr4	40456993	40457639	647	*	0.626034069	0.001237564	0.068643104	Intron (uc003gvd.2/54502, intron 2 of 4)	4	40504057	40504136	80	2	100616274	uc021xns.1	46497	ENSG00000263642	MIR4802	microRNA 4802
chr1	24221846	24222789	944	*	0.62590815	0.001586342	0.073335768	Intron (uc001bif.3/1269, intron 1 of 1)	1	24200460	24239817	39358	2	1269	uc001bif.3	17028	ENSG00000188822	CNR2	cannabinoid receptor 2
chr10	18997516	18998036	521	*	0.625901075	0.005336521	0.104542932	Distal Intergenic	10	18948313	18966940	18628	1	221079	uc001iqd.1	49203	ENSG00000165997	ARL5B	ADP ribosylation factor like GTPase 5B
chr2	223792958	223793529	572	*	0.625731334	0.005792386	0.107502526	Intron (uc002vni.3/2181, intron 12 of 16)	2	223725732	223808119	82388	1	2181	uc002vnj.3	67226	ENSG00000123983	ACSL3	acyl-CoA synthetase long chain family member 3
chr15	58615097	58615624	528	*	0.625577887	0.000806813	0.059253279	Distal Intergenic	15	58245622	58571462	325841	2	8854	uc010ugw.2	-43635	ENSG00000128918	ALDH1A2	aldehyde dehydrogenase 1 family member A2
chr1	8388246	8388641	396	*	0.625370004	0.003747025	0.094355371	Promoter (1-2kb)	1	8390198	8404227	14030	1	50651	uc001apc.3	-1557	ENSG00000162426	SLC45A1	solute carrier family 45 member 1
chr20	47621402	47622306	905	*	0.625334635	3.11E-05	0.030520689	Exon (uc002xtx.4/10564, exon 26 of 39)	20	47601329	47653230	51902	1	10564	uc010zyf.2	20073	ENSG00000124198	ARFGEF2	ADP ribosylation factor guanine nucleotide exchange factor 2
chr1	173873620	173874056	437	*	0.624758558	0.00153803	0.07307033	Intron (uc001gjt.3/462, intron 6 of 6)	1	173872942	173886516	13575	2	462	uc001gjt.3	12460	ENSG00000117601	SERPINC1	serpin family C member 1
chr3	5304152	5304652	501	*	0.624678825	0.00264267	0.084677937	Distal Intergenic	3	5291862	5291940	79	2	100616334	uc021wsm.1	-12212	ENSG00000265180	MIR4790	microRNA 4790
chr19	58288216	58288728	513	*	0.624653595	0.000491554	0.051744292	Intron (uc002qqb.2/84914, intron 3 of 5)	19	58281020	58311962	30943	1	54807	uc002qqf.2	7196	ENSG00000083828	ZNF586	zinc finger protein 586
chr22	27120096	27120983	888	*	0.624316212	0.000493153	0.051744292	Distal Intergenic	22	27053446	27072440	18995	1	440823	uc003add.2	66650	ENSG00000225783	MIAT	myocardial infarction associated transcript
chr16	75462210	75462816	607	*	0.624066608	0.000590156	0.053877637	Intron (uc002fdy.3/10428, intron 1 of 6)	16	75327608	75467387	139780	2	10428	uc002fdy.3	4571	ENSG00000153774	CFDP1	craniofacial development protein 1
chr2	200810511	200811463	953	*	0.62405188	0.00263319	0.084633619	3' UTR	2	200820040	200828847	8808	1	79568	uc002uvm.3	-8577	ENSG00000162972	MAIP1	matrix AAA peptidase interacting protein 1
chr3	30781563	30782406	844	*	0.624006194	0.002527627	0.083868183	Intron (uc003cep.2/339896, intron 14 of 14)	3	30647994	30735633	87640	1	7048	uc003ceo.3	133569	ENSG00000163513	TGFBR2	transforming growth factor beta receptor 2
chr12	104508971	104509482	512	*	0.623895755	0.005264816	0.104262796	Downstream (1-2kb)	12	104510858	104532040	21183	2	4801	uc001tkl.1	22558	ENSG00000120837	NFYB	nuclear transcription factor Y subunit beta
chr13	33881196	33881672	477	*	0.623889145	0.00035021	0.047373764	Intron (uc001uux.3/90627, intron 5 of 17)	13	33677272	33859901	182630	2	90627	uc001uuw.3	-21295	ENSG00000133121	STARD13	StAR related lipid transfer domain containing 13
chr8	6245702	6246404	703	*	0.623655945	0.000927371	0.062317326	Distal Intergenic	8	6261077	6264069	2993	2	100287015	uc003wqf.3	17665	ENSG00000246089	LOC100287015	uncharacterized LOC100287015
chr2	234094632	234095126	495	*	0.623539684	0.005355127	0.104630165	Intron (uc010zmo.2/3635, intron 20 of 25)	2	234160217	234204320	44104	1	55054	uc002vtx.2	-65091	ENSG00000085978	ATG16L1	autophagy related 16 like 1
chr3	171978746	171979491	746	*	0.623070317	0.000134622	0.039148994	Intron (uc003fhy.3/64778, intron 6 of 25)	3	171851261	172056104	204844	1	64778	uc003fia.3	127485	ENSG00000075420	FNDC3B	fibronectin type III domain containing 3B
chr6	125296264	125296855	592	*	0.622941786	0.000124706	0.039091106	Intron (uc003pzr.3/154214, intron 1 of 5)	6	125304514	125404661	100148	1	154214	uc003pzs.3	-7659	ENSG00000146373	RNF217	ring finger protein 217
chr1	222076817	222077295	479	*	0.622592336	0.000129887	0.039091106	Distal Intergenic	1	221874764	221915516	40753	2	11221	uc001hmz.2	-161301	ENSG00000143507	DUSP10	dual specificity phosphatase 10
chr7	81402698	81403376	679	*	0.622207395	0.004470197	0.09904306	Distal Intergenic	7	81384437	81399452	15016	2	3082	uc022agw.1	-3246	ENSG00000019991	HGF	hepatocyte growth factor
chr6	16488033	16488764	732	*	0.622172928	0.000269332	0.044636074	Intron (uc003nbt.3/6310, intron 6 of 8)	6	16238811	16295780	56970	1	2766	uc003nbs.3	249222	ENSG00000137198	GMPR	guanosine monophosphate reductase
chr9	7655280	7655841	562	*	0.622132348	0.009485067	0.128647398	Distal Intergenic	9	7796491	7799767	3277	2	90871	uc022bdi.1	143926	ENSG00000137038	DMAC1	distal membrane arm assembly complex 1
chr9	110629775	110630575	801	*	0.622041505	0.000624456	0.054886319	Distal Intergenic	9	110247133	110252047	4915	2	9314	uc031tes.1	-377728	ENSG00000136826	KLF4	Kruppel like factor 4
chr3	14418255	14418719	465	*	0.622020852	0.000164196	0.040394575	Distal Intergenic	3	14444076	14485850	41775	1	6533	uc010hee.2	-25357	ENSG00000131389	SLC6A6	solute carrier family 6 member 6
chr3	46299615	46300016	402	*	0.621670514	0.005519764	0.105652656	Intron (uc003cpg.2/1232, intron 3 of 3)	3	46283893	46308197	24305	1	1232	uc003cpl.2	15722	ENSG00000183625	CCR3	C-C motif chemokine receptor 3
chr8	122427723	122428315	593	*	0.621662172	0.001279725	0.069377981	Distal Intergenic	8	122651586	122657564	5979	1	594842	uc022baf.1	-223271	NA	HAS2-AS1	HAS2 antisense RNA 1
chr7	137563237	137563710	474	*	0.621612546	0.004043286	0.096436014	3' UTR	7	137074385	137531609	457225	2	9162	uc003vtu.3	-31628	ENSG00000157680	DGKI	diacylglycerol kinase iota
chr15	93411649	93412104	456	*	0.621598523	0.002730664	0.085597829	Distal Intergenic	15	93426073	93441977	15905	1	100507217	uc021svn.1	-13969	NA	LINC01578	long intergenic non-protein coding RNA 1578
chr4	26359773	26360149	377	*	0.621548609	0.007121664	0.115429462	Intron (uc003grx.2/3516, intron 2 of 11)	4	26322429	26436752	114324	1	3516	uc003gsb.2	37344	ENSG00000168214	RBPJ	recombination signal binding protein for immunoglobulin kappa J region
chr1	232320246	232321002	757	*	0.621466271	0.002308304	0.081915617	Distal Intergenic	1	232533712	232598163	64452	2	57568	uc001hvf.3	277161	ENSG00000116991	SIPA1L2	signal induced proliferation associated 1 like 2
chr18	42570648	42571331	684	*	0.621328118	0.003993007	0.096123376	Intron (uc010dni.3/26040, intron 4 of 5)	18	42550047	42550131	85	2	100422829	uc021uje.1	-20517	ENSG00000265957	MIR4319	microRNA 4319
chr2	169872374	169872981	608	*	0.620854473	0.000340944	0.047373764	Intron (uc002ueo.1/8647, intron 3 of 27)	2	169779449	169887833	108385	2	8647	uc002ueo.1	14852	ENSG00000073734	ABCB11	ATP binding cassette subfamily B member 11
chr20	412769	413153	385	*	0.620790101	0.009802956	0.130222074	Downstream (2-3kb)	20	388709	411610	22902	1	10616	uc010fzy.3	24060	ENSG00000125826	RBCK1	RANBP2-type and C3HC4-type zinc finger containing 1
chr12	16518298	16519059	762	*	0.620681297	0.0006789	0.05632173	Intron (uc009zih.2/4257, intron 2 of 3)	12	16506351	16517344	10994	1	4257	uc001rdi.3	11947	ENSG00000008394	MGST1	microsomal glutathione S-transferase 1
chr11	76643893	76644361	469	*	0.620207077	0.002024595	0.078933759	Intron (uc010rsg.1/55331, intron 3 of 8)	11	76571983	76734850	162868	1	55331	uc010rsj.1	71910	ENSG00000078124	ACER3	alkaline ceramidase 3
chr5	36584399	36585306	908	*	0.620141611	0.006817637	0.113663623	Distal Intergenic	5	36606457	36609399	2943	1	6507	uc021xxn.1	-21151	ENSG00000079215	SLC1A3	solute carrier family 1 member 3
chr12	110266274	110266903	630	*	0.61983719	0.004473164	0.09904306	Intron (uc001tpk.2/59341, intron 1 of 15)	12	110271153	110271241	89	1	100616454	uc021rdr.1	-4250	ENSG00000263510	MIR4497	microRNA 4497
chr20	5636905	5637515	611	*	0.619726192	0.003148726	0.088877521	Distal Intergenic	20	5525080	5591672	66593	2	56261	uc002wme.4	-45233	ENSG00000125772	GPCPD1	glycerophosphocholine phosphodiesterase 1
chr8	17619821	17620684	864	*	0.619700308	0.005452407	0.105210515	Intron (uc003wxv.3/57509, intron 1 of 14)	8	17501303	17613470	112168	2	57509	uc010lsy.3	-6351	ENSG00000129422	MTUS1	microtubule associated scaffold protein 1
chr15	65260253	65261111	859	*	0.619684093	0.001149152	0.066649755	Intron (uc002aod.3/51324, intron 7 of 8)	15	65255363	65281812	26450	2	51324	uc002aod.3	20701	ENSG00000090487	SPG21	SPG21 abhydrolase domain containing, maspardin
chr6	113756685	113757649	965	*	0.619677055	0.000698869	0.057086802	Distal Intergenic	6	114178527	114184652	6126	1	4082	uc003pvy.4	-420878	ENSG00000277443	MARCKS	myristoylated alanine rich protein kinase C substrate
chr7	66594847	66595610	764	*	0.619303192	0.000185118	0.040836221	Intron (uc003tvn.4/55253, intron 13 of 15)	7	66579309	66579384	76	2	100616331	uc022aff.1	-15463	ENSG00000264494	MIR4650-2	microRNA 4650-2
chr16	69047175	69047882	708	*	0.61884576	0.005824988	0.10767897	Intron (uc002ewi.4/79613, intron 15 of 17)	16	69139467	69151570	12104	1	3038	uc010cfh.3	-91585	ENSG00000103044	HAS3	hyaluronan synthase 3
chr7	87272958	87273527	570	*	0.618787153	0.005921488	0.108008594	Intron (uc011khd.1/154661, intron 1 of 9)	7	87288411	87461613	173203	1	154661	uc003ujd.3	-14884	ENSG00000105784	RUNDC3B	RUN domain containing 3B
chr6	110151706	110152264	559	*	0.618625046	0.002702657	0.085320833	Distal Intergenic	6	110012424	110146634	134211	1	9896	uc011eau.1	139282	ENSG00000112367	FIG4	FIG4 phosphoinositide 5-phosphatase
chr10	31262573	31263009	437	*	0.618446979	0.001608233	0.073767776	Intron (uc001ivn.3/220929, intron 2 of 7)	10	31133565	31288446	154882	2	220929	uc001ivn.3	25437	ENSG00000183621	ZNF438	zinc finger protein 438
chr3	172087331	172087700	370	*	0.618418296	0.001925577	0.078080004	Intron (uc003fhy.3/64778, intron 23 of 25)	3	172161081	172166246	5166	2	2693	uc003fib.2	78546	ENSG00000121853	GHSR	growth hormone secretagogue receptor
chr3	97560153	97560971	819	*	0.618067225	0.00322474	0.089596521	Intron (uc021xbn.2/131544, intron 1 of 21)	3	97540884	97663830	122947	1	131544	uc021xbn.2	19269	ENSG00000080200	CRYBG3	crystallin beta-gamma domain containing 3
chr3	46510153	46510952	800	*	0.618062708	0.000117538	0.038662955	5' UTR	3	46477496	46506598	29103	2	4057	uc010hjh.3	-3555	ENSG00000012223	LTF	lactotransferrin
chr5	145516013	145516697	685	*	0.618054127	0.003806722	0.094775223	Intron (uc003lnx.1/51520, intron 21 of 31)	5	145492589	145512189	19601	2	51520	uc003lnw.1	-3824	ENSG00000133706	LARS1	leucyl-tRNA synthetase 1
chr2	99742835	99743656	822	*	0.617953881	0.004479736	0.099053448	5' UTR	2	99613724	99735242	121519	2	80705	uc002szg.4	-7593	ENSG00000135951	TSGA10	testis specific 10
chr12	50771516	50772282	767	*	0.617831123	0.00013785	0.039363283	Intron (uc001rwl.2/121006, intron 1 of 7)	12	50721095	50790405	69311	2	121006	uc001rwl.2	18123	ENSG00000185958	FAM186A	family with sequence similarity 186 member A
chr7	137870109	137870614	506	*	0.617793502	0.00034268	0.047373764	Distal Intergenic	7	137808504	137808567	64	1	100616226	uc022amk.1	61605	ENSG00000284028	MIR4468	microRNA 4468
chr5	102581376	102582354	979	*	0.617183364	0.006513817	0.111566072	Distal Intergenic	5	102594442	102614361	19920	1	90355	uc003kog.1	-12088	ENSG00000181751	C5orf30	chromosome 5 open reading frame 30
chr6	154643642	154644188	547	*	0.617097512	0.003115979	0.088451291	Intron (uc003qpw.3/26034, intron 1 of 12)	6	154475618	154651215	175598	2	26034	uc003qpw.3	7027	ENSG00000074706	IPCEF1	interaction protein for cytohesin exchange factors 1
chr9	86168753	86169658	906	*	0.617035335	0.004150775	0.097403957	Distal Intergenic	9	85859539	86153348	293810	2	257019	uc004ams.2	-15405	ENSG00000172159	FRMD3	FERM domain containing 3
chr4	8355865	8356700	836	*	0.616765264	3.76E-06	0.014732868	Distal Intergenic	4	8368009	8430208	62200	2	8310	uc010idk.3	73508	ENSG00000087008	ACOX3	acyl-CoA oxidase 3, pristanoyl
chr10	32255659	32256098	440	*	0.616720976	0.003628609	0.093421893	Distal Intergenic	10	32103187	32217804	114618	2	94134	uc009xlr.2	-37855	ENSG00000165322	ARHGAP12	Rho GTPase activating protein 12
chr12	116951688	116952133	446	*	0.616659272	0.00239947	0.082677673	Distal Intergenic	12	116971227	116973326	2100	1	100287569	uc001tvx.1	-19094	ENSG00000196668	LINC00173	long intergenic non-protein coding RNA 173
chr7	107555761	107556294	534	*	0.616001518	0.005602275	0.106249085	Exon (uc010ljm.1/1738, exon 9 of 9)	7	107531586	107561643	30058	1	1738	uc011kmi.2	24175	ENSG00000091140	DLD	dihydrolipoamide dehydrogenase
chr11	78051631	78052119	489	*	0.615541286	0.001761882	0.075998421	Promoter (<=1kb)	11	77926336	78052926	126591	2	9846	uc001ozg.3	807	ENSG00000033327	GAB2	GRB2 associated binding protein 2
chr12	6773538	6774114	577	*	0.615365496	0.007743173	0.119141689	Promoter (1-2kb)	12	6759704	6772308	12605	2	51147	uc009zev.3	-1230	ENSG00000111653	ING4	inhibitor of growth family member 4
chr16	68835951	68836478	528	*	0.614996986	0.000249993	0.044557039	Intron (uc002ewg.1/999, intron 3 of 15)	16	68877509	68901883	24375	1	79613	uc002ewh.3	-41031	ENSG00000103047	TANGO6	transport and golgi organization 6 homolog
chr2	48365267	48366135	869	*	0.614996352	0.001142358	0.066629398	Distal Intergenic	2	48541795	48606434	64640	1	3344	uc002rwh.1	-175660	ENSG00000170802	FOXN2	forkhead box N2
chr1	247132975	247133698	724	*	0.614930669	0.000371514	0.048056416	Exon (uc001icb.2/100533111, exon 6 of 6)	1	247108849	247171395	62547	2	57116	uc001ibx.3	37697	ENSG00000197472	ZNF695	zinc finger protein 695
chr9	114591062	114591541	480	*	0.614879986	0.002243453	0.081020094	Distal Intergenic	9	114500149	114557223	57075	2	158401	uc004bfs.1	-33839	ENSG00000165181	SHOC1	shortage in chiasmata 1
chr11	103920702	103921439	738	*	0.61479857	0.001774532	0.076090529	Intron (uc001php.3/80310, intron 1 of 6)	11	103907308	103909922	2615	1	414301	uc001phr.2	13394	ENSG00000170967	DDI1	DNA damage inducible 1 homolog 1
chr17	30829657	30830526	870	*	0.614725226	0.001496991	0.072221763	Intron (uc002hho.1/4642, intron 21 of 21)	17	30814105	30818271	4167	1	8851	uc002hhn.3	15552	ENSG00000176749	CDK5R1	cyclin dependent kinase 5 regulatory subunit 1
chr13	77208148	77209054	907	*	0.614663475	0.006834588	0.113740934	Distal Intergenic	13	77454304	77460540	6237	2	115207	uc010aeu.1	251486	ENSG00000178695	KCTD12	potassium channel tetramerization domain containing 12
chr11	78633941	78634448	508	*	0.614631663	0.009444531	0.128337836	Intron (uc001ozl.4/26011, intron 6 of 33)	11	78600830	78781054	180225	2	26011	uc021qnz.1	146606	ENSG00000149256	TENM4	teneurin transmembrane protein 4
chr3	156818799	156819162	364	*	0.61438802	0.001132247	0.066449431	Exon (uc021xgi.1/100498859, exon 3 of 3)	3	156807670	156818924	11255	1	100498859	uc021xgi.1	11129	NA	LINC00881	long intergenic non-protein coding RNA 881
chr8	1939675	1940398	724	*	0.614313034	0.000802023	0.059177958	Intron (uc003wpw.4/9920, intron 1 of 1)	8	1922044	1955109	33066	1	9920	uc003wpw.4	17631	ENSG00000176595	KBTBD11	kelch repeat and BTB domain containing 11
chr15	52308973	52309407	435	*	0.614307128	0.00124811	0.068806603	Promoter (2-3kb)	15	52311411	52358462	47052	1	5597	uc002abp.3	-2004	ENSG00000069956	MAPK6	mitogen-activated protein kinase 6
chr18	9530239	9530602	364	*	0.614277444	0.003751067	0.094355371	Intron (uc002kob.3/10928, intron 6 of 9)	18	9475530	9538106	62577	1	10928	uc002koc.3	54709	ENSG00000017797	RALBP1	ralA binding protein 1
chr20	21163470	21164283	814	*	0.614211108	0.000276892	0.044636074	Intron (uc002wsb.3/55857, intron 6 of 13)	20	21142512	21227258	84747	1	55857	uc002wsd.3	20958	ENSG00000088970	KIZ	kizuna centrosomal protein
chr13	41835687	41836520	834	*	0.614158482	0.001985959	0.078475143	Promoter (<=1kb)	13	41808026	41835506	27481	2	9617	uc001uyc.1	-181	ENSG00000120662	MTRF1	mitochondrial translation release factor 1
chr1	232743467	232744095	629	*	0.614157772	0.002769552	0.085969138	Distal Intergenic	1	232533712	232651243	117532	2	57568	uc001hvg.3	-92224	ENSG00000116991	SIPA1L2	signal induced proliferation associated 1 like 2
chr10	50717226	50717562	337	*	0.614144028	0.004258528	0.097826337	Promoter (2-3kb)	10	50662526	50714526	52001	2	2074	uc001jhr.5	-2700	ENSG00000225830	ERCC6	ERCC excision repair 6, chromatin remodeling factor
chr15	92323844	92324407	564	*	0.614114368	0.000758253	0.058028175	Distal Intergenic	15	92396938	92709137	312200	1	28232	uc002bqx.2	-72531	ENSG00000176463	SLCO3A1	solute carrier organic anion transporter family member 3A1
chr11	3842639	3843113	475	*	0.61406579	0.001540773	0.07307033	Intron (uc001lyl.4/27315, intron 3 of 7)	11	3829766	3847601	17836	1	27315	uc031pyp.1	12873	ENSG00000148985	PGAP2	post-GPI attachment to proteins 2
chr6	170611772	170612188	417	*	0.613798348	0.009624696	0.129457384	Distal Intergenic	6	170615844	170700457	84614	1	84498	uc003qxo.1	-3656	ENSG00000112584	FAM120B	family with sequence similarity 120B
chr17	9923698	9924327	630	*	0.61378184	0.001952675	0.078348032	Promoter (<=1kb)	17	9813926	9923319	109394	2	8522	uc010vvd.1	-379	ENSG00000007237	GAS7	growth arrest specific 7
chr11	72794314	72794813	500	*	0.613529178	0.007413233	0.11725168	5' UTR	11	72553999	72851173	297175	2	9873	uc001oti.2	56360	ENSG00000137478	FCHSD2	FCH and double SH3 domains 2
chr12	32058991	32059662	672	*	0.613416137	0.005494069	0.105466178	Distal Intergenic	12	32112353	32146043	33691	1	55196	uc001rks.3	-52691	ENSG00000174718	RESF1	retroelement silencing factor 1
chr1	36435005	36435519	515	*	0.613343775	0.006876758	0.113978993	Intron (uc001bzn.1/192669, intron 4 of 6)	1	36396683	36522063	125381	1	192669	uc001bzq.3	38322	ENSG00000126070	AGO3	argonaute RISC catalytic component 3
chr1	207510438	207510801	364	*	0.613257958	0.001965837	0.078404757	Exon (uc001hfq.4/1604, exon 8 of 10)	1	207497904	207511004	13101	1	1604	uc031prz.1	12534	ENSG00000196352	CD55	CD55 molecule (Cromer blood group)
chr1	221187708	221188080	373	*	0.613135509	0.00466713	0.100436612	Distal Intergenic	1	221052743	221058400	5658	1	3142	uc001hmv.4	134965	ENSG00000136630	HLX	H2.0 like homeobox
chr5	115367722	115368392	671	*	0.612746827	0.006756551	0.113425422	Distal Intergenic	5	115387163	115394827	7665	1	644100	uc021yct.1	-18771	ENSG00000268223	ARL14EPL	ADP ribosylation factor like GTPase 14 effector protein like
chr2	197896848	197897416	569	*	0.612638245	0.000499271	0.051749325	Intron (uc002utz.4/91526, intron 10 of 21)	2	197831741	197987516	155776	2	91526	uc002utz.4	90100	ENSG00000065413	ANKRD44	ankyrin repeat domain 44
chr6	136536540	136537534	995	*	0.612628668	0.000441613	0.050007815	Intron (uc003qgq.1/uc003qgq.1, intron 1 of 7)	6	136552168	136571449	19282	2	113115	uc003qgt.1	33915	ENSG00000146410	MTFR2	mitochondrial fission regulator 2
chr16	54217393	54218047	655	*	0.612400817	0.007680745	0.118866904	Distal Intergenic	16	54317212	54320378	3167	2	79191	uc002eht.1	102331	ENSG00000177508	IRX3	iroquois homeobox 3
chr2	109366953	109367480	528	*	0.612322862	0.003808111	0.094775223	Intron (uc002tem.4/5903, intron 9 of 28)	2	109335937	109402267	66331	1	5903	uc002tem.4	31016	ENSG00000153201	RANBP2	RAN binding protein 2
chr15	50124514	50125093	580	*	0.612128709	0.005265395	0.104262796	Distal Intergenic	15	50150435	50168727	18293	2	79895	uc001zxt.3	43634	ENSG00000104043	ATP8B4	ATPase phospholipid transporting 8B4 (putative)
chr8	103200605	103201554	950	*	0.611844841	0.001648459	0.074151363	Distal Intergenic	8	103216729	103251059	34331	2	50484	uc022azl.1	49505	ENSG00000048392	RRM2B	ribonucleotide reductase regulatory TP53 inducible subunit M2B
chr1	76691994	76692607	614	*	0.61181452	0.006096655	0.109307536	Intron (uc001dhg.4/256435, intron 1 of 3)	1	76540389	77096669	556281	1	256435	uc010orh.1	151605	ENSG00000184005	ST6GALNAC3	ST6 N-acetylgalactosaminide alpha-2,6-sialyltransferase 3
chr10	103143683	103144347	665	*	0.611727144	0.000651128	0.05542228	Intron (uc001ksz.2/8945, intron 1 of 1)	10	103113790	103317078	203289	1	8945	uc001ktc.4	29893	ENSG00000166167	BTRC	beta-transducin repeat containing E3 ubiquitin protein ligase
chr20	5954209	5955204	996	*	0.611507579	0.001146695	0.066646979	Promoter (2-3kb)	20	5951348	5975831	24484	1	84515	uc002wmm.3	2861	ENSG00000125885	MCM8	minichromosome maintenance 8 homologous recombination repair factor
chr2	201958518	201959149	632	*	0.611282412	0.002602666	0.08436222	Distal Intergenic	2	201980877	202004600	23724	1	8837	uc002uwy.3	-21728	ENSG00000003402	CFLAR	CASP8 and FADD like apoptosis regulator
chr17	71137182	71137671	490	*	0.610972739	0.002039035	0.079029996	Distal Intergenic	17	71161160	71168062	6903	1	6752	uc002jje.3	-23489	ENSG00000180616	SSTR2	somatostatin receptor 2
chr6	123069720	123070197	478	*	0.610911567	0.001411186	0.070542037	Distal Intergenic	6	123100646	123104039	3394	1	2173	uc003pzd.3	-30449	ENSG00000164434	FABP7	fatty acid binding protein 7
chr2	201809987	201810765	779	*	0.610828543	0.004749716	0.100924564	Intron (uc002uwr.3/4999, intron 5 of 17)	2	201774894	201828424	53531	2	4999	uc002uwr.3	17659	ENSG00000115942	ORC2	origin recognition complex subunit 2
chr5	132353994	132354528	535	*	0.610817486	0.004872851	0.101465953	Intron (uc003kyg.3/54819, intron 1 of 3)	5	132332678	132362240	29563	2	54819	uc003kyg.3	7712	ENSG00000155329	ZCCHC10	zinc finger CCHC-type containing 10
chr15	79861270	79862152	883	*	0.61078814	0.005886411	0.107990609	Distal Intergenic	15	79748440	79764642	16203	1	23251	uc010unk.1	112830	ENSG00000169330	MINAR1	membrane integral NOTCH2 associated receptor 1
chr3	188497048	188497431	384	*	0.610518451	0.000863911	0.060426906	Intron (uc011bsg.2/4026, intron 7 of 9)	3	188665003	189041271	376269	1	285386	uc003frv.2	-167572	ENSG00000188001	TPRG1	tumor protein p63 regulated 1
chr9	113064779	113065589	811	*	0.610512568	0.000719757	0.057286442	Downstream (<1kb)	9	113065867	113100125	34259	2	255220	uc004bes.3	34536	ENSG00000204193	TXNDC8	thioredoxin domain containing 8
chr17	21315015	21315791	777	*	0.610492617	0.002295356	0.081640909	Intron (uc002gyv.1/3768, intron 2 of 2)	17	21308448	21323179	14732	1	3768	uc021tss.1	6567	ENSG00000184185	KCNJ12	potassium inwardly rectifying channel subfamily J member 12
chr14	55275365	55275892	528	*	0.610408735	0.001165367	0.066883739	Distal Intergenic	14	55221506	55260033	38528	1	23034	uc001xbg.2	53859	ENSG00000020577	SAMD4A	sterile alpha motif domain containing 4A
chr20	30868183	30868737	555	*	0.610405081	0.000474702	0.051373389	Promoter (2-3kb)	20	30865454	30922811	57358	1	9371	uc002wxq.3	2729	ENSG00000101350	KIF3B	kinesin family member 3B
chr16	48101813	48102419	607	*	0.610350024	0.007639386	0.118684896	Distal Intergenic	16	48116884	48180385	63502	2	94160	uc002eey.1	77966	ENSG00000140798	ABCC12	ATP binding cassette subfamily C member 12
chr1	180370250	180371117	868	*	0.610349735	0.007071501	0.115217461	Intron (uc001gog.3/84320, intron 5 of 7)	1	180407449	180407525	77	2	100423032	uc021pfq.1	36408	ENSG00000265435	MIR3121	microRNA 3121
chr9	81808052	81808837	786	*	0.61021444	0.004892877	0.101545825	Distal Intergenic	9	82186878	82341656	154779	1	7091	uc004alc.3	-378041	ENSG00000106829	TLE4	TLE family member 4, transcriptional corepressor
chr7	65501202	65502049	848	*	0.610106053	0.001941342	0.078216537	Distal Intergenic	7	65540776	65552249	11474	1	435	uc011kdu.1	-38727	ENSG00000126522	ASL	argininosuccinate lyase
chr3	37190192	37190536	345	*	0.609695573	0.001102242	0.065671708	5' UTR	3	37094117	37216680	122564	2	9209	uc011ayf.1	26144	ENSG00000093167	LRRFIP2	LRR binding FLII interacting protein 2
chr10	80418071	80419049	979	*	0.609602352	0.003114156	0.088451291	Distal Intergenic	10	80027085	80159502	132418	1	414243	uc001jzw.2	390986	ENSG00000230417	LINC00595	long intergenic non-protein coding RNA 595
chr5	147788537	147788960	424	*	0.60956482	0.0013651	0.070407689	Exon (uc003lpg.2/81545, exon 8 of 22)	5	147774277	147822399	48123	1	81545	uc031slt.1	14260	ENSG00000145868	FBXO38	F-box protein 38
chr4	185923638	185924596	959	*	0.609536693	2.77E-07	0.006021032	Distal Intergenic	4	185939995	185941926	1932	1	391723	uc011cko.2	-15399	ENSG00000187821	HELT	helt bHLH transcription factor
chr7	148871713	148872365	653	*	0.609489981	0.004037421	0.096436014	Intron (uc011kul.2/57541, intron 5 of 6)	7	148892577	148921755	29179	1	8427	uc011kun.1	-20212	ENSG00000170265	ZNF282	zinc finger protein 282
chr22	32098354	32099073	720	*	0.609430317	0.001273947	0.069354169	Intron (uc003alo.2/253143, intron 3 of 5)	22	32072733	32113277	40545	2	253143	uc003alo.2	14204	ENSG00000183530	PRR14L	proline rich 14 like
chr7	41673368	41673774	407	*	0.609402372	0.003210681	0.089448754	Distal Intergenic	7	41733514	41752792	19279	1	285954	uc003ths.2	-59740	ENSG00000224116	INHBA-AS1	INHBA antisense RNA 1
chr2	223623626	223624087	462	*	0.608997951	0.008605103	0.123418734	Distal Intergenic	2	223553049	223574649	21601	1	116255	uc010fwt.1	70577	ENSG00000124003	MOGAT1	monoacylglycerol O-acyltransferase 1
chr1	182422640	182423245	606	*	0.608744644	0.000615609	0.054636424	Exon (uc021pfx.1/353299, exon 2 of 8)	1	182419256	182529732	110477	1	353299	uc009wxw.3	3384	ENSG00000121446	RGSL1	regulator of G protein signaling like 1
chr17	53713074	53713954	881	*	0.608688617	0.000176033	0.040736483	Distal Intergenic	17	53796988	53800225	3238	2	55273	uc002iuj.4	86271	ENSG00000166292	TMEM100	transmembrane protein 100
chr4	85795794	85796115	322	*	0.608659956	0.007571225	0.118192763	Intron (uc003hpd.3/23001, intron 3 of 67)	4	85730019	85818163	88145	2	23001	uc003hpf.3	22048	ENSG00000163625	WDFY3	WD repeat and FYVE domain containing 3
chr7	107037408	107037878	471	*	0.608107521	0.000674103	0.056271113	Intron (uc003vec.2/10466, intron 7 of 21)	7	107110502	107116125	5624	1	2845	uc003vef.3	-72624	ENSG00000172209	GPR22	G protein-coupled receptor 22
chr18	22126863	22127637	775	*	0.608018991	0.002820113	0.086474973	Distal Intergenic	18	22208146	22242162	34017	1	729950	uc002kvj.1	-80509	ENSG00000265485	LINC01915	long intergenic non-protein coding RNA 1915
chr2	240581420	240582209	790	*	0.608017324	0.000920465	0.062249574	Distal Intergenic	2	240684554	240722356	37803	1	150935	uc021vzc.2	-102345	NA	LOC150935	uncharacterized LOC150935
chr1	81674266	81674952	687	*	0.607908027	0.005556716	0.106036337	Distal Intergenic	1	81771845	82458107	686263	1	23266	uc001dis.3	-96893	ENSG00000117114	ADGRL2	adhesion G protein-coupled receptor L2
chr9	17139423	17140018	596	*	0.607685223	0.003097384	0.088364008	Intron (uc003zmw.2/54875, intron 1 of 2)	9	17135038	17503917	368880	1	54875	uc003zmy.3	4385	ENSG00000044459	CNTLN	centlein
chr3	10286838	10287363	526	*	0.607505904	0.003321459	0.090599495	Promoter (2-3kb)	3	10290177	10321611	31435	1	9797	uc003bvg.2	-2814	ENSG00000157014	TATDN2	TatD DNase domain containing 2
chr8	67557325	67557887	563	*	0.607374342	0.003187929	0.089236386	Intron (uc003xwn.3/80124, intron 2 of 2)	8	67542488	67579452	36965	2	80124	uc003xwn.3	21565	ENSG00000175073	VCPIP1	valosin containing protein interacting protein 1
chr3	12345551	12346205	655	*	0.607367635	0.001298947	0.069601776	Intron (uc031rym.1/5468, intron 1 of 7)	3	12353879	12475855	121977	1	5468	uc003bwv.3	-7674	ENSG00000132170	PPARG	peroxisome proliferator activated receptor gamma
chr19	42370418	42371256	839	*	0.607307957	0.003984087	0.096123376	Intron (uc002ort.3/6223, intron 3 of 5)	19	42363988	42375484	11497	1	6223	uc002ort.3	6430	ENSG00000105372	RPS19	ribosomal protein S19
chr15	78305086	78305763	678	*	0.607274584	6.10E-05	0.035869063	Exon (uc002bcy.4/23102, exon 9 of 13)	15	78294840	78309628	14789	2	23102	uc002bda.3	3865	ENSG00000167202	TBC1D2B	TBC1 domain family member 2B
chr22	19084760	19085238	479	*	0.60715546	7.59E-05	0.036182105	Intron (uc002zoq.1/9993, intron 1 of 9)	22	19023795	19109967	86173	2	9993	uc002zoq.1	24729	ENSG00000070413	DGCR2	DiGeorge syndrome critical region gene 2
chr2	204462634	204463556	923	*	0.60706558	0.000271794	0.044636074	Distal Intergenic	2	204309357	204400058	90702	2	65059	uc002vaf.3	-62576	ENSG00000173166	RAPH1	Ras association (RalGDS/AF-6) and pleckstrin homology domains 1
chr12	10338077	10338825	749	*	0.606897635	0.008828713	0.124887557	Intron (uc001qxq.3/120939, intron 2 of 3)	12	10331557	10344403	12847	1	120939	uc001qxr.3	6520	ENSG00000165685	TMEM52B	transmembrane protein 52B
chr20	62520693	62521656	964	*	0.606886768	0.001916192	0.077971282	3' UTR	20	62526455	62567384	40930	1	80331	uc002yhf.3	-4799	ENSG00000101152	DNAJC5	DnaJ heat shock protein family (Hsp40) member C5
chr15	76535062	76535493	432	*	0.606780577	0.002142984	0.080077623	Intron (uc002bbt.2/2108, intron 9 of 11)	15	76551630	76552493	864	2	7302	uc021sqv.1	17000	NA	TYRO3P	TYRO3P protein tyrosine kinase pseudogene
chr2	70089556	70089987	432	*	0.606516064	0.00512894	0.103129802	Intron (uc002sfu.3/64395, intron 10 of 13)	2	70121075	70132368	11294	1	11017	uc002sfv.3	-31088	ENSG00000124380	SNRNP27	small nuclear ribonucleoprotein U4/U6.U5 subunit 27
chr3	196301827	196302376	550	*	0.606245736	8.21E-05	0.036569608	Intron (uc010iai.3/200933, intron 1 of 2)	3	196295725	196315930	20206	1	200933	uc010iai.3	6102	ENSG00000174013	FBXO45	F-box protein 45
chr9	114655500	114656067	568	*	0.606114074	0.00694925	0.114660246	Distal Intergenic	9	114659206	114695433	36228	1	7357	uc004bft.3	-3139	ENSG00000148154	UGCG	UDP-glucose ceramide glucosyltransferase
chr1	213046326	213046856	531	*	0.606059399	0.001695032	0.074814074	Intron (uc001hjt.3/28982, intron 3 of 9)	1	213031597	213072705	41109	1	28982	uc001hjt.3	14729	ENSG00000162769	FLVCR1	feline leukemia virus subgroup C cellular receptor 1
chr12	95439542	95439983	442	*	0.606051509	0.001297439	0.06960072	Intron (uc001tdm.5/7181, intron 9 of 13)	12	95422163	95461167	39005	2	7181	uc010suu.1	21184	ENSG00000120798	NR2C1	nuclear receptor subfamily 2 group C member 1
chr10	6362229	6362729	501	*	0.60598886	0.00374351	0.094341873	Intron (uc021pms.1/399715, intron 1 of 6)	10	6319650	6377937	58288	1	399715	uc021pms.1	42579	ENSG00000215244	LINC02649	long intergenic non-protein coding RNA 2649
chr2	201328040	201328546	507	*	0.605914453	0.000329272	0.047373764	Intron (uc002uvn.4/26010, intron 9 of 12)	2	201353684	201374792	21109	2	130535	uc002uvs.3	46246	ENSG00000155729	KCTD18	potassium channel tetramerization domain containing 18
chr5	162919796	162920573	778	*	0.605906991	0.008236294	0.121455119	Exon (uc003lzi.3/uc003lzi.3, exon 2 of 4)	5	162930070	162946359	16290	1	27430	uc003lzj.4	-9497	ENSG00000038274	MAT2B	methionine adenosyltransferase 2B
chr10	30699796	30700265	470	*	0.605902615	0.004679072	0.100436612	Distal Intergenic	10	30722950	30750762	27813	1	1326	uc001ivi.2	-22685	ENSG00000107968	MAP3K8	mitogen-activated protein kinase kinase kinase 8
chr8	61774666	61775123	458	*	0.60581426	3.11E-05	0.030520689	Exon (uc003xue.3/55636, exon 36 of 38)	8	61728946	61737973	9028	1	55636	uc003xuf.3	45720	ENSG00000171316	CHD7	chromodomain helicase DNA binding protein 7
chr5	175002814	175003476	663	*	0.605727379	0.001585694	0.073335768	Distal Intergenic	5	175085040	175113245	28206	1	3274	uc003mdc.4	-81564	ENSG00000113749	HRH2	histamine receptor H2
chr4	88022964	88023488	525	*	0.605590327	0.004881463	0.101494468	Intron (uc011ccy.2/4299, intron 7 of 7)	4	87928153	88062206	134054	1	4299	uc011cda.2	94811	ENSG00000172493	AFF1	AF4/FMR2 family member 1
chr5	17284651	17285261	611	*	0.605350102	0.005548265	0.10590801	Distal Intergenic	5	17217670	17276954	59285	1	10409	uc003jfx.4	66981	ENSG00000176788	BASP1	brain abundant membrane attached signal protein 1
chr3	46505241	46506153	913	*	0.604302917	0.009424984	0.128243304	Promoter (<=1kb)	3	46477496	46505161	27666	2	4057	uc003fzr.3	-80	ENSG00000012223	LTF	lactotransferrin
chr3	3904149	3904944	796	*	0.604173204	0.006129552	0.10940047	Intron (uc003bps.2/285362, intron 9 of 12)	3	3841121	3889387	48267	1	57633	uc003bpt.4	63028	ENSG00000175928	LRRN1	leucine rich repeat neuronal 1
chr18	2164893	2165225	333	*	0.604125383	0.007953812	0.120160273	Distal Intergenic	18	2537524	2555037	17514	2	64863	uc010dkj.3	389812	ENSG00000101574	METTL4	methyltransferase like 4
chr8	133114105	133114683	579	*	0.603944115	0.008174247	0.121106414	Promoter (2-3kb)	8	133073733	133117512	43780	2	10086	uc011liy.1	2829	ENSG00000132297	HHLA1	HERV-H LTR-associating 1
chr5	112211306	112211883	578	*	0.603628821	0.001403117	0.070542037	Intron (uc011cvu.2/6728, intron 4 of 4)	5	112196885	112228776	31892	1	6728	uc011cvu.2	14421	ENSG00000153037	SRP19	signal recognition particle 19
chr16	75174223	75175163	941	*	0.603594072	2.87E-05	0.030520689	Distal Intergenic	16	75182421	75206132	23712	1	162239	uc002fdo.3	-7258	ENSG00000184517	ZFP1	ZFP1 zinc finger protein
chr5	90478746	90479356	611	*	0.603480445	0.002679314	0.085149822	Distal Intergenic	5	90676164	90716532	40369	1	100129716	uc003kka.4	-196808	ENSG00000281357	ARRDC3-AS1	ARRDC3 antisense RNA 1
chr19	58454678	58455553	876	*	0.603289121	0.001338025	0.070407689	Exon (uc002qqu.3/10172, exon 2 of 3)	19	58452201	58459077	6877	2	10172	uc002qqu.3	3524	ENSG00000152454	ZNF256	zinc finger protein 256
chr6	114044510	114045412	903	*	0.603024233	0.003331032	0.090657854	Distal Intergenic	6	114178527	114184652	6126	1	4082	uc003pvy.4	-133115	ENSG00000277443	MARCKS	myristoylated alanine rich protein kinase C substrate
chr10	5361828	5362264	437	*	0.602998448	0.004630865	0.100165018	Distal Intergenic	10	5406976	5416169	9194	1	114131	uc001ihx.1	-44712	ENSG00000178473	UCN3	urocortin 3
chr2	162019414	162020199	786	*	0.602892309	0.000976524	0.064072423	Promoter (2-3kb)	2	162016939	162092683	75745	1	10010	uc002ubs.3	2475	ENSG00000136560	TANK	TRAF family member associated NFKB activator
chr7	11275109	11275657	549	*	0.602781292	0.000309939	0.046504145	Distal Intergenic	7	11148514	11209250	60737	1	9678	uc003ssa.3	126595	ENSG00000106443	PHF14	PHD finger protein 14
chr12	8938029	8938885	857	*	0.602571794	0.00977791	0.130146426	Distal Intergenic	12	8975150	9029381	54232	1	144568	uc001quz.5	-36265	ENSG00000166535	A2ML1	alpha-2-macroglobulin like 1
chr10	7944267	7944753	487	*	0.602393622	0.001227367	0.068417001	Intron (uc010qbd.3/83860, intron 2 of 6)	10	7860467	8057016	196550	1	83860	uc010qbd.3	83800	ENSG00000165632	TAF3	TATA-box binding protein associated factor 3
chr8	10025793	10026627	835	*	0.602389784	0.003124386	0.08852916	Intron (uc003wsx.3/4482, intron 1 of 5)	8	9953066	10286401	333336	1	4482	uc003wsz.3	72727	ENSG00000175806	MSRA	methionine sulfoxide reductase A
chr8	97747988	97748390	403	*	0.602381145	0.002337148	0.082318172	Intron (uc003yhw.3/10404, intron 1 of 7)	8	97797092	97978571	181480	1	10404	uc010mbe.2	-48702	ENSG00000104324	CPQ	carboxypeptidase Q
chr12	116408664	116409419	756	*	0.60232182	0.000471597	0.051373389	Intron (uc001tvw.3/23389, intron 26 of 30)	12	116586365	116586459	95	2	693205	uc021reh.1	177040	ENSG00000207967	MIR620	microRNA 620
chr10	70590655	70591222	568	*	0.602173903	0.00427723	0.097826337	Promoter (2-3kb)	10	70587935	70652816	64882	1	219736	uc021prw.1	2720	ENSG00000165730	STOX1	storkhead box 1
chr12	31988006	31988581	576	*	0.6020831	0.000129849	0.039091106	Distal Intergenic	12	31944119	31945175	1057	2	440093	uc001rkr.3	-42831	ENSG00000188375	H3-5	H3.5 histone
chr4	13602874	13603778	905	*	0.60180537	0.003600384	0.093297853	Exon (uc003gmz.1/259282, exon 10 of 26)	4	13570366	13629328	58963	2	259282	uc003gmz.1	25550	ENSG00000038219	BOD1L1	biorientation of chromosomes in cell division 1 like 1
chr19	21498695	21499285	591	*	0.601748644	0.002041218	0.079029996	Intron (uc002npq.1/7562, intron 1 of 3)	19	21473963	21512212	38250	2	7562	uc002npq.1	12927	ENSG00000182141	ZNF708	zinc finger protein 708
chr1	161801976	161802564	589	*	0.601678925	0.001509657	0.072413091	Intron (uc001gbq.2/22926, intron 9 of 13)	1	161736034	161933860	197827	1	22926	uc001gbs.3	65942	ENSG00000118217	ATF6	activating transcription factor 6
chr11	122130635	122131160	526	*	0.601646245	0.006283033	0.109990484	Intron (uc009zbb.1/399959, intron 3 of 3)	11	121959811	122073770	113960	2	399959	uc009zba.2	-56865	ENSG00000255248	MIR100HG	mir-100-let-7a-2-mir-125b-1 cluster host gene
chr5	33469095	33469590	496	*	0.601605751	0.00020957	0.043076676	Distal Intergenic	5	33440882	33468196	27315	1	6897	uc011cod.3	28213	ENSG00000113407	TARS1	threonyl-tRNA synthetase 1
chr16	3499493	3500125	633	*	0.601544246	0.001047078	0.064806562	Intron (uc002cvh.4/79903, intron 2 of 7)	16	3493682	3533597	39916	1	79903	uc010uxb.1	5811	ENSG00000122390	NAA60	N(alpha)-acetyltransferase 60, NatF catalytic subunit
chr5	176843310	176843756	447	*	0.601529267	0.001136416	0.066610981	Distal Intergenic	5	176829139	176836577	7439	2	2161	uc003mgo.4	-6733	ENSG00000131187	F12	coagulation factor XII
chr1	10263605	10263995	391	*	0.601502481	0.003025629	0.087564235	Distal Intergenic	1	10270764	10334469	63706	1	23095	uc009vmt.3	-6769	ENSG00000054523	KIF1B	kinesin family member 1B
chr10	23443941	23444500	560	*	0.601380305	0.009165715	0.12691637	Distal Intergenic	10	23481460	23483181	1722	1	256297	uc001irp.3	-36960	ENSG00000168267	PTF1A	pancreas associated transcription factor 1a
chr14	91625521	91626488	968	*	0.601325812	0.003229174	0.089650115	Intron (uc010atu.3/80017, intron 4 of 6)	14	91592770	91592896	127	1	100124539	uc010atw.3	32751	ENSG00000221102	SNORA11B	small nucleolar RNA, H/ACA box 11B
chr3	44384299	44384806	508	*	0.601051438	0.000375864	0.048056416	Intron (uc003cnb.4/285343, intron 1 of 3)	3	44379944	44450940	70997	1	285343	uc003cne.4	4355	ENSG00000179152	TCAIM	T cell activation inhibitor, mitochondrial
chr15	57246721	57247333	613	*	0.60098549	5.82E-05	0.035501746	Intron (uc010ugm.1/6938, intron 3 of 18)	15	57210833	57580714	369882	1	6938	uc010bfs.3	35888	ENSG00000140262	TCF12	transcription factor 12
chr14	39807035	39807676	642	*	0.600978801	0.005025749	0.102657192	Intron (uc010tqe.1/4253, intron 19 of 19)	14	39745430	39820397	74968	1	4253	uc001wvj.4	61605	ENSG00000150527	MIA2	MIA SH3 domain ER export factor 2
chr4	123167085	123167565	481	*	0.600840175	0.002127419	0.079891835	Exon (uc003ieh.3/84162, exon 31 of 84)	4	123160671	123197336	36666	1	84162	uc003iek.2	6414	ENSG00000138688	KIAA1109	KIAA1109
chr12	69948514	69949095	582	*	0.600825703	0.0032509	0.089819352	Intron (uc001suy.3/10818, intron 4 of 9)	12	69978503	69978602	100	1	100500868	uc021ran.1	-29408	ENSG00000283677	MIR3913-2	microRNA 3913-2
chr5	134114049	134114955	907	*	0.600728529	0.001343058	0.070407689	Intron (uc003kzv.1/9879, intron 5 of 18)	5	134094461	134166812	72352	1	9879	uc003kzw.3	19588	ENSG00000145833	DDX46	DEAD-box helicase 46
chr12	52604305	52604913	609	*	0.600705859	0.003276996	0.090198765	Promoter (<=1kb)	12	52599365	52604639	5275	2	283403	uc001rzz.3	0	ENSG00000257137	C12orf80	chromosome 12 open reading frame 80
chr8	130919334	130919832	499	*	0.60065117	0.000497655	0.051749325	Intron (uc003yss.4/51571, intron 1 of 14)	8	130851839	130952118	100280	2	51571	uc003yss.4	32286	ENSG00000153310	FAM49B	family with sequence similarity 49 member B
chr7	96803856	96804342	487	*	0.600580297	0.002214789	0.080715162	Intron (uc003uoo.4/57001, intron 1 of 1)	7	96745905	96811075	65171	1	57001	uc003uoo.4	57951	ENSG00000196636	SDHAF3	succinate dehydrogenase complex assembly factor 3
chr10	133877822	133878496	675	*	0.600498165	0.002198489	0.080404146	Distal Intergenic	10	133918313	133998313	80001	1	282973	uc001lkx.4	-39817	ENSG00000188385	JAKMIP3	Janus kinase and microtubule interacting protein 3
chr4	185771281	185771992	712	*	0.600270114	0.000158519	0.040394575	Promoter (<=1kb)	4	185772167	185772264	98	2	100500818	uc021xvg.1	272	ENSG00000266698	MIR3945	microRNA 3945
chr7	87934220	87934754	535	*	0.600264537	0.008780743	0.124635843	Promoter (1-2kb)	7	87905744	87936228	30485	2	79689	uc003ujs.3	1474	ENSG00000127954	STEAP4	STEAP4 metalloreductase
chr7	141706109	141707005	897	*	0.600039513	0.004195101	0.097664577	Intron (uc003vwy.3/8972, intron 2 of 47)	7	141695679	141806547	110869	1	8972	uc003vwy.3	10430	ENSG00000257335	MGAM	maltase-glucoamylase
chr1	118446387	118446874	488	*	0.599799332	0.002185634	0.080335238	Intron (uc001ehf.3/54834, intron 6 of 13)	1	118406107	118472302	66196	2	54834	uc001ehf.3	25428	ENSG00000196505	GDAP2	ganglioside induced differentiation associated protein 2
chr6	88610016	88610758	743	*	0.599753618	0.008630119	0.123541209	Intron (uc003pmm.3/uc003pmm.3, intron 2 of 4)	6	88757507	88776550	19044	1	81833	uc003pmn.3	-146749	ENSG00000118434	SPACA1	sperm acrosome associated 1
chr4	147026755	147027310	556	*	0.599716027	0.00534478	0.104542932	Distal Intergenic	4	147030607	147043065	12459	2	100505545	uc003iko.2	15755	ENSG00000248809	LINC01095	long intergenic non-protein coding RNA 1095
chr1	100462555	100463046	492	*	0.599501733	0.000750882	0.057967723	Intron (uc001dsp.2/23443, intron 2 of 7)	1	100459158	100492534	33377	1	23443	uc001dss.2	3397	ENSG00000117620	SLC35A3	solute carrier family 35 member A3
chr15	86070118	86070621	504	*	0.599232109	0.001777245	0.076102814	Intron (uc002bls.4/11214, intron 3 of 3)	15	86126145	86228104	101960	1	11214	uc010bne.1	-55524	ENSG00000170776	AKAP13	A-kinase anchoring protein 13
chr10	96943521	96944492	972	*	0.599151406	0.002352915	0.082347317	Distal Intergenic	10	96953957	96988686	34730	1	142827	uc001kke.3	-9465	ENSG00000173124	ACSM6	acyl-CoA synthetase medium chain family member 6
chr12	98944209	98944893	685	*	0.599050323	0.000329566	0.047373764	Distal Intergenic	12	98906751	98910004	3254	2	100128191	uc001tfg.3	-34205	ENSG00000257167	TMPO-AS1	TMPO antisense RNA 1
chr21	36626272	36627064	793	*	0.59902369	0.000696808	0.057052722	Intron (uc002yut.1/861, intron 7 of 10)	21	36160098	36421641	261544	2	861	uc002yuk.4	-204631	ENSG00000159216	RUNX1	RUNX family transcription factor 1
chr7	132361694	132362301	608	*	0.599023215	0.009565646	0.129157231	Intron (uc003vrd.1/286023, intron 3 of 4)	7	132333553	132413528	79976	1	286023	uc003vrd.1	28141	ENSG00000183470	FLJ40288	uncharacterized FLJ40288
chr3	60727627	60728021	395	*	0.598972093	0.003106896	0.088411553	Intron (uc003dkx.4/2272, intron 4 of 9)	3	59735036	61237133	1502098	2	2272	uc003dkx.4	509112	ENSG00000189283	FHIT	fragile histidine triad diadenosine triphosphatase
chr1	204382654	204383315	662	*	0.598971634	0.001103991	0.065671708	Promoter (1-2kb)	1	204372492	204380944	8453	2	84919	uc001hav.4	-1710	ENSG00000158615	PPP1R15B	protein phosphatase 1 regulatory subunit 15B
chr15	50333799	50334453	655	*	0.598778841	0.006273633	0.109990484	Intron (uc010ber.3/79895, intron 5 of 28)	15	50150435	50405513	255079	2	79895	uc010ber.3	71060	ENSG00000104043	ATP8B4	ATPase phospholipid transporting 8B4 (putative)
chr2	73841362	73841947	586	*	0.598709111	0.008487267	0.122839485	Distal Intergenic	2	73867850	73869537	1688	2	9027	uc002sji.1	27590	ENSG00000144035	NAT8	N-acetyltransferase 8 (putative)
chr22	37158706	37159119	414	*	0.598566558	0.000149676	0.040204572	3' UTR	22	37154246	37172177	17932	2	11020	uc003apu.3	13058	ENSG00000100360	IFT27	intraflagellar transport 27
chr8	117466362	117467152	791	*	0.598499618	0.002183138	0.080335238	Distal Intergenic	8	116962736	117337297	374562	2	100859921	uc031tcc.1	-129065	ENSG00000249917	LINC00536	long intergenic non-protein coding RNA 536
chr16	22796682	22797276	595	*	0.598459785	0.004489932	0.099078895	Intron (uc021tfc.1/693131, intron 1 of 1)	16	22729603	22803363	73761	2	100500895	uc021tfd.1	6087	ENSG00000207688	MIR548AA2	microRNA 548aa-2
chr11	64673411	64673923	513	*	0.598406981	0.001633487	0.074144596	Promoter (2-3kb)	11	64662004	64670836	8833	2	23130	uc001obw.3	-2575	ENSG00000110046	ATG2A	autophagy related 2A
chr4	3211671	3212442	772	*	0.598392535	0.001027893	0.064424422	Exon (uc021xkv.1/3064, exon 47 of 67)	4	3250767	3258342	7576	1	345222	uc003ggs.3	-38325	ENSG00000188981	MSANTD1	Myb/SANT DNA binding domain containing 1
chr8	129262216	129263101	886	*	0.598063832	0.000349078	0.047373764	Distal Intergenic	8	129162362	129162434	73	1	100302281	uc022bbk.1	99854	ENSG00000221261	MIR1208	microRNA 1208
chr1	224097293	224098138	846	*	0.598009104	0.004229153	0.097706702	Distal Intergenic	1	223967595	224033674	66080	2	7159	uc010pvb.2	-63619	ENSG00000143514	TP53BP2	tumor protein p53 binding protein 2
chr12	52097614	52098159	546	*	0.597846837	0.003898672	0.095638939	Intron (uc001ryw.4/6334, intron 9 of 26)	12	52080152	52160035	79884	1	6334	uc001ryy.2	17462	ENSG00000196876	SCN8A	sodium voltage-gated channel alpha subunit 8
chr7	80417152	80417860	709	*	0.597677519	0.002028895	0.078933759	Intron (uc003uhj.3/10512, intron 12 of 17)	7	80371854	80548667	176814	2	10512	uc003uhj.3	130807	ENSG00000075223	SEMA3C	semaphorin 3C
chr9	88422623	88423241	619	*	0.597608654	0.00047757	0.051373389	Promoter (1-2kb)	9	88420917	88457794	36878	1	389765	uc004aog.2	1706	NA	LOC389765	kinesin family member 27 pseudogene
chr3	181965023	181966022	1000	*	0.597574487	0.008030313	0.120316567	Distal Intergenic	3	182164758	182204150	39393	2	401103	uc021xib.2	238128	ENSG00000241098	LINC01994	long intergenic non-protein coding RNA 1994
chr2	209215242	209215770	529	*	0.597368001	0.002152107	0.080077623	Exon (uc002vcz.3/200576, exon 37 of 42)	2	209224569	209359231	134663	1	5746	uc010zjb.2	-8799	ENSG00000144407	PTH2R	parathyroid hormone 2 receptor
chr3	48774714	48775602	889	*	0.597032931	0.000237608	0.044228475	Distal Intergenic	3	48730884	48754920	24037	2	51447	uc011bbv.2	-19794	ENSG00000068745	IP6K2	inositol hexakisphosphate kinase 2
chr1	178894445	178895243	799	*	0.597017033	0.00223495	0.080899326	Distal Intergenic	1	178818670	178840215	21546	2	9068	uc001gmb.3	-54230	ENSG00000116194	ANGPTL1	angiopoietin like 1
chr2	109647195	109647774	580	*	0.597015986	0.000539686	0.052832536	Distal Intergenic	2	109510927	109605828	94902	2	10913	uc010yws.2	-41367	ENSG00000135960	EDAR	ectodysplasin A receptor
chr3	146277290	146277952	663	*	0.596907303	0.006265091	0.109969845	Distal Intergenic	3	146245733	146262628	16896	2	5359	uc003ewa.2	-14662	ENSG00000188313	PLSCR1	phospholipid scramblase 1
chr2	223501530	223502369	840	*	0.596511487	0.001892199	0.077669457	Intron (uc002vne.1/10056, intron 5 of 16)	2	223436162	223520827	84666	2	10056	uc002vne.1	18458	ENSG00000116120	FARSB	phenylalanyl-tRNA synthetase subunit beta
chr17	54170632	54171324	693	*	0.596346023	0.005204516	0.103870271	Distal Intergenic	17	54230836	54560007	329172	1	162282	uc002iun.1	-59512	ENSG00000153930	ANKFN1	ankyrin repeat and fibronectin type III domain containing 1
chr2	197521529	197522047	519	*	0.596331343	0.006971216	0.114730374	Exon (uc002uto.1/284992, exon 3 of 7)	2	197504356	197597530	93175	1	284992	uc010zgs.1	17173	ENSG00000144395	CCDC150	coiled-coil domain containing 150
chr15	35172718	35173262	545	*	0.596290172	0.008338899	0.12217702	Intron (uc001ziv.3/9716, intron 27 of 34)	15	35080297	35087927	7631	2	70	uc001ziu.1	-84791	ENSG00000159251	ACTC1	actin alpha cardiac muscle 1
chr13	74276322	74277182	861	*	0.596119699	0.000747392	0.057827036	Intron (uc001vjf.3/11278, intron 7 of 7)	13	74260149	74708066	447918	2	11278	uc001vjf.3	430884	ENSG00000118922	KLF12	Kruppel like factor 12
chr12	93531746	93532262	517	*	0.595867016	0.00015803	0.040394575	Intron (uc021rbu.1/643339, intron 3 of 4)	12	93166285	93323107	156823	2	8411	uc001tck.3	-208639	ENSG00000102189	EEA1	early endosome antigen 1
chr2	96963774	96964678	905	*	0.595833169	0.000523014	0.052274767	Exon (uc002svu.3/23020, exon 7 of 45)	2	96940074	96971307	31234	2	23020	uc002svu.3	6629	ENSG00000144028	SNRNP200	small nuclear ribonucleoprotein U5 subunit 200
chr10	6295941	6296615	675	*	0.595202863	6.68E-05	0.036182105	Distal Intergenic	10	6319650	6377937	58288	1	399715	uc021pms.1	-23035	ENSG00000215244	LINC02649	long intergenic non-protein coding RNA 2649
chr7	19763364	19764168	805	*	0.595073233	0.001816838	0.076854882	Exon (uc003sur.3/256130, exon 4 of 5)	7	19735085	19748660	13576	2	221830	uc003sup.1	-14704	ENSG00000105849	TWISTNB	TWIST neighbor
chr8	117041729	117042448	720	*	0.595070236	0.00481028	0.10120507	Intron (uc031tcc.1/100859921, intron 7 of 13)	8	116962736	117337297	374562	2	100859921	uc031tcc.1	294849	ENSG00000249917	LINC00536	long intergenic non-protein coding RNA 536
chr18	11854399	11855303	905	*	0.594842949	0.0002893	0.045512545	Promoter (2-3kb)	18	11857437	11885683	28247	1	2774	uc010wzt.2	-2134	ENSG00000141404	GNAL	G protein subunit alpha L
chr19	41947333	41948191	859	*	0.594788524	0.000748721	0.057877934	Promoter (<=1kb)	19	41949063	41950670	1608	1	100170765	uc010xwc.2	-872	ENSG00000204978	ERICH4	glutamate rich 4
chr2	98595721	98596696	976	*	0.594761571	0.001409436	0.070542037	Intron (uc002syh.4/23505, intron 1 of 40)	2	98372801	98612354	239554	2	23505	uc002syh.4	15658	ENSG00000075568	TMEM131	transmembrane protein 131
chr15	25582877	25583591	715	*	0.594756119	0.002177477	0.080335238	3' UTR	15	25523490	25523556	67	1	338429	uc001zap.1	59387	ENSG00000239169	SNORD109B	small nucleolar RNA, C/D box 109B
chr12	92473538	92473981	444	*	0.594698138	0.009278714	0.127355006	Intron (uc031qiz.1/256021, intron 1 of 5)	12	92378752	92535489	156738	2	256021	uc031qiz.1	61508	ENSG00000257242	LINC01619	long intergenic non-protein coding RNA 1619
chr11	62344589	62345581	993	*	0.5945993	0.009938925	0.131065921	Promoter (2-3kb)	11	62327073	62342401	15329	2	1937	uc010rlw.1	-2188	ENSG00000254772	EEF1G	eukaryotic translation elongation factor 1 gamma
chr6	142196562	142197243	682	*	0.594310445	0.001080116	0.065388691	Intron (uc003qit.1/uc003qit.1, intron 3 of 4)	6	142396745	142409936	13192	2	4829	uc003qiu.3	212693	ENSG00000135577	NMBR	neuromedin B receptor
chr5	118460862	118461305	444	*	0.594288587	0.00459145	0.099822885	Intron (uc003ksc.1/1657, intron 10 of 12)	5	118407084	118584822	177739	1	1657	uc021ycw.1	53778	ENSG00000172869	DMXL1	Dmx like 1
chr5	80623067	80623863	797	*	0.594212012	0.001466546	0.071981698	Intron (uc011cto.1/26829, intron 1 of 1)	5	80597402	80608965	11564	1	84240	uc003khk.4	25665	ENSG00000131732	ZCCHC9	zinc finger CCHC-type containing 9
chr14	22865641	22866240	600	*	0.59405585	0.007976532	0.120267561	Intron (uc001wbw.2/uc001wbw.2, intron 2 of 5)	14	23033807	23058143	24337	2	1603	uc001wgl.2	191903	ENSG00000129562	DAD1	defender against cell death 1
chr12	123890808	123891304	497	*	0.593961145	0.002361323	0.082367873	Intron (uc001uew.3/387893, intron 7 of 7)	12	123868704	123893900	25197	1	387893	uc001uew.3	22104	ENSG00000183955	KMT5A	lysine methyltransferase 5A
chr20	1765367	1765866	500	*	0.593819621	0.000393888	0.048803459	Distal Intergenic	20	1754011	1760392	6382	2	100289473	uc021vzr.1	-4975	ENSG00000232528	LOC100289473	cytoskeleton associated protein 2-like pseudogene
chr12	121479464	121480191	728	*	0.593641576	0.000238255	0.044228475	Promoter (2-3kb)	12	121458095	121477045	18951	2	8638	uc031qjs.1	-2419	ENSG00000135114	OASL	2'-5'-oligoadenylate synthetase like
chr4	85789806	85790429	624	*	0.593591998	0.007180909	0.115737262	Intron (uc003hpd.3/23001, intron 3 of 67)	4	85730019	85818163	88145	2	23001	uc003hpf.3	27734	ENSG00000163625	WDFY3	WD repeat and FYVE domain containing 3
chr2	71521349	71521870	522	*	0.593555026	0.001663617	0.074194396	Intron (uc010fec.2/27332, intron 1 of 12)	2	71503723	71651168	147446	1	27332	uc010yqw.1	17626	ENSG00000075292	ZNF638	zinc finger protein 638
chr12	95196681	95197636	956	*	0.593548941	0.009325554	0.127600617	Distal Intergenic	12	95228174	95228804	631	1	160313	uc001tdk.2	-30538	ENSG00000216306	KRT19P2	keratin 19 pseudogene 2
chr4	8538725	8539260	536	*	0.593409581	0.002394631	0.082673221	Distal Intergenic	4	8581964	8591750	9787	1	27201	uc021xlj.2	-42704	ENSG00000155269	GPR78	G protein-coupled receptor 78
chr3	13180486	13181205	720	*	0.593339757	0.00667309	0.112870242	Distal Intergenic	3	12938542	13114617	176076	2	9922	uc011auw.2	-65869	ENSG00000144711	IQSEC1	IQ motif and Sec7 domain ArfGEF 1
chr7	30629972	30630589	618	*	0.593263603	0.00356241	0.092961661	Intron (uc003tbj.2/401320, intron 1 of 2)	7	30634181	30673648	39468	1	2617	uc003tbm.3	-3592	ENSG00000106105	GARS1	glycyl-tRNA synthetase 1
chr17	56776970	56777554	585	*	0.593253476	0.007725027	0.118963399	Intron (uc010woa.1/5889, intron 3 of 7)	17	56769968	56780690	10723	1	5889	uc010wob.1	7002	ENSG00000108384	RAD51C	RAD51 paralog C
chr6	144845018	144845371	354	*	0.593040896	0.009977536	0.131183116	Intron (uc003qkt.3/7402, intron 40 of 73)	6	144612873	145174170	561298	1	7402	uc003qkt.3	232145	ENSG00000152818	UTRN	utrophin
chr6	138639887	138640454	568	*	0.592955967	0.006951052	0.114660246	Intron (uc003qhu.3/57221, intron 27 of 33)	6	138725336	138734582	9247	1	23593	uc003qhw.1	-84882	ENSG00000051620	HEBP2	heme binding protein 2
chr2	61222507	61222911	405	*	0.592756584	0.002178276	0.080335238	Intron (uc010fci.3/150962, intron 4 of 17)	2	61236983	61240389	3407	2	150962	uc002sap.1	17478	ENSG00000162927	PUS10	pseudouridine synthase 10
chr5	37419145	37419620	476	*	0.592641668	0.003657429	0.093754753	Intron (uc010iva.1/55100, intron 5 of 11)	5	37379412	37752774	373363	1	55100	uc003jkv.3	39733	ENSG00000082068	WDR70	WD repeat domain 70
chr1	39508957	39509364	408	*	0.592616884	0.002858577	0.086576392	Distal Intergenic	1	39491967	39500308	8342	1	4725	uc001ccy.3	16990	ENSG00000168653	NDUFS5	NADH:ubiquinone oxidoreductase subunit S5
chr1	249110009	249110958	950	*	0.592567642	0.000304629	0.046261191	Promoter (<=1kb)	1	249104651	249109099	4449	2	80851	uc010pzp.1	-910	ENSG00000175137	SH3BP5L	SH3 binding domain protein 5 like
chr5	74785334	74786003	670	*	0.592257342	0.000337559	0.047373764	Intron (uc003kds.3/10087, intron 2 of 16)	5	74666928	74807454	140527	2	10087	uc003kds.3	21451	ENSG00000113163	CERT1	ceramide transporter 1
chr5	38416831	38417582	752	*	0.592072738	0.002770006	0.085969138	Intron (uc003jlb.2/133584, intron 11 of 21)	5	38403634	38465582	61949	1	133584	uc003jlf.2	13197	ENSG00000164318	EGFLAM	EGF like, fibronectin type III and laminin G domains
chr10	331113	331741	629	*	0.591944314	0.001902935	0.077786545	Intron (uc001ifp.3/22982, intron 34 of 36)	10	255829	300577	44749	1	10771	uc010pzy.2	75284	ENSG00000015171	ZMYND11	zinc finger MYND-type containing 11
chr18	21581294	21582084	791	*	0.59193473	0.004544112	0.099490003	Intron (uc002kuu.3/125488, intron 1 of 13)	18	21572737	21715574	142838	1	125488	uc002kuu.3	8557	ENSG00000168234	TTC39C	tetratricopeptide repeat domain 39C
chr10	105789076	105789589	514	*	0.591693094	3.91E-05	0.032699594	Downstream (1-2kb)	10	105807847	105807944	98	2	100126326	uc021pxp.1	18355	ENSG00000283788	MIR936	microRNA 936
chr3	156304531	156305121	591	*	0.591647463	0.002805223	0.086430561	Distal Intergenic	3	156257929	156272973	15045	2	6747	uc011bop.2	-31558	ENSG00000114850	SSR3	signal sequence receptor subunit 3
chr1	145600210	145600713	504	*	0.591576287	0.001433155	0.071010707	Intron (uc021ott.2/100288142, intron 99 of 131)	1	145592605	145610627	18023	2	10623	uc001eog.3	9914	ENSG00000186141	POLR3C	RNA polymerase III subunit C
chr6	88439419	88439823	405	*	0.591307208	0.001962677	0.078404757	Distal Intergenic	6	88384578	88411985	27408	2	55122	uc003pmk.3	-27434	ENSG00000135334	AKIRIN2	akirin 2
chr15	72862406	72862760	355	*	0.591108538	0.003742979	0.094341873	Exon (uc002aut.4/25820, exon 10 of 14)	15	72879558	72879654	97	1	693215	uc021spw.1	-16798	ENSG00000283798	MIR630	microRNA 630
chr9	110041326	110042108	783	*	0.591092	0.005770822	0.107325019	Distal Intergenic	9	110045517	110087594	42078	1	5887	uc011lwa.2	-3409	ENSG00000119318	RAD23B	RAD23 homolog B, nucleotide excision repair protein
chr3	114868845	114869336	492	*	0.591086435	0.003235432	0.089697812	Promoter (2-3kb)	3	114406073	114866127	460055	2	26137	uc003ebp.3	-2718	ENSG00000181722	ZBTB20	zinc finger and BTB domain containing 20
chr6	116444314	116444837	524	*	0.590858649	0.000180823	0.040736483	Promoter (2-3kb)	6	116440085	116447296	7212	2	1300	uc003pwm.3	2459	ENSG00000123500	COL10A1	collagen type X alpha 1 chain
chr17	28187519	28188075	557	*	0.590821771	0.0048318	0.101269289	Intron (uc002heo.1/85464, intron 1 of 14)	17	28256874	28383174	126301	1	374786	uc010wbi.1	-68799	ENSG00000176927	EFCAB5	EF-hand calcium binding domain 5
chr10	101444574	101445144	571	*	0.590818891	0.003874488	0.095269271	Intron (uc001kqa.4/57089, intron 5 of 12)	10	101419263	101471002	51740	1	57089	uc009xwl.3	25311	ENSG00000198018	ENTPD7	ectonucleoside triphosphate diphosphohydrolase 7
chr3	122335774	122336724	951	*	0.590477411	0.000650227	0.05542228	Promoter (1-2kb)	3	122334525	122355536	21012	1	165631	uc011bjt.1	1249	ENSG00000173200	PARP15	poly(ADP-ribose) polymerase family member 15
chr8	134907806	134908330	525	*	0.590285308	0.009289016	0.127355006	Distal Intergenic	8	134467091	134584183	117093	2	6482	uc003yum.2	-323623	ENSG00000008513	ST3GAL1	ST3 beta-galactoside alpha-2,3-sialyltransferase 1
chr6	53089580	53090040	461	*	0.590270814	0.001379134	0.070407689	Distal Intergenic	6	53141791	53141869	79	1	100847075	uc031sow.1	-51751	ENSG00000264056	MIR5685	microRNA 5685
chr10	94496153	94496764	612	*	0.590177057	0.004357688	0.098240656	Distal Intergenic	10	94449681	94455408	5728	1	3087	uc001kid.3	46472	ENSG00000152804	HHEX	hematopoietically expressed homeobox
chr12	69084216	69084845	630	*	0.590062672	8.85E-05	0.037418917	Promoter (2-3kb)	12	69081235	69136473	55239	1	57122	uc010stj.2	2981	ENSG00000111581	NUP107	nucleoporin 107
chr17	7472362	7473289	928	*	0.58979357	0.002383878	0.082512378	Promoter (2-3kb)	17	7475602	7478976	3375	1	100533955	uc031qyn.1	-2313	NA	SENP3-EIF4A1	SENP3-EIF4A1 readthrough (NMD candidate)
chr4	107220952	107221470	519	*	0.589674018	0.000129031	0.039091106	Intron (uc003hyc.2/93627, intron 2 of 23)	4	107236767	107270381	33615	1	9255	uc011cfg.2	-15297	ENSG00000164022	AIMP1	aminoacyl tRNA synthetase complex interacting multifunctional protein 1
chr6	125413324	125414001	678	*	0.589660525	0.002609244	0.084411905	Distal Intergenic	6	125474879	125584644	109766	1	7164	uc003pzu.1	-60878	ENSG00000111907	TPD52L1	TPD52 like 1
chr6	7404875	7405523	649	*	0.589642162	0.001146545	0.066646979	Promoter (1-2kb)	6	7402880	7418270	15391	1	83732	uc003mxo.3	1995	ENSG00000124784	RIOK1	RIO kinase 1
chr6	133121003	133121587	585	*	0.589624597	0.001021864	0.064406217	Promoter (1-2kb)	6	133093554	133119747	26194	2	116843	uc011eco.1	-1256	ENSG00000146409	SLC18B1	solute carrier family 18 member B1
chr3	12500603	12501422	820	*	0.589528377	0.005470548	0.105267487	Distal Intergenic	3	12525931	12574820	48890	1	80746	uc003bwz.3	-24509	ENSG00000154743	TSEN2	tRNA splicing endonuclease subunit 2
chr2	25974593	25975157	565	*	0.589453123	0.000809833	0.059293993	Intron (uc002rgs.2/55252, intron 10 of 11)	2	25964797	26003178	38382	2	55252	uc002rgt.1	28021	ENSG00000143970	ASXL2	ASXL transcriptional regulator 2
chr19	11517143	11518082	940	*	0.589215428	0.005356786	0.10464086	5' UTR	19	11493773	11530018	36246	2	57139	uc002mrm.2	11936	ENSG00000205517	RGL3	ral guanine nucleotide dissociation stimulator like 3
chr4	40807961	40808465	505	*	0.58920869	0.002757962	0.085969138	Intron (uc003gvi.4/79730, intron 10 of 10)	4	40812044	40859172	47129	2	323	uc003gvk.3	50707	ENSG00000163697	APBB2	amyloid beta precursor protein binding family B member 2
chr2	3060462	3061140	679	*	0.589154255	0.005878018	0.107990609	Intron (uc002qxh.1/uc002qxh.1, intron 3 of 6)	2	3192741	3323445	130705	2	7260	uc002qxi.2	262305	ENSG00000032389	EIPR1	EARP complex and GARP complex interacting protein 1
chr7	65944839	65945428	590	*	0.589135995	0.001507758	0.072370088	Distal Intergenic	7	65841031	65865395	24365	2	285908	uc003tux.4	-79444	ENSG00000179406	LINC00174	long intergenic non-protein coding RNA 174
chr15	93804715	93805462	748	*	0.589049268	0.006816144	0.113663623	Distal Intergenic	15	93586636	93632443	45808	2	56963	uc002bss.2	-172272	ENSG00000182175	RGMA	repulsive guidance molecule BMP co-receptor a
chr4	40478802	40479705	904	*	0.588961068	0.006602678	0.112228974	Intron (uc003gvd.2/54502, intron 1 of 4)	4	40504057	40504136	80	2	100616274	uc021xns.1	24431	ENSG00000263642	MIR4802	microRNA 4802
chr15	35791908	35792287	380	*	0.588950978	0.003812755	0.094775223	Intron (uc001zja.3/89978, intron 3 of 8)	15	35838396	36151202	312807	1	100507466	uc001zjc.3	-46109	NA	DPH6-DT	DPH6 divergent transcript
chr6	151801494	151802469	976	*	0.588826831	0.003456217	0.091937278	Distal Intergenic	6	151815175	151942328	127154	1	80129	uc003qol.3	-12706	ENSG00000120262	CCDC170	coiled-coil domain containing 170
chr16	86140722	86141336	615	*	0.588796527	0.001503822	0.072326349	Distal Intergenic	16	86320037	86326995	6959	1	146513	uc021tmf.1	-178701	ENSG00000268532	LINC02135	long intergenic non-protein coding RNA 2135
chr12	654029	654820	792	*	0.588749371	0.000410082	0.049260682	Promoter (1-2kb)	12	652299	664596	12298	1	283358	uc001qij.1	1730	ENSG00000139044	B4GALNT3	beta-1,4-N-acetyl-galactosaminyltransferase 3
chr2	136504672	136505649	978	*	0.588684293	3.11E-05	0.030520689	Intron (uc002tur.3/23190, intron 1 of 12)	2	136511109	136542633	31525	1	23190	uc002tus.3	-5460	ENSG00000144224	UBXN4	UBX domain protein 4
chr14	56567054	56567496	443	*	0.588678527	0.006829819	0.113720524	Distal Intergenic	14	56585093	56768031	182939	1	57161	uc001xch.3	-17597	ENSG00000139946	PELI2	pellino E3 ubiquitin protein ligase family member 2
chr5	156817156	156818042	887	*	0.588664176	0.000169775	0.040736483	Exon (uc011ddn.2/26999, exon 29 of 30)	5	156768607	156772729	4123	2	408263	uc003lwu.2	-44427	ENSG00000172568	FNDC9	fibronectin type III domain containing 9
chr1	229192520	229193235	716	*	0.588561565	0.00797416	0.120267561	Distal Intergenic	1	229406809	229441640	34832	1	5867	uc001hth.4	-213574	ENSG00000168118	RAB4A	RAB4A, member RAS oncogene family
chr7	40046819	40047446	628	*	0.588316753	0.000111367	0.037895438	Intron (uc003thh.4/8621, intron 5 of 13)	7	40027198	40109667	82470	1	8621	uc011kbf.2	19621	ENSG00000065883	CDK13	cyclin dependent kinase 13
chr8	117773410	117774163	754	*	0.588092447	0.003211519	0.089448754	Intron (uc003yob.3/8667, intron 1 of 9)	8	117657055	117778494	121440	2	8667	uc003yob.3	4331	ENSG00000147677	EIF3H	eukaryotic translation initiation factor 3 subunit H
chr5	93880419	93881088	670	*	0.587916537	0.001640382	0.074151363	Intron (uc011cuk.2/285600, intron 2 of 20)	5	93486556	93954309	467754	2	285600	uc011cuk.2	73221	ENSG00000185261	KIAA0825	KIAA0825
chr4	56727924	56728535	612	*	0.587834918	0.006395347	0.110914509	Intron (uc003hbe.1/55763, intron 3 of 18)	4	56719816	56771244	51429	1	55763	uc003hbg.1	8108	ENSG00000090989	EXOC1	exocyst complex component 1
chr8	96031986	96032601	616	*	0.587800768	0.004545192	0.099490003	Intron (uc003yhi.3/137682, intron 2 of 9)	8	96037214	96070944	33731	1	137682	uc003yhj.3	-4613	ENSG00000156170	NDUFAF6	NADH:ubiquinone oxidoreductase complex assembly factor 6
chr14	35518007	35518488	482	*	0.587556591	0.003859568	0.095235975	Promoter (2-3kb)	14	35515610	35552589	36980	1	283635	uc001wsq.3	2397	ENSG00000151327	FAM177A1	family with sequence similarity 177 member A1
chr12	116510078	116510773	696	*	0.58748347	9.39E-05	0.037598558	Intron (uc001tvw.3/23389, intron 4 of 30)	12	116586365	116586459	95	2	693205	uc021reh.1	75686	ENSG00000207967	MIR620	microRNA 620
chr3	12246716	12247135	420	*	0.587417362	0.001531366	0.072981916	Distal Intergenic	3	12194568	12200851	6284	2	7079	uc003bwo.3	-45865	ENSG00000157150	TIMP4	TIMP metallopeptidase inhibitor 4
chr13	36921262	36921825	564	*	0.587366033	0.00506617	0.102930066	Promoter (<=1kb)	13	36875775	36920934	45160	2	23111	uc001uvo.3	-328	ENSG00000133104	SPART	spartin
chr4	166054755	166055319	565	*	0.587295969	0.005821137	0.10767897	Distal Intergenic	4	165997230	166034024	36795	2	201931	uc003iqz.4	-20731	ENSG00000170088	TMEM192	transmembrane protein 192
chr1	232888895	232889510	616	*	0.587130346	0.00140911	0.070542037	Distal Intergenic	1	232940638	232946092	5455	1	54627	uc001hvh.2	-51128	ENSG00000212916	MAP10	microtubule associated protein 10
chr2	172929767	172930224	458	*	0.586916086	0.000132685	0.039130403	Intron (uc002uhk.3/254042, intron 3 of 9)	2	172950208	172951866	1659	1	1745	uc010fqj.1	-19984	ENSG00000144355	DLX1	distal-less homeobox 1
chr2	101654859	101655509	651	*	0.586800028	0.000236952	0.044228475	Exon (uc002tau.4/11138, exon 5 of 18)	2	101623690	101676001	52312	2	11138	uc002tau.4	20492	ENSG00000204634	TBC1D8	TBC1 domain family member 8
chr10	101372984	101373840	857	*	0.58656336	0.004146712	0.097336256	Promoter (<=1kb)	10	101370275	101372701	2427	2	81894	uc021pwz.1	-283	ENSG00000155287	SLC25A28	solute carrier family 25 member 28
chr2	213895575	213896148	574	*	0.586548648	0.004318404	0.097897779	Intron (uc002vej.3/22807, intron 6 of 8)	2	213864411	213879996	15586	2	22807	uc002vei.3	-15579	ENSG00000030419	IKZF2	IKAROS family zinc finger 2
chr12	92482617	92483432	816	*	0.586505635	0.009221626	0.127112512	Intron (uc031qiz.1/256021, intron 1 of 5)	12	92378752	92535489	156738	2	256021	uc031qiz.1	52057	ENSG00000257242	LINC01619	long intergenic non-protein coding RNA 1619
chr6	134658929	134659777	849	*	0.586480509	0.007435888	0.11725168	Distal Intergenic	6	134580931	134639196	58266	2	6446	uc003qep.3	-19733	ENSG00000118515	SGK1	serum/glucocorticoid regulated kinase 1
chr12	1897783	1898449	667	*	0.586479455	0.000640128	0.055219817	3' UTR	12	1904834	1920889	16056	2	93589	uc021qsy.1	22440	ENSG00000151062	CACNA2D4	calcium voltage-gated channel auxiliary subunit alpha2delta 4
chr14	92893663	92894168	506	*	0.586432874	0.000712821	0.057230114	Intron (uc001yai.3/123041, intron 2 of 16)	14	92905679	92967825	62147	1	123041	uc010auj.3	-11511	ENSG00000140090	SLC24A4	solute carrier family 24 member 4
chr8	126608360	126608753	394	*	0.586234414	0.003076809	0.088114764	Distal Intergenic	8	126445943	126450644	4702	1	10221	uc010mdn.3	162417	ENSG00000173334	TRIB1	tribbles pseudokinase 1
chr3	45973462	45974310	849	*	0.58612611	0.004451913	0.098968471	Intron (uc003cpb.5/79443, intron 15 of 17)	3	45984973	45989845	4873	1	10663	uc003cpc.1	-10663	ENSG00000172215	CXCR6	C-X-C motif chemokine receptor 6
chr12	47940135	47940774	640	*	0.58610859	0.009003216	0.125891136	Distal Intergenic	12	48055715	48099844	44130	2	79657	uc001rpr.3	159070	ENSG00000005175	RPAP3	RNA polymerase II associated protein 3
chr2	70732715	70733628	914	*	0.586081158	2.94E-05	0.030520689	Intron (uc010fdq.3/7039, intron 2 of 5)	2	70674412	70780770	106359	2	7039	uc010fdq.3	47142	ENSG00000163235	TGFA	transforming growth factor alpha
chr15	57058184	57058794	611	*	0.585967234	0.002185372	0.080335238	Intron (uc002adw.1/54816, intron 6 of 23)	15	56991558	57025787	34230	2	54816	uc002ady.3	-32397	ENSG00000137871	ZNF280D	zinc finger protein 280D
chr22	43225994	43226580	587	*	0.585900042	0.001734864	0.075525577	Intron (uc003bdd.2/26286, intron 6 of 15)	22	43192532	43253408	60877	2	26286	uc003bdd.2	26828	ENSG00000242247	ARFGAP3	ADP ribosylation factor GTPase activating protein 3
chr14	45477302	45477738	437	*	0.585733568	0.001148365	0.066646979	3' UTR	14	45431416	45543634	112219	1	23116	uc010anc.3	45886	ENSG00000198718	TOGARAM1	TOG array regulator of axonemal microtubules 1
chr11	76638083	76638621	539	*	0.585336618	0.002158312	0.080077623	Intron (uc010rsg.1/55331, intron 3 of 8)	11	76571983	76734850	162868	1	55331	uc010rsj.1	66100	ENSG00000078124	ACER3	alkaline ceramidase 3
chr5	130540376	130540937	562	*	0.5852134	0.002985417	0.08726683	3' UTR	5	130506641	130541119	34479	1	90624	uc003kvg.1	33735	ENSG00000186687	LYRM7	LYR motif containing 7
chr1	153328935	153329679	745	*	0.585167882	0.006769004	0.113506638	Promoter (<=1kb)	1	153330330	153333503	3174	1	6280	uc001fbq.3	-651	ENSG00000163220	S100A9	S100 calcium binding protein A9
chr16	72206102	72206989	888	*	0.585022325	0.001008419	0.064406217	Promoter (<=1kb)	16	72152996	72206349	53354	2	83449	uc002fcf.3	0	ENSG00000118557	PMFBP1	polyamine modulated factor 1 binding protein 1
chr15	70091022	70091458	437	*	0.585004361	0.004269164	0.097826337	Distal Intergenic	15	70127573	70135306	7734	1	414926	uc002asj.3	-36115	ENSG00000245750	LINC00593	long intergenic non-protein coding RNA 593
chr1	38046948	38047633	686	*	0.584873495	0.007351601	0.11674824	Intron (uc001cbk.3/29889, intron 8 of 15)	1	38032413	38061586	29174	2	29889	uc001cbk.3	13953	ENSG00000134697	GNL2	G protein nucleolar 2
chr20	62651125	62651846	722	*	0.584861112	3.79E-05	0.032699594	Intron (uc002yho.3/24148, intron 12 of 20)	20	62665697	62671315	5619	1	284739	uc002yhq.3	-13851	ENSG00000196421	C20orf204	chromosome 20 open reading frame 204
chr3	129532795	129533167	373	*	0.58479318	0.002616528	0.084442849	Intron (uc021xdy.1/23023, intron 3 of 5)	3	129366635	129513259	146625	2	23023	uc011blc.2	-19536	ENSG00000172765	TMCC1	transmembrane and coiled-coil domain family 1
chr8	103836617	103837169	553	*	0.584778185	0.008422317	0.122497748	Downstream (1-2kb)	8	103838536	103876397	37862	2	51582	uc003ykx.3	39228	ENSG00000155096	AZIN1	antizyme inhibitor 1
chr15	49312169	49312621	453	*	0.58477571	0.003467038	0.09201859	Intron (uc001zxd.2/9728, intron 7 of 16)	15	49280835	49338760	57926	2	9728	uc001zxd.2	26139	ENSG00000138593	SECISBP2L	SECIS binding protein 2 like
chr12	29587796	29588768	973	*	0.584722968	0.001503239	0.072326349	Intron (uc031qgu.1/101055625, intron 1 of 2)	12	29542227	29640257	98031	1	101055625	uc031qgw.1	45569	ENSG00000257599	OVCH1-AS1	OVCH1 antisense RNA 1
chr3	10059519	10059936	418	*	0.584636705	0.000234843	0.044228475	Exon (uc021wsx.1/uc021wsx.1, exon 1 of 1)	3	10048102	10052779	4678	2	401052	uc003bur.1	-6740	NA	NA	NA
chr7	6636205	6636735	531	*	0.584488579	0.002079608	0.079478629	Intron (uc003sqo.1/79034, intron 3 of 5)	7	6629915	6648355	18441	1	79034	uc003sqp.1	6290	ENSG00000146576	C7orf26	chromosome 7 open reading frame 26
chr12	106620774	106621591	818	*	0.584392918	0.004364287	0.098313104	Distal Intergenic	12	106631659	106641713	10055	2	10970	uc001tlk.3	20122	ENSG00000136026	CKAP4	cytoskeleton associated protein 4
chr1	88995253	88996103	851	*	0.584157592	0.004835418	0.101269289	Distal Intergenic	1	89149922	89301938	152017	1	5586	uc001dmn.3	-153819	ENSG00000065243	PKN2	protein kinase N2
chr1	230542453	230542955	503	*	0.584150795	0.004653216	0.10031178	Intron (uc031psq.1/79605, intron 1 of 6)	1	230457392	230561674	104283	2	79605	uc031psq.1	18719	ENSG00000177614	PGBD5	piggyBac transposable element derived 5
chr4	106183792	106184457	666	*	0.583972422	0.000276129	0.044636074	Intron (uc003hxk.3/54790, intron 8 of 10)	4	106155054	106194075	39022	1	54790	uc003hxj.2	28738	ENSG00000168769	TET2	tet methylcytosine dioxygenase 2
chr1	225617173	225617867	695	*	0.583923273	0.003096181	0.088364008	Promoter (<=1kb)	1	225589204	225616557	27354	2	3930	uc001hoz.3	-616	ENSG00000143815	LBR	lamin B receptor
chr12	104723342	104723875	534	*	0.583866655	0.000707545	0.05717812	Intron (uc021rcx.2/7296, intron 13 of 16)	12	104703623	104744085	40463	1	7296	uc009zun.4	19719	ENSG00000198431	TXNRD1	thioredoxin reductase 1
chr16	18840429	18841024	596	*	0.583817779	0.00050047	0.051749325	Exon (uc010bwa.3/23049, exon 30 of 39)	16	18849785	18861789	12005	2	23049	uc021ted.1	20765	ENSG00000157106	SMG1	SMG1 nonsense mediated mRNA decay associated PI3K related kinase
chr22	25824821	25825545	725	*	0.583459535	0.004250975	0.097826337	Distal Intergenic	22	25844054	25857645	13592	1	1416	uc003abt.4	-18509	ENSG00000100058	CRYBB2P1	crystallin beta B2 pseudogene 1
chr5	142373602	142374112	511	*	0.583453679	0.003263756	0.089963193	Intron (uc003lmt.3/23092, intron 11 of 22)	5	142239170	142248475	9306	2	100874239	uc003lmv.3	-125127	ENSG00000226272	ARHGAP26-AS1	ARHGAP26 antisense RNA 1
chr10	129054631	129055302	672	*	0.583413126	0.000979796	0.064149239	Intron (uc001ljt.3/1793, intron 28 of 51)	10	128933690	128994422	60733	2	642938	uc001ljv.1	-60209	ENSG00000188916	INSYN2A	inhibitory synaptic factor 2A
chr4	15409423	15409947	525	*	0.583289349	0.000952735	0.063396244	Intron (uc003gno.3/114905, intron 1 of 2)	4	15429629	15447791	18163	1	114905	uc003gnp.3	-19682	ENSG00000163145	C1QTNF7	C1q and TNF related 7
chr11	72659784	72660422	639	*	0.583279661	0.005282583	0.104361512	Intron (uc001oth.4/9873, intron 7 of 18)	11	72525451	72554717	29267	1	89849	uc009ytj.2	134333	ENSG00000168010	ATG16L2	autophagy related 16 like 2
chr2	180914599	180915209	611	*	0.583261039	0.00371872	0.094187514	Distal Intergenic	2	180809604	180871840	62237	2	57703	uc002unp.2	-42759	ENSG00000163510	CWC22	CWC22 spliceosome associated protein homolog
chr8	143716936	143717734	799	*	0.58316758	0.007020749	0.115017841	Distal Intergenic	8	143692405	143695833	3429	2	23237	uc003ywn.2	-21103	ENSG00000198576	ARC	activity regulated cytoskeleton associated protein
chr1	65563056	65563854	799	*	0.58310154	0.008038581	0.120381278	Distal Intergenic	1	65524117	65524191	75	2	406893	uc001dbx.3	-38865	ENSG00000199135	MIR101-1	microRNA 101-1
chr20	5048558	5049265	708	*	0.582868977	0.000251494	0.044557039	3' UTR	20	5049129	5093733	44605	2	29058	uc010gbi.3	44468	ENSG00000089063	TMEM230	transmembrane protein 230
chr8	25305971	25306514	544	*	0.582682982	0.003146733	0.088877521	Intron (uc003xek.3/5520, intron 7 of 10)	8	25285364	25315984	30621	2	54793	uc003xeo.3	9470	ENSG00000104756	KCTD9	potassium channel tetramerization domain containing 9
chr19	36974546	36975075	530	*	0.582669444	0.005452619	0.105210515	Intron (uc002oea.4/84924, intron 1 of 4)	19	36936021	36980337	44317	2	84924	uc002oea.4	5262	ENSG00000186017	ZNF566	zinc finger protein 566
chr21	46341017	46341539	523	*	0.58251237	0.002863082	0.086580746	Promoter (<=1kb)	21	46305868	46340965	35098	2	3689	uc011afl.1	-52	ENSG00000160255	ITGB2	integrin subunit beta 2
chr17	21042119	21043096	978	*	0.582383006	0.006796018	0.113639122	Intron (uc002gyo.3/25979, intron 1 of 6)	17	21030241	21095285	65045	1	25979	uc002gyo.3	11878	ENSG00000109016	DHRS7B	dehydrogenase/reductase 7B
chr15	45862158	45862742	585	*	0.582366147	0.004160045	0.097477165	Distal Intergenic	15	45879417	45901909	22493	1	26258	uc001zvq.3	-16675	ENSG00000104164	BLOC1S6	biogenesis of lysosomal organelles complex 1 subunit 6
chr20	5770286	5770965	680	*	0.582153	0.000205576	0.043073368	Intron (uc002wmf.3/149840, intron 2 of 2)	20	5731043	5844559	113517	1	149840	uc002wmf.3	39243	ENSG00000171984	SHLD1	shieldin complex subunit 1
chr14	39659344	39660029	686	*	0.582064959	5.69E-06	0.015647368	Distal Intergenic	14	39644387	39652422	8036	1	5411	uc001wuw.4	14957	ENSG00000100941	PNN	pinin, desmosome associated protein
chr3	189718461	189719176	716	*	0.58175197	0.000676249	0.0563004	Intron (uc011bsk.2/55214, intron 1 of 14)	3	189674517	189838908	164392	2	55214	uc011bsk.2	119732	ENSG00000090530	P3H2	prolyl 3-hydroxylase 2
chr2	8007363	8008062	700	*	0.581725736	0.008481432	0.12283062	Distal Intergenic	2	8062556	8116977	54422	2	339788	uc002qyw.3	108915	ENSG00000235665	LINC00298	long intergenic non-protein coding RNA 298
chr2	144032113	144032604	492	*	0.581562715	0.003151046	0.088914517	Intron (uc010zbl.1/55843, intron 6 of 7)	2	143886899	144525921	639023	1	55843	uc002tvm.4	145214	ENSG00000075884	ARHGAP15	Rho GTPase activating protein 15
chr1	59042791	59043585	795	*	0.581557732	0.004378324	0.098399324	Promoter (<=1kb)	1	59041095	59043166	2072	2	4070	uc001cyz.4	0	ENSG00000184292	TACSTD2	tumor associated calcium signal transducer 2
chr2	174789583	174790124	542	*	0.581507105	0.000332615	0.047373764	Intron (uc002uie.3/6670, intron 2 of 4)	2	174771187	174828947	57761	2	6670	uc002uie.3	38823	ENSG00000172845	SP3	Sp3 transcription factor
chr6	170390726	170391502	777	*	0.581400787	0.00324477	0.089781831	Distal Intergenic	6	170563422	170571657	8236	2	154449	uc003qxl.2	180155	ENSG00000230960	LOC154449	uncharacterized LOC154449
chr2	38487564	38488168	605	*	0.581301277	0.000161511	0.040394575	Distal Intergenic	2	38522029	38603672	81644	2	64225	uc010ynm.2	115504	ENSG00000119787	ATL2	atlastin GTPase 2
chr2	101659287	101660081	795	*	0.581116785	0.000716392	0.057235233	Intron (uc002tau.4/11138, intron 3 of 17)	2	101623690	101676001	52312	2	11138	uc002tau.4	15920	ENSG00000204634	TBC1D8	TBC1 domain family member 8
chr11	15600744	15601576	833	*	0.581043717	0.004228295	0.097706702	Distal Intergenic	11	15170648	15268756	98109	1	387755	uc010rcs.3	430096	ENSG00000188487	INSC	INSC spindle orientation adaptor protein
chr5	134492009	134492803	795	*	0.580893102	0.004375244	0.098377109	Intron (uc003laj.2/100996485, intron 2 of 5)	5	134571924	134583867	11944	2	340073	uc003lak.3	91064	ENSG00000249647	C5orf66-AS2	C5orf66 antisense RNA 2
chr3	149581053	149581499	447	*	0.580887726	0.000411501	0.049260682	Intron (uc003exn.4/11342, intron 4 of 10)	3	149589816	149679925	90110	1	11342	uc010hvh.3	-8317	ENSG00000082996	RNF13	ring finger protein 13
chr6	24687172	24688170	999	*	0.580847462	0.00276778	0.085969138	5' UTR	6	24667263	24705295	38033	1	55856	uc010jpv.3	19909	ENSG00000112304	ACOT13	acyl-CoA thioesterase 13
chr2	30733868	30734316	449	*	0.580839257	0.000284935	0.045280093	Intron (uc002rnj.3/253558, intron 2 of 6)	2	30670137	30867091	196955	1	253558	uc010ymq.2	63731	ENSG00000172954	LCLAT1	lysocardiolipin acyltransferase 1
chr12	94596279	94597046	768	*	0.580776923	0.001280967	0.069377981	Intron (uc001tdc.3/10154, intron 4 of 30)	12	94648304	94701451	53148	1	10154	uc010sut.2	-51258	ENSG00000136040	PLXNC1	plexin C1
chr2	200839025	200839732	708	*	0.580750851	0.004258102	0.097826337	Distal Intergenic	2	200806806	200820459	13654	2	129450	uc002uvl.3	-18566	ENSG00000162971	TYW5	tRNA-yW synthesizing protein 5
chr15	80990446	80991009	564	*	0.580648043	0.000386024	0.048648255	Promoter (2-3kb)	15	80987652	81047962	60311	1	58489	uc002bfu.3	2794	ENSG00000136379	ABHD17C	abhydrolase domain containing 17C
chr3	67450873	67451337	465	*	0.580566789	0.000447191	0.050323385	Exon (uc021xae.1/8801, exon 10 of 11)	3	67425141	67578646	153506	2	8801	uc010hob.3	127309	ENSG00000172340	SUCLG2	succinate-CoA ligase GDP-forming beta subunit
chr5	142609869	142610588	720	*	0.580366568	0.006662391	0.112786935	Distal Intergenic	5	142661151	142780417	119267	2	2908	uc031slp.1	169829	ENSG00000113580	NR3C1	nuclear receptor subfamily 3 group C member 1
chr5	126103296	126103812	517	*	0.580344548	0.004210585	0.097672265	Distal Intergenic	5	126112315	126172712	60398	1	4001	uc003kud.2	-8503	ENSG00000113368	LMNB1	lamin B1
chr1	169993387	169994018	632	*	0.580330096	0.003179435	0.089180583	Promoter (1-2kb)	1	169890470	169995042	104573	2	22920	uc010plx.2	1024	ENSG00000075945	KIFAP3	kinesin associated protein 3
chr12	129451947	129452734	788	*	0.580322923	0.002730088	0.085597829	Intron (uc001uhx.1/144423, intron 7 of 7)	12	129348681	129469509	120829	1	144423	uc010tbh.1	103266	ENSG00000151948	GLT1D1	glycosyltransferase 1 domain containing 1
chr2	100276046	100276801	756	*	0.580191128	0.001352201	0.070407689	Intron (uc002taf.3/3899, intron 11 of 23)	2	100016938	100106480	89543	2	51455	uc002tad.3	-169566	ENSG00000135945	REV1	REV1 DNA directed polymerase
chr2	113112287	113113043	757	*	0.580174558	0.006307	0.11020498	Distal Intergenic	2	113057426	113063330	5905	1	376940	uc002thr.1	54861	ENSG00000188177	ZC3H6	zinc finger CCCH-type containing 6
chr7	140102176	140103032	857	*	0.58002271	0.002536966	0.083868183	Promoter (<=1kb)	7	140103843	140126050	22208	1	401409	uc010lni.2	-811	ENSG00000146955	RAB19	RAB19, member RAS oncogene family
chr15	60736796	60737279	484	*	0.579947692	0.006199997	0.109827554	Intron (uc002ago.4/79664, intron 11 of 15)	15	60730033	60745983	15951	2	79664	uc002agq.4	8704	ENSG00000128915	ICE2	interactor of little elongation complex ELL subunit 2
chr12	14719627	14720368	742	*	0.57992504	0.002697892	0.085285474	Promoter (<=1kb)	12	14656597	14720791	64195	2	79887	uc001rcc.1	423	ENSG00000121316	PLBD1	phospholipase B domain containing 1
chr17	58159354	58160207	854	*	0.579880847	0.000242587	0.044228475	Downstream (<1kb)	17	58120552	58156292	35741	2	63897	uc002iyk.1	-3062	ENSG00000068097	HEATR6	HEAT repeat containing 6
chr12	129425370	129426053	684	*	0.579846891	0.003825417	0.094889422	Intron (uc001uhx.1/144423, intron 4 of 7)	12	129348681	129469509	120829	1	144423	uc010tbh.1	76689	ENSG00000151948	GLT1D1	glycosyltransferase 1 domain containing 1
chr9	133998278	133999240	963	*	0.579844749	0.004559922	0.099578419	Promoter (1-2kb)	9	134000981	134053797	52817	1	8021	uc004caf.1	-1741	ENSG00000126883	NUP214	nucleoporin 214
chr2	43458074	43458557	484	*	0.579454684	0.001561422	0.07307033	3' UTR	2	43454350	43455994	1645	1	100129726	uc010ynx.1	3724	ENSG00000279873	LINC01126	long intergenic non-protein coding RNA 1126
chr1	152021970	152022873	904	*	0.579320994	0.006643117	0.112626509	Distal Intergenic	1	152004982	152009511	4530	2	6282	uc001ezn.3	-12459	ENSG00000163191	S100A11	S100 calcium binding protein A11
chr10	30016272	30016755	484	*	0.579071676	0.006598093	0.112228974	Intron (uc001iuu.1/6840, intron 1 of 35)	10	29746277	30024730	278454	2	6840	uc001iuu.1	7975	ENSG00000197321	SVIL	supervillin
chr2	191200366	191201071	706	*	0.578873744	0.002570826	0.084083696	Distal Intergenic	2	191208196	191236391	28196	1	3628	uc002urx.4	-7125	ENSG00000151689	INPP1	inositol polyphosphate-1-phosphatase
chr16	22386837	22387486	650	*	0.578733378	0.000169359	0.040736483	Promoter (<=1kb)	16	22357257	22385938	28682	2	1039	uc002dkn.3	-899	ENSG00000140743	CDR2	cerebellar degeneration related protein 2
chr5	150106123	150106760	638	*	0.578605596	0.009995521	0.131213443	Intron (uc003lsu.3/51164, intron 8 of 12)	5	150070352	150080669	10318	2	55696	uc003lst.3	-25454	ENSG00000086589	RBM22	RNA binding motif protein 22
chr17	49203786	49204282	497	*	0.578527581	0.001488786	0.07212099	Distal Intergenic	17	49039535	49198226	158692	2	9043	uc002itd.3	-5560	ENSG00000008294	SPAG9	sperm associated antigen 9
chr6	160418306	160418991	686	*	0.57852621	0.00249648	0.083378464	Intron (uc003qta.3/3482, intron 2 of 47)	6	160424323	160428696	4374	2	100271873	uc031sqx.1	9705	ENSG00000268257	AIRN	antisense of IGF2R non-protein coding RNA
chr20	20829487	20830358	872	*	0.578418171	0.0030471	0.087771601	Distal Intergenic	20	20370272	20693266	322995	2	57186	uc010zsg.2	-136221	ENSG00000188559	RALGAPA2	Ral GTPase activating protein catalytic alpha subunit 2
chr2	233713705	233714578	874	*	0.578417195	0.000360494	0.047562697	Intron (uc002vth.4/26058, intron 26 of 27)	2	233734994	233741107	6114	1	389084	uc002vtr.1	-20416	ENSG00000182600	SNORC	secondary ossification center associated regulator of chondrocyte maturation
chr3	11232162	11232849	688	*	0.578311938	0.000584037	0.0537633	Intron (uc010hdr.3/3269, intron 1 of 1)	3	11267669	11304939	37271	1	3269	uc010hdt.3	-34820	ENSG00000196639	HRH1	histamine receptor H1
chr2	222382957	222383500	544	*	0.578264465	0.003365999	0.091076981	Intron (uc002vmq.3/2043, intron 3 of 17)	2	222289929	222437001	147073	2	2043	uc002vmr.2	53501	ENSG00000116106	EPHA4	EPH receptor A4
chr1	28958632	28959234	603	*	0.578000247	0.000763969	0.058056941	Intron (uc001bqx.3/6883, intron 1 of 5)	1	28929609	28969604	39996	2	6883	uc001bqx.3	10370	ENSG00000120656	TAF12	TATA-box binding protein associated factor 12
chr11	121499075	121499852	778	*	0.57797934	0.001657562	0.074151363	Intron (uc001pxx.3/6653, intron 47 of 47)	11	121461128	121504471	43344	1	6653	uc010rzq.1	37947	ENSG00000137642	SORL1	sortilin related receptor 1
chr2	71211736	71212687	952	*	0.577924709	0.000652354	0.055439465	3' UTR	2	71205575	71212629	7055	1	79998	uc002shl.4	6161	ENSG00000144031	ANKRD53	ankyrin repeat domain 53
chr3	47676515	47677277	763	*	0.577719172	0.002032607	0.078951931	Exon (uc011bbc.1/6599, exon 10 of 14)	3	47627378	47721998	94621	2	6599	uc011bbc.1	44721	ENSG00000173473	SMARCC1	SWI/SNF related, matrix associated, actin dependent regulator of chromatin subfamily c member 1
chr11	73118859	73119347	489	*	0.577547435	0.001937006	0.078193726	Intron (uc001oty.1/23201, intron 6 of 7)	11	73104289	73108519	4231	1	84957	uc001otx.3	14570	ENSG00000054967	RELT	RELT TNF receptor
chr7	137787359	137787758	400	*	0.577385308	0.00696281	0.114697995	Intron (uc011kqb.1/6718, intron 7 of 7)	7	137776514	137803050	26537	1	6718	uc010lmy.1	10845	ENSG00000122787	AKR1D1	aldo-keto reductase family 1 member D1
chr3	170025905	170026414	510	*	0.577369329	0.0001733	0.040736483	Distal Intergenic	3	170009435	170023770	14336	1	5584	uc003fgt.2	16470	ENSG00000163558	PRKCI	protein kinase C iota
chr8	48441040	48442020	981	*	0.577099227	0.002610754	0.084431744	Intron (uc011lcz.2/23514, intron 7 of 7)	8	48352885	48648563	295679	1	23514	uc010lxt.3	88155	ENSG00000164808	SPIDR	scaffold protein involved in DNA repair
chr11	1831519	1832119	601	*	0.577074352	0.003097781	0.088364008	Distal Intergenic	11	1848709	1857514	8806	1	90019	uc010qxb.1	-16590	ENSG00000149043	SYT8	synaptotagmin 8
chr21	16002585	16003228	644	*	0.577030465	0.007549308	0.118065858	Intron (uc031rux.1/388813, intron 1 of 6)	21	15964484	16015428	50945	2	388813	uc031rux.1	12200	ENSG00000155307	LOC388813	uncharacterized protein ENSP00000383407-like
chr5	163390482	163391288	807	*	0.576752446	0.008295666	0.121903881	Distal Intergenic	5	162944463	162946359	1897	1	27430	uc003lzm.4	446019	ENSG00000038274	MAT2B	methionine adenosyltransferase 2B
chr7	8227458	8228243	786	*	0.576703527	0.000144218	0.03988833	Intron (uc010ktr.3/3382, intron 5 of 13)	7	8152815	8275570	122756	2	3382	uc010ktr.3	47327	ENSG00000003147	ICA1	islet cell autoantigen 1
chr6	17775895	17776419	525	*	0.576655118	0.004603686	0.099838866	Intron (uc003nce.2/63971, intron 2 of 6)	6	17759414	17779475	20062	2	63971	uc003nce.2	3056	ENSG00000137177	KIF13A	kinesin family member 13A
chr8	117647327	117648041	715	*	0.576419655	0.002666872	0.08499027	Distal Intergenic	8	117657055	117768062	111008	2	8667	uc003yoa.3	120021	ENSG00000147677	EIF3H	eukaryotic translation initiation factor 3 subunit H
chr19	47797357	47797947	591	*	0.576404612	0.008060886	0.120448025	Distal Intergenic	19	47813104	47825327	12224	1	728	uc002pgj.1	-15157	ENSG00000197405	C5AR1	complement C5a receptor 1
chr5	178321479	178321902	424	*	0.576383021	0.006027668	0.109029971	Promoter (1-2kb)	5	178322916	178360210	37295	1	80108	uc003mjn.1	-1014	ENSG00000198939	ZFP2	ZFP2 zinc finger protein
chr7	120434256	120434689	434	*	0.576163146	0.003931731	0.095783202	Intron (uc010lkj.3/23554, intron 3 of 3)	7	120427374	120454214	26841	2	23554	uc010lkj.3	19525	ENSG00000106025	TSPAN12	tetraspanin 12
chr15	77603685	77604276	592	*	0.5757492	0.000182527	0.040836221	Intron (uc021sqy.1/79834, intron 1 of 7)	15	77516250	77517746	1497	2	81698	uc002bcp.4	-85939	NA	LINC00597	long intergenic non-protein coding RNA 597
chr14	23691961	23692478	518	*	0.575640874	0.005170754	0.103477766	Distal Intergenic	14	23594504	23652869	58366	2	23428	uc010akj.4	-39092	ENSG00000092068	SLC7A8	solute carrier family 7 member 8
chr19	28296598	28297419	822	*	0.575186849	0.002472513	0.083311815	Exon (uc002nry.1/uc002nry.1, exon 2 of 2)	19	28281401	28284848	3448	2	148189	uc002nrx.3	-11750	ENSG00000261824	LINC00662	long intergenic non-protein coding RNA 662
chr2	169947837	169948368	532	*	0.575142598	0.001502032	0.072326349	Exon (uc002uep.3/10170, exon 7 of 8)	2	169937617	169952677	15061	1	10170	uc010zde.2	10220	ENSG00000073737	DHRS9	dehydrogenase/reductase 9
chr15	50817352	50817688	337	*	0.575131562	0.0082749	0.121738725	Intron (uc021skx.1/373509, intron 4 of 4)	15	50792759	50836003	43245	2	373509	uc021skx.1	18315	ENSG00000170236	USP50	ubiquitin specific peptidase 50
chr8	82036533	82037021	489	*	0.574962316	3.93E-05	0.032699594	Distal Intergenic	8	81880046	82024303	144258	2	55824	uc003ybz.3	-12230	ENSG00000076641	PAG1	phosphoprotein membrane anchor with glycosphingolipid microdomains 1
chr8	54624148	54624610	463	*	0.574743038	0.003832005	0.094899018	Distal Intergenic	8	54628103	54752521	124419	2	51606	uc003xrk.4	127911	ENSG00000047249	ATP6V1H	ATPase H+ transporting V1 subunit H
chr11	125799469	125800419	951	*	0.574726055	0.001421769	0.070741376	Distal Intergenic	11	125774261	125793006	18746	1	29118	uc001qcz.5	25208	ENSG00000109832	DDX25	DEAD-box helicase 25
chr2	135805170	135806059	890	*	0.574212459	0.000884426	0.060955398	Promoter (<=1kb)	2	135748911	135805038	56128	2	80122	uc010fne.1	-132	ENSG00000176601	MAP3K19	mitogen-activated protein kinase kinase kinase 19
chr3	184784888	184785347	460	*	0.574052538	0.009741219	0.130007757	Distal Intergenic	3	184795838	184870802	74965	2	285382	uc003fpd.3	85455	ENSG00000187068	C3orf70	chromosome 3 open reading frame 70
chr3	12648636	12649193	558	*	0.573899501	0.000481135	0.051373389	Promoter (1-2kb)	3	12625100	12650834	25735	2	5894	uc011aut.2	1641	ENSG00000132155	RAF1	Raf-1 proto-oncogene, serine/threonine kinase
chr14	68824850	68825195	346	*	0.573821498	0.001200379	0.067540697	Intron (uc001xkd.3/5890, intron 8 of 10)	14	69254372	69260631	6260	2	677	uc001xkh.2	435436	ENSG00000185650	ZFP36L1	ZFP36 ring finger protein like 1
chr11	90455546	90456039	494	*	0.573792126	0.006058458	0.10923725	Intron (uc021qoq.1/uc021qoq.1, intron 3 of 6)	11	90288942	90289025	84	2	100616186	uc021qor.1	-166521	ENSG00000266703	MIR4490	microRNA 4490
chr12	14797230	14798193	964	*	0.573480353	0.009546263	0.129015116	Exon (uc001rcd.3/2984, exon 16 of 27)	12	14765568	14849519	83952	2	2984	uc001rcd.3	51326	ENSG00000070019	GUCY2C	guanylate cyclase 2C
chr2	240940076	240940607	532	*	0.573455029	0.009761378	0.130098443	Intron (uc002vyn.3/4705, intron 8 of 9)	2	240896789	240964819	68031	2	4705	uc002vyn.3	24212	ENSG00000130414	NDUFA10	NADH:ubiquinone oxidoreductase subunit A10
chr12	62381719	62382208	490	*	0.57345211	0.008495101	0.122886909	Intron (uc001sqw.3/338811, intron 1 of 4)	12	62102029	62221014	118986	2	338811	uc001sqv.3	-160705	ENSG00000198673	TAFA2	TAFA chemokine like family member 2
chr16	58520712	58521601	890	*	0.573440213	0.004098052	0.096789533	Intron (uc002enk.3/65009, intron 1 of 15)	16	58534047	58547523	13477	1	65009	uc002eno.3	-12446	ENSG00000103034	NDRG4	NDRG family member 4
chr6	35802981	35803400	420	*	0.573425067	0.008139563	0.12090906	3' UTR	6	35773071	35791852	18782	1	222662	uc003olg.1	29910	ENSG00000197753	LHFPL5	LHFPL tetraspan subfamily member 5
chr2	48485078	48486033	956	*	0.573381698	0.00606235	0.10923725	Distal Intergenic	2	48541795	48606434	64640	1	3344	uc002rwh.1	-55762	ENSG00000170802	FOXN2	forkhead box N2
chr11	73950055	73950827	773	*	0.573268265	0.000813532	0.059421282	Exon (uc001ouw.4/51400, exon 9 of 14)	11	73941830	73965748	23919	1	51400	uc001oux.3	8225	ENSG00000214517	PPME1	protein phosphatase methylesterase 1
chr2	160429898	160430582	685	*	0.573201949	0.000747448	0.057827036	Intron (uc002uao.3/29994, intron 1 of 36)	2	160293917	160412376	118460	2	29994	uc002uat.4	-17522	ENSG00000123636	BAZ2B	bromodomain adjacent to zinc finger domain 2B
chr4	78719628	78720074	447	*	0.573197974	0.000822742	0.059649091	Intron (uc011ccd.2/246175, intron 1 of 11)	4	78634541	78740522	105982	2	246175	uc011ccd.2	20448	ENSG00000138767	CNOT6L	CCR4-NOT transcription complex subunit 6 like
chr20	2310198	2310736	539	*	0.573187063	0.009419145	0.128188901	Intron (uc002wfx.4/7053, intron 9 of 12)	20	2276613	2321725	45113	1	7053	uc002wfx.4	33585	ENSG00000125780	TGM3	transglutaminase 3
chr7	77418656	77419256	601	*	0.573095744	0.000735507	0.057432691	Distal Intergenic	7	77423045	77427747	4703	2	85025	uc003ugn.3	8491	ENSG00000135211	TMEM60	transmembrane protein 60
chr2	205063424	205064148	725	*	0.572807752	0.008775701	0.124635843	Distal Intergenic	2	204801471	204826298	24828	1	29851	uc010fua.3	261953	ENSG00000163600	ICOS	inducible T cell costimulator
chr6	146026315	146027138	824	*	0.57273546	0.002008772	0.078673051	Intron (uc003qkv.3/7957, intron 1 of 4)	6	146056005	146207721	151717	1	100507557	uc003qky.2	-28867	ENSG00000235652	LOC100507557	uncharacterized LOC100507557
chr3	81913280	81914126	847	*	0.572717653	0.000278363	0.044636074	Distal Intergenic	3	81538850	81810950	272101	2	2632	uc021xav.1	-102330	ENSG00000114480	GBE1	1,4-alpha-glucan branching enzyme 1
chr6	159211716	159212334	619	*	0.572610177	0.000761105	0.058028175	Intron (uc003qrt.4/7430, intron 1 of 12)	6	159186773	159191004	4232	2	7430	uc011efr.2	-20712	ENSG00000092820	EZR	ezrin
chr9	103172457	103172860	404	*	0.572547812	0.007829702	0.119710297	Distal Intergenic	9	103189495	103214016	24522	1	91283	uc004baw.3	-16635	ENSG00000066697	MSANTD3	Myb/SANT DNA binding domain containing 3
chr12	69328804	69329638	835	*	0.572255202	0.006526852	0.111702137	Promoter (1-2kb)	12	69244956	69326979	82024	2	1368	uc001suq.3	-1825	ENSG00000135678	CPM	carboxypeptidase M
chr2	28038082	28039019	938	*	0.572237085	0.003522173	0.09248982	Intron (uc002rlo.1/64080, intron 7 of 7)	2	27994584	28002608	8025	1	9553	uc002rln.1	43498	ENSG00000243147	MRPL33	mitochondrial ribosomal protein L33
chr6	83897147	83897862	716	*	0.572232803	0.000979862	0.064149239	Intron (uc003pju.2/5238, intron 3 of 12)	6	83874593	83903012	28420	2	5238	uc003pju.2	5150	ENSG00000013375	PGM3	phosphoglucomutase 3
chr1	173719419	173719881	463	*	0.572070498	0.005389635	0.104825449	Intron (uc001gjc.3/27252, intron 3 of 11)	1	173684706	173703650	18945	1	27252	uc001gjd.3	34713	ENSG00000076321	KLHL20	kelch like family member 20
chr2	60380890	60381657	768	*	0.572021923	0.001848341	0.077489471	Distal Intergenic	2	60614497	60614580	84	2	100616473	uc021vie.1	232923	ENSG00000266078	MIR4432	microRNA 4432
chr13	41298953	41299753	801	*	0.571966337	0.006731932	0.113274897	Promoter (2-3kb)	13	41301964	41302011	48	2	100313896	uc021rip.1	2258	NA	MIR320D1	microRNA 320d-1
chr20	58840644	58841332	689	*	0.571911988	0.005813333	0.10767897	Intron (uc002ybl.3/284757, intron 3 of 4)	20	58713548	59228978	515431	1	284757	uc010gjw.3	127096	ENSG00000228340	MIR646HG	MIR646 host gene
chr21	38604515	38605120	606	*	0.571841238	0.004570883	0.099748623	Exon (uc002ywf.1/10311, exon 5 of 8)	21	38580804	38594037	13234	1	257203	uc010gnk.3	23711	ENSG00000230366	DSCR9	Down syndrome critical region 9
chr9	114525857	114526639	783	*	0.571628614	0.003966747	0.096123376	Intron (uc004bfr.3/158401, intron 3 of 25)	9	114448901	114521813	72913	2	158401	uc010mug.4	-4044	ENSG00000165181	SHOC1	shortage in chiasmata 1
chr8	123957974	123958547	574	*	0.571304841	3.06E-05	0.030520689	Intron (uc003ypk.1/22882, intron 2 of 3)	8	124025404	124054663	29260	2	79139	uc003ypl.3	96116	ENSG00000136986	DERL1	derlin 1
chr10	99184787	99185372	586	*	0.571106587	0.000197896	0.042216361	Promoter (<=1kb)	10	99186027	99193198	7172	1	5223	uc001knh.3	-655	ENSG00000171314	PGAM1	phosphoglycerate mutase 1
chr2	121748895	121749517	623	*	0.570989642	0.004154038	0.097448236	3' UTR	2	121554867	121750229	195363	1	2736	uc010flp.3	194028	ENSG00000074047	GLI2	GLI family zinc finger 2
chr8	42935509	42936115	607	*	0.570761314	0.000370248	0.048056416	Exon (uc003xpv.3/2339, exon 5 of 8)	8	42948649	42978323	29675	1	84197	uc003xpw.3	-12534	ENSG00000185900	POMK	protein O-mannose kinase
chr20	25310390	25311016	627	*	0.570637327	0.000977754	0.064100442	Intron (uc002wuq.3/26090, intron 2 of 12)	20	25275379	25371618	96240	2	26090	uc002wuq.3	60602	ENSG00000100997	ABHD12	abhydrolase domain containing 12
chr6	80583929	80584529	601	*	0.570590051	0.008895642	0.125102282	Distal Intergenic	6	80513304	80580137	66834	2	89758	uc021zcb.1	-3792	NA	LINC01621	long intergenic non-protein coding RNA 1621
chr1	52995372	52995915	544	*	0.570544148	0.000529814	0.052464624	Intron (uc001ctx.2/23318, intron 1 of 29)	1	52927866	52992045	64180	2	23318	uc001cub.3	-3327	ENSG00000134744	TUT4	terminal uridylyl transferase 4
chr1	223233843	223234433	591	*	0.570409213	0.008385177	0.122416558	Distal Intergenic	1	223282748	223308206	25459	2	7100	uc001hnv.2	73773	ENSG00000187554	TLR5	toll like receptor 5
chr1	244426400	244427128	729	*	0.570274926	0.004139355	0.09720871	Distal Intergenic	1	244515937	244552388	36452	1	200159	uc001iah.4	-88809	ENSG00000173728	C1orf100	chromosome 1 open reading frame 100
chr3	188634338	188634780	443	*	0.5702095	0.009976064	0.131183116	Distal Intergenic	3	188665003	189041271	376269	1	285386	uc003frv.2	-30223	ENSG00000188001	TPRG1	tumor protein p63 regulated 1
chr16	48203749	48204507	759	*	0.570084645	0.001605614	0.073767776	Exon (uc010cbg.1/85320, exon 9 of 11)	16	48167598	48189929	22332	2	94160	uc010vgj.1	-13820	ENSG00000140798	ABCC12	ATP binding cassette subfamily C member 12
chr1	152011345	152011866	522	*	0.569979534	0.003999481	0.096168966	Promoter (1-2kb)	1	152004982	152009511	4530	2	6282	uc001ezn.3	-1834	ENSG00000163191	S100A11	S100 calcium binding protein A11
chr3	119924178	119924832	655	*	0.569944397	0.001322612	0.070251258	Intron (uc011bjf.2/165829, intron 2 of 8)	3	119884328	119963325	78998	2	165829	uc011bjf.2	38493	ENSG00000175697	GPR156	G protein-coupled receptor 156
chr18	44637517	44638175	659	*	0.569847978	0.000146409	0.040096304	Intron (uc002lcs.3/84064, intron 6 of 6)	18	44633781	44676871	43091	2	84064	uc002lcs.3	38696	ENSG00000167220	HDHD2	haloacid dehalogenase like hydrolase domain containing 2
chr15	51906027	51906439	413	*	0.569644913	0.005210809	0.103887903	Intron (uc002abf.3/23312, intron 1 of 42)	15	51739921	51914967	175047	2	23312	uc002abf.3	8528	ENSG00000104093	DMXL2	Dmx like 2
chr7	107577397	107577902	506	*	0.569609333	0.001170987	0.066883739	Exon (uc003vev.2/3912, exon 24 of 32)	7	107531586	107561643	30058	1	1738	uc011kmi.2	45811	ENSG00000091140	DLD	dihydrolipoamide dehydrogenase
chr5	79355182	79355979	798	*	0.569460653	0.007440486	0.11725168	Exon (uc021yaw.1/7060, exon 6 of 22)	5	79331170	79379107	47938	1	7060	uc021yaw.1	24012	ENSG00000113296	THBS4	thrombospondin 4
chr1	94989925	94990720	796	*	0.569458146	0.000407864	0.049260682	Distal Intergenic	1	94994732	95006622	11891	2	2152	uc001dqp.2	15902	ENSG00000117525	F3	coagulation factor III, tissue factor
chr9	75874000	75874482	483	*	0.569287794	0.001765239	0.076000355	Distal Intergenic	9	75772570	75785307	12738	1	301	uc004ajg.1	101430	ENSG00000135046	ANXA1	annexin A1
chr6	110916526	110916960	435	*	0.569265753	0.001663991	0.074194396	Distal Intergenic	6	110931181	110964521	33341	2	23097	uc011eax.1	47561	ENSG00000155111	CDK19	cyclin dependent kinase 19
chr1	93505826	93506727	902	*	0.56908685	0.002950841	0.087006075	Distal Intergenic	1	93544792	93604638	59847	1	22823	uc001dpi.4	-38065	ENSG00000143033	MTF2	metal response element binding transcription factor 2
chr16	58713571	58714141	571	*	0.569003135	0.000417338	0.049370641	5' UTR	16	58700298	58718611	18314	2	55238	uc002eoc.1	4470	ENSG00000103042	SLC38A7	solute carrier family 38 member 7
chr2	230857871	230858405	535	*	0.568996189	0.002660888	0.084857064	Intron (uc002vqa.3/130888, intron 2 of 3)	2	230787207	230948016	160810	1	130888	uc010fxi.1	70664	ENSG00000153832	FBXO36	F-box protein 36
chr1	155369620	155370155	536	*	0.568880191	3.60E-05	0.032577885	Intron (uc001fkt.3/55870, intron 6 of 27)	1	155402971	155404053	1083	1	645682	uc010pgd.2	-32816	ENSG00000237872	POU5F1P4	POU class 5 homeobox 1 pseudogene 4
chr2	192058224	192058888	665	*	0.568742284	0.00303417	0.087667559	Distal Intergenic	2	192011339	192038902	27564	2	6775	uc010zgo.1	-19322	ENSG00000138378	STAT4	signal transducer and activator of transcription 4
chr9	33938331	33938840	510	*	0.568729547	0.003241506	0.089773701	Intron (uc011loc.1/55833, intron 15 of 27)	9	33921691	33935189	13499	2	55833	uc003ztp.2	-3142	ENSG00000137073	UBAP2	ubiquitin associated protein 2
chr2	160431016	160431746	731	*	0.568721157	0.003903939	0.095718242	Intron (uc002uao.3/29994, intron 1 of 36)	2	160293917	160412376	118460	2	29994	uc002uat.4	-18640	ENSG00000123636	BAZ2B	bromodomain adjacent to zinc finger domain 2B
chr22	18137032	18137803	772	*	0.568600555	0.005648673	0.106590471	Promoter (<=1kb)	22	18138428	18213621	75194	1	23786	uc010gqz.4	-625	ENSG00000099968	BCL2L13	BCL2 like 13
chr20	21165299	21166022	724	*	0.568510183	0.002832095	0.086474973	Intron (uc002wsb.3/55857, intron 6 of 13)	20	21142512	21227258	84747	1	55857	uc002wsd.3	22787	ENSG00000088970	KIZ	kizuna centrosomal protein
chr7	37351110	37351523	414	*	0.568470741	5.08E-05	0.034385231	Intron (uc022abv.1/9844, intron 4 of 21)	7	36892511	37316445	423935	2	9844	uc011kbc.2	-34665	ENSG00000155849	ELMO1	engulfment and cell motility 1
chr12	56069271	56070001	731	*	0.568314478	0.003006892	0.087539557	Distal Intergenic	12	56075330	56078394	3065	1	196410	uc010spr.2	-5329	ENSG00000170439	METTL7B	methyltransferase like 7B
chr1	100327994	100328576	583	*	0.568256105	0.006894607	0.114093929	Promoter (1-2kb)	1	100326766	100389579	62814	1	178	uc001dsn.1	1228	ENSG00000162688	AGL	amylo-alpha-1, 6-glucosidase, 4-alpha-glucanotransferase
chr9	115421438	115421941	504	*	0.568186157	0.004994483	0.102434268	Exon (uc004bgf.1/158405, exon 4 of 4)	9	115448791	115480387	31597	2	58493	uc004bgg.3	58446	ENSG00000148153	INIP	INTS3 and NABP interacting protein
chr15	64292947	64293565	619	*	0.568101591	0.003493345	0.092234934	Intron (uc002amr.3/23604, intron 2 of 11)	15	64199235	64338521	139287	2	23604	uc002amr.3	44956	ENSG00000035664	DAPK2	death associated protein kinase 2
chr4	83865834	83866567	734	*	0.567972665	0.003760193	0.094458656	Intron (uc003hnx.3/132660, intron 5 of 12)	4	83825889	83841284	15396	1	79725	uc003hnv.2	39945	ENSG00000168152	THAP9	THAP domain containing 9
chr1	66762463	66763179	717	*	0.567817824	0.009491905	0.128683556	Intron (uc001dcn.3/5142, intron 7 of 16)	1	66797793	66840262	42470	1	5142	uc001dcq.3	-34614	ENSG00000184588	PDE4B	phosphodiesterase 4B
chr5	139937297	139937792	496	*	0.567688168	0.003327293	0.090599627	Promoter (<=1kb)	5	139929652	139937678	8027	2	10011	uc003lga.3	0	ENSG00000213523	SRA1	steroid receptor RNA activator 1
chr1	28450395	28450910	516	*	0.567600869	0.000787799	0.058757248	Distal Intergenic	1	28315046	28415148	100103	2	2140	uc010ofu.2	-35247	ENSG00000158161	EYA3	EYA transcriptional coactivator and phosphatase 3
chr2	225699434	225700411	978	*	0.567544785	0.000605382	0.054292185	Intron (uc002vob.2/55619, intron 25 of 55)	2	225651739	225681430	29692	2	55619	uc002voc.2	-18004	ENSG00000135905	DOCK10	dedicator of cytokinesis 10
chr14	77774858	77775606	749	*	0.567456187	0.004300682	0.097826337	Intron (uc001xti.2/29954, intron 2 of 20)	14	77741299	77767506	26208	2	29954	uc001xth.1	-7352	ENSG00000009830	POMT2	protein O-mannosyltransferase 2
chr10	48604445	48604826	382	*	0.567431752	0.004060813	0.096483805	Distal Intergenic	10	48428084	48439138	11055	2	2662	uc009xnq.2	-165307	ENSG00000266524	GDF10	growth differentiation factor 10
chr9	125970034	125970852	819	*	0.567377271	0.007779166	0.119464668	Intron (uc004bns.3/55342, intron 2 of 18)	9	125883908	126030855	146948	2	55342	uc004bns.3	60003	ENSG00000165209	STRBP	spermatid perinuclear RNA binding protein
chr19	46441474	46442376	903	*	0.567306124	0.0003457	0.047373764	Downstream (<1kb)	19	46416473	46418036	1564	2	339345	uc002pdu.3	-23438	ENSG00000188425	NANOS2	nanos C2HC-type zinc finger 2
chr9	114551813	114552524	712	*	0.567257114	0.008866458	0.124924079	Intron (uc011lwt.2/158401, intron 2 of 26)	9	114448901	114557223	108323	2	158401	uc011lwt.2	4699	ENSG00000165181	SHOC1	shortage in chiasmata 1
chr4	56410858	56411406	549	*	0.567147481	0.003602783	0.093297853	Promoter (<=1kb)	4	56294068	56412099	118032	2	9575	uc003haz.2	693	ENSG00000134852	CLOCK	clock circadian regulator
chr9	3900757	3901466	710	*	0.567101437	0.009442238	0.128337836	Promoter (2-3kb)	9	3898646	3901248	2603	1	84850	uc003zia.3	2111	ENSG00000237009	GLIS3-AS1	GLIS3 antisense RNA 1
chr14	93592413	93593199	787	*	0.566938938	0.006059933	0.10923725	Distal Intergenic	14	93406068	93582263	176196	2	3705	uc001ybh.3	-10150	ENSG00000100605	ITPK1	inositol-tetrakisphosphate 1-kinase
chr7	98984762	98985207	446	*	0.566801386	0.000161923	0.040394575	Intron (uc011kit.2/10552, intron 13 of 13)	7	98972298	98992404	20107	1	10095	uc003upz.3	12464	ENSG00000130429	ARPC1B	actin related protein 2/3 complex subunit 1B
chr5	169918642	169919535	894	*	0.566685585	0.001408921	0.070542037	Intron (uc003map.3/30820, intron 1 of 7)	5	169931048	170163636	232589	1	30820	uc003mas.3	-11513	ENSG00000182132	KCNIP1	potassium voltage-gated channel interacting protein 1
chr3	121345602	121346170	569	*	0.566426251	0.000283084	0.045148659	3' UTR	3	121312170	121349139	36970	1	51725	uc003eeg.2	33432	ENSG00000163833	FBXO40	F-box protein 40
chr1	41612088	41612668	581	*	0.566354173	0.006699036	0.113056058	Intron (uc010ojr.2/22955, intron 1 of 8)	1	41492871	41625605	132735	2	22955	uc010ojr.2	12937	ENSG00000010803	SCMH1	Scm polycomb group protein homolog 1
chr11	32867924	32868621	698	*	0.566207466	7.59E-05	0.036182105	Intron (uc001mtx.3/79056, intron 5 of 5)	11	32851481	32879669	28189	1	79056	uc001mtx.3	16443	ENSG00000135378	PRRG4	proline rich and Gla domain 4
chr3	71695829	71696209	381	*	0.566099115	0.00841153	0.122460371	Distal Intergenic	3	71247034	71633140	386107	2	27086	uc003dos.3	-62689	ENSG00000114861	FOXP1	forkhead box P1
chr7	44697964	44698360	397	*	0.566055604	0.006248605	0.109937138	Intron (uc003tlm.3/4967, intron 4 of 8)	7	44684926	44737096	52171	1	4967	uc003tlo.1	13038	ENSG00000105953	OGDH	oxoglutarate dehydrogenase
chr4	108830223	108830935	713	*	0.56596686	0.002378231	0.082512378	Intron (uc003hyl.4/166929, intron 6 of 6)	4	108814420	108836204	21785	1	166929	uc003hyo.3	15803	ENSG00000164023	SGMS2	sphingomyelin synthase 2
chr4	38076328	38076807	480	*	0.565865432	0.000873403	0.060684723	Intron (uc003gtb.3/23216, intron 12 of 19)	4	38111802	38140796	28995	1	23216	uc021xnh.1	-34995	ENSG00000065882	TBC1D1	TBC1 domain family member 1
chr8	68292976	68293520	545	*	0.565858102	0.002770953	0.085969138	Distal Intergenic	8	68109884	68255912	146029	2	10565	uc003xxo.2	-37064	ENSG00000066777	ARFGEF1	ADP ribosylation factor guanine nucleotide exchange factor 1
chr12	804174	804901	728	*	0.565746798	0.001875153	0.077669457	Distal Intergenic	12	674526	772755	98230	2	4815	uc010sds.2	-31419	ENSG00000171840	NINJ2	ninjurin 2
chr8	67365689	67366374	686	*	0.565486361	0.004024439	0.096321813	Exon (uc011leq.1/137872, exon 9 of 9)	8	67344718	67381044	36327	1	137872	uc011les.2	20971	ENSG00000147576	ADHFE1	alcohol dehydrogenase iron containing 1
chr12	106702481	106702953	473	*	0.565346378	0.005497647	0.105486871	Intron (uc001tll.3/255394, intron 1 of 5)	12	106697271	106705010	7740	1	255394	uc001tlo.1	5210	ENSG00000166046	TCP11L2	t-complex 11 like 2
chr1	52968197	52968758	562	*	0.56520346	0.003449046	0.091907357	Intron (uc001ctx.2/23318, intron 4 of 29)	1	52927866	52992045	64180	2	23318	uc001cub.3	23287	ENSG00000134744	TUT4	terminal uridylyl transferase 4
chr7	44702906	44703558	653	*	0.5651039	0.005385507	0.104825449	Intron (uc003tlm.3/4967, intron 4 of 8)	7	44684926	44737096	52171	1	4967	uc003tlo.1	17980	ENSG00000105953	OGDH	oxoglutarate dehydrogenase
chr3	37343371	37343920	550	*	0.565074072	0.00281333	0.086474973	Exon (uc003cgv.3/2803, exon 10 of 24)	3	37323583	37408370	84788	1	2803	uc003cgx.3	19788	ENSG00000144674	GOLGA4	golgin A4
chr1	36860169	36860804	636	*	0.564858015	0.002459341	0.08329304	Promoter (2-3kb)	1	36859031	36863493	4463	2	84967	uc001cao.1	2689	ENSG00000181817	LSM10	LSM10, U7 small nuclear RNA associated
chr9	125888778	125889613	836	*	0.564837188	8.11E-05	0.036569608	Intron (uc004bns.3/55342, intron 18 of 18)	9	125871773	125877756	5984	2	81571	uc004bnp.4	-11022	ENSG00000236901	MIR600HG	MIR600 host gene
chr14	50704527	50705168	642	*	0.564787579	0.00017218	0.040736483	Intron (uc010tqn.2/79944, intron 9 of 9)	14	50583846	50698099	114254	2	6655	uc010tql.2	-6428	ENSG00000100485	SOS2	SOS Ras/Rho guanine nucleotide exchange factor 2
chr1	33791705	33792396	692	*	0.564439388	0.006789957	0.113580871	Intron (uc001bxe.1/1912, intron 6 of 6)	1	33772367	33786699	14333	2	127550	uc031plq.1	-5006	ENSG00000184389	A3GALT2	alpha 1,3-galactosyltransferase 2
chr19	39980291	39980869	579	*	0.564360694	0.003380919	0.091084388	3' UTR	19	39976231	39981528	5298	1	92609	uc002olv.1	4060	ENSG00000105197	TIMM50	translocase of inner mitochondrial membrane 50
chr8	66505929	66506520	592	*	0.56424917	0.005857759	0.107982739	Distal Intergenic	8	66439243	66474901	35659	2	286186	uc003xvk.2	-31028	ENSG00000254081	LINC01299	long intergenic non-protein coding RNA 1299
chr14	97252107	97252525	419	*	0.564164536	0.00255471	0.084005412	Distal Intergenic	14	97263684	97347951	84268	1	7443	uc001yft.3	-11159	ENSG00000100749	VRK1	VRK serine/threonine kinase 1
chr4	88297920	88298737	818	*	0.56411756	0.004486817	0.099078895	Intron (uc003hqp.2/51170, intron 2 of 6)	4	88257691	88312455	54765	2	51170	uc003hqp.2	13718	ENSG00000198189	HSD17B11	hydroxysteroid 17-beta dehydrogenase 11
chr11	35294209	35295090	882	*	0.564114517	0.001423884	0.070763179	Intron (uc001mwd.3/6506, intron 9 of 10)	11	35211382	35236461	25080	1	960	uc010reu.2	82827	ENSG00000026508	CD44	CD44 molecule (Indian blood group)
chr12	77162701	77163179	479	*	0.56409886	0.007630425	0.118665123	Intron (uc001syi.1/23390, intron 1 of 7)	12	77157854	77247474	89621	1	23390	uc001syk.1	4847	ENSG00000186908	ZDHHC17	zinc finger DHHC-type containing 17
chr8	100313339	100313863	525	*	0.56405835	0.003657087	0.093754753	Intron (uc003yiu.1/157680, intron 19 of 28)	8	100148893	100523740	374848	1	157680	uc003yix.1	164446	ENSG00000132549	VPS13B	vacuolar protein sorting 13 homolog B
chr14	103135443	103136340	898	*	0.564028273	0.001179582	0.067011804	Intron (uc001ymb.4/23186, intron 2 of 11)	14	103058996	103196913	137918	1	23186	uc001ymb.4	76447	ENSG00000089902	RCOR1	REST corepressor 1
chr16	53509779	53510406	628	*	0.564024825	0.001700816	0.074909956	Intron (uc002ehi.4/5934, intron 17 of 21)	16	53483976	53525560	41585	1	5934	uc010vgw.2	25803	ENSG00000103479	RBL2	RB transcriptional corepressor like 2
chr21	34674177	34674825	649	*	0.563987137	0.000298509	0.046188889	Distal Intergenic	21	34696734	34732128	35395	1	3454	uc011adv.2	-21909	ENSG00000142166	IFNAR1	interferon alpha and beta receptor subunit 1
chr7	156616373	156616868	496	*	0.56391617	0.000664152	0.055936786	Intron (uc003wmw.4/64327, intron 4 of 16)	7	156473570	156589186	115617	2	64327	uc003wmv.4	-27187	ENSG00000105983	LMBR1	limb development membrane protein 1
chr10	123908300	123909205	906	*	0.563833542	0.005733272	0.107294419	Intron (uc001lfv.3/10579, intron 7 of 22)	10	123923105	124014057	90953	1	10579	uc001lfz.3	-13900	ENSG00000138162	TACC2	transforming acidic coiled-coil containing protein 2
chr20	10844575	10845505	931	*	0.563821973	0.002527536	0.083868183	Distal Intergenic	20	10618332	10654694	36363	2	182	uc002wnw.2	-189881	ENSG00000101384	JAG1	jagged canonical Notch ligand 1
chr22	22507459	22507963	505	*	0.563186525	0.008574776	0.123328115	Intron (uc031rxg.1/uc031rxg.1, intron 8 of 450)	22	22599200	22599926	727	1	7441	uc002zvx.1	-91237	ENSG00000169575	VPREB1	V-set pre-B cell surrogate light chain 1
chr11	72090020	72090455	436	*	0.563104832	0.006172082	0.109748412	Intron (uc010rqz.2/81570, intron 3 of 14)	11	72003470	72145684	142215	2	81570	uc010rqz.2	55229	ENSG00000162129	CLPB	ClpB homolog, mitochondrial AAA ATPase chaperonin
chr15	50924258	50924618	361	*	0.56298644	0.005157306	0.103318541	Intron (uc001zyt.4/54822, intron 9 of 38)	15	50896144	50916497	20354	2	54822	uc001zyu.3	-7761	ENSG00000092439	TRPM7	transient receptor potential cation channel subfamily M member 7
chr15	34482103	34482801	699	*	0.562945468	4.55E-07	0.00611296	Intron (uc001zhp.3/79768, intron 1 of 9)	15	34432875	34502297	69423	2	79768	uc001zhp.3	19496	ENSG00000134152	KATNBL1	katanin regulatory subunit B1 like 1
chr20	18027752	18028612	861	*	0.562732349	0.004983892	0.102396805	Intron (uc002wqi.1/58495, intron 2 of 3)	20	18004796	18038521	33726	2	58495	uc002wqi.1	9909	ENSG00000125850	OVOL2	ovo like zinc finger 2
chr8	103983166	103983876	711	*	0.56260245	0.00196084	0.078404757	Distal Intergenic	8	104033248	104085285	52038	1	528	uc003ykz.4	-49372	ENSG00000155097	ATP6V1C1	ATPase H+ transporting V1 subunit C1
chr5	79421310	79422013	704	*	0.562536087	7.37E-05	0.036182105	Intron (uc003kgj.3/256987, intron 11 of 12)	5	79331170	79379107	47938	1	7060	uc021yaw.1	90140	ENSG00000113296	THBS4	thrombospondin 4
chr16	10809833	10810315	483	*	0.562518106	0.009346464	0.127725237	Distal Intergenic	16	10721361	10788802	67442	2	146279	uc002czz.1	-21031	ENSG00000153060	TEKT5	tektin 5
chr4	26038504	26039038	535	*	0.562434828	0.008516042	0.122902402	Distal Intergenic	4	25915814	25931501	15688	1	389203	uc003grw.4	122690	ENSG00000250317	SMIM20	small integral membrane protein 20
chr8	22898531	22899274	744	*	0.562313717	0.000419939	0.049370641	Intron (uc003xct.2/8795, intron 2 of 9)	8	22877648	22885412	7765	2	8795	uc003xcs.1	-13119	ENSG00000120889	TNFRSF10B	TNF receptor superfamily member 10b
chr8	117360258	117360956	699	*	0.562130327	0.005273252	0.104330537	Distal Intergenic	8	116962736	117337297	374562	2	100859921	uc031tcc.1	-22961	ENSG00000249917	LINC00536	long intergenic non-protein coding RNA 536
chr4	40588477	40589355	879	*	0.562086575	0.001086688	0.065421588	Intron (uc003gvc.2/54502, intron 1 of 6)	4	40425272	40631883	206612	2	54502	uc003gvc.2	42528	ENSG00000163694	RBM47	RNA binding motif protein 47
chr1	39938467	39938911	445	*	0.562047768	0.0034439	0.09186045	Intron (uc021olt.1/23499, intron 90 of 92)	1	39934287	39952656	18370	1	23499	uc001cdh.3	4180	ENSG00000127603	MACF1	microtubule actin crosslinking factor 1
chr1	199253770	199254249	480	*	0.561987827	0.005063398	0.102925113	Distal Intergenic	1	198777132	198906558	129427	2	100131234	uc021pgz.1	-347212	NA	MIR181A1HG	MIR181A1 host gene
chr18	11882033	11882819	787	*	0.561970464	0.004587253	0.099822885	3' UTR	18	11857437	11885683	28247	1	2774	uc010wzt.2	24596	ENSG00000141404	GNAL	G protein subunit alpha L
chr16	23496255	23496660	406	*	0.561874062	0.002963845	0.087099183	Intron (uc002dlq.3/23062, intron 8 of 16)	16	23474863	23521815	46953	2	23062	uc002dlq.3	25155	ENSG00000103365	GGA2	golgi associated, gamma adaptin ear containing, ARF binding protein 2
chr14	101308082	101308587	506	*	0.561811366	0.002990458	0.087370591	Intron (uc021sbw.2/55384, intron 5 of 6)	14	101318727	101318824	98	1	768222	uc021sbz.1	-10140	ENSG00000211574	MIR770	microRNA 770
chr10	65303275	65303727	453	*	0.561656331	0.000737143	0.05745498	Intron (uc009xpl.2/221035, intron 1 of 4)	10	65281123	65384883	103761	1	221035	uc001jmt.3	22152	ENSG00000165476	REEP3	receptor accessory protein 3
chr1	33473755	33474447	693	*	0.561637046	0.001572844	0.07307033	3' UTR	1	33473541	33502512	28972	2	204	uc001bwo.2	28065	ENSG00000004455	AK2	adenylate kinase 2
chr5	141959400	141960109	710	*	0.561536779	0.0059104	0.108008594	Distal Intergenic	5	141971743	141993726	21984	2	2246	uc011dbi.2	33617	ENSG00000113578	FGF1	fibroblast growth factor 1
chr7	148841515	148842042	528	*	0.561524906	0.001654398	0.074151363	Promoter (2-3kb)	7	148844560	148880118	35559	1	57541	uc003wfl.3	-2518	ENSG00000197024	ZNF398	zinc finger protein 398
chr8	131226607	131227224	618	*	0.561403477	0.003767445	0.09454395	Exon (uc003yta.2/50807, exon 5 of 30)	8	131064351	131193126	128776	2	50807	uc003ysz.2	-33481	ENSG00000153317	ASAP1	ArfGAP with SH3 domain, ankyrin repeat and PH domain 1
chr1	235356041	235356596	556	*	0.561391746	0.003428032	0.091645049	Promoter (<=1kb)	1	235294498	235357526	63029	2	51742	uc001hwp.3	930	ENSG00000054267	ARID4B	AT-rich interaction domain 4B
chr11	108131263	108131791	529	*	0.561380101	0.007227002	0.11596362	Intron (uc001pkb.1/472, intron 16 of 62)	11	108139137	108142133	2997	1	472	uc009yxs.1	-7346	ENSG00000149311	ATM	ATM serine/threonine kinase
chr17	49382267	49382983	717	*	0.561339328	0.009509978	0.128803661	Distal Intergenic	17	49337897	49375292	37396	1	51096	uc002its.3	44370	ENSG00000011260	UTP18	UTP18 small subunit processome component
chr1	67196521	67197062	542	*	0.561220092	0.000305097	0.046261191	Intron (uc001dcr.3/84251, intron 20 of 24)	1	67218140	67244730	26591	1	200132	uc001dcv.3	-21078	ENSG00000152760	TCTEX1D1	Tctex1 domain containing 1
chr1	8605701	8606421	721	*	0.561142085	0.007383455	0.116999995	Intron (uc001ape.3/473, intron 7 of 23)	1	8420172	8585844	165673	2	473	uc010nzx.1	-19857	ENSG00000142599	RERE	arginine-glutamic acid dipeptide repeats
chr11	123465491	123466136	646	*	0.561123876	0.004734276	0.100880297	Exon (uc001pyw.2/57476, exon 6 of 21)	11	123478517	123493518	15002	1	57476	uc001pyy.2	-12381	ENSG00000023171	GRAMD1B	GRAM domain containing 1B
chr1	61860995	61861459	465	*	0.56109351	0.007851633	0.119723558	Intron (uc001czy.3/4774, intron 7 of 10)	1	61869748	61928460	58713	1	4774	uc001czx.3	-8289	ENSG00000162599	NFIA	nuclear factor I A
chr6	114175100	114175852	753	*	0.561061306	0.000803794	0.059253279	Promoter (2-3kb)	6	114178527	114184652	6126	1	4082	uc003pvy.4	-2675	ENSG00000277443	MARCKS	myristoylated alanine rich protein kinase C substrate
chr10	32244780	32245431	652	*	0.560539993	0.001418901	0.070741376	Distal Intergenic	10	32103187	32217804	114618	2	94134	uc009xlr.2	-26976	ENSG00000165322	ARHGAP12	Rho GTPase activating protein 12
chr3	20196457	20196958	502	*	0.560528563	0.003383318	0.091122921	Distal Intergenic	3	20215736	20227919	12184	1	100874028	uc031ryq.1	-18778	ENSG00000231304	SGO1-AS1	SGO1 antisense RNA 1
chr1	206284757	206285388	632	*	0.560481596	0.002606623	0.08436222	Promoter (2-3kb)	1	206238882	206288236	49355	2	440712	uc001hdt.2	2848	ENSG00000263961	RHEX	regulator of hemoglobinization and erythroid cell expansion
chr5	53836622	53837259	638	*	0.560442001	0.004594084	0.099822885	Intron (uc011cqg.2/112574, intron 1 of 1)	5	53813593	53842416	28824	1	112574	uc003jpi.4	23029	ENSG00000178996	SNX18	sorting nexin 18
chr15	57067438	57067964	527	*	0.560301843	2.35E-05	0.030520689	Intron (uc002adw.1/54816, intron 6 of 23)	15	56991558	57025787	34230	2	54816	uc002ady.3	-41651	ENSG00000137871	ZNF280D	zinc finger protein 280D
chr6	143431577	143432037	461	*	0.560019903	0.003045296	0.087771601	Intron (uc003qjf.3/51390, intron 2 of 6)	6	143382084	143661441	279358	1	51390	uc003qji.3	49493	ENSG00000146416	AIG1	androgen induced 1
chr12	2080081	2080780	700	*	0.559883167	0.001265301	0.069046258	Exon (uc001qjy.3/uc001qjy.3, exon 1 of 1)	12	2050757	2113677	62921	2	196513	uc010sdy.1	32897	ENSG00000151065	DCP1B	decapping mRNA 1B
chr1	46843022	46843650	629	*	0.559745477	0.001165949	0.066883739	Distal Intergenic	1	46859939	46879520	19582	1	2166	uc001cpu.2	-16289	ENSG00000117480	FAAH	fatty acid amide hydrolase
chr8	99804659	99805154	496	*	0.559686136	0.000248102	0.044458479	Intron (uc003yip.4/6788, intron 1 of 10)	8	99466859	99837909	371051	2	6788	uc003yip.4	32755	ENSG00000104375	STK3	serine/threonine kinase 3
chr1	225901046	225901788	743	*	0.55963878	0.003210898	0.089448754	Intron (uc001hpe.1/uc001hpe.1, intron 1 of 2)	1	225674534	225840845	166312	2	55740	uc001hpd.1	-60201	ENSG00000154380	ENAH	ENAH actin regulator
chr4	15660997	15661439	443	*	0.55963723	0.002796058	0.086300775	Distal Intergenic	4	15613636	15657035	43400	2	26234	uc010idy.2	-3962	ENSG00000118564	FBXL5	F-box and leucine rich repeat protein 5
chr20	18474456	18474887	432	*	0.559503001	0.00047249	0.051373389	Promoter (2-3kb)	20	18467188	18477887	10700	2	10741	uc002wqy.3	3000	ENSG00000089050	RBBP9	RB binding protein 9, serine hydrolase
chr5	139549168	139549749	582	*	0.559341502	0.00147617	0.071981698	Intron (uc003lfc.1/uc003lfc.1, intron 2 of 2)	5	139554653	139623374	68722	1	84418	uc003lfd.3	-4904	ENSG00000120306	CYSTM1	cysteine rich transmembrane module containing 1
chr7	48038910	48039563	654	*	0.559338289	0.000378946	0.048241038	Intron (uc010kyq.3/256979, intron 3 of 7)	7	48026746	48048672	21927	2	256979	uc010kyq.3	9109	ENSG00000164744	SUN3	Sad1 and UNC84 domain containing 3
chr2	139286787	139287261	475	*	0.559312589	0.001076244	0.065280327	Intron (uc002tvh.3/339745, intron 1 of 10)	2	139259350	139330805	71456	1	339745	uc002tvh.3	27437	ENSG00000144228	SPOPL	speckle type BTB/POZ protein like
chr1	17440503	17441401	899	*	0.559201225	0.005176052	0.103528993	Intron (uc001baf.3/11240, intron 1 of 15)	1	17393256	17445948	52693	2	11240	uc001baf.3	4547	ENSG00000117115	PADI2	peptidyl arginine deiminase 2
chr12	94597394	94597939	546	*	0.559117293	0.000334953	0.047373764	Intron (uc001tdc.3/10154, intron 4 of 30)	12	94648304	94701451	53148	1	10154	uc010sut.2	-50365	ENSG00000136040	PLXNC1	plexin C1
chr10	97888919	97889700	782	*	0.559072097	2.37E-05	0.030520689	Promoter (<=1kb)	10	97889472	97920530	31059	1	9849	uc001klo.1	0	ENSG00000177853	ZNF518A	zinc finger protein 518A
chr5	172519999	172520842	844	*	0.558899342	0.001046635	0.064806562	Intron (uc003mch.3/153222, intron 4 of 8)	5	172484397	172561050	76654	1	153222	uc011dfd.1	35602	ENSG00000164463	CREBRF	CREB3 regulatory factor
chr2	40742266	40742658	393	*	0.558763777	0.009245196	0.127155701	Promoter (2-3kb)	2	40655613	40739575	83963	2	6546	uc002rsc.1	-2691	ENSG00000183023	SLC8A1	solute carrier family 8 member A1
chr4	38106698	38107203	506	*	0.558662805	0.000858177	0.06026663	Intron (uc003gtb.3/23216, intron 15 of 19)	4	38111802	38140796	28995	1	23216	uc021xnh.1	-4599	ENSG00000065882	TBC1D1	TBC1 domain family member 1
chr19	38617491	38617962	472	*	0.558612906	0.001880304	0.077669457	Intron (uc002ohk.3/23094, intron 9 of 21)	19	38701649	38714890	13242	2	8193	uc002ohl.3	96928	ENSG00000011332	DPF1	double PHD fingers 1
chr1	172473700	172474263	564	*	0.558596668	0.009674471	0.129656476	Distal Intergenic	1	172502260	172572423	70164	1	51430	uc010pmm.1	-27997	ENSG00000094975	SUCO	SUN domain containing ossification factor
chr11	77167618	77168203	586	*	0.558447647	0.000937283	0.062670071	Intron (uc001oyg.4/5058, intron 1 of 15)	11	77033060	77185108	152049	2	5058	uc001oyg.4	16905	ENSG00000149269	PAK1	p21 (RAC1) activated kinase 1
chr12	52383190	52384070	881	*	0.557985425	0.00350967	0.092475091	Intron (uc001rzm.3/91, intron 7 of 7)	12	52400729	52409673	8945	1	160622	uc001rzo.2	-16659	ENSG00000161835	GRASP	general receptor for phosphoinositides 1 associated scaffold protein
chr3	187516307	187517135	829	*	0.557951339	0.001194167	0.067352299	Distal Intergenic	3	187439165	187463513	24349	2	604	uc003frq.2	-52794	ENSG00000113916	BCL6	BCL6 transcription repressor
chr3	188576569	188577287	719	*	0.557665805	0.009336238	0.127645004	Intron (uc011bsg.2/4026, intron 7 of 9)	3	188665003	189041271	376269	1	285386	uc003frv.2	-87716	ENSG00000188001	TPRG1	tumor protein p63 regulated 1
chr14	102776455	102777084	630	*	0.55766412	0.001280225	0.069377981	Distal Intergenic	14	102695158	102771537	76380	2	5891	uc010txv.3	-4918	ENSG00000080823	MOK	MOK protein kinase
chr11	71052910	71053744	835	*	0.557568456	0.000376283	0.048056416	Distal Intergenic	11	71116792	71134400	17609	2	399923	uc001oqj.2	80656	ENSG00000172900	FLJ42102	uncharacterized LOC399923
chr10	114802559	114803354	796	*	0.557300503	0.000108573	0.037895438	Promoter (2-3kb)	10	114799763	114927436	127674	1	6934	uc010qru.2	2796	ENSG00000148737	TCF7L2	transcription factor 7 like 2
chr2	27863063	27863615	553	*	0.557230628	0.004405511	0.098609866	Intron (uc010ezf.3/11321, intron 11 of 14)	2	27852113	27870810	18698	1	11321	uc010ezg.1	10950	ENSG00000198522	GPN1	GPN-loop GTPase 1
chr4	166000662	166001021	360	*	0.557051118	0.00702271	0.115017841	3' UTR	4	165997230	166034024	36795	2	201931	uc003iqz.4	33003	ENSG00000170088	TMEM192	transmembrane protein 192
chr8	123869172	123869543	372	*	0.557033632	0.000657687	0.055641393	Intron (uc003ypk.1/22882, intron 1 of 3)	8	123793901	123986755	192855	1	22882	uc003ypk.1	75271	ENSG00000178764	ZHX2	zinc fingers and homeoboxes 2
chr12	106704203	106705023	821	*	0.55690512	0.007700582	0.118927358	5' UTR	12	106697271	106705010	7740	1	255394	uc001tlo.1	6932	ENSG00000166046	TCP11L2	t-complex 11 like 2
chr18	51787277	51787981	705	*	0.556849339	0.009201686	0.127032481	Distal Intergenic	18	51795849	51824604	28756	1	11201	uc002lfj.4	-7868	ENSG00000101751	POLI	DNA polymerase iota
chr5	139991864	139992418	555	*	0.556624024	0.000269883	0.044636074	Distal Intergenic	5	140011313	140013035	1723	2	929	uc003lgi.2	20617	ENSG00000170458	CD14	CD14 molecule
chr8	134927630	134928544	915	*	0.55648904	0.004040767	0.096436014	Distal Intergenic	8	134467091	134584183	117093	2	6482	uc003yum.2	-343447	ENSG00000008513	ST3GAL1	ST3 beta-galactoside alpha-2,3-sialyltransferase 1
chr9	96882136	96882821	686	*	0.556434297	0.003990035	0.096123376	Distal Intergenic	9	96846711	96872138	25428	1	138639	uc010mrj.2	35425	ENSG00000158079	PTPDC1	protein tyrosine phosphatase domain containing 1
chr12	8693850	8694542	693	*	0.55635736	0.003870836	0.095235975	Promoter (<=1kb)	12	8685901	8693558	7658	2	26253	uc001quo.1	-292	ENSG00000166523	CLEC4E	C-type lectin domain family 4 member E
chr19	12190604	12191305	702	*	0.556351262	0.005130663	0.103129802	Distal Intergenic	19	12203078	12210475	7398	1	388507	uc002mtc.1	-11773	NA	ZNF788P	zinc finger family member 788, pseudogene
chr9	84342925	84343831	907	*	0.556086137	0.001190531	0.067227851	Intron (uc004amd.3/uc004amd.3, intron 1 of 3)	9	84226684	84303596	76913	2	7088	uc011lss.1	-39329	ENSG00000196781	TLE1	TLE family member 1, transcriptional corepressor
chr10	45897270	45898014	745	*	0.556067533	0.003254269	0.089845513	Intron (uc001jce.4/240, intron 3 of 13)	10	45869624	45941567	71944	1	240	uc021ppr.2	27646	ENSG00000012779	ALOX5	arachidonate 5-lipoxygenase
chr8	102845027	102845802	776	*	0.555969952	0.006276662	0.109990484	Intron (uc003ykf.3/83988, intron 4 of 7)	8	102698770	102803439	104670	2	83988	uc003yke.3	-41588	ENSG00000104490	NCALD	neurocalcin delta
chr1	175934362	175935181	820	*	0.555950452	0.000714502	0.057235233	Promoter (2-3kb)	1	175937533	175937676	144	2	677679	uc001gkx.1	2495	ENSG00000252906	SCARNA3	small Cajal body-specific RNA 3
chr3	149150739	149151361	623	*	0.555887345	0.000118804	0.038772968	Distal Intergenic	3	149192368	149221181	28814	1	7104	uc003exd.2	-41007	ENSG00000169903	TM4SF4	transmembrane 4 L six family member 4
chr8	102932963	102933429	467	*	0.555876947	0.003186825	0.089236386	Intron (uc003ykf.3/83988, intron 3 of 7)	8	102698770	102803439	104670	2	83988	uc003yke.3	-129524	ENSG00000104490	NCALD	neurocalcin delta
chr15	76214095	76214750	656	*	0.55584516	0.001615028	0.073827487	Intron (uc002bbj.2/26263, intron 5 of 5)	15	76225024	76225471	448	2	692224	uc002bbm.1	10721	NA	NA	NA
chr17	60739358	60740030	673	*	0.55571359	0.000880532	0.060955398	Intron (uc002jad.4/9902, intron 1 of 29)	17	60753744	60757669	3926	1	9902	uc010ddq.1	-13714	ENSG00000011028	MRC2	mannose receptor C type 2
chr16	3772436	3772938	503	*	0.555530483	0.000548622	0.052990427	Downstream (2-3kb)	16	3708038	3767598	59561	2	10131	uc010uxf.2	-4838	ENSG00000126602	TRAP1	TNF receptor associated protein 1
chr12	1427676	1428579	904	*	0.555284914	0.001440459	0.071187044	Intron (uc001qiz.2/23085, intron 15 of 19)	12	1299025	1605099	306075	1	23085	uc001qje.2	128651	ENSG00000082805	ERC1	ELKS/RAB6-interacting/CAST family member 1
chr14	45410177	45411035	859	*	0.555253892	0.001676292	0.074378861	Intron (uc001wvq.4/54813, intron 2 of 4)	14	45393527	45430335	36809	2	54813	uc001wvq.4	19300	ENSG00000179454	KLHL28	kelch like family member 28
chr4	185166753	185167454	702	*	0.555251195	0.003101556	0.088366161	Distal Intergenic	4	185009859	185139114	129256	2	133121	uc003iwc.3	-27639	ENSG00000164303	ENPP6	ectonucleotide pyrophosphatase/phosphodiesterase 6
chr5	175864996	175865648	653	*	0.555201674	0.007288915	0.116271918	Distal Intergenic	5	175875356	175937075	61720	1	23197	uc003mej.4	-9708	ENSG00000113194	FAF2	Fas associated factor family member 2
chr1	61690907	61691605	699	*	0.55505906	0.000617122	0.054719121	Intron (uc001czy.3/4774, intron 2 of 10)	1	61547980	61928460	380481	1	4774	uc001czw.3	142927	ENSG00000162599	NFIA	nuclear factor I A
chr5	118491042	118491481	440	*	0.554972311	0.000304968	0.046261191	Intron (uc003ksd.2/1657, intron 19 of 42)	5	118560404	118584822	24419	1	1657	uc010jcm.1	-68923	ENSG00000172869	DMXL1	Dmx like 1
chr4	187088839	187089749	911	*	0.554942891	0.00116508	0.066883739	Intron (uc003iyt.4/25854, intron 13 of 13)	4	187073057	187093817	20761	1	25854	uc011clb.2	15782	ENSG00000109794	FAM149A	family with sequence similarity 149 member A
chr18	60648733	60649336	604	*	0.554861945	0.000558081	0.053350235	Distal Intergenic	18	60382672	60647676	265005	1	23239	uc021ule.1	266061	ENSG00000081913	PHLPP1	PH domain and leucine rich repeat protein phosphatase 1
chr15	50175395	50175941	547	*	0.554841132	0.001836783	0.077203786	Intron (uc010ber.3/79895, intron 24 of 28)	15	50150435	50168727	18293	2	79895	uc001zxt.3	-6668	ENSG00000104043	ATP8B4	ATPase phospholipid transporting 8B4 (putative)
chr4	36187261	36187674	414	*	0.554535025	0.003703835	0.093976434	Intron (uc003gsq.2/116984, intron 8 of 32)	4	36161734	36245484	83751	2	116984	uc003gsr.1	57810	ENSG00000047365	ARAP2	ArfGAP with RhoGAP domain, ankyrin repeat and PH domain 2
chr12	15145805	15146468	664	*	0.554503366	0.00096518	0.06368612	Distal Intergenic	12	15125956	15134799	8844	1	5149	uc001rcr.3	19849	ENSG00000139053	PDE6H	phosphodiesterase 6H
chr5	126169689	126170579	891	*	0.554162959	0.001026187	0.064406217	Intron (uc003kud.2/4001, intron 10 of 10)	5	126112845	126172712	59868	1	4001	uc011cxb.2	56844	ENSG00000113368	LMNB1	lamin B1
chr4	80939137	80939690	554	*	0.554055075	0.004685654	0.100436612	Intron (uc003hly.4/118429, intron 11 of 16)	4	80826725	80992808	166084	2	118429	uc003hlx.1	53118	ENSG00000163297	ANTXR2	ANTXR cell adhesion molecule 2
chr9	37344979	37345715	737	*	0.553854939	0.002183245	0.080335238	Intron (uc003zzq.3/84186, intron 6 of 8)	9	37422681	37429051	6371	1	9380	uc010mlu.4	-76966	ENSG00000137106	GRHPR	glyoxylate and hydroxypyruvate reductase
chr3	141836525	141836952	428	*	0.553815402	0.002277237	0.081273013	Intron (uc003eum.4/7029, intron 1 of 13)	3	141663270	141868386	205117	2	7029	uc003eum.4	31434	ENSG00000114126	TFDP2	transcription factor Dp-2
chr10	43796022	43796528	507	*	0.553813503	0.007143361	0.115547441	Distal Intergenic	10	43689984	43762367	72384	2	221002	uc001jap.1	-33655	ENSG00000198915	RASGEF1A	RasGEF domain family member 1A
chr6	13491178	13492065	888	*	0.553740051	0.000346423	0.047373764	Distal Intergenic	6	13469502	13487869	18368	2	54438	uc021ylu.1	-3309	ENSG00000145990	GFOD1	glucose-fructose oxidoreductase domain containing 1
chr5	93228615	93229320	706	*	0.553630914	0.001239186	0.068643104	Intron (uc010jbd.3/83989, intron 6 of 10)	5	93076015	93077309	1295	2	134187	uc003kkl.1	-151306	ENSG00000248483	POU5F2	POU domain class 5, transcription factor 2
chr3	12494275	12495004	730	*	0.553422566	0.003640019	0.093588966	Distal Intergenic	3	12525931	12574820	48890	1	80746	uc003bwz.3	-30927	ENSG00000154743	TSEN2	tRNA splicing endonuclease subunit 2
chr14	102817978	102818774	797	*	0.553416265	0.003325088	0.090599495	Intron (uc001ylu.1/51550, intron 2 of 5)	14	102808956	102825932	16977	2	51550	uc001ylu.1	7158	ENSG00000100865	CINP	cyclin dependent kinase 2 interacting protein
chr1	31825570	31826022	453	*	0.553408215	0.000631882	0.054939289	Intron (uc001bsp.1/51538, intron 7 of 7)	1	31838100	31845923	7824	2	2170	uc001bss.1	19901	ENSG00000121769	FABP3	fatty acid binding protein 3
chr17	38843583	38844111	529	*	0.553360476	0.003517134	0.092482632	Distal Intergenic	17	38854243	38860002	5760	2	192666	uc002hvd.3	15891	ENSG00000167916	KRT24	keratin 24
chr13	111897383	111898043	661	*	0.553346608	0.000628728	0.054939289	Intron (uc001vrr.2/8874, intron 8 of 18)	13	111893492	111947542	54051	1	8874	uc010tjp.1	3891	ENSG00000102606	ARHGEF7	Rho guanine nucleotide exchange factor 7
chr15	90974335	90975081	747	*	0.55317457	0.007386843	0.117025495	Intron (uc002bpl.1/8826, intron 4 of 37)	15	90931473	91045475	114003	1	8826	uc002bpl.1	42862	ENSG00000140575	IQGAP1	IQ motif containing GTPase activating protein 1
chr3	108048259	108048749	491	*	0.553144809	0.00158965	0.073416531	Intron (uc003dwy.4/11148, intron 2 of 9)	3	108021332	108097126	75795	1	11148	uc003dwz.3	26927	ENSG00000114455	HHLA2	HERV-H LTR-associating 2
chr4	3575986	3576914	929	*	0.552511371	0.001218666	0.068121451	Promoter (1-2kb)	4	3578596	3592712	14117	1	285492	uc003ghj.2	-1682	NA	LINC00955	long intergenic non-protein coding RNA 955
chr12	47754952	47755708	757	*	0.552366369	0.001828622	0.077040433	Distal Intergenic	12	47602203	47610226	8024	2	100233209	uc001rpp.2	-144726	ENSG00000247774	PCED1B-AS1	PCED1B antisense RNA 1
chr4	86952497	86952991	495	*	0.552145044	0.003415382	0.091619313	Exon (uc003hpn.3/5602, exon 4 of 6)	4	86936276	87020430	84155	2	5602	uc003hpn.3	67439	ENSG00000109339	MAPK10	mitogen-activated protein kinase 10
chr7	139826143	139826622	480	*	0.552035245	0.004186732	0.097610592	Exon (uc003vvm.3/80853, exon 6 of 20)	7	139784546	139819019	34474	2	80853	uc010lng.3	-7124	ENSG00000006459	KDM7A	lysine demethylase 7A
chr16	21617177	21617813	637	*	0.551821429	0.00454891	0.099545892	Intron (uc021tel.1/uc021tel.1, intron 2 of 3)	16	21610856	21668792	57937	1	51108	uc002djf.3	6321	ENSG00000197006	METTL9	methyltransferase like 9
chr2	99181007	99181474	468	*	0.551589538	0.000780817	0.058531376	Exon (uc010yvj.1/3631, exon 20 of 26)	2	99215786	99224981	9196	2	493753	uc002syz.3	43507	ENSG00000183513	COA5	cytochrome c oxidase assembly factor 5
chr2	219628904	219629488	585	*	0.551462359	0.002880144	0.086674491	Distal Intergenic	2	219646472	219680016	33545	1	1593	uc002viz.4	-16984	ENSG00000135929	CYP27A1	cytochrome P450 family 27 subfamily A member 1
chr1	46127005	46127434	430	*	0.551235143	0.00133725	0.070407689	Intron (uc001coq.3/60313, intron 2 of 12)	1	46111452	46112357	906	2	728963	uc010olu.1	-14648	NA	RPS15AP10	ribosomal protein S15a pseudogene 10
chr7	36159449	36160280	832	*	0.551093545	0.004082022	0.096597522	Distal Intergenic	7	36192836	36341152	148317	1	80820	uc003tfa.3	-32556	ENSG00000122547	EEPD1	endonuclease/exonuclease/phosphatase family domain containing 1
chr1	29087956	29088336	381	*	0.551064367	0.000753633	0.057967723	Intron (uc021okf.1/51441, intron 5 of 5)	1	29063462	29096287	32826	1	51441	uc001bre.3	24494	ENSG00000198492	YTHDF2	YTH N6-methyladenosine RNA binding protein 2
chr15	68303801	68304547	747	*	0.551042374	0.002487427	0.083378464	Distal Intergenic	15	68346572	68446077	99506	1	8554	uc010ujx.2	-42025	ENSG00000033800	PIAS1	protein inhibitor of activated STAT 1
chr20	33838419	33839310	892	*	0.551020994	0.000653956	0.055525465	Intron (uc002xbu.2/10893, intron 2 of 8)	20	33814539	33864804	50266	1	10893	uc002xbu.2	23880	ENSG00000125966	MMP24	matrix metallopeptidase 24
chr7	29140716	29141515	800	*	0.550976312	0.003675708	0.093787886	Intron (uc003szv.3/54504, intron 3 of 12)	7	29035247	29186153	150907	2	54504	uc003szv.3	44638	ENSG00000106066	CPVL	carboxypeptidase vitellogenic like
chr2	242574499	242575357	859	*	0.550958797	0.001649058	0.074151363	Promoter (1-2kb)	2	242523820	242576725	52906	2	51078	uc002wbt.3	1368	ENSG00000176946	THAP4	THAP domain containing 4
chr4	119722702	119723356	655	*	0.550668748	0.002091629	0.07954033	Intron (uc003ici.4/9871, intron 7 of 22)	4	119643978	119757326	113349	2	9871	uc003ici.4	33970	ENSG00000150961	SEC24D	SEC24 homolog D, COPII coat complex component
chr11	65821725	65822216	492	*	0.550614791	0.003310437	0.090599495	Promoter (1-2kb)	11	65819816	65836382	16567	1	10992	uc001ogy.1	1909	ENSG00000087365	SF3B2	splicing factor 3b subunit 2
chr5	179750946	179751426	481	*	0.550540831	0.006079602	0.109307536	Exon (uc003mlw.1/9945, exon 9 of 19)	5	179727700	179780315	52616	2	9945	uc003mlw.1	28889	ENSG00000131459	GFPT2	glutamine-fructose-6-phosphate transaminase 2
chr1	22834867	22835547	681	*	0.550487642	0.001128509	0.066425199	Exon (uc001bft.2/9923, exon 9 of 19)	1	22828069	22838627	10559	1	9923	uc001bfv.1	6798	ENSG00000184677	ZBTB40	zinc finger and BTB domain containing 40
chr2	240334900	240335560	661	*	0.550245589	0.007942143	0.120152804	Distal Intergenic	2	240016312	240323346	307035	2	9759	uc010fza.2	-11554	ENSG00000068024	HDAC4	histone deacetylase 4
chr11	33291523	33292146	624	*	0.550212202	0.000206983	0.043076676	Intron (uc031pzm.1/10114, intron 1 of 15)	11	33279877	33378568	98692	1	10114	uc009yjv.2	11646	ENSG00000110422	HIPK3	homeodomain interacting protein kinase 3
chr1	237035203	237035837	635	*	0.550159206	0.000614438	0.054635597	Intron (uc001hyi.4/4548, intron 22 of 32)	1	236973803	236992568	18766	1	4548	uc009xgj.1	61400	ENSG00000116984	MTR	5-methyltetrahydrofolate-homocysteine methyltransferase
chr5	101611975	101612875	901	*	0.550149532	0.006323105	0.110383889	Intron (uc003knm.3/353189, intron 2 of 12)	5	101569692	101632253	62562	2	353189	uc003knm.3	19378	ENSG00000173930	SLCO4C1	solute carrier organic anion transporter family member 4C1
chr3	45432653	45433141	489	*	0.550099	0.006426473	0.111038375	Promoter (2-3kb)	3	45430075	45590328	160254	1	23395	uc010hit.1	2578	ENSG00000011376	LARS2	leucyl-tRNA synthetase 2, mitochondrial
chr14	77541896	77542879	984	*	0.550017114	0.003241613	0.089773701	Exon (uc001xta.1/uc001xta.1, exon 1 of 3)	14	77564578	77583629	19052	1	85457	uc001xtc.1	-21699	ENSG00000198894	CIPC	CLOCK interacting pacemaker
chr10	115442660	115443077	418	*	0.54991222	0.00335376	0.090873168	Intron (uc001lam.4/840, intron 1 of 7)	10	115439428	115490668	51241	1	840	uc010qsa.3	3232	ENSG00000165806	CASP7	caspase 7
chr15	85281180	85282071	892	*	0.549637384	0.004035667	0.096436014	Distal Intergenic	15	85291818	85349663	57846	1	9640	uc002bld.3	-9747	ENSG00000166716	ZNF592	zinc finger protein 592
chr4	153625427	153625984	558	*	0.549516371	0.004047337	0.096436014	Distal Intergenic	4	153547266	153601317	54052	2	201799	uc003imw.2	-24110	ENSG00000170006	TMEM154	transmembrane protein 154
chr17	76438850	76439602	753	*	0.549301302	0.004962568	0.102205798	Intron (uc002jvq.3/8632, intron 3 of 12)	17	76419778	76445732	25955	2	8632	uc002jvq.3	6130	ENSG00000187775	DNAH17	dynein axonemal heavy chain 17
chr16	48646150	48646606	457	*	0.549285566	0.00749042	0.117642109	Promoter (2-3kb)	16	48572637	48644120	71484	2	9683	uc002efp.3	-2030	ENSG00000102921	N4BP1	NEDD4 binding protein 1
chr2	27496597	27497125	529	*	0.549195153	0.002680386	0.085149822	Promoter (1-2kb)	2	27477440	27498188	20749	2	7781	uc010ylh.2	1063	ENSG00000115194	SLC30A3	solute carrier family 30 member 3
chr9	123176144	123176787	644	*	0.549142987	0.00020709	0.043076676	Intron (uc010mvi.3/55755, intron 6 of 15)	9	123151147	123210404	59258	2	55755	uc010mvi.3	33617	ENSG00000136861	CDK5RAP2	CDK5 regulatory subunit associated protein 2
chr20	48256700	48257304	605	*	0.549130976	0.009096067	0.126456435	Exon (uc002xuu.4/9334, exon 6 of 9)	20	48120411	48184707	64297	2	5740	uc010zyi.2	-71993	ENSG00000124212	PTGIS	prostaglandin I2 synthase
chr7	105079472	105080028	557	*	0.548990207	4.20E-05	0.032876643	Distal Intergenic	7	104773451	105039798	266348	2	6733	uc003vcw.1	-39674	ENSG00000135250	SRPK2	SRSF protein kinase 2
chr14	65413361	65413879	519	*	0.548781303	0.001255915	0.068944331	3' UTR	14	65405870	65409623	3754	2	2877	uc031qoz.1	-3738	ENSG00000176153	GPX2	glutathione peroxidase 2
chr8	126471660	126472025	366	*	0.548665415	0.007440438	0.11725168	Distal Intergenic	8	126445943	126450644	4702	1	10221	uc010mdn.3	25717	ENSG00000173334	TRIB1	tribbles pseudokinase 1
chr1	97615285	97616033	749	*	0.548595835	0.004473491	0.09904306	Intron (uc031pne.1/100873932, intron 1 of 4)	1	97561479	97788511	227033	1	100873932	uc031pne.1	53806	ENSG00000232878	DPYD-AS1	DPYD antisense RNA 1
chr5	142179566	142180526	961	*	0.548225042	0.001972616	0.078404757	Intron (uc003lmt.3/23092, intron 1 of 22)	5	142150292	142608572	458281	1	23092	uc011dbj.2	29274	ENSG00000145819	ARHGAP26	Rho GTPase activating protein 26
chr20	30643964	30644542	579	*	0.548205774	0.000390419	0.048648255	Intron (uc002wxh.3/3055, intron 1 of 12)	20	30639991	30689657	49667	1	3055	uc021wbv.1	3973	ENSG00000101336	HCK	HCK proto-oncogene, Src family tyrosine kinase
chr9	126741705	126742360	656	*	0.548174257	0.005328525	0.104530672	Distal Intergenic	9	126773889	126795442	21554	1	9355	uc004boe.1	-31529	ENSG00000106689	LHX2	LIM homeobox 2
chr2	89218275	89218877	603	*	0.548056407	0.003314625	0.090599495	Intron (uc021vku.1/uc021vku.1, intron 2 of 5)	2	89111884	89111968	85	1	100616399	uc021vks.1	106391	ENSG00000265510	MIR4436A	microRNA 4436a
chr3	60994075	60995034	960	*	0.548030278	0.000216526	0.043525956	Intron (uc003dkx.4/2272, intron 3 of 9)	3	59735036	61237133	1502098	2	2272	uc003dkx.4	242099	ENSG00000189283	FHIT	fragile histidine triad diadenosine triphosphatase
chr9	126487543	126488519	977	*	0.547995439	0.000534268	0.052521064	Intron (uc004bny.1/57706, intron 4 of 17)	9	126141933	126560794	418862	2	57706	uc004bny.1	72275	ENSG00000119522	DENND1A	DENN domain containing 1A
chr6	107892548	107893267	720	*	0.547992766	0.002528867	0.083868183	Intron (uc003prw.1/55084, intron 4 of 4)	6	107811317	107982513	171197	1	55084	uc003prx.3	81231	ENSG00000112320	SOBP	sine oculis binding protein homolog
chr14	97374922	97375510	589	*	0.547944868	0.004058156	0.096483805	Distal Intergenic	14	97263684	97347951	84268	1	7443	uc001yft.3	111238	ENSG00000100749	VRK1	VRK serine/threonine kinase 1
chr4	15691888	15692550	663	*	0.547797291	0.001090969	0.065421588	3' UTR	4	15683352	15692070	8719	1	285550	uc003gof.4	8536	ENSG00000237765	FAM200B	family with sequence similarity 200 member B
chr7	8053402	8054200	799	*	0.54769327	0.005212909	0.103887903	Intron (uc003srk.4/113263, intron 2 of 7)	7	8008374	8128709	120336	1	113263	uc003srk.4	45028	ENSG00000106415	GLCCI1	glucocorticoid induced 1
chr7	127239207	127239796	590	*	0.547642789	0.00442197	0.09862628	Exon (uc011koh.1/29999, exon 6 of 7)	7	127233689	127241851	8163	1	29999	uc010llc.2	5518	ENSG00000106328	FSCN3	fascin actin-bundling protein 3
chr5	156709557	156710251	695	*	0.547582425	0.000497499	0.051749325	Intron (uc011ddn.2/26999, intron 1 of 29)	5	156696362	156822606	126245	1	26999	uc021ygo.1	13195	ENSG00000055163	CYFIP2	cytoplasmic FMR1 interacting protein 2
chr2	45722407	45722973	567	*	0.54730348	0.003723653	0.094206919	Intron (uc010yoc.2/55133, intron 6 of 12)	2	45615819	45795154	179336	2	55133	uc010yoc.2	72181	ENSG00000068784	SRBD1	S1 RNA binding domain 1
chr1	244447704	244448357	654	*	0.547291205	0.002828216	0.086474973	Distal Intergenic	1	244515937	244552388	36452	1	200159	uc001iah.4	-67580	ENSG00000173728	C1orf100	chromosome 1 open reading frame 100
chr6	132852127	132852506	380	*	0.547270327	0.00822912	0.121453652	Distal Intergenic	6	132778663	132834337	55675	2	8417	uc011ech.1	-17790	ENSG00000079950	STX7	syntaxin 7
chr14	51656311	51656790	480	*	0.547209847	0.007051964	0.115137202	Distal Intergenic	14	51706886	51712569	5684	1	81542	uc010tqr.1	-50096	ENSG00000139921	TMX1	thioredoxin related transmembrane protein 1
chr16	12806887	12807498	612	*	0.547154592	0.003864991	0.095235975	Intron (uc002dca.4/55313, intron 2 of 3)	16	12814178	12814228	51	1	100616195	uc021tdb.1	-6680	ENSG00000264733	MIR4718	microRNA 4718
chr5	95303219	95303516	298	*	0.547035257	0.001378702	0.070407689	Distal Intergenic	5	95220802	95297775	76974	2	22936	uc003klr.4	-5444	ENSG00000118985	ELL2	elongation factor for RNA polymerase II 2
chr2	223758164	223758526	363	*	0.546952437	0.002224844	0.08078486	Intron (uc002vni.3/2181, intron 2 of 16)	2	223725732	223808119	82388	1	2181	uc002vnj.3	32432	ENSG00000123983	ACSL3	acyl-CoA synthetase long chain family member 3
chr6	36185442	36185916	475	*	0.546944649	0.004268418	0.097826337	Promoter (<=1kb)	6	36185694	36200567	14874	1	27154	uc010jwd.3	0	ENSG00000096070	BRPF3	bromodomain and PHD finger containing 3
chr2	112034496	112034971	476	*	0.546901167	0.00406131	0.096483805	Intron (uc002the.2/541471, intron 3 of 5)	2	112078589	112078668	80	2	100616499	uc021vmu.1	43697	ENSG00000265507	MIR4435-1	microRNA 4435-1
chr8	135605932	135606425	494	*	0.546698672	0.003431105	0.091701165	Intron (uc003yun.3/57623, intron 8 of 16)	8	135610314	135612932	2619	1	594840	uc003yus.1	-3889	ENSG00000248492	ZFAT-AS1	ZFAT antisense RNA 1
chr15	52157845	52158717	873	*	0.546645303	0.003816994	0.094775223	Intron (uc002abn.3/29766, intron 2 of 9)	15	52167223	52221651	54429	1	29766	uc010bfc.1	-8506	ENSG00000138594	TMOD3	tropomodulin 3
chr6	160454049	160454729	681	*	0.54662959	0.004212093	0.097673433	Exon (uc003qta.3/3482, exon 9 of 48)	6	160424323	160428696	4374	2	100271873	uc031sqy.1	-25353	ENSG00000268257	AIRN	antisense of IGF2R non-protein coding RNA
chr1	173850725	173851673	949	*	0.546613243	0.002603754	0.08436222	Intron (uc001gjp.1/84614, intron 3 of 3)	1	173837493	173855774	18282	1	84614	uc009wwp.1	13232	ENSG00000185278	ZBTB37	zinc finger and BTB domain containing 37
chr15	83694435	83694894	460	*	0.546354745	0.000618201	0.054763154	Intron (uc002bjn.3/53339, intron 5 of 7)	15	83676702	83680393	3692	2	123207	uc010uor.1	-14042	ENSG00000169609	C15orf40	chromosome 15 open reading frame 40
chr3	132008883	132009859	977	*	0.546323847	0.007705582	0.118927358	Distal Intergenic	3	131253577	132004254	750678	2	131034	uc003eom.3	-4629	ENSG00000196353	CPNE4	copine 4
chr1	213255384	213255916	533	*	0.546303135	0.007111658	0.115372206	Intron (uc001hkd.3/26750, intron 2 of 13)	1	213246212	213446808	200597	1	26750	uc001hke.3	9172	ENSG00000136643	RPS6KC1	ribosomal protein S6 kinase C1
chr11	10242534	10243186	653	*	0.545865262	0.009486134	0.128647398	Intron (uc001mib.2/81846, intron 1 of 39)	11	9859604	10215534	355931	2	81846	uc001mif.3	-27000	ENSG00000133812	SBF2	SET binding factor 2
chr6	89371735	89372387	653	*	0.545767089	0.004668871	0.100436612	Exon (uc031spd.1/uc031spd.1, exon 1 of 2)	6	89319989	89673348	353360	2	8732	uc003pmr.2	300961	ENSG00000111880	RNGTT	RNA guanylyltransferase and 5'-phosphatase
chr3	174134044	174134934	891	*	0.545761067	0.009237848	0.127151444	Distal Intergenic	3	174577111	175523428	946318	1	254827	uc003fit.3	-442177	ENSG00000177694	NAALADL2	N-acetylated alpha-linked acidic dipeptidase like 2
chr3	101448454	101449251	798	*	0.545746429	0.001886812	0.077669457	Promoter (<=1kb)	3	101450207	101486181	35975	1	79598	uc003dvm.1	-956	ENSG00000182504	CEP97	centrosomal protein 97
chr10	778541	779267	727	*	0.545718358	0.004677177	0.100436612	Distal Intergenic	10	320130	735608	415479	2	22982	uc001ifp.3	-42933	ENSG00000151240	DIP2C	disco interacting protein 2 homolog C
chr8	6700565	6701480	916	*	0.545664374	0.006124484	0.109351509	Distal Intergenic	8	6666041	6693166	27126	2	389610	uc022aqv.1	-7399	ENSG00000275591	XKR5	XK related 5
chr4	77243827	77244657	831	*	0.545621592	0.000595531	0.053965128	Exon (uc003hkb.4/339965, exon 23 of 24)	4	77227179	77232283	5105	1	8987	uc003hka.3	16648	ENSG00000118804	STBD1	starch binding domain 1
chr11	77113141	77113852	712	*	0.545487951	0.000836953	0.059745753	Intron (uc010rso.2/5058, intron 1 of 14)	11	77033060	77122997	89938	2	5058	uc010rso.2	9145	ENSG00000149269	PAK1	p21 (RAC1) activated kinase 1
chr6	139313575	139314560	986	*	0.545316777	0.000249058	0.04454487	Distal Intergenic	6	139225620	139309398	83779	2	85021	uc011edr.2	-4177	ENSG00000135597	REPS1	RALBP1 associated Eps domain containing 1
chr9	72161778	72162370	593	*	0.54518654	0.009891212	0.130813147	Intron (uc004ahh.2/320, intron 1 of 12)	9	72042449	72287275	244827	2	320	uc004ahh.2	124905	ENSG00000107282	APBA1	amyloid beta precursor protein binding family A member 1
chr7	76881808	76882273	466	*	0.545142941	0.005388476	0.104825449	Intron (uc003uga.3/57639, intron 4 of 18)	7	76889285	76924521	35237	1	57639	uc010ldp.3	-7012	ENSG00000135205	CCDC146	coiled-coil domain containing 146
chr3	45010323	45010772	450	*	0.545095346	0.001388291	0.070407689	Intron (uc003cod.3/51304, intron 1 of 7)	3	45016750	45054158	37409	1	23016	uc003coh.1	-5978	ENSG00000075914	EXOSC7	exosome component 7
chr12	102321948	102322558	611	*	0.545094799	0.009945537	0.131097985	Distal Intergenic	12	102271105	102317401	46297	1	55332	uc010svv.2	50843	ENSG00000136048	DRAM1	DNA damage regulated autophagy modulator 1
chr6	132919632	132920321	690	*	0.545086556	0.000500434	0.051749325	Distal Intergenic	6	132909731	132910877	1147	2	9038	uc003qdk.2	-8755	ENSG00000135569	TAAR5	trace amine associated receptor 5
chr9	71145512	71145956	445	*	0.545077499	0.004842184	0.101340903	3' UTR	9	71151498	71155783	4286	2	169693	uc004agt.3	9827	ENSG00000181778	TMEM252	transmembrane protein 252
chr4	2618483	2618872	390	*	0.54478197	0.003333113	0.090657854	Intron (uc010ick.3/8603, intron 1 of 19)	4	2627159	2734302	107144	1	8603	uc003gfd.3	-8287	ENSG00000125386	FAM193A	family with sequence similarity 193 member A
chr11	76214030	76215006	977	*	0.54475543	0.007169614	0.115669526	Intron (uc010rsa.1/56946, intron 8 of 8)	11	76237506	76255912	18407	1	56946	uc001oxo.1	-22500	ENSG00000158636	EMSY	EMSY transcriptional repressor, BRCA2 interacting
chr3	71939562	71940290	729	*	0.544729672	0.003063074	0.087929447	Distal Intergenic	3	71820806	71834357	13552	2	60675	uc003dpa.4	-105205	ENSG00000163421	PROK2	prokineticin 2
chr7	137564182	137564814	633	*	0.544494967	0.002998095	0.087430803	3' UTR	7	137074385	137531609	457225	2	9162	uc003vtu.3	-32573	ENSG00000157680	DGKI	diacylglycerol kinase iota
chr17	34156633	34157339	707	*	0.544425396	0.009932442	0.130998789	Intron (uc002hkc.4/8148, intron 7 of 15)	17	34136488	34171372	34885	1	8148	uc010ctw.1	20145	ENSG00000270647	TAF15	TATA-box binding protein associated factor 15
chr13	21387876	21388237	362	*	0.544373488	0.009683808	0.129668223	Intron (uc001unq.4/64328, intron 9 of 22)	13	21303073	21348095	45023	2	221143	uc009zzr.1	-39781	ENSG00000150456	EEF1AKMT1	EEF1A lysine methyltransferase 1
chr16	72035309	72036190	882	*	0.544297989	0.001907693	0.077849888	Promoter (1-2kb)	16	71963441	72033877	70437	2	342372	uc010vmm.2	-1432	ENSG00000277481	PKD1L3	polycystin 1 like 3, transient receptor potential channel interacting
chr7	87502527	87503263	737	*	0.544228052	0.00136826	0.070407689	Promoter (2-3kb)	7	87505544	87538856	33313	1	10926	uc003ujf.1	-2281	ENSG00000006634	DBF4	DBF4 zinc finger
chr5	95126161	95126571	411	*	0.544175929	0.006228735	0.109919472	Intron (uc003klm.3/22836, intron 11 of 11)	5	95149553	95158577	9025	2	2745	uc003kln.4	32006	ENSG00000173221	GLRX	glutaredoxin
chr3	59724034	59724549	516	*	0.544172789	0.00740375	0.11722022	Distal Intergenic	3	58873072	59035758	162687	2	200844	uc011bfg.1	-688276	ENSG00000163689	C3orf67	chromosome 3 open reading frame 67
chr8	73953327	73954210	884	*	0.544117787	0.001410987	0.070542037	Intron (uc003xzd.2/7013, intron 9 of 9)	8	73921097	73959987	38891	1	7013	uc003xze.2	32230	ENSG00000147601	TERF1	telomeric repeat binding factor 1
chr3	28328395	28328875	481	*	0.544063251	0.001072459	0.065261131	Intron (uc003cea.3/152100, intron 2 of 3)	3	28283124	28361263	78140	1	152100	uc003cea.3	45271	ENSG00000187118	CMC1	C-X9-C motif containing 1
chr5	59980791	59981211	421	*	0.544016976	0.002631156	0.084626059	Intron (uc003jsh.3/55789, intron 2 of 10)	5	59892739	59995993	103255	2	55789	uc003jsh.3	14782	ENSG00000035499	DEPDC1B	DEP domain containing 1B
chr14	95593874	95594393	520	*	0.543932743	0.009688212	0.129668223	Intron (uc021sbc.1/23405, intron 5 of 24)	14	95552565	95599840	47276	2	23405	uc021sbc.1	5447	ENSG00000100697	DICER1	dicer 1, ribonuclease III
chr16	85794784	85795454	671	*	0.543929329	0.008388717	0.122435206	Distal Intergenic	16	85741124	85784689	43566	2	404550	uc002fjc.4	-10095	ENSG00000154102	C16orf74	chromosome 16 open reading frame 74
chr12	129337100	129337886	787	*	0.543865399	0.003767444	0.09454395	Promoter (<=1kb)	12	129338081	129469509	131429	1	144423	uc001uhx.1	-195	ENSG00000151948	GLT1D1	glycosyltransferase 1 domain containing 1
chr9	97223432	97224179	748	*	0.543860485	0.001190237	0.067227851	Distal Intergenic	9	97177440	97223202	45763	1	84641	uc011luh.2	45992	ENSG00000148110	MFSD14B	major facilitator superfamily domain containing 14B
chr12	117955852	117956600	749	*	0.543632137	0.00488178	0.101494468	Intron (uc001two.2/283455, intron 14 of 19)	12	117645947	117799607	153661	2	4842	uc001twn.2	-156245	ENSG00000089250	NOS1	nitric oxide synthase 1
chr15	83675174	83675717	544	*	0.543506855	0.003478607	0.092172569	Intron (uc010uon.2/123207, intron 3 of 3)	15	83657715	83680393	22679	2	123207	uc010uon.2	4676	ENSG00000169609	C15orf40	chromosome 15 open reading frame 40
chr17	27592887	27593419	533	*	0.543505337	0.000925309	0.062249574	Intron (uc002hdx.4/57532, intron 2 of 2)	17	27573875	27581502	7628	1	1411	uc002hdw.3	19012	ENSG00000108255	CRYBA1	crystallin beta A1
chr7	151778296	151778665	370	*	0.543499237	0.001872287	0.077669457	Intron (uc010lqg.1/63917, intron 1 of 11)	7	151772071	151801974	29904	1	63917	uc003wkv.1	6225	ENSG00000178234	GALNT11	polypeptide N-acetylgalactosaminyltransferase 11
chr3	101556398	101557264	867	*	0.5434515	0.000224857	0.044228475	Intron (uc003dvo.3/64332, intron 2 of 12)	3	101546834	101579869	33036	1	64332	uc010hpo.3	9564	ENSG00000144802	NFKBIZ	NFKB inhibitor zeta
chr13	25884253	25884977	725	*	0.543435951	0.000480384	0.051373389	Intron (uc001uqg.1/9818, intron 3 of 12)	13	25875666	25916561	40896	1	9818	uc001uqj.3	8587	ENSG00000139496	NUP58	nucleoporin 58
chr13	77762397	77762873	477	*	0.543314264	0.0095486	0.129015116	Intron (uc010aev.3/23077, intron 30 of 82)	13	77671505	77700677	29173	2	23077	uc001vkg.1	-61720	ENSG00000005810	MYCBP2	MYC binding protein 2
chr6	2491085	2491787	703	*	0.543190551	0.00770475	0.118927358	Distal Intergenic	6	2399100	2481403	82304	1	100508120	uc003mtu.1	91985	NA	GMDS-DT	GMDS divergent transcript
chr16	12883416	12884398	983	*	0.54309753	0.007778345	0.119464668	Intron (uc002dca.4/55313, intron 1 of 3)	16	12753656	12897744	144089	2	55313	uc002dca.4	13346	ENSG00000103381	CPPED1	calcineurin like phosphoesterase domain containing 1
chr5	67382374	67383080	707	*	0.543050305	0.000201746	0.042747001	Distal Intergenic	5	67511584	67597649	86066	1	5295	uc003jva.3	-128504	ENSG00000145675	PIK3R1	phosphoinositide-3-kinase regulatory subunit 1
chr17	71105412	71106090	679	*	0.542804065	0.000626592	0.054886319	Distal Intergenic	17	70642085	71088853	446769	2	201266	uc002jjb.3	-16559	ENSG00000133195	SLC39A11	solute carrier family 39 member 11
chr6	97649075	97649840	766	*	0.542766535	0.009905184	0.130876432	Intron (uc021zda.1/100302287, intron 1 of 1)	6	97590037	97730429	140393	2	253714	uc011eaf.2	80589	ENSG00000146263	MMS22L	MMS22 like, DNA repair protein
chr2	174023559	174024325	767	*	0.542563816	0.003592275	0.093297853	Intron (uc002uhx.3/51776, intron 2 of 9)	2	173940565	174132737	192173	1	51776	uc002uhz.3	82994	ENSG00000091436	MAP3K20	mitogen-activated protein kinase kinase kinase 20
chr3	114678862	114679513	652	*	0.542558695	0.000388095	0.048648255	Intron (uc003ebm.3/26137, intron 2 of 11)	3	114056947	114790261	733315	2	26137	uc003ebm.3	110748	ENSG00000181722	ZBTB20	zinc finger and BTB domain containing 20
chr6	73525011	73525602	592	*	0.542348128	0.00357546	0.093151071	Intron (uc003pgj.4/56479, intron 1 of 8)	6	73677410	73677476	67	2	100423005	uc021zbr.1	151874	ENSG00000266180	MIR4282	microRNA 4282
chr11	64540534	64541442	909	*	0.542287396	0.004293449	0.097826337	Exon (uc010rnn.2/7536, exon 3 of 13)	11	64532076	64545232	13157	2	7536	uc010rnn.2	3790	ENSG00000168066	SF1	splicing factor 1
chr14	72091930	72092442	513	*	0.54220106	0.004396889	0.098535105	Intron (uc001xms.3/26037, intron 4 of 21)	14	72064951	72206120	141170	1	26037	uc010ttm.2	26979	ENSG00000197555	SIPA1L1	signal induced proliferation associated 1 like 1
chr18	43020371	43021206	836	*	0.542200648	0.008194459	0.12121432	Intron (uc002lbb.3/8170, intron 4 of 13)	18	43194766	43263060	68295	1	8170	uc002lbe.3	-173560	ENSG00000132874	SLC14A2	solute carrier family 14 member 2
chr5	111938752	111939481	730	*	0.542137917	0.008472862	0.1227821	Distal Intergenic	5	112043202	112181936	138735	1	324	uc011cvt.2	-103721	ENSG00000134982	APC	APC regulator of WNT signaling pathway
chr3	151457834	151458421	588	*	0.54192074	0.006875569	0.113978993	Intron (uc021xgb.1/100313773, intron 1 of 1)	3	151451704	151475556	23853	1	344752	uc010hvn.3	6130	ENSG00000197953	AADACL2	arylacetamide deacetylase like 2
chr1	169840240	169840870	631	*	0.541512782	0.003054533	0.087875137	Promoter (<=1kb)	1	169822215	169839745	17531	2	57147	uc010plw.2	-495	ENSG00000000457	SCYL3	SCY1 like pseudokinase 3
chr14	67476519	67477364	846	*	0.541180574	0.006201526	0.109827554	Intron (uc001xiw.3/10243, intron 9 of 10)	14	67656110	67667270	11161	1	161142	uc001xiz.3	-178746	ENSG00000172717	FAM71D	family with sequence similarity 71 member D
chr20	36810526	36811370	845	*	0.541047617	0.002403126	0.082682643	Distal Intergenic	20	36773752	36793700	19949	2	7052	uc002xhu.3	-16826	ENSG00000198959	TGM2	transglutaminase 2
chr8	71135641	71136036	396	*	0.540916474	2.09E-05	0.030212669	Intron (uc003xyn.1/10499, intron 2 of 22)	8	71024267	71060718	36452	2	10499	uc011lfb.1	-74923	ENSG00000140396	NCOA2	nuclear receptor coactivator 2
chr5	171518186	171518582	397	*	0.540871298	0.007490333	0.117642109	Intron (uc003mbo.1/6793, intron 9 of 18)	5	171288556	171433877	145322	2	23291	uc003mbn.1	-84309	ENSG00000072803	FBXW11	F-box and WD repeat domain containing 11
chr7	87499868	87500411	544	*	0.540814985	0.000350663	0.047373764	Intron (uc003uje.3/55972, intron 1 of 11)	7	87505544	87538856	33313	1	10926	uc003ujf.1	-5133	ENSG00000006634	DBF4	DBF4 zinc finger
chr3	141809728	141810229	502	*	0.540627065	0.001364454	0.070407689	Intron (uc003eum.4/7029, intron 3 of 13)	3	141663270	141868386	205117	2	7029	uc003eum.4	58157	ENSG00000114126	TFDP2	transcription factor Dp-2
chr3	17190468	17190946	479	*	0.540401297	0.001948829	0.078327906	Distal Intergenic	3	17198654	17349626	150973	2	9779	uc010heu.3	158680	ENSG00000131374	TBC1D5	TBC1 domain family member 5
chr6	138826361	138827104	744	*	0.540292849	0.001097146	0.065553536	Intron (uc003qhx.3/57224, intron 1 of 6)	6	138767927	138820579	52653	2	57224	uc003qhy.2	-5782	ENSG00000135540	NHSL1	NHS like 1
chr7	26505415	26505980	566	*	0.54026039	0.005415345	0.105021514	Intron (uc003sxy.1/441204, intron 3 of 6)	7	26443016	26535986	92971	1	441204	uc003sxz.3	62399	ENSG00000214870	LOC441204	uncharacterized LOC441204
chr19	54655138	54655853	716	*	0.540232892	4.79E-05	0.034152699	Intron (uc010yel.2/4849, intron 13 of 16)	19	54659379	54663446	4068	2	79165	uc002qdm.3	7593	ENSG00000105617	LENG1	leukocyte receptor cluster member 1
chr8	118888801	118889625	825	*	0.540219698	0.003343267	0.090671108	Intron (uc003yok.1/2131, intron 1 of 10)	8	118811602	119124058	312457	2	2131	uc003yok.1	234433	ENSG00000182197	EXT1	exostosin glycosyltransferase 1
chr10	121052295	121052918	624	*	0.540078786	0.002460434	0.08329304	Intron (uc001led.3/2869, intron 1 of 15)	10	120967935	121196353	228419	1	2869	uc010qta.1	84360	ENSG00000198873	GRK5	G protein-coupled receptor kinase 5
chr13	40974126	40975100	975	*	0.540026408	0.00027437	0.044636074	Intron (uc001uxj.4/646982, intron 5 of 5)	13	40921271	41055143	133873	2	646982	uc001uxj.4	80043	ENSG00000215483	LINC00598	long intergenic non-protein coding RNA 598
chr3	178154708	178155413	706	*	0.539953423	0.002022928	0.078933759	Intron (uc031sci.1/100874330, intron 1 of 2)	3	178136989	178562217	425229	1	10242	uc031scj.1	17719	ENSG00000197584	KCNMB2	potassium calcium-activated channel subfamily M regulatory beta subunit 2
chr10	105781764	105782412	649	*	0.539948266	0.007020407	0.115017841	Intron (uc001kxo.1/9748, intron 18 of 18)	10	105807847	105807944	98	2	100126326	uc021pxp.1	25532	ENSG00000283788	MIR936	microRNA 936
chr2	148860646	148861340	695	*	0.539780053	0.001121671	0.066128634	Intron (uc002twm.4/55777, intron 2 of 14)	2	148687966	148779173	91208	2	5000	uc002twk.3	-81473	ENSG00000115947	ORC4	origin recognition complex subunit 4
chr9	123270272	123270743	472	*	0.539764945	0.002001716	0.078592752	Intron (uc004bkf.4/55755, intron 12 of 37)	9	123168425	123298804	130380	2	55755	uc004bki.3	28061	ENSG00000136861	CDK5RAP2	CDK5 regulatory subunit associated protein 2
chr6	86380528	86381188	661	*	0.539690426	0.001560828	0.07307033	Distal Intergenic	6	86387012	86387086	75	2	26799	uc003ple.2	5898	NA	SNORD50A	small nucleolar RNA, C/D box 50A
chr2	37836914	37837474	561	*	0.539610119	0.007107299	0.115360993	Distal Intergenic	2	37869025	37899342	30318	2	10602	uc002rqi.2	61868	ENSG00000163171	CDC42EP3	CDC42 effector protein 3
chr11	64550333	64550879	547	*	0.539582369	0.008291339	0.121878802	Distal Intergenic	11	64543518	64546316	2799	2	7536	uc001obf.3	-4017	ENSG00000168066	SF1	splicing factor 1
chr18	3167263	3167686	424	*	0.539437107	0.00764691	0.118684896	Intron (uc002klp.3/8736, intron 9 of 37)	18	3066805	3220106	153302	2	8736	uc002klp.3	52420	ENSG00000101605	MYOM1	myomesin 1
chr9	128438510	128439020	511	*	0.539395663	0.000412512	0.049260682	Intron (uc004bpv.3/79109, intron 1 of 11)	9	128321912	128420078	98167	2	79109	uc010mxc.1	-18432	ENSG00000119487	MAPKAP1	MAPK associated protein 1
chr12	15067224	15067948	725	*	0.539360091	0.00010299	0.037895438	3' UTR	12	15066976	15091463	24488	2	121506	uc001rco.3	23515	ENSG00000139055	ERP27	endoplasmic reticulum protein 27
chr3	71235393	71236266	874	*	0.539357238	0.001297218	0.06960072	Intron (uc003dol.3/27086, intron 2 of 16)	3	71003865	71180092	176228	2	27086	uc003dok.3	-55301	ENSG00000114861	FOXP1	forkhead box P1
chr4	103615000	103615493	494	*	0.539335694	0.00043279	0.049815602	Intron (uc003hwg.3/4126, intron 5 of 16)	4	103552643	103682151	129509	2	4126	uc003hwg.3	66658	ENSG00000109323	MANBA	mannosidase beta
chr3	121626627	121627463	837	*	0.539199957	0.000265027	0.044636074	Intron (uc003eep.2/6565, intron 3 of 21)	3	121613171	121663034	49864	1	6565	uc011bjn.1	13456	ENSG00000163406	SLC15A2	solute carrier family 15 member 2
chr6	110941844	110942520	677	*	0.539044795	0.001384408	0.070407689	Exon (uc011eax.1/23097, exon 9 of 10)	6	110931181	110964521	33341	2	23097	uc011eax.1	22001	ENSG00000155111	CDK19	cyclin dependent kinase 19
chr1	225592898	225593227	330	*	0.538616424	0.002550978	0.083965219	Intron (uc001hoy.3/3930, intron 11 of 13)	1	225589204	225615815	26612	2	3930	uc001hoy.3	22588	ENSG00000143815	LBR	lamin B receptor
chr5	138530472	138531340	869	*	0.538499466	3.71E-05	0.032699594	Promoter (2-3kb)	5	138282410	138534065	251656	2	64374	uc003ldo.3	2725	ENSG00000120725	SIL1	SIL1 nucleotide exchange factor
chr2	111447336	111447946	611	*	0.538450786	0.002174301	0.080335238	Exon (uc002tgf.2/uc002tgf.2, exon 1 of 1)	2	111418445	111435684	17240	2	699	uc002tgd.2	-11652	ENSG00000169679	BUB1	BUB1 mitotic checkpoint serine/threonine kinase
chr14	89946398	89946851	454	*	0.538358484	0.002908321	0.086693942	Intron (uc001xxo.4/1112, intron 1 of 6)	14	89883698	89886137	2440	1	400236	uc001xxq.3	62700	ENSG00000258920	FOXN3-AS1	FOXN3 antisense RNA 1
chr1	115024669	115025460	792	*	0.538326956	0.000348277	0.047373764	Intron (uc001eew.3/51592, intron 1 of 19)	1	114935399	115006178	70780	2	51592	uc010ows.2	-18491	ENSG00000197323	TRIM33	tripartite motif containing 33
chr2	173437117	173437678	562	*	0.538316612	0.001769821	0.076005269	Intron (uc010zdz.1/5163, intron 9 of 11)	2	173420779	173463862	43084	1	5163	uc010zeb.2	16338	ENSG00000152256	PDK1	pyruvate dehydrogenase kinase 1
chr2	102856617	102857200	584	*	0.538312409	0.008100553	0.120751547	Distal Intergenic	2	102803466	102855811	52346	1	8808	uc002tbt.3	53151	ENSG00000115598	IL1RL2	interleukin 1 receptor like 2
chr14	21844729	21845259	531	*	0.538303079	0.002882119	0.086674491	Intron (uc001wao.2/11198, intron 1 of 25)	14	21819631	21852425	32795	2	11198	uc001wao.2	7166	ENSG00000092201	SUPT16H	SPT16 homolog, facilitates chromatin remodeling subunit
chr1	150825463	150826127	665	*	0.538227952	0.001786817	0.076187857	Intron (uc001evr.2/405, intron 2 of 21)	1	150782181	150849244	67064	2	405	uc001evr.2	23117	ENSG00000143437	ARNT	aryl hydrocarbon receptor nuclear translocator
chr15	51895530	51896352	823	*	0.538053415	0.003850492	0.095176757	Intron (uc002abf.3/23312, intron 1 of 42)	15	51739921	51914967	175047	2	23312	uc002abf.3	18615	ENSG00000104093	DMXL2	Dmx like 2
chr2	44498185	44498863	679	*	0.538024605	0.001142886	0.066629398	Distal Intergenic	2	44502597	44528556	25960	1	6519	uc002rty.3	-3734	ENSG00000138079	SLC3A1	solute carrier family 3 member 1
chr1	231407470	231408244	775	*	0.537944813	0.000130153	0.039091106	Exon (uc001hup.4/8443, exon 11 of 16)	1	231372442	231376924	4483	2	128061	uc001huo.1	-30546	ENSG00000143633	C1orf131	chromosome 1 open reading frame 131
chr11	47934140	47934578	439	*	0.537891583	0.001831124	0.077089377	Distal Intergenic	11	47861053	47870057	9005	2	23279	uc001ngn.1	-64083	ENSG00000030066	NUP160	nucleoporin 160
chr11	35244828	35245423	596	*	0.537876972	0.003434588	0.09176818	3' UTR	11	35211382	35236461	25080	1	960	uc010reu.2	33446	ENSG00000026508	CD44	CD44 molecule (Indian blood group)
chr3	122451557	122452199	643	*	0.537781648	0.003186157	0.089236386	Distal Intergenic	3	122458844	122460623	1780	2	79663	uc003eft.2	8424	ENSG00000169087	HSPBAP1	HSPB1 associated protein 1
chr12	59952936	59953731	796	*	0.53773557	0.006870906	0.113963794	Distal Intergenic	12	59989821	60183635	193815	1	9194	uc001sqs.4	-36090	ENSG00000118596	SLC16A7	solute carrier family 16 member 7
chr14	89997814	89998625	812	*	0.53771844	0.000754608	0.057967723	Intron (uc001xxo.4/1112, intron 1 of 6)	14	90042560	90043820	1261	1	29018	uc001xxr.3	-43935	ENSG00000259073	FOXN3-AS2	FOXN3 antisense RNA 2
chr7	36022044	36023039	996	*	0.537677063	0.001977394	0.078404757	Distal Intergenic	7	35871035	35946715	75681	1	989	uc011kav.2	151009	ENSG00000122545	SEPTIN7	septin 7
chr3	48384478	48385337	860	*	0.537662803	0.004160397	0.097477165	Distal Intergenic	3	48348336	48369831	21496	2	646424	uc003csq.1	-14647	ENSG00000229453	SPINK8	serine peptidase inhibitor, Kazal type 8 (putative)
chr9	86617962	86618446	485	*	0.537639187	0.001868439	0.077669457	3' UTR	9	86614617	86618987	4371	1	80010	uc004ans.4	3345	ENSG00000178966	RMI1	RecQ mediated genome instability 1
chr6	166774964	166775473	510	*	0.537551537	0.003677918	0.093787886	Downstream (2-3kb)	6	166756119	166764957	8839	1	100289495	uc003quy.2	18845	ENSG00000286760	LOC100289495	uncharacterized LOC100289495
chr11	13398826	13399580	755	*	0.537532805	0.000769279	0.058259794	Promoter (1-2kb)	11	13397159	13408812	11654	1	406	uc001mky.3	1667	ENSG00000133794	ARNTL	aryl hydrocarbon receptor nuclear translocator like
chr6	86207930	86208511	582	*	0.537265275	0.00896761	0.125582095	Distal Intergenic	6	86159302	86205509	46208	1	4907	uc010kbr.3	48628	ENSG00000135318	NT5E	5'-nucleotidase ecto
chr16	67446704	67447430	727	*	0.53723481	0.001571821	0.07307033	Promoter (2-3kb)	16	67428322	67450339	22018	2	29800	uc010vjm.2	2909	ENSG00000159714	ZDHHC1	zinc finger DHHC-type containing 1
chr12	77063082	77063535	454	*	0.53715205	0.001305582	0.069789533	Distal Intergenic	12	77157854	77216311	58458	1	23390	uc001syi.1	-94319	ENSG00000186908	ZDHHC17	zinc finger DHHC-type containing 17
chr15	59952798	59953582	785	*	0.537007016	0.000329402	0.047373764	Downstream (1-2kb)	15	59930261	59949737	19477	2	2958	uc002agg.3	-3061	ENSG00000140307	GTF2A2	general transcription factor IIA subunit 2
chr1	244394364	244395269	906	*	0.536983223	0.000706812	0.057175164	Distal Intergenic	1	244515937	244552388	36452	1	200159	uc001iah.4	-120668	ENSG00000173728	C1orf100	chromosome 1 open reading frame 100
chr3	142744792	142745348	557	*	0.536971909	0.003125111	0.08852916	Promoter (<=1kb)	3	142744624	142772636	28013	1	23350	uc003evl.1	168	ENSG00000163714	U2SURP	U2 snRNP associated SURP domain containing
chr10	30002979	30003679	701	*	0.53664595	0.006659674	0.112786935	Intron (uc001iuu.1/6840, intron 1 of 35)	10	29746277	30024730	278454	2	6840	uc001iuu.1	21051	ENSG00000197321	SVIL	supervillin
chr12	125569559	125570339	781	*	0.536639312	0.004198493	0.097672265	Intron (uc009zyg.2/65985, intron 4 of 8)	12	125561037	125627871	66835	1	65985	uc009zyh.3	8522	ENSG00000081760	AACS	acetoacetyl-CoA synthetase
chr1	36916489	36917155	667	*	0.536505452	0.008055417	0.120405067	Promoter (<=1kb)	1	36893901	36916086	22186	2	127700	uc001car.3	-403	ENSG00000116885	OSCP1	organic solute carrier partner 1
chr16	8810398	8810899	502	*	0.536380716	0.000805312	0.059253279	Intron (uc002czc.4/18, intron 1 of 15)	16	8806826	8878432	71607	1	18	uc010buh.3	3572	ENSG00000183044	ABAT	4-aminobutyrate aminotransferase
chr1	169687959	169688379	421	*	0.536157868	0.008050514	0.120400676	Intron (uc001ggj.3/55732, intron 3 of 28)	1	169670665	169680843	10179	2	6402	uc001ggl.2	-7116	ENSG00000188404	SELL	selectin L
chr14	55601161	55601623	463	*	0.536145068	0.007056871	0.115137202	Intron (uc001xbr.3/3958, intron 1 of 5)	14	55595935	55612148	16214	1	3958	uc021rtj.1	5226	ENSG00000131981	LGALS3	galectin 3
chr18	12364082	12364469	388	*	0.536061413	0.002846446	0.086506589	Intron (uc002kqz.2/10939, intron 5 of 16)	18	12328943	12377275	48333	2	10939	uc002kqz.2	12806	ENSG00000141385	AFG3L2	AFG3 like matrix AAA peptidase subunit 2
chr12	123672154	123672875	722	*	0.535970514	0.000158441	0.040394575	Intron (uc001uel.3/10198, intron 9 of 19)	12	123640946	123706442	65497	2	10198	uc001uel.3	33567	ENSG00000051825	MPHOSPH9	M-phase phosphoprotein 9
chr16	58914050	58914693	644	*	0.535708904	0.003995692	0.096147322	Intron (uc031qwk.1/uc031qwk.1, intron 2 of 3)	16	58741035	58768246	27212	2	2806	uc010vim.1	-145804	ENSG00000125166	GOT2	glutamic-oxaloacetic transaminase 2
chr18	47899077	47899683	607	*	0.535660336	0.005978639	0.108581546	Promoter (1-2kb)	18	47901392	47920538	19147	1	220134	uc002let.3	-1709	ENSG00000154839	SKA1	spindle and kinetochore associated complex subunit 1
chr1	173939957	173940410	454	*	0.535588644	0.00561217	0.106249921	Intron (uc001gju.4/149041, intron 7 of 18)	1	173900352	173962210	61859	2	149041	uc001gju.4	21800	ENSG00000135870	RC3H1	ring finger and CCCH-type domains 1
chr7	127574811	127575303	493	*	0.535526108	0.001034886	0.064590341	Intron (uc003vmi.3/27044, intron 15 of 23)	7	127637562	127640130	2569	1	27099	uc003vmj.2	-62259	ENSG00000279078	SND1-IT1	SND1 intronic transcript 1
chr4	89085389	89085903	515	*	0.535398554	0.002457357	0.08329304	Intron (uc003hrh.3/9429, intron 1 of 15)	4	89052955	89080459	27505	2	9429	uc003hrk.1	-4930	ENSG00000118777	ABCG2	ATP binding cassette subfamily G member 2 (Junior blood group)
chr13	113457573	113457975	403	*	0.535384474	0.001348396	0.070407689	Intron (uc001vsi.4/23250, intron 2 of 29)	13	113439449	113515112	75664	1	23250	uc001vsm.1	18124	ENSG00000068650	ATP11A	ATPase phospholipid transporting 11A
chr3	141379930	141380493	564	*	0.535243854	0.007162841	0.115636412	Distal Intergenic	3	141457051	141465645	8595	1	9616	uc003euc.3	-76558	ENSG00000114125	RNF7	ring finger protein 7
chr16	30824757	30825349	593	*	0.535206587	0.000976597	0.064072423	Distal Intergenic	16	30789770	30798523	8754	2	23361	uc002dzs.1	-26234	ENSG00000102870	ZNF629	zinc finger protein 629
chr1	33333385	33334165	781	*	0.535098697	0.005964221	0.108424352	Promoter (2-3kb)	1	33327869	33336414	8546	2	252995	uc001bwf.2	2249	ENSG00000160097	FNDC5	fibronectin type III domain containing 5
chr2	160455510	160455984	475	*	0.534693412	0.000512834	0.052008114	Intron (uc002uao.3/29994, intron 1 of 36)	2	160289268	160472028	182761	2	29994	uc002uas.1	16044	ENSG00000123636	BAZ2B	bromodomain adjacent to zinc finger domain 2B
chr4	88732216	88733125	910	*	0.534549645	0.004020433	0.096301367	3' UTR	4	88742563	88767968	25406	1	56955	uc021xpu.1	-9438	ENSG00000152595	MEPE	matrix extracellular phosphoglycoprotein
chr1	2076267	2076972	706	*	0.534434334	0.000129106	0.039091106	Promoter (<=1kb)	1	2076796	2088167	11372	1	5590	uc009vlb.3	0	ENSG00000067606	PRKCZ	protein kinase C zeta
chr5	130975199	130975760	562	*	0.534410431	0.00027557	0.044636074	Intron (uc003kvp.2/51735, intron 2 of 28)	5	130799308	130970929	171622	2	51735	uc010jdk.3	-4270	ENSG00000158987	RAPGEF6	Rap guanine nucleotide exchange factor 6
chr8	87543267	87543909	643	*	0.534169314	0.007387719	0.117025495	Exon (uc003ydv.2/8895, exon 5 of 17)	8	87559534	87573726	14193	1	8895	uc003ydw.1	-15625	ENSG00000085719	CPNE3	copine 3
chr5	150574875	150575329	455	*	0.534051355	0.002894096	0.086674491	Intron (uc011dcq.3/26112, intron 3 of 7)	5	150560613	150585036	24424	2	26112	uc011dcq.3	9707	ENSG00000198624	CCDC69	coiled-coil domain containing 69
chr2	196529609	196530178	570	*	0.533994829	0.008390105	0.122435206	Intron (uc002utg.4/57181, intron 1 of 9)	2	196521852	196602426	80575	1	57181	uc010zgp.2	7757	ENSG00000196950	SLC39A10	solute carrier family 39 member 10
chr5	124214900	124215878	979	*	0.533797499	0.001662116	0.074194396	Distal Intergenic	5	123982372	124084500	102129	2	57507	uc003ktt.1	-130400	ENSG00000168916	ZNF608	zinc finger protein 608
chr12	95147077	95147653	577	*	0.533700035	0.004335136	0.098108385	Distal Intergenic	12	95228174	95228804	631	1	160313	uc001tdk.2	-80521	ENSG00000216306	KRT19P2	keratin 19 pseudogene 2
chr20	39500454	39500825	372	*	0.533474924	0.008530738	0.122951634	Distal Intergenic	20	39657462	39659162	1701	1	7150	uc010ggd.1	-156637	ENSG00000198900	TOP1	DNA topoisomerase I
chr10	101928317	101928755	439	*	0.533408724	0.002635383	0.084646256	Intron (uc001kqn.4/10613, intron 6 of 10)	10	101909847	101945734	35888	2	10613	uc001kqn.4	16979	ENSG00000107566	ERLIN1	ER lipid raft associated 1
chr15	82529215	82529979	765	*	0.533335229	0.001893199	0.077669457	Intron (uc002bgt.1/79631, intron 7 of 19)	15	82422561	82555104	132544	2	79631	uc002bgt.1	25125	ENSG00000140598	EFL1	elongation factor like GTPase 1
chr3	192647639	192648471	833	*	0.533231377	0.004538355	0.099483437	Distal Intergenic	3	192514605	192635950	121346	2	151963	uc011bsp.2	-11689	ENSG00000180611	MB21D2	Mab-21 domain containing 2
chr14	32239341	32240000	660	*	0.533098332	0.004255273	0.097826337	Intron (uc001wrk.4/80224, intron 6 of 10)	14	32183775	32330429	146655	1	80224	uc021rsb.1	55566	ENSG00000151413	NUBPL	nucleotide binding protein like
chr5	178593505	178594214	710	*	0.533064717	0.008265489	0.121667695	Intron (uc003mjw.3/9509, intron 5 of 21)	5	178487607	178507691	20085	1	30832	uc003mju.3	105898	ENSG00000177932	ZNF354C	zinc finger protein 354C
chr19	9535544	9536178	635	*	0.53286364	0.008896191	0.125102282	Intron (uc002mlm.4/10781, intron 4 of 10)	19	9523102	9529480	6379	2	10781	uc002mll.4	-6064	ENSG00000174652	ZNF266	zinc finger protein 266
chr2	197109842	197110503	662	*	0.532774912	0.000394902	0.048803459	Intron (uc002utl.1/57520, intron 17 of 26)	2	196998307	197041227	42921	2	9262	uc010fsh.3	-68615	ENSG00000081320	STK17B	serine/threonine kinase 17b
chr17	5212558	5213077	520	*	0.53276344	0.000560853	0.053350235	Intron (uc002gbj.3/9135, intron 2 of 4)	17	5185558	5289132	103575	1	9135	uc002gbm.4	27000	ENSG00000029725	RABEP1	rabaptin, RAB GTPase binding effector protein 1
chr22	19309553	19310536	984	*	0.532683711	0.008132583	0.120886243	Distal Intergenic	22	19168244	19279239	110996	2	8218	uc011agw.1	-30314	ENSG00000070371	CLTCL1	clathrin heavy chain like 1
chr19	36152351	36153331	981	*	0.532641169	0.00245411	0.08329304	Distal Intergenic	19	36157715	36169367	11653	1	11045	uc002oaw.3	-4384	ENSG00000105668	UPK1A	uroplakin 1A
chr5	80565894	80566407	514	*	0.532639505	0.00511651	0.103093997	Intron (uc011cto.1/26829, intron 1 of 1)	5	80533384	80597388	64005	2	100131067	uc003khe.2	30981	ENSG00000247572	CKMT2-AS1	CKMT2 antisense RNA 1
chr16	84349557	84349962	406	*	0.532577363	0.006528714	0.111713675	Intron (uc002fhv.3/58189, intron 2 of 6)	16	84328401	84363450	35050	1	58189	uc002fhw.3	21156	ENSG00000103175	WFDC1	WAP four-disulfide core domain 1
chr10	75280852	75281311	460	*	0.532536355	0.007859691	0.119740698	Promoter (2-3kb)	10	75257296	75283508	26213	2	159195	uc010qkk.2	2197	ENSG00000166348	USP54	ubiquitin specific peptidase 54
chr6	12160451	12160988	538	*	0.53238232	0.002396579	0.082677673	Intron (uc003nac.3/3096, intron 7 of 8)	6	12120123	12165232	45110	1	3096	uc011diq.2	40328	ENSG00000095951	HIVEP1	HIVEP zinc finger 1
chr1	35857325	35858124	800	*	0.532265561	0.003391332	0.091220684	Exon (uc001byt.3/9202, exon 16 of 30)	1	35824526	35887545	63020	1	9202	uc009vuv.3	32799	ENSG00000146463	ZMYM4	zinc finger MYM-type containing 4
chr12	26959404	26959887	484	*	0.532230974	0.002447122	0.08329304	Intron (uc001rhg.3/3709, intron 1 of 56)	12	26488285	26986131	497847	2	3709	uc001rhg.3	26244	ENSG00000123104	ITPR2	inositol 1,4,5-trisphosphate receptor type 2
chr8	28870478	28871119	642	*	0.532167444	0.006241324	0.109937138	Intron (uc010lvd.3/79618, intron 5 of 8)	8	28827560	28910242	82683	1	79618	uc003xhg.3	42918	ENSG00000147421	HMBOX1	homeobox containing 1
chr15	81593592	81594123	532	*	0.532062055	0.003271585	0.090126183	Promoter (1-2kb)	15	81591721	81599193	7473	1	3603	uc010unq.1	1871	ENSG00000172349	IL16	interleukin 16
chr1	23047662	23048575	914	*	0.531901205	0.005724216	0.107211667	Promoter (1-2kb)	1	23046010	23046091	82	1	100616391	uc021oib.1	1652	ENSG00000265422	MIR4684	microRNA 4684
chr10	121582498	121582859	362	*	0.531879874	0.006859196	0.113910835	Exon (uc001leo.3/22876, exon 18 of 20)	10	121578769	121588662	9894	1	22876	uc001lep.3	3729	ENSG00000198825	INPP5F	inositol polyphosphate-5-phosphatase F
chr4	154506308	154506770	463	*	0.531727933	0.00909173	0.126450268	Promoter (<=1kb)	4	154505978	154510159	4182	1	23240	uc010ips.1	330	ENSG00000121210	TMEM131L	transmembrane 131 like
chr5	115480687	115481598	912	*	0.531507452	0.001730897	0.075457236	Intron (uc003krt.1/51397, intron 5 of 6)	5	115420727	115628978	208252	1	51397	uc003krt.1	59960	ENSG00000145781	COMMD10	COMM domain containing 10
chr6	53109284	53109836	553	*	0.531458974	0.002776286	0.085969138	Distal Intergenic	6	53141791	53141869	79	1	100847075	uc031sow.1	-31955	ENSG00000264056	MIR5685	microRNA 5685
chr13	50137610	50138291	682	*	0.531384763	0.000304141	0.046261191	Intron (uc001vde.1/55213, intron 4 of 12)	13	50106082	50159719	53638	2	55213	uc001vde.1	21428	ENSG00000136144	RCBTB1	RCC1 and BTB domain containing protein 1
chr1	225865963	225866818	856	*	0.531362873	0.009046174	0.126098228	Distal Intergenic	1	225674534	225840845	166312	2	55740	uc001hpd.1	-25118	ENSG00000154380	ENAH	ENAH actin regulator
chr2	111466810	111467372	563	*	0.531312019	0.005314032	0.104479598	Distal Intergenic	2	111490150	111875799	385650	1	55289	uc010yxk.1	-22778	ENSG00000153093	ACOXL	acyl-CoA oxidase like
chr1	167602815	167603555	741	*	0.531308707	0.001389399	0.070425906	Intron (uc001gem.3/92241, intron 1 of 6)	1	167599474	167675486	76013	1	92241	uc010pli.2	3341	ENSG00000198771	RCSD1	RCSD domain containing 1
chr11	61662600	61663244	645	*	0.53127333	0.000604674	0.054292185	Downstream (1-2kb)	11	61640998	61659006	18009	2	3995	uc001nsm.3	-3594	ENSG00000221968	FADS3	fatty acid desaturase 3
chr19	16789188	16789853	666	*	0.531266581	0.002616511	0.084442849	Intron (uc002nes.3/79041, intron 1 of 5)	19	16771938	16799816	27879	1	79041	uc002nes.3	17250	ENSG00000072954	TMEM38A	transmembrane protein 38A
chr3	71285474	71285911	438	*	0.531216396	0.002928747	0.086872688	Intron (uc003dol.3/27086, intron 1 of 16)	3	71003865	71294316	290452	2	27086	uc003dol.3	8405	ENSG00000114861	FOXP1	forkhead box P1
chr2	225510410	225510964	555	*	0.530942958	0.002377882	0.082512378	Distal Intergenic	2	225334867	225450114	115248	2	8452	uc010zls.2	-60296	ENSG00000036257	CUL3	cullin 3
chr1	28107335	28107908	574	*	0.530927602	0.002891272	0.086674491	Intron (uc001bou.4/23673, intron 1 of 8)	1	28099694	28150963	51270	1	23673	uc001bou.4	7641	ENSG00000117758	STX12	syntaxin 12
chr12	1886465	1887261	797	*	0.53081954	0.002006627	0.07862451	Exon (uc001qjm.3/79602, exon 4 of 8)	12	1904834	1920889	16056	2	93589	uc021qsy.1	33628	ENSG00000151062	CACNA2D4	calcium voltage-gated channel auxiliary subunit alpha2delta 4
chr7	97949105	97949829	725	*	0.530789734	0.008053117	0.120405067	Exon (uc003upj.3/55971, exon 4 of 14)	7	97910979	97922275	11297	1	25798	uc011kip.1	38126	ENSG00000164713	BRI3	brain protein I3
chr1	89195388	89196164	777	*	0.530490914	9.51E-05	0.037744503	Intron (uc001dmn.3/5586, intron 1 of 21)	1	89149922	89301938	152017	1	5586	uc010osq.2	45466	ENSG00000065243	PKN2	protein kinase N2
chr3	141849174	141849822	649	*	0.530426102	0.008705033	0.124157582	Intron (uc003eum.4/7029, intron 1 of 13)	3	141663270	141868386	205117	2	7029	uc003eum.4	18564	ENSG00000114126	TFDP2	transcription factor Dp-2
chr10	64256673	64257662	990	*	0.530416273	0.007684764	0.118866904	Intron (uc001jmc.2/22891, intron 4 of 7)	10	64280207	64431771	151565	1	22891	uc001jmd.1	-22545	ENSG00000138311	ZNF365	zinc finger protein 365
chr8	30672576	30672963	388	*	0.530385154	0.007895741	0.119878596	Promoter (2-3kb)	8	30643126	30670352	27227	2	5516	uc003xik.3	-2224	ENSG00000104695	PPP2CB	protein phosphatase 2 catalytic subunit beta
chr5	157210641	157211149	509	*	0.530243963	0.006992781	0.114814525	Downstream (1-2kb)	5	157212751	157217569	4819	2	9685	uc003lxg.2	6420	ENSG00000113282	CLINT1	clathrin interactor 1
chr1	213189303	213190280	978	*	0.530212767	0.00011556	0.038280207	Promoter (<=1kb)	1	213165524	213189168	23645	2	90806	uc010ptq.2	-135	ENSG00000174606	ANGEL2	angel homolog 2
chr5	1513051	1513811	761	*	0.530003262	0.005885389	0.107990609	Intron (uc003jcm.3/79888, intron 1 of 13)	5	1461542	1524076	62535	2	79888	uc003jcm.3	10265	ENSG00000153395	LPCAT1	lysophosphatidylcholine acyltransferase 1
chr12	62384127	62384807	681	*	0.52998296	0.007871054	0.119819596	Intron (uc001sqw.3/338811, intron 1 of 4)	12	62102029	62221014	118986	2	338811	uc001sqv.3	-163113	ENSG00000198673	TAFA2	TAFA chemokine like family member 2
chr2	136651107	136652007	901	*	0.529645184	0.000432047	0.049815602	Distal Intergenic	2	136597196	136634047	36852	2	4175	uc002tuw.4	-17060	ENSG00000076003	MCM6	minichromosome maintenance complex component 6
chr3	38189379	38190010	632	*	0.529602864	0.002853197	0.086506589	Distal Intergenic	3	38179969	38184512	4544	1	4615	uc011ayl.2	9410	ENSG00000172936	MYD88	MYD88 innate immune signal transduction adaptor
chr14	71553272	71554142	871	*	0.529569434	0.002058206	0.079044693	Intron (uc001xmo.2/22990, intron 28 of 35)	14	71568700	71582099	13400	1	22990	uc001xmp.2	-14558	ENSG00000100731	PCNX1	pecanex 1
chr14	61966129	61967078	950	*	0.529566189	0.004488856	0.099078895	Intron (uc010tsa.2/5583, intron 9 of 12)	14	61943885	62017698	73814	1	5583	uc010tsb.2	22244	ENSG00000027075	PRKCH	protein kinase C eta
chr20	1119962	1120708	747	*	0.52950645	9.65E-05	0.037836489	Intron (uc010zpo.2/9491, intron 4 of 6)	20	1115483	1148426	32944	1	9491	uc002wep.4	4479	ENSG00000125818	PSMF1	proteasome inhibitor subunit 1
chr19	33498352	33499110	759	*	0.529320799	0.006992939	0.114814525	5' UTR	19	33469498	33518177	48680	2	85415	uc002nue.3	19067	ENSG00000131941	RHPN2	rhophilin Rho GTPase binding protein 2
chr3	196036211	196037027	817	*	0.529045964	0.003525744	0.09248982	Intron (uc003fwi.3/255758, intron 2 of 4)	3	196018090	196045165	27076	2	255758	uc003fwi.3	8138	ENSG00000213123	TCTEX1D2	Tctex1 domain containing 2
chr4	173904209	173904692	484	*	0.529022991	0.002149052	0.080077623	Intron (uc003isv.3/442117, intron 10 of 12)	4	174089904	174245118	155215	1	51809	uc003isz.4	-185212	ENSG00000109586	GALNT7	polypeptide N-acetylgalactosaminyltransferase 7
chr16	74489052	74490035	984	*	0.528700129	0.00379796	0.094775223	Intron (uc002fcw.4/2734, intron 24 of 25)	16	74447477	74455649	8173	2	497190	uc010vmw.1	-33403	ENSG00000140839	CLEC18B	C-type lectin domain family 18 member B
chr1	229200228	229201004	777	*	0.528531124	0.000340694	0.047373764	Distal Intergenic	1	229406809	229441640	34832	1	5867	uc001hth.4	-205805	ENSG00000168118	RAB4A	RAB4A, member RAS oncogene family
chr5	90513114	90513788	675	*	0.528484218	0.003158684	0.08901241	Distal Intergenic	5	90676164	90716532	40369	1	100129716	uc003kka.4	-162376	ENSG00000281357	ARRDC3-AS1	ARRDC3 antisense RNA 1
chr5	90712679	90713426	748	*	0.528261592	0.007537417	0.117998154	Intron (uc003kka.4/100129716, intron 1 of 2)	5	90664541	90679149	14609	2	57561	uc003kjz.2	-33530	ENSG00000113369	ARRDC3	arrestin domain containing 3
chr17	36978909	36979830	922	*	0.528226899	0.002723735	0.085527633	Promoter (1-2kb)	17	36956687	36981603	24917	2	54883	uc002hqu.4	1773	ENSG00000273559	CWC25	CWC25 spliceosome associated protein homolog
chr17	21208513	21209004	492	*	0.528208047	0.000328198	0.047373764	Intron (uc002gys.3/5606, intron 9 of 11)	17	21198987	21218551	19565	1	5606	uc021tsr.1	9526	ENSG00000034152	MAP2K3	mitogen-activated protein kinase kinase 3
chr14	77978164	77978798	635	*	0.52803345	0.009711857	0.129763157	3' UTR	14	77940738	77965210	24473	2	145501	uc001xua.3	-12954	ENSG00000100593	ISM2	isthmin 2
chr7	40634763	40635396	634	*	0.527867871	0.003482573	0.092172569	Intron (uc003thn.2/79783, intron 12 of 13)	7	40833056	40900366	67311	1	79783	uc003thp.2	-197660	ENSG00000175600	SUGCT	succinyl-CoA:glutarate-CoA transferase
chr20	48402549	48403249	701	*	0.527815956	0.000229963	0.044228475	Distal Intergenic	20	48429250	48508779	79530	1	23315	uc002xuv.2	-26001	ENSG00000197818	SLC9A8	solute carrier family 9 member A8
chr2	128038641	128039256	616	*	0.527731736	0.009915847	0.130888294	Intron (uc002toe.1/2071, intron 3 of 9)	2	128014866	128048469	33604	2	2071	uc002toe.1	9213	ENSG00000163161	ERCC3	ERCC excision repair 3, TFIIH core complex helicase subunit
chr7	127640939	127641597	659	*	0.527629074	0.001521084	0.072749865	Intron (uc003vmi.3/27044, intron 16 of 23)	7	127637562	127640130	2569	1	27099	uc003vmj.2	3377	ENSG00000279078	SND1-IT1	SND1 intronic transcript 1
chr8	17822419	17822912	494	*	0.527592254	0.008085658	0.120588841	Intron (uc003wyi.4/5108, intron 18 of 38)	8	17827086	17887457	60372	1	5108	uc011kyi.2	-4174	ENSG00000078674	PCM1	pericentriolar material 1
chr12	98864457	98865241	785	*	0.527482953	0.005566367	0.106048429	Distal Intergenic	12	98847619	98850923	3305	2	121456	uc009ztm.2	-13534	ENSG00000227825	SLC9A7P1	solute carrier family 9 member 7 pseudogene 1
chr15	85268919	85269723	805	*	0.527424121	0.005002492	0.102534363	Distal Intergenic	15	85212768	85259691	46924	2	23478	uc031qtj.1	-9228	ENSG00000140612	SEC11A	SEC11 homolog A, signal peptidase complex subunit
chr1	205281473	205282441	969	*	0.52740082	0.000537111	0.052745039	Intron (uc001hce.3/81788, intron 1 of 6)	1	205276654	205277860	1207	2	81788	uc009xbj.1	-3613	ENSG00000163545	NUAK2	NUAK family kinase 2
chr7	97781430	97781907	478	*	0.527349672	0.002751562	0.085885439	Intron (uc003upd.2/22853, intron 4 of 13)	7	97736197	97838944	102748	1	22853	uc003upd.2	45233	ENSG00000164715	LMTK2	lemur tyrosine kinase 2
chr1	35865793	35866456	664	*	0.527070688	0.008918191	0.125251828	Intron (uc001byt.3/9202, intron 23 of 29)	1	35824526	35887545	63020	1	9202	uc009vuv.3	41267	ENSG00000146463	ZMYM4	zinc finger MYM-type containing 4
chr22	30347800	30348254	455	*	0.526878479	0.001970497	0.078404757	Intron (uc003agu.4/8897, intron 1 of 19)	22	30279158	30426857	147700	1	8897	uc003agw.4	68642	ENSG00000100330	MTMR3	myotubularin related protein 3
chr2	86006673	86007291	619	*	0.526843488	0.001312769	0.070071585	Intron (uc002sqn.3/84913, intron 2 of 2)	2	85980909	86018506	37598	1	84913	uc002sqn.3	25764	ENSG00000168874	ATOH8	atonal bHLH transcription factor 8
chr17	48260446	48261095	650	*	0.526785791	0.00096293	0.063660941	Downstream (<1kb)	17	48248789	48249837	1049	2	373861	uc010wmj.2	-10609	NA	H1-9	H1.9 linker histone (pseudogene)
chr10	129704150	129705100	951	*	0.526731354	0.000320855	0.047195813	Promoter (<=1kb)	10	129705325	129884164	178840	1	5791	uc001lkb.3	-225	ENSG00000132334	PTPRE	protein tyrosine phosphatase receptor type E
chr2	223777333	223777766	434	*	0.526711904	0.00188423	0.077669457	Intron (uc002vni.3/2181, intron 4 of 16)	2	223725732	223808119	82388	1	2181	uc002vnj.3	51601	ENSG00000123983	ACSL3	acyl-CoA synthetase long chain family member 3
chr9	130895549	130895956	408	*	0.52669004	0.003510194	0.092475091	Distal Intergenic	9	130890808	130892913	2106	1	389791	uc004btn.3	4741	ENSG00000232850	PTGES2-AS1	PTGES2 antisense RNA 1 (head to head)
chr5	70928028	70928736	709	*	0.526656407	0.004046941	0.096436014	Intron (uc010iyv.1/64087, intron 8 of 10)	5	70898333	70932538	34206	1	64087	uc003kbu.1	29695	ENSG00000131844	MCCC2	methylcrotonoyl-CoA carboxylase 2
chr9	92471824	92472497	674	*	0.526655698	0.001241883	0.068643104	Distal Intergenic	9	92254698	92334674	79977	1	100129066	uc004aqs.2	217126	ENSG00000237372	UNQ6494	uncharacterized LOC100129066
chr2	208723624	208724183	560	*	0.526637647	0.000935271	0.062624548	Intron (uc002vcl.2/389072, intron 7 of 7)	2	208627310	208634143	6834	2	7855	uc002vcj.3	-89481	ENSG00000163251	FZD5	frizzled class receptor 5
chr14	73628933	73629443	511	*	0.526585627	0.002148526	0.080077623	Intron (uc001xnq.4/5663, intron 3 of 4)	14	73614675	73690399	75725	1	5663	uc001xnu.3	14258	ENSG00000080815	PSEN1	presenilin 1
chr1	8273554	8274070	517	*	0.526549021	0.000572132	0.053677106	Distal Intergenic	1	8384390	8404227	19838	1	50651	uc001apb.3	-110320	ENSG00000162426	SLC45A1	solute carrier family 45 member 1
chr9	82234113	82234699	587	*	0.526548027	0.000525213	0.052286253	Intron (uc004alc.3/7091, intron 5 of 19)	9	82189788	82341656	151869	1	7091	uc004alf.3	44325	ENSG00000106829	TLE4	TLE family member 4, transcriptional corepressor
chr6	142498415	142499274	860	*	0.526437835	0.008499548	0.122886909	Intron (uc003qiw.3/51534, intron 4 of 7)	6	142468410	142542085	73676	1	51534	uc011edu.2	30005	ENSG00000009844	VTA1	vesicle trafficking 1
chr12	122860771	122861286	516	*	0.52640293	0.002962983	0.087099183	Exon (uc021rfj.1/uc021rfj.1, exon 1 of 1)	12	122762701	122848654	85954	2	6249	uc001ucj.1	-12117	ENSG00000130779	CLIP1	CAP-Gly domain containing linker protein 1
chr2	38735409	38736100	692	*	0.52638246	0.001747737	0.075735553	Distal Intergenic	2	38790328	38809310	18983	2	92906	uc002rqv.3	73210	ENSG00000143889	HNRNPLL	heterogeneous nuclear ribonucleoprotein L like
chr7	99738390	99739102	713	*	0.526222373	0.008759115	0.124588943	Distal Intergenic	7	99746530	99751833	5304	1	389541	uc003utq.2	-7428	ENSG00000188186	LAMTOR4	late endosomal/lysosomal adaptor, MAPK and MTOR activator 4
chr8	92070430	92071154	725	*	0.526151152	0.002238143	0.080921502	Distal Intergenic	8	92082424	92099323	16900	1	51633	uc003yeu.4	-11270	ENSG00000155100	OTUD6B	OTU deubiquitinase 6B
chr11	13458283	13458874	592	*	0.525762801	0.001694497	0.074814074	Promoter (2-3kb)	11	13426876	13461755	34880	2	84280	uc010rcn.2	2881	ENSG00000148925	BTBD10	BTB domain containing 10
chr1	12313370	12314037	668	*	0.525759266	0.000816347	0.059580632	Exon (uc001atv.3/55187, exon 7 of 70)	1	12335882	12572098	236217	1	55187	uc001atx.3	-21845	ENSG00000048707	VPS13D	vacuolar protein sorting 13 homolog D
chr12	57747528	57748285	758	*	0.525728572	6.78E-05	0.036182105	Intron (uc001sns.2/22864, intron 2 of 23)	12	57647548	57704246	56699	2	22864	uc009zpm.1	-43282	ENSG00000179912	R3HDM2	R3H domain containing 2
chr6	131190656	131191544	889	*	0.525598068	0.001009146	0.064406217	Promoter (1-2kb)	6	131160488	131189077	28590	2	2037	uc003qcd.1	-1579	ENSG00000079819	EPB41L2	erythrocyte membrane protein band 4.1 like 2
chr22	24869603	24870054	452	*	0.525325375	0.006620836	0.112410829	Intron (uc003aae.3/51733, intron 1 of 9)	22	24863206	24922553	59348	1	51733	uc003aae.3	6397	ENSG00000100024	UPB1	beta-ureidopropionase 1
chr10	120957569	120958000	432	*	0.525298931	0.001003741	0.064406217	Distal Intergenic	10	120967197	121215131	247935	1	2869	uc001led.3	-9197	ENSG00000198873	GRK5	G protein-coupled receptor kinase 5
chr2	86687670	86688300	631	*	0.525149226	0.001341429	0.070407689	Intron (uc002sri.4/55818, intron 8 of 25)	2	86669141	86719839	50699	1	55818	uc010ytk.2	18529	ENSG00000115548	KDM3A	lysine demethylase 3A
chr6	10805688	10806563	876	*	0.525087715	0.000212122	0.043101149	Intron (uc010jos.1/81853, intron 4 of 4)	6	10762956	10831110	68155	2	4117	uc010jot.3	24547	ENSG00000111837	MAK	male germ cell associated kinase
chr17	30206151	30206812	662	*	0.525082659	0.005877441	0.107990609	Intron (uc002hgq.3/55813, intron 4 of 11)	17	30190190	30215240	25051	2	55813	uc002hgq.3	8428	ENSG00000108651	UTP6	UTP6 small subunit processome component
chr7	127325498	127326332	835	*	0.525034672	0.002443253	0.08329304	Intron (uc003vmi.3/27044, intron 1 of 23)	7	127358650	127732659	374010	1	27044	uc010lle.3	-32318	ENSG00000197157	SND1	staphylococcal nuclease and tudor domain containing 1
chr6	64515335	64516173	839	*	0.524946834	0.004538127	0.099483437	Exon (uc011dxt.1/346007, exon 17 of 24)	6	64356432	64424405	67974	1	23469	uc003pep.1	158903	ENSG00000118482	PHF3	PHD finger protein 3
chr10	11504016	11504737	722	*	0.524648382	0.009025352	0.125986768	3' UTR	10	11502509	11574274	71766	2	9712	uc001iks.1	69537	ENSG00000148429	USP6NL	USP6 N-terminal like
chr10	49951355	49952063	709	*	0.524561862	0.002375938	0.082512378	Exon (uc001jha.4/57705, exon 12 of 62)	10	49893518	50191001	297484	1	57705	uc001jha.4	57837	ENSG00000128815	WDFY4	WDFY family member 4
chr20	13802377	13803010	634	*	0.52454374	0.000560014	0.053350235	Distal Intergenic	20	13765672	13799067	33396	1	79133	uc002woo.3	36705	ENSG00000101247	NDUFAF5	NADH:ubiquinone oxidoreductase complex assembly factor 5
chr5	58391379	58391968	590	*	0.52423443	0.006852286	0.113910835	Intron (uc003jrv.2/5144, intron 5 of 14)	5	58264866	58335339	70474	2	5144	uc003jru.3	-56040	ENSG00000113448	PDE4D	phosphodiesterase 4D
chr4	15081591	15082370	780	*	0.524227918	0.005067483	0.102930066	Distal Intergenic	4	15004298	15071777	67480	1	132864	uc003gnn.2	77293	ENSG00000137449	CPEB2	cytoplasmic polyadenylation element binding protein 2
chr3	60385703	60386689	987	*	0.524103538	0.002695569	0.085240673	Intron (uc003dkx.4/2272, intron 5 of 9)	3	59735036	61237133	1502098	2	2272	uc003dkx.4	850444	ENSG00000189283	FHIT	fragile histidine triad diadenosine triphosphatase
chr14	68230113	68230753	641	*	0.524051497	0.006408132	0.110984568	Promoter (1-2kb)	14	68217190	68228301	11112	2	23503	uc001xkb.3	-1812	ENSG00000072121	ZFYVE26	zinc finger FYVE-type containing 26
chr13	81061520	81061978	459	*	0.524014374	0.007167708	0.115663205	Distal Intergenic	13	80910112	80915086	4975	2	10253	uc001vlj.3	-146434	ENSG00000136158	SPRY2	sprouty RTK signaling antagonist 2
chr10	111752913	111753410	498	*	0.523970488	0.006328217	0.110433301	Promoter (2-3kb)	10	111756108	111895323	139216	1	120	uc001kyt.4	-2698	ENSG00000148700	ADD3	adducin 3
chr14	52339065	52339491	427	*	0.523927672	0.005602476	0.106249085	Intron (uc001wzh.3/54331, intron 1 of 6)	14	52344310	52436518	92209	1	54331	uc001wzk.3	-4819	ENSG00000186469	GNG2	G protein subunit gamma 2
chr3	51530199	51530874	676	*	0.523917086	0.001408147	0.070542037	5' UTR	3	51433298	51534018	100721	2	9730	uc003dbe.2	3144	ENSG00000145041	DCAF1	DDB1 and CUL4 associated factor 1
chr5	52053913	52054892	980	*	0.523729691	0.000585711	0.0537633	Distal Intergenic	5	52083774	52249485	165712	1	3672	uc003jou.3	-28882	ENSG00000213949	ITGA1	integrin subunit alpha 1
chr2	128107372	128107774	403	*	0.523708808	0.000210628	0.043076676	Distal Intergenic	2	128056245	128100805	44561	2	10746	uc002toj.2	-6567	ENSG00000169967	MAP3K2	mitogen-activated protein kinase kinase kinase 2
chr17	48985864	48986395	532	*	0.523667725	0.002650955	0.08474324	Distal Intergenic	17	48939587	48945339	5753	2	10140	uc010wmz.2	-40525	ENSG00000141232	TOB1	transducer of ERBB2, 1
chr5	147757939	147758663	725	*	0.523665381	0.001713014	0.075222149	Exon (uc003lpb.1/uc003lpb.1, exon 2 of 5)	5	147763498	147822399	58902	1	81545	uc003lpg.2	-4835	ENSG00000145868	FBXO38	F-box protein 38
chr12	76363505	76364032	528	*	0.523648401	0.005533085	0.10580001	Distal Intergenic	12	76419227	76425556	6330	2	22822	uc001sxu.3	61524	ENSG00000139289	PHLDA1	pleckstrin homology like domain family A member 1
chr1	40815858	40816257	400	*	0.523586948	0.007715033	0.118963399	Distal Intergenic	1	40839378	40882027	42650	1	64744	uc010ojh.2	-23121	ENSG00000084070	SMAP2	small ArfGAP2
chr10	104070933	104071418	486	*	0.523521977	0.006105768	0.109307536	Intron (uc001kuw.3/8729, intron 3 of 9)	10	104005255	104142656	137402	1	8729	uc001kuz.2	65678	ENSG00000107862	GBF1	golgi brefeldin A resistant guanine nucleotide exchange factor 1
chr10	29781872	29782712	841	*	0.523412456	0.0008264	0.059649091	Promoter (2-3kb)	10	29769090	29785447	16358	2	6840	uc009xlc.2	2735	ENSG00000197321	SVIL	supervillin
chr3	33449955	33450371	417	*	0.523370556	0.005254213	0.104231743	Exon (uc003cfq.4/7342, exon 8 of 16)	3	33429829	33481870	52042	2	7342	uc003cfq.4	31499	ENSG00000153560	UBP1	upstream binding protein 1
chr14	35148715	35149577	863	*	0.523303169	0.002176222	0.080335238	Distal Intergenic	14	35179588	35183023	3436	2	1073	uc001wsg.3	33446	ENSG00000165410	CFL2	cofilin 2
chr1	9741412	9741988	577	*	0.523290619	0.002065258	0.079109626	Intron (uc001aqa.2/5293, intron 1 of 3)	1	9751525	9789172	37648	1	5293	uc010oaf.2	-9537	ENSG00000171608	PIK3CD	phosphatidylinositol-4,5-bisphosphate 3-kinase catalytic subunit delta
chr12	57477510	57478231	722	*	0.52327092	0.004261645	0.097826337	Distal Intergenic	12	57482677	57489259	6583	1	4665	uc001smz.3	-4446	ENSG00000166886	NAB2	NGFI-A binding protein 2
chr1	179856078	179856788	711	*	0.523215045	0.00099092	0.064406217	Intron (uc001gnp.2/26092, intron 2 of 9)	1	179851177	179889212	38036	1	26092	uc001gnq.4	4901	ENSG00000143337	TOR1AIP1	torsin 1A interacting protein 1
chr6	151791482	151792221	740	*	0.523174923	0.005297551	0.104437595	Distal Intergenic	6	151773422	151791232	17811	1	79624	uc011ees.1	18060	ENSG00000146476	ARMT1	acidic residue methyltransferase 1
chr7	87908426	87909015	590	*	0.523129485	0.000785821	0.058672763	3' UTR	7	87905744	87936228	30485	2	79689	uc003ujs.3	27213	ENSG00000127954	STEAP4	STEAP4 metalloreductase
chr14	31642737	31643319	583	*	0.522982695	0.001915583	0.077971282	Exon (uc001wrc.1/25831, exon 5 of 43)	14	31582310	31637678	55369	2	25831	uc001wrd.1	-5059	ENSG00000092148	HECTD1	HECT domain E3 ubiquitin protein ligase 1
chr17	3681481	3681914	434	*	0.522979092	0.006023368	0.109015074	Intron (uc002fwo.4/3682, intron 1 of 30)	17	3617919	3704537	86619	2	3682	uc002fwo.4	22623	ENSG00000083457	ITGAE	integrin subunit alpha E
chr5	99982251	99982700	450	*	0.522794489	0.00836029	0.122242934	Distal Intergenic	5	99871124	99922440	51317	1	345757	uc003knj.1	111127	ENSG00000174132	FAM174A	family with sequence similarity 174 member A
chr15	65262836	65263813	978	*	0.522751319	0.005855131	0.107982739	Intron (uc002aod.3/51324, intron 5 of 8)	15	65255363	65281812	26450	2	51324	uc002aod.3	17999	ENSG00000090487	SPG21	SPG21 abhydrolase domain containing, maspardin
chr5	54703392	54704311	920	*	0.522722981	0.002130124	0.079891835	Intron (uc003jpy.4/23517, intron 22 of 26)	5	54603576	54721409	117834	1	23517	uc011cqi.2	99816	ENSG00000039123	MTREX	Mtr4 exosome RNA helicase
chr13	101116168	101116865	698	*	0.522717093	4.48E-05	0.032907548	Exon (uc031qna.1/100885777, exon 5 of 5)	13	101116691	101133269	16579	2	100885777	uc031qna.1	16404	NA	PCCA-AS1	PCCA antisense RNA 1
chr4	123199589	123200053	465	*	0.522544367	0.001854851	0.077555025	Intron (uc003ieh.3/84162, intron 48 of 83)	4	123175960	123246921	70962	1	84162	uc003iel.1	23629	ENSG00000138688	KIAA1109	KIAA1109
chr13	73614706	73615166	461	*	0.522413593	0.008609697	0.123434083	Distal Intergenic	13	73629114	73651676	22563	1	688	uc001vjd.3	-13948	ENSG00000102554	KLF5	Kruppel like factor 5
chr12	132366755	132367585	831	*	0.52239757	0.000302604	0.046261191	Distal Intergenic	12	132379279	132407707	28429	1	8408	uc001uje.3	-11694	ENSG00000177169	ULK1	unc-51 like autophagy activating kinase 1
chr17	40482720	40483453	734	*	0.522251501	0.007291945	0.116271918	Intron (uc002hzk.1/6774, intron 11 of 23)	17	40458134	40461704	3571	1	6776	uc010cye.1	24586	ENSG00000126561	STAT5A	signal transducer and activator of transcription 5A
chr14	35546536	35547123	588	*	0.522215297	0.006398637	0.110914509	Intron (uc001wsp.3/283635, intron 5 of 6)	14	35515610	35552589	36980	1	283635	uc001wsq.3	30926	ENSG00000151327	FAM177A1	family with sequence similarity 177 member A1
chr14	75780176	75781063	888	*	0.522096065	0.002757257	0.085969138	Distal Intergenic	14	75761107	75763111	2005	1	731223	uc001xrp.3	19069	NA	LINC01220	long intergenic non-protein coding RNA 1220
chr17	78522343	78523174	832	*	0.521943167	0.000423696	0.049495507	Intron (uc002jys.3/57521, intron 1 of 8)	17	78518625	78940173	421549	1	57521	uc010wug.1	3718	ENSG00000141564	RPTOR	regulatory associated protein of MTOR complex 1
chr8	66591764	66592258	495	*	0.521904382	0.005665302	0.106706275	Intron (uc011lep.2/9650, intron 2 of 6)	8	66582108	66622798	40691	1	9650	uc003xvn.2	9656	ENSG00000066855	MTFR1	mitochondrial fission regulator 1
chr10	112557066	112557637	572	*	0.521890705	0.002689956	0.085208182	Exon (uc001kzf.2/282996, exon 6 of 14)	10	112628648	112630662	2015	2	282997	uc010qrd.1	73025	NA	PDCD4-AS1	PDCD4 antisense RNA 1
chr4	85869385	85870164	780	*	0.521809084	0.000242204	0.044228475	Intron (uc003hpd.3/23001, intron 1 of 67)	4	85590693	85887544	296852	2	23001	uc003hpd.3	17380	ENSG00000163625	WDFY3	WD repeat and FYVE domain containing 3
chr12	51058252	51058569	318	*	0.521740871	0.002550509	0.083965219	Intron (uc001rwu.3/57609, intron 4 of 7)	12	51079616	51142450	62835	1	57609	uc009zlt.3	-21047	ENSG00000066084	DIP2B	disco interacting protein 2 homolog B
chr14	71378564	71379237	674	*	0.521669648	0.001892154	0.077669457	Intron (uc001xmn.4/22990, intron 1 of 9)	14	71374122	71582099	207978	1	22990	uc010are.1	4442	ENSG00000100731	PCNX1	pecanex 1
chr7	90523258	90523952	695	*	0.521568667	0.00367399	0.093787886	Intron (uc003uky.2/5218, intron 6 of 14)	7	90339176	90839904	500729	1	5218	uc011khl.1	184082	ENSG00000058091	CDK14	cyclin dependent kinase 14
chr5	174930177	174931172	996	*	0.521564501	0.001630559	0.07406956	Intron (uc003mda.2/94081, intron 2 of 10)	5	174905593	174951106	45514	1	94081	uc003mdb.1	24584	ENSG00000164466	SFXN1	sideroflexin 1
chr7	28169994	28170538	545	*	0.521231619	0.009996139	0.131213443	Intron (uc003szn.3/221895, intron 1 of 4)	7	28220076	28280996	60921	1	100128081	uc011jzq.2	-49538	NA	JAZF1-AS1	JAZF1 antisense RNA 1
chr4	110456274	110457095	822	*	0.521226411	0.001246488	0.068777623	Intron (uc003hzk.3/10427, intron 22 of 23)	4	110481355	110604350	122996	1	55013	uc010imf.2	-24260	ENSG00000005059	MCUB	mitochondrial calcium uniporter dominant negative beta subunit
chr9	6802765	6803369	605	*	0.521200153	0.00197638	0.078404757	Intron (uc010mhu.2/23081, intron 2 of 17)	9	6757641	7175648	418008	1	23081	uc011lmk.2	45124	ENSG00000107077	KDM4C	lysine demethylase 4C
chr21	43221428	43222119	692	*	0.521185988	0.000293208	0.045792901	Exon (uc002yzo.3/63977, exon 24 of 24)	21	43159529	43187249	27721	2	54101	uc002yzn.1	-34179	ENSG00000183421	RIPK4	receptor interacting serine/threonine kinase 4
chr5	90527121	90527709	589	*	0.521078168	0.001361757	0.070407689	Distal Intergenic	5	90676164	90716532	40369	1	100129716	uc003kka.4	-148455	ENSG00000281357	ARRDC3-AS1	ARRDC3 antisense RNA 1
chr1	160854306	160854725	420	*	0.52095229	0.004019651	0.096301367	Promoter (<=1kb)	1	160846330	160854960	8631	2	55600	uc001fxc.3	235	ENSG00000179914	ITLN1	intelectin 1
chr17	68309142	68309974	833	*	0.520951093	0.009710224	0.129759766	Distal Intergenic	17	68165676	68176183	10508	1	3759	uc002jir.3	143466	ENSG00000123700	KCNJ2	potassium inwardly rectifying channel subfamily J member 2
chr2	42907451	42908338	888	*	0.520929512	0.004204619	0.097672265	Intron (uc002rso.1/57504, intron 9 of 17)	2	42922905	42936353	13449	1	57504	uc021vgm.1	-14567	ENSG00000057935	MTA3	metastasis associated 1 family member 3
chr20	20640510	20641020	511	*	0.52084121	0.004813291	0.10120507	Intron (uc002wrz.3/57186, intron 3 of 39)	20	20370272	20610234	239963	2	57186	uc002wry.3	-30276	ENSG00000188559	RALGAPA2	Ral GTPase activating protein catalytic alpha subunit 2
chr2	20557338	20558184	847	*	0.520821481	0.003655527	0.093754753	Distal Intergenic	2	20448453	20550463	102011	2	23369	uc010yjz.1	-6875	ENSG00000055917	PUM2	pumilio RNA binding family member 2
chr11	95560837	95561278	442	*	0.520675375	0.00620528	0.109827554	Exon (uc009ywn.2/9702, exon 9 of 12)	11	95523625	95565857	42233	1	9702	uc010ruh.2	37212	ENSG00000166037	CEP57	centrosomal protein 57
chr21	39663789	39664176	388	*	0.520641496	0.002493343	0.083378464	Intron (uc031rvj.1/3772, intron 2 of 3)	21	39644342	39673746	29405	1	3772	uc002ywx.4	19447	ENSG00000157551	KCNJ15	potassium inwardly rectifying channel subfamily J member 15
chr19	58779828	58780295	468	*	0.520494553	0.006852614	0.113910835	Intron (uc002qrx.1/uc002qrx.1, intron 1 of 1)	19	58790318	58807254	16937	1	7554	uc002qry.1	-10023	ENSG00000278129	ZNF8	zinc finger protein 8
[truncated: 1,123 more rows]
