# Supplementary material for: 5-Hydroxymethylcytosine Signatures in Circulating Cell-Free DNA as Early Warning Biomarkers for COVID-19 Progression and Myocardial Injury
Source: Front Cell Dev Biol. 2022 Jan 6;9:781267. doi: 10.3389/fcell.2021.781267 (PMC8770986; doi:10.3389/fcell.2021.781267)
Supplement: Supplementary file 7 [file Table7.CSV]

seqnames	start	end	width	strand	log2FoldChange	pvalue	padj	annotation	geneChr	geneStart	geneEnd	geneLength	geneStrand	geneId	transcriptId	distanceToTSS	ENSEMBL	SYMBOL	GENENAME
chr6	107278871	107279223	353	*	2.236718383	3.78E-08	1.35E-06	Distal Intergenic	6	107165327	107235300	69974	2	100422737	uc003pro.1	-43571	ENSG00000235142	LINC02532	long intergenic non-protein coding RNA 2532
chr12	117782958	117783377	420	*	2.118979631	3.85E-10	3.63E-08	Intron (uc001twm.2/4842, intron 1 of 28)	12	117645947	117799607	153661	2	4842	uc001twm.2	16230	ENSG00000089250	NOS1	nitric oxide synthase 1
chr7	48224173	48224518	346	*	2.067704778	1.14E-12	4.03E-10	Intron (uc003top.2/154664, intron 1 of 5)	7	48211057	48687091	476035	1	154664	uc003toq.2	13116	ENSG00000179869	ABCA13	ATP binding cassette subfamily A member 13
chr18	61334484	61335135	652	*	2.013656054	6.37E-15	9.36E-12	Distal Intergenic	18	61327124	61329197	2074	2	6317	uc010dqc.2	-5287	ENSG00000057149	SERPINB3	serpin family B member 3
chr8	94014571	94015299	729	*	2.003390913	6.17E-12	1.41E-09	Intron (uc003yfr.4/286144, intron 1 of 4)	8	93895758	94029901	134144	2	286144	uc003yfr.4	14602	ENSG00000205133	TRIQK	triple QxxK/R motif containing
chr10	80371143	80371625	483	*	1.993637035	1.67E-11	3.07E-09	Distal Intergenic	10	80027085	80159502	132418	1	414243	uc001jzw.2	344058	ENSG00000230417	LINC00595	long intergenic non-protein coding RNA 595
chr15	38821798	38822338	541	*	1.987658498	6.92E-14	4.96E-11	Intron (uc001zkd.4/10125, intron 2 of 15)	15	38780302	38811572	31271	2	10125	uc010bbg.3	-10226	ENSG00000172575	RASGRP1	RAS guanyl releasing protein 1
chr3	3787979	3788458	480	*	1.982419285	3.95E-07	8.73E-06	Distal Intergenic	3	3841121	3889387	48267	1	57633	uc003bpt.4	-52663	ENSG00000175928	LRRN1	leucine rich repeat neuronal 1
chr12	107993212	107993634	423	*	1.96693192	3.86E-11	6.00E-09	Intron (uc009zut.1/121551, intron 4 of 9)	12	107974634	108053419	78786	1	121551	uc001tml.1	18578	ENSG00000151136	BTBD11	BTB domain containing 11
chr12	39316641	39317131	491	*	1.963820582	4.76E-05	0.000407677	Distal Intergenic	12	39046002	39299420	253419	2	144402	uc001rls.1	-17221	ENSG00000139117	CPNE8	copine 8
chr8	104626663	104627230	568	*	1.958183397	3.81E-11	5.97E-09	Intron (uc003ylp.3/9699, intron 1 of 23)	8	104512976	105266656	753681	1	9699	uc003ylp.3	113687	ENSG00000176406	RIMS2	regulating synaptic membrane exocytosis 2
chr14	51640350	51640810	461	*	1.954156375	1.34E-05	0.000147192	Distal Intergenic	14	51706886	51712569	5684	1	81542	uc010tqr.1	-66076	ENSG00000139921	TMX1	thioredoxin related transmembrane protein 1
chr8	105175511	105175927	417	*	1.952530578	9.01E-12	1.90E-09	Intron (uc003ylp.3/9699, intron 19 of 23)	8	105352024	105368917	16894	1	81501	uc003ylx.2	-176097	ENSG00000164935	DCSTAMP	dendrocyte expressed seven transmembrane protein
chr2	176322347	176322950	604	*	1.947045581	2.16E-13	1.13E-10	Distal Intergenic	2	176040986	176046490	5505	2	518	uc002ukb.2	-275857	ENSG00000154518	ATP5MC3	ATP synthase membrane subunit c locus 3
chr6	64065384	64066342	959	*	1.938318619	2.33E-15	4.26E-12	Distal Intergenic	6	63995492	64029882	34391	2	51557	uc003pej.1	-35502	ENSG00000146166	LGSN	lengsin, lens protein with glutamine synthetase domain
chr3	157203883	157204574	692	*	1.934661359	4.08E-10	3.81E-08	Intron (uc003fbj.2/79674, intron 2 of 13)	3	157177410	157213295	35886	2	79674	uc021xgk.1	8721	ENSG00000197415	VEPH1	ventricular zone expressed PH domain containing 1
chr2	224532754	224533709	956	*	1.911694807	9.67E-09	4.59E-07	Distal Intergenic	2	224461658	224467217	5560	2	7857	uc002vnm.3	-65537	ENSG00000171951	SCG2	secretogranin II
chr9	77823044	77823690	647	*	1.902425101	8.69E-11	1.13E-08	Distal Intergenic	9	77703501	77762114	58614	1	26578	uc004ajx.4	119543	ENSG00000134996	OSTF1	osteoclast stimulating factor 1
chr5	164078345	164079298	954	*	1.900061752	6.78E-15	9.80E-12	Distal Intergenic	5	162944463	162946359	1897	1	27430	uc003lzm.4	1133882	ENSG00000038274	MAT2B	methionine adenosyltransferase 2B
chr12	13447802	13448584	783	*	1.899288884	1.80E-13	1.01E-10	Distal Intergenic	12	13523605	13529679	6075	2	283422	uc001rbs.2	81095	ENSG00000180861	LINC01559	long intergenic non-protein coding RNA 1559
chr14	25100584	25101420	837	*	1.899234393	1.25E-14	1.40E-11	Promoter (2-3kb)	14	25100161	25103432	3272	2	3002	uc001wps.2	2012	ENSG00000100453	GZMB	granzyme B
chr1	151668804	151669608	805	*	1.89137796	4.20E-11	6.44E-09	3' UTR	1	151672534	151680411	7878	2	11189	uc010pdh.2	10803	ENSG00000159409	CELF3	CUGBP Elav-like family member 3
chr5	65033441	65034002	562	*	1.88677756	3.45E-15	5.51E-12	Intron (uc003jue.3/57486, intron 1 of 8)	5	65018023	65125111	107089	1	57486	uc003juf.3	15418	ENSG00000123213	NLN	neurolysin
chr2	66416290	66416701	412	*	1.885770002	3.54E-11	5.62E-09	Distal Intergenic	2	66585381	66585460	80	2	100616464	uc021vis.1	168759	ENSG00000264525	MIR4778	microRNA 4778
chr10	119464286	119464800	515	*	1.879774334	4.27E-07	9.28E-06	Distal Intergenic	10	119243804	119304579	60776	2	196047	uc001ldg.3	-159707	ENSG00000229847	EMX2OS	EMX2 opposite strand/antisense RNA
chr1	38858191	38858798	608	*	1.876789003	4.32E-11	6.56E-09	Distal Intergenic	1	38674706	38680439	5734	2	339442	uc021olp.1	-177752	ENSG00000237290	LINC01343	long intergenic non-protein coding RNA 1343
chr2	239457552	239458119	568	*	1.870676224	1.14E-12	4.03E-10	Intron (uc002vyi.2/151171, intron 2 of 2)	2	239419331	239464140	44810	2	151171	uc002vyi.2	6021	ENSG00000225493	LINC01107	long intergenic non-protein coding RNA 1107
chr12	47956673	47957047	375	*	1.869224102	1.06E-08	4.92E-07	Distal Intergenic	12	48055715	48099844	44130	2	79657	uc001rpr.3	142797	ENSG00000005175	RPAP3	RNA polymerase II associated protein 3
chr13	41787497	41788356	860	*	1.867173501	1.80E-14	1.86E-11	Intron (uc001uxv.1/uc001uxv.1, intron 3 of 3)	13	41765711	41768702	2992	2	84078	uc001uxw.1	-18795	ENSG00000120696	KBTBD7	kelch repeat and BTB domain containing 7
chr7	41394845	41395331	487	*	1.866077137	4.30E-11	6.56E-09	Distal Intergenic	7	41733514	41752792	19279	1	285954	uc003ths.2	-338183	ENSG00000224116	INHBA-AS1	INHBA antisense RNA 1
chr5	134490582	134490992	411	*	1.862497718	1.26E-12	4.36E-10	Intron (uc003laj.2/100996485, intron 2 of 5)	5	134571924	134583867	11944	2	340073	uc003lak.3	92875	ENSG00000249647	C5orf66-AS2	C5orf66 antisense RNA 2
chr15	51850164	51850596	433	*	1.862075838	2.43E-12	7.11E-10	Intron (uc002abf.3/23312, intron 6 of 42)	15	51739921	51914967	175047	2	23312	uc002abf.3	64371	ENSG00000104093	DMXL2	Dmx like 2
chr18	1610255	1610650	396	*	1.861254595	1.48E-10	1.71E-08	Distal Intergenic	18	1268312	1407181	138870	2	56651	uc002kld.1	-203074	NA	LINC00470	long intergenic non-protein coding RNA 470
chr2	86805203	86805586	384	*	1.859053975	3.67E-07	8.25E-06	Intron (uc010ytl.2/100526767, intron 3 of 7)	2	86730553	86790620	60068	2	51652	uc021vkf.1	-14583	ENSG00000115561	CHMP3	charged multivesicular body protein 3
chr10	119459563	119460179	617	*	1.857373203	5.25E-11	7.55E-09	Distal Intergenic	10	119243804	119304579	60776	2	196047	uc001ldg.3	-154984	ENSG00000229847	EMX2OS	EMX2 opposite strand/antisense RNA
chr8	73934808	73935307	500	*	1.857089551	4.61E-14	3.74E-11	Intron (uc003xzd.2/7013, intron 4 of 9)	8	73921097	73959987	38891	1	7013	uc003xze.2	13711	ENSG00000147601	TERF1	telomeric repeat binding factor 1
chr1	49011677	49012136	460	*	1.848048705	4.28E-11	6.53E-09	Intron (uc001cru.2/84871, intron 11 of 13)	1	48761044	48937876	176833	2	54558	uc010omv.2	-73801	ENSG00000132122	SPATA6	spermatogenesis associated 6
chr13	41738200	41738630	431	*	1.846100985	6.55E-10	5.48E-08	Intron (uc001uxv.1/uc001uxv.1, intron 3 of 3)	13	41765711	41768702	2992	2	84078	uc001uxw.1	30072	ENSG00000120696	KBTBD7	kelch repeat and BTB domain containing 7
chr8	104591873	104592436	564	*	1.83690038	1.91E-10	2.09E-08	Intron (uc003ylp.3/9699, intron 1 of 23)	8	104512976	105266656	753681	1	9699	uc003ylp.3	78897	ENSG00000176406	RIMS2	regulating synaptic membrane exocytosis 2
chr5	43769497	43770075	579	*	1.835993121	2.05E-19	9.66E-15	Distal Intergenic	5	43573287	43603332	30046	2	100652772	uc031sjh.1	-166165	NA	NNT-AS1	NNT antisense RNA 1
chr17	36437274	36437847	574	*	1.83357725	2.73E-14	2.62E-11	Distal Intergenic	17	36452989	36479101	26113	1	84311	uc002hpy.3	-15142	ENSG00000278845	MRPL45	mitochondrial ribosomal protein L45
chr12	24379342	24379860	519	*	1.83058634	7.62E-13	2.96E-10	Intron (uc001rfx.4/6660, intron 4 of 17)	12	24365355	24365429	75	1	100126320	uc021qwc.1	13987	ENSG00000216192	MIR920	microRNA 920
chr10	108183844	108184306	463	*	1.827443861	1.22E-09	8.88E-08	Distal Intergenic	10	108333421	108924466	591046	2	114815	uc001kyl.3	740160	ENSG00000108018	SORCS1	sortilin related VPS10 domain containing receptor 1
chr17	9764205	9765012	808	*	1.826759997	3.47E-13	1.57E-10	Exon (uc002gmd.1/9340, exon 8 of 13)	17	9729381	9793022	63642	1	9340	uc002gmd.1	34824	ENSG00000065325	GLP2R	glucagon like peptide 2 receptor
chr19	43866758	43867470	713	*	1.825744134	1.19E-08	5.38E-07	3' UTR	19	43857825	43867480	9656	1	57126	uc010eis.3	8933	ENSG00000204936	CD177	CD177 molecule
chr11	17048338	17048782	445	*	1.823974668	9.22E-13	3.43E-10	Distal Intergenic	11	16809207	17035963	226757	2	144100	uc001mmo.3	-12375	ENSG00000166689	PLEKHA7	pleckstrin homology domain containing A7
chr1	12769349	12770105	757	*	1.82392129	2.98E-08	1.12E-06	Distal Intergenic	1	12776118	12788726	12609	1	126767	uc001aug.1	-6013	ENSG00000188984	AADACL3	arylacetamide deacetylase like 3
chr17	13977393	13977839	447	*	1.816232352	2.35E-13	1.20E-10	5' UTR	17	13932609	13972775	40167	2	100874058	uc002goe.1	-4618	ENSG00000236088	COX10-AS1	COX10 antisense RNA 1
chr7	156852790	156853479	690	*	1.814697567	1.77E-10	1.96E-08	Distal Intergenic	7	156803551	156809118	5568	1	645249	uc003wne.2	49239	ENSG00000243479	MNX1-AS1	MNX1 antisense RNA 1 (head to head)
chr11	59986745	59987121	377	*	1.813337479	7.18E-11	9.65E-09	Intron (uc001nov.2/uc001nov.2, intron 3 of 5)	11	59939971	59952139	12169	2	64231	uc010rla.2	-34606	ENSG00000110077	MS4A6A	membrane spanning 4-domains A6A
chr20	52149418	52150041	624	*	1.813232748	4.98E-12	1.21E-09	Distal Intergenic	20	52183610	52199707	16098	2	7764	uc002xwq.4	49666	ENSG00000171940	ZNF217	zinc finger protein 217
chr5	74767196	74767703	508	*	1.811215966	2.10E-10	2.25E-08	Intron (uc003kds.3/10087, intron 2 of 16)	5	74666928	74807454	140527	2	10087	uc003kds.3	39751	ENSG00000113163	CERT1	ceramide transporter 1
chr9	86464904	86465336	433	*	1.811213625	2.35E-13	1.20E-10	Exon (uc004ana.4/55582, exon 16 of 18)	9	86383733	86444431	60699	2	80318	uc011lsu.1	-20473	ENSG00000165113	GKAP1	G kinase anchoring protein 1
chr6	113807803	113808378	576	*	1.810970537	9.52E-10	7.35E-08	Distal Intergenic	6	114178527	114184652	6126	1	4082	uc003pvy.4	-370149	ENSG00000277443	MARCKS	myristoylated alanine rich protein kinase C substrate
chr12	111678746	111679181	436	*	1.807231043	3.50E-14	3.02E-11	Intron (uc001tsa.2/23316, intron 3 of 21)	12	111798455	111801516	3062	2	144717	uc001tsc.3	122335	ENSG00000198324	PHETA1	PH domain containing endocytic trafficking adaptor 1
chr7	99318951	99319539	589	*	1.801003483	1.01E-13	6.55E-11	Intron (uc003urn.3/221785, intron 8 of 10)	7	99282302	99332819	50518	2	100861540	uc031syj.1	13280	ENSG00000282301	CYP3A7-CYP3A51P	CYP3A7-CYP3A51P readthrough
chr2	127503074	127503593	520	*	1.796701635	7.65E-11	1.02E-08	Distal Intergenic	2	127413511	127454251	40741	1	2995	uc010flv.4	89563	ENSG00000136732	GYPC	glycophorin C (Gerbich blood group)
chr2	102529100	102529859	760	*	1.796309374	1.23E-13	7.59E-11	Distal Intergenic	2	102481392	102511152	29761	1	9448	uc002tbl.3	47708	ENSG00000071054	MAP4K4	mitogen-activated protein kinase kinase kinase kinase 4
chr5	114888765	114889229	465	*	1.793178349	1.23E-12	4.29E-10	Distal Intergenic	5	114856608	114880591	23984	2	56929	uc003krb.1	-8174	ENSG00000145780	FEM1C	fem-1 homolog C
chr5	68609297	68609815	519	*	1.790727331	2.98E-18	2.80E-14	5' UTR	5	68576519	68616407	39889	2	202243	uc003jvv.1	6592	ENSG00000183323	CCDC125	coiled-coil domain containing 125
chr2	31149079	31149599	521	*	1.790705773	2.88E-08	1.09E-06	Intron (uc002rnq.3/79623, intron 13 of 16)	2	30973969	31030311	56343	2	92291	uc002rnp.1	-118768	ENSG00000162949	CAPN13	calpain 13
chr5	59570031	59570530	500	*	1.789886074	1.27E-11	2.45E-09	Intron (uc003jsb.3/5144, intron 1 of 16)	5	59282228	59558386	276159	2	5144	uc003jse.1	-11645	ENSG00000113448	PDE4D	phosphodiesterase 4D
chr5	17338628	17339297	670	*	1.785386351	7.56E-09	3.76E-07	Distal Intergenic	5	17379015	17387419	8405	2	401177	uc003jga.3	48122	ENSG00000250822	LINC02111	long intergenic non-protein coding RNA 2111
chr5	114827273	114827828	556	*	1.785298293	1.20E-09	8.81E-08	Distal Intergenic	5	114856608	114880591	23984	2	56929	uc003krb.1	52763	ENSG00000145780	FEM1C	fem-1 homolog C
chr13	109620236	109620652	417	*	1.783143129	7.65E-13	2.96E-10	Intron (uc001vqt.1/23026, intron 20 of 34)	13	109538495	109780039	241545	1	23026	uc010tjh.1	81741	ENSG00000041515	MYO16	myosin XVI
chr1	241815121	241815662	542	*	1.782218626	4.40E-11	6.64E-09	Promoter (<=1kb)	1	241815580	241965434	149855	1	128025	uc001hzg.2	0	ENSG00000162843	WDR64	WD repeat domain 64
chr19	42264786	42265543	758	*	1.781837841	6.84E-09	3.47E-07	Exon (uc002orm.2/4680, exon 3 of 6)	19	42259398	42276113	16716	1	4680	uc002orm.2	5388	ENSG00000086548	CEACAM6	CEA cell adhesion molecule 6
chr2	9663322	9663769	448	*	1.781246565	4.94E-07	1.04E-05	Promoter (<=1kb)	2	9661725	9663477	1753	2	6868	uc010exa.3	0	ENSG00000151694	ADAM17	ADAM metallopeptidase domain 17
chr4	23231298	23231776	479	*	1.781056269	1.82E-07	4.66E-06	Distal Intergenic	4	22715712	22821195	105484	1	57733	uc011bxo.3	515586	ENSG00000249948	GBA3	glucosylceramidase beta 3 (gene/pseudogene)
chr2	198770707	198771088	382	*	1.780269658	6.70E-09	3.42E-07	Intron (uc002uuv.4/5334, intron 1 of 6)	2	198669426	199014608	345183	1	5334	uc010fsp.3	101281	ENSG00000115896	PLCL1	phospholipase C like 1 (inactive)
chr3	131931600	131931988	389	*	1.779602736	0.00010404	0.000763301	Intron (uc003eom.3/131034, intron 2 of 19)	3	131253577	132004254	750678	2	131034	uc003eom.3	72266	ENSG00000196353	CPNE4	copine 4
chr2	43987105	43987927	823	*	1.778542931	7.70E-15	1.08E-11	Intron (uc010yny.2/130271, intron 27 of 29)	2	44001178	44022316	21139	1	51626	uc002rth.3	-13251	ENSG00000138036	DYNC2LI1	dynein cytoplasmic 2 light intermediate chain 1
chr9	108283172	108283729	558	*	1.778470022	5.79E-14	4.43E-11	Intron (uc004bcq.2/83856, intron 9 of 12)	9	108320411	108403399	82989	1	2218	uc004bcr.3	-36682	ENSG00000106692	FKTN	fukutin
chr15	101111847	101112348	502	*	1.777145986	5.10E-12	1.22E-09	Promoter (1-2kb)	15	101109428	101113767	4340	2	55180	uc002bwd.3	1419	ENSG00000140471	LINS1	lines homolog 1
chr15	86604666	86605609	944	*	1.776268312	3.82E-14	3.27E-11	Distal Intergenic	15	86685242	87572283	887042	1	123624	uc002blz.1	-79633	ENSG00000273540	AGBL1	ATP/GTP binding protein like 1
chr5	17903088	17903615	528	*	1.77373621	1.10E-05	0.000125577	Intron (uc003jgb.3/uc003jgb.3, intron 4 of 6)	5	17379015	17387419	8405	2	401177	uc003jga.3	-515669	ENSG00000250822	LINC02111	long intergenic non-protein coding RNA 2111
chr2	127514856	127515423	568	*	1.773377167	8.58E-12	1.82E-09	Distal Intergenic	2	127413511	127454251	40741	1	2995	uc010flv.4	101345	ENSG00000136732	GYPC	glycophorin C (Gerbich blood group)
chr2	240574828	240575157	330	*	1.771252234	4.77E-11	7.08E-09	Distal Intergenic	2	240684554	240722356	37803	1	150935	uc021vzc.2	-109397	NA	LOC150935	uncharacterized LOC150935
chr8	139344408	139345331	924	*	1.764700188	2.00E-13	1.10E-10	Intron (uc003yux.3/51059, intron 3 of 20)	8	139142266	139489699	347434	2	51059	uc003yux.3	144368	ENSG00000147724	FAM135B	family with sequence similarity 135 member B
chr7	107186653	107187167	515	*	1.762895473	8.33E-16	2.06E-12	Intron (uc003vec.2/10466, intron 5 of 21)	7	107204402	107218968	14567	1	11062	uc003veh.4	-17235	ENSG00000105865	DUS4L	dihydrouridine synthase 4 like
chr7	32707100	32707600	501	*	1.758785973	1.04E-10	1.29E-08	Intron (uc011kai.2/23080, intron 10 of 11)	7	32620553	32758780	138228	2	100129460	uc003tcw.3	51180	NA	DPY19L1P1	DPY19L1 pseudogene 1
chr18	1591831	1592303	473	*	1.756017631	2.29E-07	5.63E-06	Distal Intergenic	18	1268312	1407181	138870	2	56651	uc002kld.1	-184650	NA	LINC00470	long intergenic non-protein coding RNA 470
chr5	59289103	59289460	358	*	1.754566299	1.90E-07	4.83E-06	Intron (uc003jsb.3/5144, intron 2 of 16)	5	58264866	59189621	924756	2	5144	uc003jsa.2	-99482	ENSG00000113448	PDE4D	phosphodiesterase 4D
chr7	48223082	48223765	684	*	1.753065075	4.82E-14	3.84E-11	Intron (uc003top.2/154664, intron 1 of 5)	7	48211057	48687091	476035	1	154664	uc003toq.2	12025	ENSG00000179869	ABCA13	ATP binding cassette subfamily A member 13
chr6	107152479	107153392	914	*	1.752321784	2.24E-08	8.93E-07	Distal Intergenic	6	107165327	107193879	28553	2	100422737	uc003prn.1	40487	ENSG00000235142	LINC02532	long intergenic non-protein coding RNA 2532
chr5	59517693	59518204	512	*	1.750935592	2.03E-12	6.15E-10	Intron (uc003jsb.3/5144, intron 1 of 16)	5	59282228	59558386	276159	2	5144	uc003jse.1	40182	ENSG00000113448	PDE4D	phosphodiesterase 4D
chr7	48269384	48269703	320	*	1.750723691	7.35E-05	0.000577583	5' UTR	7	48317691	48666688	348998	1	154664	uc031sxg.1	-47988	ENSG00000179869	ABCA13	ATP binding cassette subfamily A member 13
chr17	38843583	38844111	529	*	1.750040113	3.51E-16	1.14E-12	Distal Intergenic	17	38854243	38860002	5760	2	192666	uc002hvd.3	15891	ENSG00000167916	KRT24	keratin 24
chr10	60403690	60404557	868	*	1.749471704	2.33E-06	3.61E-05	Intron (uc001jki.1/80114, intron 2 of 20)	10	60474775	60477293	2519	1	728640	uc010qic.2	-70218	NA	FAM133CP	family with sequence similarity 133, member A pseudogene
chr1	95211898	95212431	534	*	1.748065004	3.03E-15	5.00E-12	Intron (uc001dqu.3/uc001dqu.3, intron 1 of 4)	1	95285898	95360803	74906	1	126969	uc001dqv.5	-73467	ENSG00000143036	SLC44A3	solute carrier family 44 member 3
chr2	179786500	179786990	491	*	1.746833571	6.45E-08	2.06E-06	Intron (uc002une.2/285025, intron 6 of 23)	2	179700492	179749819	49328	2	285025	uc002unf.1	-36681	ENSG00000163492	CCDC141	coiled-coil domain containing 141
chr20	46872186	46872660	475	*	1.745870647	7.21E-09	3.63E-07	Distal Intergenic	20	46988654	46999381	10728	1	284749	uc002xtt.2	-115994	ENSG00000235621	LINC00494	long intergenic non-protein coding RNA 494
chr13	37775193	37775730	538	*	1.745578183	1.12E-10	1.37E-08	Distal Intergenic	13	37677397	37679801	2405	2	122011	uc001uwm.1	-95392	ENSG00000180138	CSNK1A1L	casein kinase 1 alpha 1 like
chr2	103496178	103497172	995	*	1.744007516	1.81E-17	1.07E-13	Distal Intergenic	2	103414225	103434138	19914	1	130827	uc010ywe.3	81953	ENSG00000170417	TMEM182	transmembrane protein 182
chr1	197062621	197063073	453	*	1.743216847	1.79E-12	5.59E-10	Intron (uc001gtu.3/259266, intron 20 of 27)	1	197008321	197036397	28077	2	2165	uc001gtt.1	-26224	ENSG00000143278	F13B	coagulation factor XIII B chain
chr2	103104870	103105393	524	*	1.743179418	1.14E-09	8.47E-08	Intron (uc002tbz.4/389015, intron 2 of 11)	2	103089762	103150431	60670	1	389015	uc002tbz.4	15108	ENSG00000180251	SLC9A4	solute carrier family 9 member A4
chr14	102205625	102206175	551	*	1.74284628	1.77E-11	3.23E-09	Distal Intergenic	14	102196774	102198862	2089	1	145200	uc010awj.3	8851	ENSG00000258512	LINC00239	long intergenic non-protein coding RNA 239
chr6	97578573	97578980	408	*	1.742574998	1.99E-06	3.17E-05	Exon (uc003poz.2/114792, exon 7 of 9)	6	97458076	97588630	130555	1	114792	uc003ppa.2	120497	ENSG00000186231	KLHL32	kelch like family member 32
chr3	171637306	171637739	434	*	1.742020061	1.73E-10	1.93E-08	Distal Intergenic	3	171561139	171577108	15970	1	389177	uc003fhw.2	76167	ENSG00000186329	TMEM212	transmembrane protein 212
chr20	58870895	58871248	354	*	1.741340725	1.56E-06	2.62E-05	Intron (uc002ybl.3/284757, intron 3 of 4)	20	58713548	59228978	515431	1	284757	uc010gjw.3	157347	ENSG00000228340	MIR646HG	MIR646 host gene
chr9	37826896	37827432	537	*	1.740637862	7.58E-17	3.24E-13	Intron (uc010mlz.3/79269, intron 2 of 6)	9	37800790	37867665	66876	1	79269	uc004aao.3	26106	ENSG00000122741	DCAF10	DDB1 and CUL4 associated factor 10
chr8	133052660	133053058	399	*	1.739454674	1.32E-09	9.49E-08	Intron (uc003ytg.2/729330, intron 4 of 12)	8	133036467	133062116	25650	2	729330	uc003ytg.2	9058	ENSG00000253117	OC90	otoconin 90
chr20	6764174	6764843	670	*	1.736133588	1.31E-09	9.44E-08	Distal Intergenic	20	6748745	6760910	12166	1	650	uc002wmu.1	15429	ENSG00000125845	BMP2	bone morphogenetic protein 2
chr2	103578808	103579398	591	*	1.735412016	9.30E-09	4.45E-07	Distal Intergenic	2	103414225	103434138	19914	1	130827	uc010ywe.3	164583	ENSG00000170417	TMEM182	transmembrane protein 182
chr7	28283263	28283837	575	*	1.735299487	5.35E-12	1.28E-09	Distal Intergenic	7	28338940	28865511	526572	1	9586	uc003szo.3	-55103	ENSG00000146592	CREB5	cAMP responsive element binding protein 5
chr11	33568477	33568977	501	*	1.734920079	3.79E-07	8.44E-06	Intron (uc001mun.1/25758, intron 2 of 10)	11	33563877	33695646	131770	1	25758	uc021qfs.1	4600	ENSG00000110427	KIAA1549L	KIAA1549 like
chr2	86802330	86802975	646	*	1.734848258	8.00E-13	3.04E-10	Intron (uc010ytl.2/100526767, intron 3 of 7)	2	86730553	86790620	60068	2	51652	uc021vkf.1	-11710	ENSG00000115561	CHMP3	charged multivesicular body protein 3
chr18	1617771	1618503	733	*	1.734403907	8.61E-07	1.64E-05	Distal Intergenic	18	1268312	1407181	138870	2	56651	uc002kld.1	-210590	NA	LINC00470	long intergenic non-protein coding RNA 470
chr4	181708841	181709488	648	*	1.732330836	5.23E-10	4.58E-08	Distal Intergenic	4	181985243	182080302	95060	2	728081	uc003iuz.3	370814	ENSG00000248197	LINC00290	long intergenic non-protein coding RNA 290
chr9	86948839	86949376	538	*	1.730504743	2.85E-10	2.87E-08	Intron (uc010mpz.3/64078, intron 1 of 17)	9	86890765	86955694	64930	2	64078	uc010mpz.3	6318	ENSG00000197506	SLC28A3	solute carrier family 28 member 3
chr2	223829321	223829824	504	*	1.730072645	3.97E-13	1.74E-10	Distal Intergenic	2	223916648	223920357	3710	1	23704	uc002vnl.5	-86824	ENSG00000152049	KCNE4	potassium voltage-gated channel subfamily E regulatory subunit 4
chr16	58939085	58939746	662	*	1.727558899	2.65E-10	2.71E-08	Intron (uc031qwk.1/uc031qwk.1, intron 2 of 3)	16	58741035	58768246	27212	2	2806	uc010vim.1	-170839	ENSG00000125166	GOT2	glutamic-oxaloacetic transaminase 2
chr17	34912770	34913186	417	*	1.726847852	5.73E-16	1.65E-12	Exon (uc002hna.3/79893, exon 4 of 10)	17	34900737	34946276	45540	1	79893	uc002hnb.3	12033	ENSG00000278311	GGNBP2	gametogenetin binding protein 2
chr14	107069329	107069671	343	*	1.72466267	1.20E-05	0.000134895	Intron (uc031qqx.1/uc031qqx.1, intron 156 of 4910)	14	106938455	106951529	13075	1	338005	uc001ysy.2	130874	ENSG00000270816	LINC00221	long intergenic non-protein coding RNA 221
chr5	93501756	93502544	789	*	1.723906601	5.72E-12	1.34E-09	Intron (uc003kkn.3/285600, intron 4 of 4)	5	93217017	93447404	230388	2	83989	uc003kkm.4	-54352	ENSG00000113391	FAM172A	family with sequence similarity 172 member A
chr13	50854627	50855093	467	*	1.723462584	5.13E-08	1.72E-06	Intron (uc010adl.1/10301, intron 1 of 1)	13	50746154	50747751	1598	1	145165	uc001vej.3	108473	NA	ST13P4	ST13, Hsp70 interacting protein pseudogene 4
chr2	149512844	149513487	644	*	1.7231371	7.61E-11	1.02E-08	Intron (uc010zbt.2/26122, intron 4 of 13)	2	149402560	149545136	142577	1	26122	uc010zbt.2	110284	ENSG00000135999	EPC2	enhancer of polycomb homolog 2
chr11	59629816	59630501	686	*	1.723005436	4.43E-14	3.69E-11	Exon (uc001noj.2/6947, exon 3 of 9)	11	59620281	59634041	13761	2	6947	uc001noj.2	3540	ENSG00000134827	TCN1	transcobalamin 1
chr6	154488873	154489491	619	*	1.72232759	1.56E-14	1.68E-11	Exon (uc003qpv.3/26034, exon 3 of 4)	6	154475618	154534464	58847	2	26034	uc003qpv.3	44973	ENSG00000074706	IPCEF1	interaction protein for cytohesin exchange factors 1
chr5	130916012	130916876	865	*	1.72038379	1.40E-08	6.14E-07	Intron (uc003kvn.2/51735, intron 4 of 27)	5	130759614	130970929	211316	2	51735	uc003kvn.2	54053	ENSG00000158987	RAPGEF6	Rap guanine nucleotide exchange factor 6
chr1	68675040	68675535	496	*	1.719869733	2.42E-15	4.26E-12	Intron (uc001dee.3/79971, intron 1 of 11)	1	68615965	68659904	43940	2	79971	uc021oor.1	-15136	ENSG00000116729	WLS	Wnt ligand secretion mediator
chr3	131930304	131930799	496	*	1.71831811	1.91E-06	3.09E-05	Intron (uc003eom.3/131034, intron 2 of 19)	3	131253577	132004254	750678	2	131034	uc003eom.3	73455	ENSG00000196353	CPNE4	copine 4
chr2	224570502	224571494	993	*	1.71755331	3.85E-11	6.00E-09	Distal Intergenic	2	224461658	224467217	5560	2	7857	uc002vnm.3	-103285	ENSG00000171951	SCG2	secretogranin II
chr5	115328081	115329053	973	*	1.716973137	5.07E-10	4.47E-08	Promoter (2-3kb)	5	115331074	115363299	32226	1	206338	uc003krq.3	-2021	ENSG00000172901	LVRN	laeverin
chr2	102578536	102579192	657	*	1.716499576	1.21E-07	3.35E-06	Distal Intergenic	2	102608306	102641218	32913	1	7850	uc002tbo.2	-29114	ENSG00000115590	IL1R2	interleukin 1 receptor type 2
chr11	19971869	19972678	810	*	1.716098418	2.61E-10	2.68E-08	Intron (uc001mpp.3/89797, intron 10 of 37)	11	20044102	20143147	99046	1	89797	uc009yhx.4	-71424	ENSG00000166833	NAV2	neuron navigator 2
chr9	81927458	81928114	657	*	1.713202883	4.73E-12	1.17E-09	Distal Intergenic	9	82186878	82341656	154779	1	7091	uc004alc.3	-258764	ENSG00000106829	TLE4	TLE family member 4, transcriptional corepressor
chr4	119009559	119010153	595	*	1.711704106	1.85E-10	2.04E-08	Intron (uc011cgf.1/9348, intron 2 of 7)	4	118955500	119179789	224290	1	9348	uc003ibx.3	54059	ENSG00000164100	NDST3	N-deacetylase and N-sulfotransferase 3
chr12	56014207	56014629	423	*	1.710024686	8.89E-08	2.64E-06	Distal Intergenic	12	56030676	56031617	942	1	121130	uc010spq.2	-16047	ENSG00000175398	OR10P1	olfactory receptor family 10 subfamily P member 1
chr7	77824599	77825144	546	*	1.709843032	8.08E-14	5.49E-11	Intron (uc003ugx.3/9863, intron 11 of 21)	7	77976559	77988770	12212	1	399670	uc010ldz.3	-151415	ENSG00000231322	RPL13AP17	ribosomal protein L13a pseudogene 17
chr3	48591902	48592245	344	*	1.708796169	1.66E-12	5.30E-10	Promoter (1-2kb)	3	48555117	48594227	39111	2	5210	uc003ctv.3	1982	ENSG00000114268	PFKFB4	6-phosphofructo-2-kinase/fructose-2,6-biphosphatase 4
chr2	227197716	227198549	834	*	1.705693373	1.04E-16	4.07E-13	Distal Intergenic	2	227007510	227044778	37269	1	646736	uc002vog.1	190206	NA	LOC646736	uncharacterized LOC646736
chr9	88286313	88287075	763	*	1.704102436	1.96E-10	2.13E-08	Intron (uc011ltc.2/23287, intron 3 of 13)	9	88161454	88296250	134797	2	23287	uc011ltc.2	9175	ENSG00000135049	AGTPBP1	ATP/GTP binding protein 1
chr12	118199182	118199673	492	*	1.703303959	9.94E-11	1.25E-08	Exon (uc001two.2/283455, exon 4 of 20)	12	117890817	118406028	515212	2	283455	uc001two.2	206355	ENSG00000171435	KSR2	kinase suppressor of ras 2
chr14	67474507	67475406	900	*	1.702725477	6.24E-14	4.70E-11	Intron (uc001xiw.3/10243, intron 9 of 10)	14	67656110	67667270	11161	1	161142	uc001xiz.3	-180704	ENSG00000172717	FAM71D	family with sequence similarity 71 member D
chr9	21276039	21276628	590	*	1.702526309	6.75E-07	1.34E-05	Promoter (1-2kb)	9	21277687	21278562	876	2	3453	uc003zou.1	1934	NA	IFNA22P	interferon alpha 22, pseudogene
chr22	17207346	17207780	435	*	1.701375862	8.94E-07	1.68E-05	Distal Intergenic	22	17134599	17156430	21832	2	23783	uc021wkm.1	-50916	NA	ANKRD62P1-PARP4P3	ANKRD62P1-PARP4P3 readthrough, transcribed pseudogene
chr4	26079562	26080388	827	*	1.700045189	2.75E-08	1.05E-06	Distal Intergenic	4	25915814	25931501	15688	1	389203	uc003grw.4	163748	ENSG00000250317	SMIM20	small integral membrane protein 20
chr2	205068132	205068725	594	*	1.699632977	1.00E-11	2.06E-09	Distal Intergenic	2	204801471	204826298	24828	1	29851	uc010fua.3	266661	ENSG00000163600	ICOS	inducible T cell costimulator
chr2	98310400	98311030	631	*	1.699612316	1.04E-08	4.85E-07	Intron (uc002syc.3/728537, intron 7 of 9)	2	98330031	98356323	26293	1	7535	uc002syd.1	-19001	ENSG00000115085	ZAP70	zeta chain of T cell receptor associated protein kinase 70
chr1	156245744	156246336	593	*	1.698438004	3.31E-12	9.07E-10	Intron (uc001foc.4/23381, intron 4 of 21)	1	156219015	156252620	33606	2	23381	uc001foc.4	6284	ENSG00000198952	SMG5	SMG5 nonsense mediated mRNA decay factor
chr8	116259924	116260385	462	*	1.698127238	5.83E-12	1.36E-09	Distal Intergenic	8	116420724	116680234	259511	2	7227	uc011lhy.2	419849	ENSG00000104447	TRPS1	transcriptional repressor GATA binding 1
chr5	93845913	93846257	345	*	1.696049677	2.16E-08	8.70E-07	Intron (uc011cuk.2/285600, intron 5 of 20)	5	93486556	93954309	467754	2	285600	uc011cuk.2	108052	ENSG00000185261	KIAA0825	KIAA0825
chr7	48299247	48299662	416	*	1.695960078	1.05E-09	8.00E-08	Intron (uc010kyr.2/154664, intron 16 of 17)	7	48317691	48666688	348998	1	154664	uc031sxg.1	-18029	ENSG00000179869	ABCA13	ATP binding cassette subfamily A member 13
chr15	91875543	91875939	397	*	1.694207143	7.72E-08	2.36E-06	Distal Intergenic	15	91643182	91844539	201358	1	9899	uc010uqv.2	232361	ENSG00000185518	SV2B	synaptic vesicle glycoprotein 2B
chr6	87994159	87994787	629	*	1.693964591	8.15E-10	6.48E-08	5' UTR	6	88032306	88052043	19738	1	57150	uc003plp.1	-37519	ENSG00000111850	SMIM8	small integral membrane protein 8
chr13	41774275	41774924	650	*	1.690943758	1.78E-07	4.58E-06	Intron (uc001uxv.1/uc001uxv.1, intron 3 of 3)	13	41765711	41768702	2992	2	84078	uc001uxw.1	-5573	ENSG00000120696	KBTBD7	kelch repeat and BTB domain containing 7
chr5	59441662	59442524	863	*	1.689873073	2.88E-07	6.80E-06	Intron (uc003jsb.3/5144, intron 2 of 16)	5	59282228	59558386	276159	2	5144	uc003jse.1	115862	ENSG00000113448	PDE4D	phosphodiesterase 4D
chr4	83000397	83000981	585	*	1.68968381	1.97E-09	1.32E-07	Distal Intergenic	4	83274467	83292737	18271	2	3184	uc003hml.1	291756	ENSG00000138668	HNRNPD	heterogeneous nuclear ribonucleoprotein D
chr9	110824211	110824809	599	*	1.688735812	1.03E-12	3.73E-10	Distal Intergenic	9	110247133	110252047	4915	2	9314	uc031tes.1	-572164	ENSG00000136826	KLF4	Kruppel like factor 4
chr2	111484392	111485160	769	*	1.686923471	3.07E-13	1.44E-10	Distal Intergenic	2	111490150	111875799	385650	1	55289	uc010yxk.1	-4990	ENSG00000153093	ACOXL	acyl-CoA oxidase like
chr14	75947707	75948108	402	*	1.685089588	6.14E-08	1.98E-06	Distal Intergenic	14	75988784	76013334	24551	1	10538	uc001xrr.3	-40676	ENSG00000156127	BATF	basic leucine zipper ATF-like transcription factor
chr2	228745232	228745682	451	*	1.684194026	1.92E-05	0.00019702	Intron (uc002vpn.1/164781, intron 1 of 12)	2	228736327	228789026	52700	1	164781	uc010zlw.1	8905	ENSG00000123977	DAW1	dynein assembly factor with WD repeats 1
chr1	55503837	55504442	606	*	1.681822146	4.00E-17	1.97E-13	Promoter (<=1kb)	1	55505149	55518464	13316	1	255738	uc010ool.2	-707	ENSG00000169174	PCSK9	proprotein convertase subtilisin/kexin type 9
chr1	96773485	96774099	615	*	1.681769531	3.12E-13	1.46E-10	Distal Intergenic	1	97187175	97239518	52344	1	58155	uc001drm.2	-413076	ENSG00000117569	PTBP2	polypyrimidine tract binding protein 2
chr1	180396554	180396953	400	*	1.680193116	8.54E-13	3.21E-10	Intron (uc001gog.3/84320, intron 4 of 7)	1	180407449	180407525	77	2	100423032	uc021pfq.1	10572	ENSG00000265435	MIR3121	microRNA 3121
chr8	139294692	139295603	912	*	1.679762425	1.00E-16	4.07E-13	Intron (uc003yux.3/51059, intron 4 of 20)	8	139155103	139165459	10357	2	51059	uc003yvb.3	-129233	ENSG00000147724	FAM135B	family with sequence similarity 135 member B
chr3	38109288	38109937	650	*	1.675369142	9.23E-15	1.18E-11	Intron (uc003cho.1/9940, intron 6 of 36)	3	38104072	38137437	33366	1	9940	uc003chq.1	5216	ENSG00000008226	DLEC1	DLEC1 cilia and flagella associated protein
chr14	61997464	61998083	620	*	1.675209304	1.76E-12	5.52E-10	Intron (uc010tsa.2/5583, intron 11 of 12)	14	62010080	62017698	7619	1	5583	uc001xfo.3	-11997	ENSG00000027075	PRKCH	protein kinase C eta
chr2	228335562	228336241	680	*	1.674547876	5.65E-09	2.98E-07	Promoter (<=1kb)	2	228336848	228336903	56	1	100847081	uc031rrr.1	-607	ENSG00000284092	MIR5703	microRNA 5703
chr13	94913083	94913949	867	*	1.672050032	4.03E-12	1.04E-09	Intron (uc010tig.1/10082, intron 4 of 5)	13	95091841	95131936	40096	2	1638	uc001vlv.4	217987	ENSG00000080166	DCT	dopachrome tautomerase
chr5	156640040	156640543	504	*	1.671299056	5.02E-09	2.71E-07	Intron (uc003lwo.1/3702, intron 3 of 16)	5	156607907	156682109	74203	1	3702	uc003lwo.1	32133	ENSG00000113263	ITK	IL2 inducible T cell kinase
chr10	101455595	101455992	398	*	1.669794463	6.66E-09	3.40E-07	Exon (uc001kqa.4/57089, exon 9 of 13)	10	101491958	101507468	15511	1	51076	uc010qpk.2	-35966	ENSG00000119929	CUTC	cutC copper transporter
chr13	53524735	53525376	642	*	1.66877388	2.70E-11	4.55E-09	Distal Intergenic	13	53602876	53626184	23309	1	10562	uc001vhk.2	-77500	ENSG00000102837	OLFM4	olfactomedin 4
chr4	26251379	26252008	630	*	1.667882383	3.73E-13	1.66E-10	Distal Intergenic	4	26321332	26436752	115421	1	3516	uc003grx.2	-69324	ENSG00000168214	RBPJ	recombination signal binding protein for immunoglobulin kappa J region
chr6	82380893	82381294	402	*	1.666416228	6.72E-08	2.13E-06	Distal Intergenic	6	82461307	82462378	1072	2	55603	uc003pjh.1	81084	ENSG00000112773	TENT5A	terminal nucleotidyltransferase 5A
chr8	19942068	19942672	605	*	1.665780788	2.50E-08	9.72E-07	Distal Intergenic	8	20002366	20040717	38352	2	6570	uc003wzm.3	98045	ENSG00000036565	SLC18A1	solute carrier family 18 member A1
chr2	8007363	8008062	700	*	1.665378366	2.22E-12	6.61E-10	Distal Intergenic	2	8062556	8116977	54422	2	339788	uc002qyw.3	108915	ENSG00000235665	LINC00298	long intergenic non-protein coding RNA 298
chr3	187573114	187573730	617	*	1.664222189	2.88E-14	2.70E-11	Distal Intergenic	3	187439165	187463513	24349	2	604	uc003frq.2	-109601	ENSG00000113916	BCL6	BCL6 transcription repressor
chr11	65960698	65961153	456	*	1.663652314	2.07E-13	1.12E-10	Exon (uc001ogz.1/55690, exon 2 of 7)	11	65997901	66012218	14318	1	55690	uc010rou.2	-36748	ENSG00000175115	PACS1	phosphofurin acidic cluster sorting protein 1
chr18	3167263	3167686	424	*	1.663303179	9.53E-15	1.18E-11	Intron (uc002klp.3/8736, intron 9 of 37)	18	3066805	3220106	153302	2	8736	uc002klp.3	52420	ENSG00000101605	MYOM1	myomesin 1
chr3	53865120	53865487	368	*	1.661511267	3.05E-13	1.44E-10	Intron (uc003dgz.3/55349, intron 2 of 8)	3	53850324	53880420	30097	2	55349	uc003dgz.3	14933	ENSG00000016391	CHDH	choline dehydrogenase
chr10	118974963	118975758	796	*	1.661055091	3.24E-06	4.68E-05	Distal Intergenic	10	118957000	118969810	12811	1	338567	uc010qsr.2	17963	ENSG00000186795	KCNK18	potassium two pore domain channel subfamily K member 18
chr14	75729038	75729408	371	*	1.657351857	2.49E-15	4.26E-12	Distal Intergenic	14	75745481	75748937	3457	1	2353	uc001xrn.3	-16073	ENSG00000170345	FOS	Fos proto-oncogene, AP-1 transcription factor subunit
chr2	158973012	158973586	575	*	1.657031662	3.20E-15	5.19E-12	Intron (uc002tzo.3/151531, intron 5 of 8)	2	158958382	158992666	34285	1	151531	uc002tzp.3	14630	ENSG00000007001	UPP2	uridine phosphorylase 2
chr10	15752514	15753404	891	*	1.655039464	4.67E-14	3.76E-11	Intron (uc001ioc.1/8516, intron 2 of 29)	10	15559088	15761770	202683	2	8516	uc001ioc.1	8366	ENSG00000077943	ITGA8	integrin subunit alpha 8
chr5	95265662	95266150	489	*	1.653955487	1.48E-12	4.83E-10	Intron (uc003klr.4/22936, intron 2 of 11)	5	95220802	95297775	76974	2	22936	uc003klr.4	31625	ENSG00000118985	ELL2	elongation factor for RNA polymerase II 2
chr8	19923889	19924389	501	*	1.653724379	1.06E-10	1.31E-08	Distal Intergenic	8	20002366	20040717	38352	2	6570	uc003wzm.3	116328	ENSG00000036565	SLC18A1	solute carrier family 18 member A1
chr7	41087135	41088099	965	*	1.65348493	8.98E-19	1.21E-14	Distal Intergenic	7	40833056	40900366	67311	1	79783	uc003thp.2	254079	ENSG00000175600	SUGCT	succinyl-CoA:glutarate-CoA transferase
chr8	6833056	6833570	515	*	1.653389486	4.03E-06	5.59E-05	Downstream (1-2kb)	8	6835171	6837614	2444	2	1667	uc003wqv.1	4044	ENSG00000206047	DEFA1	defensin alpha 1
chr19	33328314	33328922	609	*	1.652879238	6.41E-06	8.10E-05	Intron (uc002ntt.4/11136, intron 6 of 7)	19	33321419	33359465	38047	2	11136	uc002ntt.4	30543	ENSG00000021488	SLC7A9	solute carrier family 7 member 9
chr13	53573259	53573951	693	*	1.652802532	2.33E-08	9.22E-07	Distal Intergenic	13	53602876	53626184	23309	1	10562	uc001vhk.2	-28925	ENSG00000102837	OLFM4	olfactomedin 4
chr4	6060022	6060518	497	*	1.65246051	4.94E-12	1.20E-09	Intron (uc010idb.1/152789, intron 11 of 20)	4	5925002	5925055	54	2	100616201	uc021xky.1	-134967	ENSG00000263631	MIR378D1	microRNA 378d-1
chr14	102153900	102154504	605	*	1.652347971	1.27E-11	2.44E-09	Distal Intergenic	14	102196774	102198862	2089	1	145200	uc010awj.3	-42270	ENSG00000258512	LINC00239	long intergenic non-protein coding RNA 239
chr15	86526368	86527085	718	*	1.652120585	2.00E-11	3.57E-09	Distal Intergenic	15	86685242	87572283	887042	1	123624	uc002blz.1	-158157	ENSG00000273540	AGBL1	ATP/GTP binding protein like 1
chr21	46038478	46039416	939	*	1.651985464	4.18E-13	1.78E-10	Intron (uc002zfe.1/54084, intron 1 of 11)	21	46031996	46032871	876	1	386681	uc002zfo.1	6482	ENSG00000187766	KRTAP10-8	keratin associated protein 10-8
chr4	31443723	31444211	489	*	1.650559569	1.28E-11	2.46E-09	Distal Intergenic	4	30722037	31148423	426387	1	5099	uc021xnd.1	721686	ENSG00000169851	PCDH7	protocadherin 7
chr19	52258723	52259205	483	*	1.647834275	2.20E-13	1.14E-10	Distal Intergenic	19	52249023	52255150	6128	2	2357	uc021uyn.1	-3573	ENSG00000171051	FPR1	formyl peptide receptor 1
chr17	68348371	68349272	902	*	1.647199353	4.48E-10	4.09E-08	Distal Intergenic	17	68165676	68176183	10508	1	3759	uc002jir.3	182695	ENSG00000123700	KCNJ2	potassium inwardly rectifying channel subfamily J member 2
chr2	111801663	111802524	862	*	1.646967954	1.66E-09	1.14E-07	Intron (uc010yxk.1/55289, intron 15 of 17)	2	111878491	111886423	7933	1	10018	uc002tgt.1	-75967	ENSG00000153094	BCL2L11	BCL2 like 11
chr2	179415675	179416057	383	*	1.645859608	2.12E-12	6.38E-10	Exon (uc021vsy.2/7273, exon 285 of 312)	2	179390717	179393946	3230	2	7273	uc002umq.4	-21729	ENSG00000155657	TTN	titin
chr1	94847050	94847430	381	*	1.645815992	3.63E-08	1.31E-06	Distal Intergenic	1	94883933	94944260	60328	1	5825	uc001dqm.4	-36503	ENSG00000117528	ABCD3	ATP binding cassette subfamily D member 3
chr2	17403991	17404887	897	*	1.645207134	2.03E-08	8.27E-07	Distal Intergenic	2	17691986	17699706	7721	2	729475	uc002rcl.1	294819	ENSG00000214842	RAD51AP2	RAD51 associated protein 2
chr5	98283834	98284314	481	*	1.644857114	2.01E-10	2.17E-08	Distal Intergenic	5	98264838	98266713	1876	1	100289230	uc021ybw.1	18996	NA	LOC100289230	uncharacterized LOC100289230
chr3	119175774	119176240	467	*	1.644654983	4.32E-10	3.96E-08	Intron (uc003eck.2/55254, intron 3 of 8)	3	119147807	119182529	34723	2	55254	uc003eck.2	6289	ENSG00000176142	TMEM39A	transmembrane protein 39A
chr1	94424805	94425406	602	*	1.639744632	1.36E-08	5.98E-07	Distal Intergenic	1	94352590	94375012	22423	2	2730	uc031pnc.1	-49793	ENSG00000023909	GCLM	glutamate-cysteine ligase modifier subunit
chr7	41439865	41440450	586	*	1.639328475	6.33E-11	8.76E-09	Distal Intergenic	7	41733514	41752792	19279	1	285954	uc003ths.2	-293064	ENSG00000224116	INHBA-AS1	INHBA antisense RNA 1
chr12	81261724	81262607	884	*	1.637338785	1.44E-09	1.02E-07	Intron (uc001szj.1/8825, intron 2 of 5)	12	81226312	81226408	97	2	693202	uc021rbb.1	-35316	ENSG00000207763	MIR617	microRNA 617
chr4	75953362	75953937	576	*	1.636488548	2.23E-09	1.45E-07	Intron (uc003hih.2/25849, intron 2 of 3)	4	75858285	75975325	117041	1	25849	uc003hih.2	95077	ENSG00000169116	PARM1	prostate androgen-regulated mucin-like protein 1
chr22	49520180	49521072	893	*	1.633150662	9.32E-11	1.19E-08	Distal Intergenic	22	49262582	49294198	31617	1	100128946	uc003bip.3	257598	ENSG00000205632	LINC01310	long intergenic non-protein coding RNA 1310
chr3	71208919	71209465	547	*	1.631465746	1.03E-08	4.81E-07	Intron (uc003dol.3/27086, intron 2 of 16)	3	71003865	71180092	176228	2	27086	uc003dok.3	-28827	ENSG00000114861	FOXP1	forkhead box P1
chr3	71284446	71285282	837	*	1.631382895	2.67E-09	1.65E-07	Intron (uc003dol.3/27086, intron 1 of 16)	3	71003865	71294316	290452	2	27086	uc003dol.3	9034	ENSG00000114861	FOXP1	forkhead box P1
chr1	32303080	32303572	493	*	1.629817638	1.75E-15	3.37E-12	Distal Intergenic	1	32256031	32281580	25550	2	90853	uc001btv.3	-21500	ENSG00000134668	SPOCD1	SPOC domain containing 1
chr12	54175828	54176217	390	*	1.629514674	2.57E-11	4.36E-09	Distal Intergenic	12	54107812	54121307	13496	2	57658	uc010soo.1	-54521	ENSG00000012822	CALCOCO1	calcium binding and coiled-coil domain 1
chr17	9494486	9495153	668	*	1.629043575	7.60E-08	2.33E-06	Intron (uc002gly.3/146845, intron 3 of 13)	17	9479944	9546776	66833	1	146845	uc010coc.3	14542	ENSG00000166596	CFAP52	cilia and flagella associated protein 52
chr3	32804558	32805119	562	*	1.628676933	1.21E-10	1.46E-08	3' UTR	3	32859510	32933771	74262	1	131405	uc003cff.3	-54391	ENSG00000206557	TRIM71	tripartite motif containing 71
chr2	228736435	228737409	975	*	1.628497265	4.81E-09	2.64E-07	Promoter (<=1kb)	2	228736327	228789026	52700	1	164781	uc010zlw.1	108	ENSG00000123977	DAW1	dynein assembly factor with WD repeats 1
chr8	19517381	19517736	356	*	1.627824362	1.51E-11	2.83E-09	Intron (uc011kyo.2/55790, intron 1 of 9)	8	19261672	19540094	278423	2	55790	uc011kyo.2	22358	ENSG00000147408	CSGALNACT1	chondroitin sulfate N-acetylgalactosaminyltransferase 1
chr11	18572571	18573068	498	*	1.627645332	2.61E-16	9.11E-13	Intron (uc031pzg.1/55293, intron 7 of 10)	11	18524033	18548503	24471	2	7251	uc009yhs.2	-24068	ENSG00000074319	TSG101	tumor susceptibility 101
chr10	8221035	8221645	611	*	1.627538295	7.41E-14	5.16E-11	Distal Intergenic	10	8096667	8117164	20498	1	2625	uc001ika.3	124368	ENSG00000107485	GATA3	GATA binding protein 3
chr3	60671756	60672434	679	*	1.624050799	4.73E-09	2.60E-07	Intron (uc003dkx.4/2272, intron 4 of 9)	3	59735036	61237133	1502098	2	2272	uc003dkx.4	564699	ENSG00000189283	FHIT	fragile histidine triad diadenosine triphosphatase
chr6	136591126	136591787	662	*	1.62400451	3.39E-14	2.95E-11	Promoter (1-2kb)	6	136578001	136589809	11809	2	9774	uc011edb.1	-1317	ENSG00000029363	BCLAF1	BCL2 associated transcription factor 1
chr4	128944078	128944595	518	*	1.624000542	4.70E-10	4.22E-08	Intron (uc021xrt.1/80167, intron 9 of 10)	4	128932828	128957476	24649	1	80167	uc003ifv.3	11250	ENSG00000164074	ABHD18	abhydrolase domain containing 18
chr2	206916816	206917282	467	*	1.62221271	2.14E-13	1.13E-10	Intron (uc002vaz.4/54891, intron 4 of 10)	2	206858445	206950906	92462	2	54891	uc002vaz.4	33624	ENSG00000114933	INO80D	INO80 complex subunit D
chr10	7944267	7944753	487	*	1.622060823	1.04E-17	7.55E-14	Intron (uc010qbd.3/83860, intron 2 of 6)	10	7860467	8057016	196550	1	83860	uc010qbd.3	83800	ENSG00000165632	TAF3	TATA-box binding protein associated factor 3
chr5	49653965	49654397	433	*	1.621717161	1.37E-06	2.37E-05	Distal Intergenic	5	49692031	49699299	7269	2	133418	uc010ivq.3	44902	ENSG00000170571	EMB	embigin
chr20	48218848	48219411	564	*	1.620895747	1.06E-18	1.25E-14	Distal Intergenic	20	48120411	48184707	64297	2	5740	uc010zyi.2	-34141	ENSG00000124212	PTGIS	prostaglandin I2 synthase
chr12	24392265	24393202	938	*	1.618385054	2.03E-10	2.20E-08	Intron (uc001rfx.4/6660, intron 4 of 17)	12	24365355	24365429	75	1	100126320	uc021qwc.1	26910	ENSG00000216192	MIR920	microRNA 920
chr1	232881265	232881816	552	*	1.616856617	1.61E-12	5.19E-10	Distal Intergenic	1	232940638	232946092	5455	1	54627	uc001hvh.2	-58822	ENSG00000212916	MAP10	microtubule associated protein 10
chr16	21708430	21708809	380	*	1.615753403	2.94E-11	4.85E-09	Intron (uc021tel.1/uc021tel.1, intron 2 of 3)	16	21716284	21772050	55767	1	146183	uc002dji.3	-7475	ENSG00000155719	OTOA	otoancorin
chr9	126860481	126861133	653	*	1.61511354	3.19E-08	1.18E-06	Distal Intergenic	9	126773889	126795442	21554	1	9355	uc010mwi.1	86592	ENSG00000106689	LHX2	LIM homeobox 2
chr7	41303620	41304231	612	*	1.614701941	1.55E-10	1.76E-08	Distal Intergenic	7	41733514	41752792	19279	1	285954	uc003ths.2	-429283	ENSG00000224116	INHBA-AS1	INHBA antisense RNA 1
chr2	152547024	152547498	475	*	1.613718271	3.44E-08	1.25E-06	3' UTR	2	152545732	152563511	17780	2	4703	uc010fny.2	16013	ENSG00000183091	NEB	nebulin
chr1	115090825	115091286	462	*	1.613309168	3.14E-09	1.88E-07	Intron (uc001eez.3/163259, intron 24 of 29)	1	115110181	115124265	14085	2	10286	uc001efa.3	32979	ENSG00000116752	BCAS2	BCAS2 pre-mRNA processing factor
chr5	129660685	129661502	818	*	1.612978385	1.40E-13	8.31E-11	Distal Intergenic	5	129240523	129522327	281805	1	337876	uc003kvd.3	420162	ENSG00000198108	CHSY3	chondroitin sulfate synthase 3
chr5	114192733	114193698	966	*	1.612155448	5.98E-06	7.66E-05	Distal Intergenic	5	114460459	114505658	45200	2	55521	uc011cwc.2	311960	ENSG00000152503	TRIM36	tripartite motif containing 36
chr17	28137880	28138528	649	*	1.611027937	3.98E-12	1.03E-09	Intron (uc002heo.1/85464, intron 1 of 14)	17	28000930	28088408	87479	2	85464	uc002heq.3	-49472	ENSG00000141298	SSH2	slingshot protein phosphatase 2
chr12	4762930	4763650	721	*	1.610743923	2.10E-10	2.25E-08	Exon (uc009zei.2/4704, exon 2 of 8)	12	4768192	4796720	28529	1	4704	uc010ses.2	-4542	ENSG00000139180	NDUFA9	NADH:ubiquinone oxidoreductase subunit A9
chr11	59041277	59041797	521	*	1.610565559	2.16E-13	1.13E-10	Distal Intergenic	11	58975983	58980494	4512	2	219972	uc001nnu.4	-60783	ENSG00000197629	MPEG1	macrophage expressed 1
chr2	99320271	99320759	489	*	1.610389599	2.02E-15	3.80E-12	Intron (uc002sze.3/11320, intron 2 of 15)	2	99235569	99347589	112021	2	11320	uc002sze.3	26830	ENSG00000071073	MGAT4A	alpha-1,3-mannosyl-glycoprotein 4-beta-N-acetylglucosaminyltransferase A
chr19	55074651	55075122	472	*	1.609837665	4.15E-09	2.36E-07	Distal Intergenic	19	55084482	55099027	14546	1	11027	uc010ern.3	-9360	ENSG00000239998	LILRA2	leukocyte immunoglobulin like receptor A2
chr1	194038415	194039163	749	*	1.60974317	1.47E-13	8.61E-11	Distal Intergenic	1	193147860	193155743	7884	2	8707	uc001gtc.4	-882672	ENSG00000162630	B3GALT2	beta-1,3-galactosyltransferase 2
chr8	19904402	19904799	398	*	1.609258019	2.48E-08	9.64E-07	Distal Intergenic	8	19796582	19824770	28189	1	4023	uc003wzk.4	107820	ENSG00000175445	LPL	lipoprotein lipase
chr12	47233852	47234347	496	*	1.609159069	4.12E-09	2.34E-07	Distal Intergenic	12	47173394	47219780	46387	2	55089	uc009zkl.2	-14072	ENSG00000139209	SLC38A4	solute carrier family 38 member 4
chr18	47885485	47886023	539	*	1.60790658	4.44E-09	2.48E-07	Distal Intergenic	18	47901392	47920538	19147	1	220134	uc002let.3	-15369	ENSG00000154839	SKA1	spindle and kinetochore associated complex subunit 1
chr6	55964518	55965300	783	*	1.607863065	2.29E-10	2.41E-08	Intron (uc010jzz.3/81578, intron 4 of 16)	6	55921388	55956459	35072	2	81578	uc003pcr.3	-8059	ENSG00000124749	COL21A1	collagen type XXI alpha 1 chain
chr1	24535069	24535674	606	*	1.60757104	5.85E-18	5.00E-14	Intron (uc010oei.1/284632, intron 2 of 2)	1	24526730	24538180	11451	1	284632	uc010oei.1	8339	ENSG00000230023	LINC02800	long intergenic non-protein coding RNA 2800
chr11	102153411	102153887	477	*	1.607278611	5.03E-10	4.45E-08	Distal Intergenic	11	102188181	102210135	21955	1	330	uc001pgx.3	-34294	ENSG00000023445	BIRC3	baculoviral IAP repeat containing 3
chr6	17513742	17514405	664	*	1.606914939	5.12E-17	2.29E-13	Exon (uc010jpk.1/10486, exon 6 of 12)	6	17600518	17611950	11433	1	51439	uc003ncc.3	-86113	ENSG00000137414	FAM8A1	family with sequence similarity 8 member A1
chr8	70667536	70667927	392	*	1.606610938	1.09E-06	1.97E-05	Exon (uc010lzb.3/81796, exon 3 of 8)	8	70584568	70745404	160837	2	81796	uc010lzb.3	77477	ENSG00000137571	SLCO5A1	solute carrier organic anion transporter family member 5A1
chr4	36447151	36448040	890	*	1.606203899	9.16E-08	2.70E-06	Distal Intergenic	4	36335118	36346407	11290	1	401124	uc003gsv.4	112033	ENSG00000197057	DTHD1	death domain containing 1
chr5	60542640	60542994	355	*	1.605826065	1.98E-09	1.32E-07	Distal Intergenic	5	60453536	60458302	4767	2	643155	uc010iwm.1	-84338	ENSG00000188725	SMIM15	small integral membrane protein 15
chr10	99580006	99580624	619	*	1.605198512	5.19E-06	6.84E-05	Distal Intergenic	10	99609995	99631335	21341	1	401647	uc001kos.3	-29371	ENSG00000155265	GOLGA7B	golgin A7 family member B
chr10	109449988	109450419	432	*	1.604164352	1.42E-09	1.01E-07	Distal Intergenic	10	108338421	108924466	586046	2	114815	uc001kyo.3	-525522	ENSG00000108018	SORCS1	sortilin related VPS10 domain containing receptor 1
chr1	12749259	12749866	608	*	1.602408801	1.42E-08	6.21E-07	Distal Intergenic	1	12776118	12788726	12609	1	126767	uc001aug.1	-26252	ENSG00000188984	AADACL3	arylacetamide deacetylase like 3
chr8	41108988	41109631	644	*	1.602294562	2.79E-10	2.82E-08	Distal Intergenic	8	41119476	41166990	47515	2	6422	uc003xnt.3	57359	ENSG00000104332	SFRP1	secreted frizzled related protein 1
chr4	139321512	139322255	744	*	1.602255141	5.61E-14	4.36E-11	Intron (uc031sha.1/100874047, intron 2 of 2)	4	139230865	139345498	114634	1	100874047	uc031sha.1	90647	ENSG00000251372	LINC00499	long intergenic non-protein coding RNA 499
chr1	207229923	207230878	956	*	1.600642227	6.72E-10	5.59E-08	Promoter (1-2kb)	1	207228046	207251162	23117	1	5208	uc009xcc.3	1877	ENSG00000123836	PFKFB2	6-phosphofructo-2-kinase/fructose-2,6-biphosphatase 2
chr6	113801320	113801796	477	*	1.600133738	2.53E-10	2.62E-08	Distal Intergenic	6	114178527	114184652	6126	1	4082	uc003pvy.4	-376731	ENSG00000277443	MARCKS	myristoylated alanine rich protein kinase C substrate
chr7	48249575	48249960	386	*	1.600089142	1.92E-06	3.09E-05	Intron (uc003top.2/154664, intron 3 of 5)	7	48211057	48687091	476035	1	154664	uc003toq.2	38518	ENSG00000179869	ABCA13	ATP binding cassette subfamily A member 13
chr10	90059005	90059522	518	*	1.599892118	5.08E-15	7.59E-12	Intron (uc010qms.1/55328, intron 4 of 5)	10	90043859	90305279	261421	2	55328	uc009xtj.3	245757	ENSG00000184719	RNLS	renalase, FAD dependent amine oxidase
chr10	78687088	78687650	563	*	1.599410612	4.22E-09	2.38E-07	Intron (uc001jxj.2/3778, intron 23 of 28)	10	78643874	78870101	226228	2	3778	uc001jxl.1	182451	ENSG00000156113	KCNMA1	potassium calcium-activated channel subfamily M alpha 1
chr11	9668806	9669382	577	*	1.599288404	1.03E-09	7.83E-08	Distal Intergenic	11	9685628	9763487	77860	1	23075	uc001mhv.3	-16246	ENSG00000133789	SWAP70	switching B cell complex subunit SWAP70
chr15	101152250	101152764	515	*	1.597344684	7.21E-12	1.59E-09	5' UTR	15	101142755	101191904	49150	1	140460	uc002bwk.3	9495	ENSG00000183475	ASB7	ankyrin repeat and SOCS box containing 7
chr11	123351796	123352264	469	*	1.597251299	2.37E-10	2.47E-08	Distal Intergenic	11	123396528	123493518	96991	1	57476	uc001pyw.2	-44264	ENSG00000023171	GRAMD1B	GRAM domain containing 1B
chr1	181466944	181467347	404	*	1.597091385	2.18E-09	1.42E-07	Intron (uc001gow.3/777, intron 1 of 46)	1	181479613	181621230	141618	1	777	uc009wxr.3	-12266	ENSG00000198216	CACNA1E	calcium voltage-gated channel subunit alpha1 E
chr16	67746860	67747474	615	*	1.596731628	6.57E-14	4.90E-11	Intron (uc002eub.3/81577, intron 1 of 2)	16	67708436	67753273	44838	2	81577	uc002eub.3	5799	ENSG00000141098	GFOD2	glucose-fructose oxidoreductase domain containing 2
chr3	131995921	131996566	646	*	1.595471471	5.43E-09	2.88E-07	Intron (uc003eom.3/131034, intron 2 of 19)	3	131253577	132004254	750678	2	131034	uc003eom.3	7688	ENSG00000196353	CPNE4	copine 4
chr14	82024613	82025093	481	*	1.594941132	1.20E-05	0.000134303	Distal Intergenic	14	81965154	82000205	35052	2	6400	uc001xvo.4	-24408	ENSG00000071537	SEL1L	SEL1L adaptor subunit of ERAD E3 ubiquitin ligase
chr9	88194853	88195250	398	*	1.594465931	1.60E-12	5.19E-10	Intron (uc004aod.4/23287, intron 11 of 13)	9	88161454	88258258	96805	2	23287	uc004aod.4	63008	ENSG00000135049	AGTPBP1	ATP/GTP binding protein 1
chr16	82096289	82096838	550	*	1.594433082	1.17E-10	1.42E-08	Intron (uc002fgv.3/3294, intron 1 of 4)	16	82068858	82132139	63282	1	3294	uc002fgv.3	27431	ENSG00000086696	HSD17B2	hydroxysteroid 17-beta dehydrogenase 2
chr1	39316977	39317537	561	*	1.594320591	3.63E-12	9.64E-10	Exon (uc001ccq.3/64121, exon 5 of 7)	1	39303869	39325495	21627	2	64121	uc001ccq.3	7958	ENSG00000116954	RRAGC	Ras related GTP binding C
chr1	221149464	221149884	421	*	1.593959194	1.75E-14	1.83E-11	Distal Intergenic	1	221052743	221058400	5658	1	3142	uc001hmv.4	96721	ENSG00000136630	HLX	H2.0 like homeobox
chr13	21075183	21075665	483	*	1.593501921	3.25E-09	1.93E-07	Intron (uc001une.3/51084, intron 2 of 7)	13	20977806	21100012	122207	2	51084	uc001une.3	24347	ENSG00000165475	CRYL1	crystallin lambda 1
chr7	17882073	17882539	467	*	1.591530391	2.81E-10	2.83E-08	Intron (uc003stv.3/23161, intron 12 of 25)	7	17830385	17861320	30936	2	23161	uc010kub.3	-20753	ENSG00000071189	SNX13	sorting nexin 13
chr15	50333799	50334453	655	*	1.591468134	5.23E-14	4.14E-11	Intron (uc010ber.3/79895, intron 5 of 28)	15	50150435	50405513	255079	2	79895	uc010ber.3	71060	ENSG00000104043	ATP8B4	ATPase phospholipid transporting 8B4 (putative)
chr6	116971880	116972376	497	*	1.591452215	2.14E-09	1.40E-07	Intron (uc003pxf.2/221302, intron 7 of 9)	6	116956781	116989973	33193	2	221302	uc003pxf.2	17597	ENSG00000153975	ZUP1	zinc finger containing ubiquitin peptidase 1
chr3	3922660	3923323	664	*	1.589762113	1.18E-09	8.70E-08	Intron (uc003bps.2/285362, intron 9 of 12)	3	3841121	3889387	48267	1	57633	uc003bpt.4	81539	ENSG00000175928	LRRN1	leucine rich repeat neuronal 1
chr11	59616022	59616721	700	*	1.588834608	1.14E-08	5.20E-07	Distal Intergenic	11	59609940	59612974	3035	2	2694	uc010rkz.1	-3048	ENSG00000134812	CBLIF	cobalamin binding intrinsic factor
chr15	63172823	63173641	819	*	1.588438662	2.03E-11	3.61E-09	Distal Intergenic	15	63116156	63116240	85	1	406965	uc010uid.1	56667	ENSG00000211137	MIR190A	microRNA 190a
chr3	60660933	60661513	581	*	1.587652892	1.16E-09	8.59E-08	Intron (uc003dkx.4/2272, intron 4 of 9)	3	59735036	61237133	1502098	2	2272	uc003dkx.4	575620	ENSG00000189283	FHIT	fragile histidine triad diadenosine triphosphatase
chr7	22629041	22629765	725	*	1.587272572	2.76E-12	7.87E-10	Distal Intergenic	7	22602956	22613617	10662	1	100506178	uc003svi.2	26085	ENSG00000232759	LOC100506178	uncharacterized LOC100506178
chr2	36743342	36743677	336	*	1.587261358	5.63E-07	1.16E-05	Intron (uc002rpd.3/51232, intron 11 of 16)	2	36779404	36821709	42306	2	9637	uc002rpf.2	78032	ENSG00000171055	FEZ2	fasciculation and elongation protein zeta 2
chr12	52095668	52096120	453	*	1.586442518	1.96E-12	5.98E-10	Intron (uc001ryw.4/6334, intron 8 of 26)	12	52080152	52160035	79884	1	6334	uc001ryy.2	15516	ENSG00000196876	SCN8A	sodium voltage-gated channel alpha subunit 8
chr13	53698798	53699760	963	*	1.586053088	4.05E-10	3.79E-08	Distal Intergenic	13	53602876	53626196	23321	1	10562	uc001vhl.3	95922	ENSG00000102837	OLFM4	olfactomedin 4
chr2	60516411	60517164	754	*	1.584210094	1.13E-11	2.25E-09	Distal Intergenic	2	60614497	60614580	84	2	100616473	uc021vie.1	97416	ENSG00000266078	MIR4432	microRNA 4432
chr3	154289560	154290085	526	*	1.583426236	5.76E-09	3.03E-07	Distal Intergenic	3	154055461	154147504	92044	2	344758	uc003faa.3	-142056	ENSG00000174948	GPR149	G protein-coupled receptor 149
chr14	21393727	21394466	740	*	1.583085281	4.92E-12	1.20E-09	Intron (uc010aif.2/6036, intron 1 of 1)	14	21387500	21388335	836	1	643332	uc021ror.1	6227	NA	ECRP	ribonuclease A family member 2 pseudogene
chr2	223222294	223222736	443	*	1.58267792	1.01E-11	2.06E-09	Distal Intergenic	2	223158349	223163715	5367	2	5077	uc002vna.2	-58579	ENSG00000135903	PAX3	paired box 3
chr11	9736257	9736641	385	*	1.582313799	3.45E-08	1.25E-06	Intron (uc001mhv.3/23075, intron 3 of 8)	11	9779840	9832866	53027	1	283104	uc001mhz.1	-43199	ENSG00000246273	SBF2-AS1	SBF2 antisense RNA 1
chr2	224534327	224534940	614	*	1.581589573	4.52E-07	9.70E-06	Distal Intergenic	2	224461658	224467217	5560	2	7857	uc002vnm.3	-67110	ENSG00000171951	SCG2	secretogranin II
chr11	43567422	43567828	407	*	1.581219597	8.53E-09	4.14E-07	Distal Intergenic	11	43581206	43581303	98	1	100313777	uc021qgk.1	-13378	ENSG00000211568	MIR670	microRNA 670
chr1	11242698	11243076	379	*	1.581007699	3.48E-11	5.53E-09	Intron (uc001asd.3/2475, intron 28 of 57)	1	11249346	11256038	6693	1	10218	uc001ase.4	-6270	ENSG00000171819	ANGPTL7	angiopoietin like 7
chr11	22824400	22824954	555	*	1.580519551	7.38E-11	9.89E-09	Intron (uc009yie.3/2620, intron 7 of 7)	11	22843598	22851382	7785	2	258010	uc001mqp.4	26428	ENSG00000198168	SVIP	small VCP interacting protein
chr13	44873959	44874406	448	*	1.579706989	3.81E-13	1.68E-10	Distal Intergenic	13	44947978	44964587	16610	1	387923	uc021riy.1	-73572	ENSG00000151778	SERP2	stress associated endoplasmic reticulum protein family member 2
chr2	119127170	119127492	323	*	1.579342125	1.44E-07	3.86E-06	Distal Intergenic	2	118860773	118867597	6825	1	51141	uc002tll.3	266397	ENSG00000125629	INSIG2	insulin induced gene 2
chr14	93748516	93749139	624	*	1.579299164	7.68E-13	2.96E-10	Intron (uc010aur.3/55727, intron 1 of 7)	14	93703896	93761283	57388	2	55727	uc010aur.3	12144	ENSG00000011114	BTBD7	BTB domain containing 7
chr18	46920687	46921100	414	*	1.578780651	1.13E-08	5.19E-07	Intron (uc002ldi.1/54808, intron 2 of 16)	18	46644389	46860223	215835	2	54808	uc002ldj.3	-60464	ENSG00000141627	DYM	dymeclin
chr6	151801494	151802469	976	*	1.578724924	1.03E-15	2.25E-12	Distal Intergenic	6	151815175	151942328	127154	1	80129	uc003qol.3	-12706	ENSG00000120262	CCDC170	coiled-coil domain containing 170
chr16	85938986	85939567	582	*	1.578350696	2.37E-15	4.26E-12	Promoter (2-3kb)	16	85936318	85943486	7169	1	3394	uc002fji.3	2668	ENSG00000140968	IRF8	interferon regulatory factor 8
chr14	95485049	95485502	454	*	1.578213515	9.60E-08	2.80E-06	Distal Intergenic	14	95561685	95570386	8702	2	23405	uc001ydy.1	84884	ENSG00000100697	DICER1	dicer 1, ribonuclease III
chr12	1723968	1724683	716	*	1.576799151	7.39E-10	6.02E-08	Promoter (1-2kb)	12	1726222	1756378	30157	1	81029	uc001qjj.3	-1539	ENSG00000111186	WNT5B	Wnt family member 5B
chr5	80213375	80213807	433	*	1.575944273	9.38E-10	7.28E-08	Distal Intergenic	5	80256508	80525981	269474	1	5924	uc003kha.2	-42701	ENSG00000113319	RASGRF2	Ras protein specific guanine nucleotide releasing factor 2
chr6	137460929	137461355	427	*	1.575145911	5.84E-12	1.36E-09	Distal Intergenic	6	137464957	137494785	29829	2	116379	uc003qhl.3	33430	ENSG00000164485	IL22RA2	interleukin 22 receptor subunit alpha 2
chr14	96596293	96597175	883	*	1.574814339	1.42E-08	6.19E-07	Distal Intergenic	14	96671135	96710503	39369	1	624	uc010avl.2	-73960	ENSG00000168398	BDKRB2	bradykinin receptor B2
chr2	169953186	169953691	506	*	1.574163894	5.60E-11	7.96E-09	Distal Intergenic	2	169937617	169952677	15061	1	10170	uc010zde.2	15569	ENSG00000073737	DHRS9	dehydrogenase/reductase 9
chr3	101684348	101684934	587	*	1.574153244	4.63E-12	1.15E-09	Intron (uc003dvr.1/152225, intron 2 of 3)	3	101659703	101716770	57068	1	152225	uc003dvr.1	24645	ENSG00000214407	LINC02085	long intergenic non-protein coding RNA 2085
chr1	211971342	211971866	525	*	1.574062302	3.45E-12	9.23E-10	Intron (uc001hiu.3/9926, intron 2 of 7)	1	211916799	212003577	86779	2	9926	uc001hiu.3	31711	ENSG00000123684	LPGAT1	lysophosphatidylglycerol acyltransferase 1
chr21	39192394	39193046	653	*	1.573837097	3.80E-12	9.88E-10	Intron (uc011aej.2/3763, intron 2 of 3)	21	38996785	39285557	288773	2	3763	uc011aej.2	92511	ENSG00000157542	KCNJ6	potassium inwardly rectifying channel subfamily J member 6
chr9	3262483	3263215	733	*	1.573272307	3.39E-08	1.24E-06	Exon (uc003zhr.3/5991, exon 14 of 18)	9	3270929	3489428	218500	2	5991	uc003zht.1	226213	ENSG00000080298	RFX3	regulatory factor X3
chr15	51605890	51606529	640	*	1.57291328	6.57E-12	1.47E-09	Intron (uc001zyz.4/1588, intron 2 of 10)	15	51534965	51610689	75725	2	1588	uc001zze.2	4160	ENSG00000137869	CYP19A1	cytochrome P450 family 19 subfamily A member 1
chr2	54456112	54456692	581	*	1.572668399	3.38E-11	5.42E-09	Intron (uc002rxq.4/98, intron 3 of 3)	2	54480315	54483409	3095	2	388951	uc002rxr.2	26717	ENSG00000178021	TSPYL6	TSPY like 6
chr17	71020407	71020821	415	*	1.571527393	2.96E-08	1.11E-06	Intron (uc002jja.3/201266, intron 4 of 9)	17	70642085	71088853	446769	2	201266	uc002jja.3	68032	ENSG00000133195	SLC39A11	solute carrier family 39 member 11
chr13	94821567	94822563	997	*	1.57152561	1.98E-07	4.99E-06	Intron (uc010tig.1/10082, intron 4 of 5)	13	95091841	95131936	40096	2	1638	uc001vlv.4	309373	ENSG00000080166	DCT	dopachrome tautomerase
chr1	52508463	52508950	488	*	1.571492682	1.64E-11	3.04E-09	Intron (uc001cti.4/51060, intron 1 of 6)	1	52497777	52499472	1696	2	112970	uc001ctj.1	-8991	ENSG00000198841	KTI12	KTI12 chromatin associated homolog
chr13	37668955	37669301	347	*	1.568991451	2.68E-09	1.66E-07	Distal Intergenic	13	37677397	37679801	2405	2	122011	uc001uwm.1	10500	ENSG00000180138	CSNK1A1L	casein kinase 1 alpha 1 like
chr2	198349558	198350323	766	*	1.568843444	1.40E-17	8.80E-14	Downstream (<1kb)	2	198351308	198364640	13333	2	3329	uc002uui.3	14317	ENSG00000144381	HSPD1	heat shock protein family D (Hsp60) member 1
chr2	176651844	176652346	503	*	1.568370968	2.12E-07	5.28E-06	Distal Intergenic	2	176790410	176867018	76609	2	80856	uc002ukc.1	214672	ENSG00000144320	LNPK	lunapark, ER junction formation factor
chr14	21183817	21184614	798	*	1.56791789	8.90E-07	1.68E-05	Distal Intergenic	14	21156932	21168758	11827	1	6038	uc001vya.3	26885	ENSG00000258818	RNASE4	ribonuclease A family member 4
chr5	115276434	115277421	988	*	1.567420767	9.47E-15	1.18E-11	Distal Intergenic	5	115298151	115363299	65149	1	206338	uc003kro.3	-20730	ENSG00000172901	LVRN	laeverin
chr1	171580335	171580808	474	*	1.566961929	9.56E-11	1.21E-08	Distal Intergenic	1	171548967	171562650	13684	1	23215	uc010pmj.2	31368	ENSG00000117523	PRRC2C	proline rich coiled-coil 2C
chr3	111980806	111981169	364	*	1.565734906	7.70E-07	1.50E-05	Intron (uc011bhu.2/285335, intron 6 of 21)	3	111859752	112005725	145974	2	285335	uc011bhu.2	24556	ENSG00000172139	SLC9C1	solute carrier family 9 member C1
chr2	98476668	98477110	443	*	1.565541691	2.74E-11	4.58E-09	Intron (uc002syh.4/23505, intron 4 of 40)	2	98372801	98377660	4860	2	23505	uc002syg.3	-99008	ENSG00000075568	TMEM131	transmembrane protein 131
chr18	77412319	77412957	639	*	1.565524104	1.15E-16	4.34E-13	Distal Intergenic	18	77439801	77514510	74710	1	9150	uc002lnh.2	-26844	ENSG00000060069	CTDP1	CTD phosphatase subunit 1
chr11	72688506	72688948	443	*	1.56420885	3.46E-11	5.51E-09	Intron (uc001oth.4/9873, intron 7 of 18)	11	72553999	72851173	297175	2	9873	uc001oti.2	162225	ENSG00000137478	FCHSD2	FCH and double SH3 domains 2
chr11	59438804	59439648	845	*	1.564110746	1.20E-10	1.45E-08	Promoter (2-3kb)	11	59410353	59436511	26159	2	219988	uc009yms.1	-2293	ENSG00000166889	PATL1	PAT1 homolog 1, processing body mRNA decay factor
chr3	59661181	59661909	729	*	1.563956494	1.35E-11	2.59E-09	Distal Intergenic	3	58873072	59035758	162687	2	200844	uc011bfg.1	-625423	ENSG00000163689	C3orf67	chromosome 3 open reading frame 67
chr5	164425595	164426145	551	*	1.563352986	2.91E-11	4.82E-09	Distal Intergenic	5	162944463	162946359	1897	1	27430	uc003lzm.4	1481132	ENSG00000038274	MAT2B	methionine adenosyltransferase 2B
chr1	17443462	17443821	360	*	1.563007524	5.71E-10	4.91E-08	Promoter (2-3kb)	1	17393256	17445948	52693	2	11240	uc001baf.3	2127	ENSG00000117115	PADI2	peptidyl arginine deiminase 2
chr15	35181732	35182162	431	*	1.562558608	2.49E-10	2.58E-08	Intron (uc001ziv.3/9716, intron 24 of 34)	15	35148552	35261995	113444	2	9716	uc001ziv.3	79833	ENSG00000021776	AQR	aquarius intron-binding spliceosomal factor
chr3	141783339	141783781	443	*	1.561883793	1.00E-08	4.73E-07	Intron (uc003eum.4/7029, intron 3 of 13)	3	141663270	141747507	84238	2	7029	uc011bng.2	-35832	ENSG00000114126	TFDP2	transcription factor Dp-2
chr21	34236615	34237308	694	*	1.561545981	8.65E-06	0.000103101	Distal Intergenic	21	34162984	34186053	23070	2	56245	uc011adu.2	-50562	ENSG00000205929	C21orf62	chromosome 21 open reading frame 62
chr19	43867723	43868427	705	*	1.561171392	3.15E-10	3.08E-08	Distal Intergenic	19	43857825	43867480	9656	1	57126	uc010eis.3	9898	ENSG00000204936	CD177	CD177 molecule
chr19	12497726	12498302	577	*	1.560923423	8.10E-10	6.45E-08	Intron (uc002mts.4/90576, intron 1 of 3)	19	12490003	12512088	22086	2	90576	uc002mts.4	13786	ENSG00000196466	ZNF799	zinc finger protein 799
chr19	16013179	16014163	985	*	1.560593286	1.06E-09	8.03E-08	Distal Intergenic	19	15996734	16008884	12151	2	8529	uc010xou.1	-4295	ENSG00000186115	CYP4F2	cytochrome P450 family 4 subfamily F member 2
chr10	27601675	27602235	561	*	1.55971363	7.44E-09	3.72E-07	Distal Intergenic	10	27534782	27541235	6454	2	387646	uc001its.2	-60440	ENSG00000230445	LRRC37A6P	leucine rich repeat containing 37 member A6, pseudogene
chr9	94879649	94880469	821	*	1.559474736	4.97E-16	1.51E-12	Promoter (1-2kb)	9	94841346	94877690	36345	2	10558	uc004arn.1	-1959	ENSG00000090054	SPTLC1	serine palmitoyltransferase long chain base subunit 1
chr14	74107753	74108343	591	*	1.559366888	1.22E-11	2.38E-09	Distal Intergenic	14	74111578	74170431	58854	1	83544	uc001xoq.4	-3235	ENSG00000119661	DNAL1	dynein axonemal light chain 1
chr2	103257321	103257878	558	*	1.559194074	6.20E-05	0.000504591	Intron (uc002tca.3/6549, intron 1 of 11)	2	103236166	103327809	91644	1	6549	uc002tca.3	21155	ENSG00000115616	SLC9A2	solute carrier family 9 member A2
chr11	14796121	14796513	393	*	1.55915546	5.77E-07	1.18E-05	3' UTR	11	14901682	14908880	7199	2	120227	uc001mls.1	112367	ENSG00000186104	CYP2R1	cytochrome P450 family 2 subfamily R member 1
chr11	59471786	59472585	800	*	1.55816023	4.62E-12	1.15E-09	Distal Intergenic	11	59480389	59481318	930	2	390201	uc001nof.1	8733	ENSG00000172289	OR10V1	olfactory receptor family 10 subfamily V member 1
chr4	47717295	47717748	454	*	1.556284166	5.13E-10	4.50E-08	Intron (uc011bzf.2/10699, intron 4 of 20)	4	47596018	47792277	196260	2	10699	uc011bzf.2	74529	ENSG00000145244	CORIN	corin, serine peptidase
chr10	102094468	102095060	593	*	1.556015683	9.56E-16	2.15E-12	Distal Intergenic	10	102047903	102090243	42341	2	9033	uc009xwm.1	-4225	ENSG00000107593	PKD2L1	polycystin 2 like 1, transient receptor potential cation channel
chr15	101046601	101047273	673	*	1.554841519	4.86E-05	0.000414557	Intron (uc002bvz.3/204219, intron 3 of 12)	15	100940600	101084476	143877	2	204219	uc002bvz.3	37203	ENSG00000154227	CERS3	ceramide synthase 3
chr11	114482892	114483537	646	*	1.554820047	8.00E-13	3.04E-10	Distal Intergenic	11	114441313	114466484	25172	2	54827	uc001ppd.3	-16408	ENSG00000137634	NXPE4	neurexophilin and PC-esterase domain family member 4
chr1	68734637	68735079	443	*	1.553837275	5.40E-08	1.78E-06	Distal Intergenic	1	68659539	68698284	38746	2	79971	uc001deh.2	-36353	ENSG00000116729	WLS	Wnt ligand secretion mediator
chr2	103367304	103367965	662	*	1.553686263	7.00E-14	4.96E-11	Intron (uc002tcc.4/130827, intron 1 of 5)	2	103378490	103434138	55649	1	130827	uc010fjb.3	-10525	ENSG00000170417	TMEM182	transmembrane protein 182
chr4	185169571	185169955	385	*	1.55323152	4.09E-10	3.81E-08	Distal Intergenic	4	185009859	185139114	129256	2	133121	uc003iwc.3	-30457	ENSG00000164303	ENPP6	ectonucleotide pyrophosphatase/phosphodiesterase 6
chr12	13473045	13473739	695	*	1.553130283	5.18E-07	1.08E-05	Distal Intergenic	12	13523605	13529679	6075	2	283422	uc001rbs.2	55940	ENSG00000180861	LINC01559	long intergenic non-protein coding RNA 1559
chr16	9373775	9374300	526	*	1.553010444	3.36E-09	1.99E-07	Distal Intergenic	16	9328774	9328803	30	1	100422920	uc021tct.1	45001	ENSG00000265841	MIR548X	microRNA 548x
chr12	16542600	16543211	612	*	1.551765633	1.70E-06	2.82E-05	Distal Intergenic	12	16506351	16517344	10994	1	4257	uc001rdi.3	36249	ENSG00000008394	MGST1	microsomal glutathione S-transferase 1
chr1	38974906	38975794	889	*	1.551618447	9.28E-12	1.94E-09	Distal Intergenic	1	38674706	38680439	5734	2	339442	uc021olp.1	-294467	ENSG00000237290	LINC01343	long intergenic non-protein coding RNA 1343
chr9	3243866	3244662	797	*	1.550944864	1.79E-09	1.21E-07	Intron (uc003zhr.3/5991, intron 16 of 17)	9	3270929	3489428	218500	2	5991	uc003zht.1	244766	ENSG00000080298	RFX3	regulatory factor X3
chr5	17486499	17487079	581	*	1.550737182	1.61E-07	4.22E-06	Distal Intergenic	5	17379015	17387419	8405	2	401177	uc003jga.3	-99080	ENSG00000250822	LINC02111	long intergenic non-protein coding RNA 2111
chr5	139981025	139981417	393	*	1.550475314	3.02E-14	2.75E-11	Distal Intergenic	5	140011313	140013035	1723	2	929	uc003lgi.2	31618	ENSG00000170458	CD14	CD14 molecule
chr9	318503	318962	460	*	1.550347535	1.34E-10	1.57E-08	Intron (uc011lls.1/81704, intron 7 of 13)	9	273048	465259	192212	1	81704	uc022bcu.1	45455	ENSG00000107099	DOCK8	dedicator of cytokinesis 8
chr4	27047535	27048117	583	*	1.549816764	4.21E-10	3.90E-08	Distal Intergenic	4	27004549	27027003	22455	1	57620	uc010iey.3	42986	ENSG00000109689	STIM2	stromal interaction molecule 2
chr7	21393455	21394286	832	*	1.549198072	1.11E-12	3.95E-10	Distal Intergenic	7	21467689	21554151	86463	1	6671	uc003sva.3	-73403	ENSG00000105866	SP4	Sp4 transcription factor
chr8	19821150	19821596	447	*	1.548631697	6.15E-11	8.60E-09	Intron (uc003wzk.4/4023, intron 9 of 9)	8	19796582	19824770	28189	1	4023	uc003wzk.4	24568	ENSG00000175445	LPL	lipoprotein lipase
chr9	101233037	101233682	646	*	1.547947621	1.11E-09	8.33E-08	Intron (uc004ays.3/9568, intron 6 of 18)	9	100961280	101018003	56724	2	55357	uc011lvb.2	-215034	ENSG00000095383	TBC1D2	TBC1 domain family member 2
chr6	70421495	70421999	505	*	1.54764728	5.57E-10	4.82E-08	Intron (uc003pez.3/55788, intron 8 of 14)	6	70385641	70500557	114917	2	55788	uc003pez.3	78558	ENSG00000168216	LMBRD1	LMBR1 domain containing 1
chr2	144316444	144317043	600	*	1.547251744	3.10E-05	0.000290031	Intron (uc002tvm.4/55843, intron 11 of 13)	2	144193163	144525921	332759	1	55843	uc002tvn.3	123281	ENSG00000075884	ARHGAP15	Rho GTPase activating protein 15
chr3	11450537	11451074	538	*	1.546999111	1.54E-10	1.75E-08	Intron (uc003bwc.3/10533, intron 17 of 18)	3	11314010	11599139	285130	1	10533	uc011aum.2	136527	ENSG00000197548	ATG7	autophagy related 7
chr10	50681087	50681833	747	*	1.546275049	4.22E-10	3.90E-08	Promoter (2-3kb)	10	50662526	50684356	21831	2	2074	uc009xod.4	2523	ENSG00000225830	ERCC6	ERCC excision repair 6, chromatin remodeling factor
chr12	24375285	24376119	835	*	1.546155966	6.77E-07	1.35E-05	Intron (uc001rfx.4/6660, intron 4 of 17)	12	24365355	24365429	75	1	100126320	uc021qwc.1	9930	ENSG00000216192	MIR920	microRNA 920
chr6	118960064	118960630	567	*	1.544983413	9.57E-15	1.18E-11	Intron (uc003pxz.2/387119, intron 1 of 12)	6	118781935	118973020	191086	2	387119	uc003pxz.2	12390	ENSG00000111860	CEP85L	centrosomal protein 85 like
chr5	64311688	64312177	490	*	1.544717815	3.86E-08	1.37E-06	Intron (uc003jtn.1/10283, intron 13 of 13)	5	64064755	64314590	249836	1	10283	uc010iwt.1	246933	ENSG00000153015	CWC27	CWC27 spliceosome associated cyclophilin
chr7	156842293	156843089	797	*	1.544469253	1.08E-13	6.81E-11	Distal Intergenic	7	156803551	156809118	5568	1	645249	uc003wne.2	38742	ENSG00000243479	MNX1-AS1	MNX1 antisense RNA 1 (head to head)
chr9	128086510	128086972	463	*	1.544095107	2.77E-11	4.61E-09	Intron (uc011lzs.1/26130, intron 10 of 17)	9	128108169	128127290	19122	1	26130	uc004bpt.3	-21197	ENSG00000165219	GAPVD1	GTPase activating protein and VPS9 domains 1
chr16	20774003	20774413	411	*	1.543906144	4.71E-09	2.59E-07	Promoter (<=1kb)	16	20775312	20797638	22327	1	6296	uc002dhq.3	-899	ENSG00000005187	ACSM3	acyl-CoA synthetase medium chain family member 3
chr1	62369737	62370224	488	*	1.543400387	1.42E-09	1.01E-07	Intron (uc009waf.1/10207, intron 24 of 35)	1	62417926	62583006	165081	1	10207	uc010oot.2	-47702	ENSG00000132849	PATJ	PATJ crumbs cell polarity complex component
chr17	66330379	66330944	566	*	1.543065659	6.87E-11	9.34E-09	Intron (uc002jhc.2/22901, intron 2 of 11)	17	66287636	66417000	129365	1	22901	uc031ree.1	42743	ENSG00000141337	ARSG	arylsulfatase G
chr11	73553487	73554152	666	*	1.54260289	1.35E-10	1.58E-08	Intron (uc001ouh.4/51642, intron 4 of 7)	11	73587744	73638781	51038	1	80227	uc031qcp.1	-33592	ENSG00000175575	PAAF1	proteasomal ATPase associated factor 1
chr12	12737016	12737806	791	*	1.542295161	1.86E-14	1.90E-11	Distal Intergenic	12	12626216	12715448	89233	2	80824	uc001rao.2	-21568	ENSG00000111266	DUSP16	dual specificity phosphatase 16
chr8	97669380	97670255	876	*	1.541967273	7.22E-13	2.86E-10	Intron (uc003yhw.3/10404, intron 1 of 7)	8	97657499	98155722	498224	1	10404	uc003yhw.3	11881	ENSG00000104324	CPQ	carboxypeptidase Q
chr15	65461880	65462412	533	*	1.541800468	2.79E-13	1.36E-10	Intron (uc002aom.3/10845, intron 3 of 13)	15	65442784	65477563	34780	2	10845	uc002aom.3	15151	ENSG00000166855	CLPX	caseinolytic mitochondrial matrix peptidase chaperone subunit
chr4	8324509	8325390	882	*	1.540672968	5.01E-09	2.71E-07	Distal Intergenic	4	8271489	8308838	37350	1	94031	uc003gla.3	53020	ENSG00000170801	HTRA3	HtrA serine peptidase 3
chr2	44329684	44330386	703	*	1.540589218	1.14E-07	3.20E-06	Distal Intergenic	2	44396000	44436571	40572	1	5495	uc002rts.3	-65614	ENSG00000138032	PPM1B	protein phosphatase, Mg2+/Mn2+ dependent 1B
chr17	9998068	9998676	609	*	1.539860438	5.01E-12	1.21E-09	Intron (uc010coh.1/8522, intron 1 of 14)	17	9813926	10017870	203945	2	8522	uc010coh.1	19194	ENSG00000007237	GAS7	growth arrest specific 7
chr19	36410044	36410675	632	*	1.539773084	2.25E-12	6.69E-10	Distal Intergenic	19	36395303	36399211	3909	2	7305	uc021utc.1	-10833	ENSG00000011600	TYROBP	TYRO protein tyrosine kinase binding protein
chr8	10025793	10026627	835	*	1.538093588	2.59E-15	4.35E-12	Intron (uc003wsx.3/4482, intron 1 of 5)	8	9953066	10286401	333336	1	4482	uc003wsz.3	72727	ENSG00000175806	MSRA	methionine sulfoxide reductase A
chr1	200103460	200103885	426	*	1.537838197	2.58E-14	2.50E-11	Intron (uc001gvb.4/2494, intron 7 of 7)	1	200011953	200146550	134598	1	2494	uc010pph.3	91507	ENSG00000116833	NR5A2	nuclear receptor subfamily 5 group A member 2
chr5	39607927	39608636	710	*	1.537710908	9.59E-11	1.21E-08	Distal Intergenic	5	39371776	39425335	53560	2	1601	uc003jlx.3	-182592	ENSG00000153071	DAB2	DAB adaptor protein 2
chr5	134610211	134610953	743	*	1.537576367	1.33E-12	4.45E-10	Intron (uc003laj.2/100996485, intron 3 of 5)	5	134571924	134583867	11944	2	340073	uc003lak.3	-26344	ENSG00000249647	C5orf66-AS2	C5orf66 antisense RNA 2
chr2	240372021	240372472	452	*	1.537520018	1.44E-08	6.26E-07	Distal Intergenic	2	240016312	240323346	307035	2	9759	uc010fza.2	-48675	ENSG00000068024	HDAC4	histone deacetylase 4
chr3	184649180	184649576	397	*	1.537511579	3.66E-06	5.17E-05	Intron (uc003fpb.1/23355, intron 33 of 46)	3	184603757	184770402	166646	1	23355	uc010hye.1	45423	ENSG00000156931	VPS8	VPS8 subunit of CORVET complex
chr9	37796661	37797288	628	*	1.537455546	5.14E-09	2.76E-07	Intron (uc004aan.1/uc004aan.1, intron 1 of 1)	9	37800551	37867665	67115	1	79269	uc010mlz.3	-3263	ENSG00000122741	DCAF10	DDB1 and CUL4 associated factor 10
chr19	40590555	40590999	445	*	1.536643076	1.48E-10	1.71E-08	5' UTR	19	40578899	40596810	17912	2	284323	uc002omy.3	5811	ENSG00000197782	ZNF780A	zinc finger protein 780A
chr2	111734905	111735432	528	*	1.536396241	2.17E-10	2.31E-08	Intron (uc010yxk.1/55289, intron 12 of 17)	2	111878491	111886423	7933	1	10018	uc002tgt.1	-143059	ENSG00000153094	BCL2L11	BCL2 like 11
chr2	79041258	79042146	889	*	1.536163416	6.26E-06	7.95E-05	Distal Intergenic	2	79252812	79255630	2819	1	130120	uc002snw.4	-210666	ENSG00000143954	REG3G	regenerating family member 3 gamma
chr4	70686355	70686850	496	*	1.53603587	1.36E-09	9.71E-08	Distal Intergenic	4	70706930	70725870	18941	2	6783	uc003heo.3	39020	ENSG00000109193	SULT1E1	sulfotransferase family 1E member 1
chr1	12753215	12754164	950	*	1.535824666	4.91E-19	1.21E-14	Distal Intergenic	1	12776118	12788726	12609	1	126767	uc001aug.1	-21954	ENSG00000188984	AADACL3	arylacetamide deacetylase like 3
chr20	57681810	57682347	538	*	1.535622708	3.81E-11	5.97E-09	Distal Intergenic	20	57608200	57617901	9702	2	51012	uc010zzv.2	-63909	ENSG00000101166	PRELID3B	PRELI domain containing 3B
chr3	189111387	189111877	491	*	1.53551392	9.96E-10	7.63E-08	Distal Intergenic	3	188956475	188958383	1909	2	100874027	uc031scu.1	-153004	ENSG00000230115	TPRG1-AS2	TPRG1 antisense RNA 2
chr11	18569968	18570435	468	*	1.534980818	2.77E-08	1.06E-06	Intron (uc031pzg.1/55293, intron 7 of 10)	11	18524033	18548503	24471	2	7251	uc009yhs.2	-21465	ENSG00000074319	TSG101	tumor susceptibility 101
chr4	85789806	85790429	624	*	1.534376075	1.08E-09	8.15E-08	Intron (uc003hpd.3/23001, intron 3 of 67)	4	85730019	85818163	88145	2	23001	uc003hpf.3	27734	ENSG00000163625	WDFY3	WD repeat and FYVE domain containing 3
chr10	64255951	64256402	452	*	1.534179421	1.28E-10	1.52E-08	Intron (uc001jmc.2/22891, intron 4 of 7)	10	64280207	64431771	151565	1	22891	uc001jmd.1	-23805	ENSG00000138311	ZNF365	zinc finger protein 365
chr15	79081234	79081615	382	*	1.534113122	3.16E-08	1.18E-06	Intron (uc002bej.4/11173, intron 7 of 23)	15	79051545	79103773	52229	2	11173	uc002bej.4	22158	ENSG00000136378	ADAMTS7	ADAM metallopeptidase with thrombospondin type 1 motif 7
chr10	80648097	80648623	527	*	1.534062175	2.39E-09	1.53E-07	Distal Intergenic	10	80703083	80827205	124123	2	283050	uc001jzx.3	178582	ENSG00000224596	ZMIZ1-AS1	ZMIZ1 antisense RNA 1
chr7	48239682	48240114	433	*	1.533804256	2.55E-09	1.60E-07	Intron (uc003top.2/154664, intron 3 of 5)	7	48211057	48687091	476035	1	154664	uc003toq.2	28625	ENSG00000179869	ABCA13	ATP binding cassette subfamily A member 13
chr3	187497368	187497894	527	*	1.533634067	1.10E-09	8.23E-08	Distal Intergenic	3	187439165	187463513	24349	2	604	uc003frq.2	-33855	ENSG00000113916	BCL6	BCL6 transcription repressor
chr12	14716697	14717130	434	*	1.532905144	2.45E-08	9.57E-07	Intron (uc001rcc.1/79887, intron 1 of 10)	12	14656597	14720791	64195	2	79887	uc001rcc.1	3661	ENSG00000121316	PLBD1	phospholipase B domain containing 1
chr1	155205220	155205730	511	*	1.532796193	1.77E-13	9.95E-11	Promoter (2-3kb)	1	155186648	155208441	21794	2	2630	uc021pau.2	2711	ENSG00000160766	GBAP1	glucosylceramidase beta pseudogene 1
chr19	15717768	15718381	614	*	1.532503101	0.000109432	0.000794613	Distal Intergenic	19	15726029	15730572	4544	1	11283	uc010xoi.1	-7648	ENSG00000186526	CYP4F8	cytochrome P450 family 4 subfamily F member 8
chr14	89050849	89051370	522	*	1.532440247	1.43E-09	1.01E-07	Intron (uc001xww.3/79882, intron 9 of 16)	14	89042184	89079853	37670	1	79882	uc001xxa.3	8665	ENSG00000100722	ZC3H14	zinc finger CCCH-type containing 14
chr9	114439534	114439935	402	*	1.53165798	2.96E-14	2.73E-11	Distal Intergenic	9	114423851	114432526	8676	1	2790	uc011lws.2	15683	ENSG00000242616	GNG10	G protein subunit gamma 10
chr8	19761745	19762156	412	*	1.531448821	6.56E-07	1.31E-05	Distal Intergenic	8	19796582	19824770	28189	1	4023	uc003wzk.4	-34426	ENSG00000175445	LPL	lipoprotein lipase
chr10	69963373	69964274	902	*	1.531319178	7.19E-16	1.83E-12	Intron (uc001jnm.5/84665, intron 19 of 20)	10	69990352	69991870	1519	2	220202	uc001jnq.3	27596	ENSG00000179774	ATOH7	atonal bHLH transcription factor 7
chr12	102320976	102321872	897	*	1.530463412	7.44E-11	9.95E-09	Distal Intergenic	12	102271105	102317401	46297	1	55332	uc010svv.2	49871	ENSG00000136048	DRAM1	DNA damage regulated autophagy modulator 1
chr10	104797535	104797965	431	*	1.530292403	1.94E-10	2.12E-08	Intron (uc001kwm.3/54805, intron 1 of 7)	10	104847774	104913384	65611	2	22978	uc010qqp.2	115419	ENSG00000076685	NT5C2	5'-nucleotidase, cytosolic II
chr3	28417863	28418472	610	*	1.529704625	9.82E-06	0.000114066	Intron (uc003ceh.3/152098, intron 1 of 9)	3	28431989	28566632	134644	1	152098	uc003cei.3	-13517	ENSG00000206559	ZCWPW2	zinc finger CW-type and PWWP domain containing 2
chr15	70641990	70642672	683	*	1.528723458	8.20E-18	6.43E-14	Distal Intergenic	15	70340543	70390256	49714	2	7090	uc010bil.1	-251734	ENSG00000140332	TLE3	TLE family member 3, transcriptional corepressor
chr13	95274541	95275175	635	*	1.528668072	4.73E-10	4.25E-08	Intron (uc001vly.3/160897, intron 6 of 8)	13	95254104	95286899	32796	1	160897	uc010afi.3	20437	ENSG00000152749	GPR180	G protein-coupled receptor 180
chr6	106451999	106452788	790	*	1.528125408	3.94E-09	2.27E-07	Distal Intergenic	6	106534195	106557814	23620	1	639	uc003prd.2	-81407	ENSG00000057657	PRDM1	PR/SET domain 1
chr11	103838614	103839166	553	*	1.527973064	3.87E-09	2.23E-07	Intron (uc001php.3/80310, intron 3 of 6)	11	103907308	103909922	2615	1	414301	uc001phr.2	-68142	ENSG00000170967	DDI1	DNA damage inducible 1 homolog 1
chr2	51230862	51231469	608	*	1.52781896	2.59E-08	1.00E-06	Intron (uc021vhg.1/9378, intron 2 of 22)	2	50145643	51256332	1110690	2	9378	uc021vhg.1	24863	ENSG00000179915	NRXN1	neurexin 1
chr10	50386306	50387059	754	*	1.527043683	3.64E-15	5.71E-12	Promoter (<=1kb)	10	50363891	50386446	22556	2	170371	uc001jhl.4	0	ENSG00000204161	TMEM273	transmembrane protein 273
chr7	3735274	3736013	740	*	1.526200828	1.09E-09	8.17E-08	Intron (uc003smx.3/221935, intron 4 of 44)	7	4050598	4308631	258034	1	221935	uc010kso.3	-314585	ENSG00000146555	SDK1	sidekick cell adhesion molecule 1
chr8	68326315	68326809	495	*	1.525544441	1.20E-10	1.45E-08	Distal Intergenic	8	68109884	68255912	146029	2	10565	uc003xxo.2	-70403	ENSG00000066777	ARFGEF1	ADP ribosylation factor guanine nucleotide exchange factor 1
chr14	52868362	52869233	872	*	1.524980159	4.62E-10	4.18E-08	Distal Intergenic	14	52781016	52795322	14307	1	5732	uc001wzr.3	87346	ENSG00000125384	PTGER2	prostaglandin E receptor 2
chr16	24801389	24802143	755	*	1.52482649	4.25E-06	5.82E-05	Promoter (<=1kb)	16	24800553	24837547	36995	1	27327	uc002dmo.3	836	ENSG00000090905	TNRC6A	trinucleotide repeat containing adaptor 6A
chr2	131622698	131623294	597	*	1.524816289	2.39E-11	4.14E-09	Intron (uc002try.1/uc002try.1, intron 1 of 1)	2	131672786	131704803	32018	1	50649	uc002trz.1	-49492	ENSG00000136002	ARHGEF4	Rho guanine nucleotide exchange factor 4
chr14	36223574	36223924	351	*	1.523916076	7.85E-08	2.39E-06	Intron (uc001wti.3/253959, intron 7 of 40)	14	36145435	36230212	84778	2	253959	uc001wtk.1	6288	ENSG00000174373	RALGAPA1	Ral GTPase activating protein catalytic alpha subunit 1
chr7	33009236	33010077	842	*	1.523446002	3.12E-14	2.80E-11	Intron (uc011kai.2/23080, intron 10 of 11)	7	33014207	33016111	1905	1	11328	uc010kwm.3	-4130	ENSG00000122642	FKBP9	FKBP prolyl isomerase 9
chr11	18592486	18593248	763	*	1.523343893	1.18E-09	8.72E-08	Intron (uc031pzg.1/55293, intron 3 of 10)	11	18552950	18601065	48116	2	55293	uc031pzg.1	7817	ENSG00000151116	UEVLD	UEV and lactate/malate dehyrogenase domains
chr3	25798078	25798602	525	*	1.523069088	5.28E-11	7.58E-09	Intron (uc003cdk.3/55768, intron 2 of 9)	3	25760435	25820179	59745	2	55768	uc003cdk.3	21577	ENSG00000151092	NGLY1	N-glycanase 1
chr10	30060171	30060755	585	*	1.522904934	3.57E-13	1.60E-10	Distal Intergenic	10	29821458	30025864	204407	2	6840	uc009xld.1	-34307	ENSG00000197321	SVIL	supervillin
chr2	169871233	169871630	398	*	1.522609598	1.22E-10	1.46E-08	Intron (uc002ueo.1/8647, intron 3 of 27)	2	169779449	169887833	108385	2	8647	uc002ueo.1	16203	ENSG00000073734	ABCB11	ATP binding cassette subfamily B member 11
chr13	94828343	94828863	521	*	1.522076688	3.19E-12	8.79E-10	Intron (uc010tig.1/10082, intron 4 of 5)	13	95091841	95131936	40096	2	1638	uc001vlv.4	303073	ENSG00000080166	DCT	dopachrome tautomerase
chr12	106186557	106187456	900	*	1.521903245	1.57E-07	4.13E-06	Distal Intergenic	12	106457125	106533811	76687	2	9891	uc001tlj.1	346355	ENSG00000074590	NUAK1	NUAK family kinase 1
chr1	150277123	150277593	471	*	1.521877876	8.48E-09	4.12E-07	Intron (uc001euk.3/54460, intron 2 of 2)	1	150266269	150280819	14551	1	54460	uc001eul.3	10854	ENSG00000266472	MRPS21	mitochondrial ribosomal protein S21
chr5	177830164	177830659	496	*	1.521324146	4.80E-11	7.12E-09	Intron (uc021yiy.1/91522, intron 2 of 28)	5	177664617	177697364	32748	2	91522	uc010jkt.2	-132800	ENSG00000050767	COL23A1	collagen type XXIII alpha 1 chain
chr10	50634524	50635153	630	*	1.520555531	5.50E-10	4.78E-08	Distal Intergenic	10	50574161	50604062	29902	2	644168	uc021pqd.2	-30462	ENSG00000165606	DRGX	dorsal root ganglia homeobox
chr2	152565258	152565680	423	*	1.520278951	2.61E-08	1.01E-06	Promoter (1-2kb)	2	152545732	152563511	17780	2	4703	uc010fny.2	-1747	ENSG00000183091	NEB	nebulin
chr18	1653891	1654277	387	*	1.520173898	1.74E-07	4.49E-06	Distal Intergenic	18	1268312	1407181	138870	2	56651	uc002kld.1	-246710	NA	LINC00470	long intergenic non-protein coding RNA 470
chr1	54275696	54276311	616	*	1.520057601	4.86E-10	4.32E-08	Intron (uc001cvs.3/55706, intron 6 of 17)	1	54231134	54304225	73092	2	55706	uc001cvs.3	27914	ENSG00000058804	NDC1	NDC1 transmembrane nucleoporin
chr2	48450226	48450826	601	*	1.51978457	1.38E-14	1.51E-11	Distal Intergenic	2	48541795	48606434	64640	1	3344	uc002rwh.1	-90969	ENSG00000170802	FOXN2	forkhead box N2
chr7	48291654	48292623	970	*	1.519157028	1.78E-07	4.58E-06	Intron (uc010kyr.2/154664, intron 16 of 17)	7	48317691	48666688	348998	1	154664	uc031sxg.1	-25068	ENSG00000179869	ABCA13	ATP binding cassette subfamily A member 13
chr11	59373732	59374339	608	*	1.51896201	5.25E-13	2.19E-10	Intron (uc001noc.1/5007, intron 3 of 13)	11	59344278	59368346	24069	2	5007	uc009ymr.1	-5386	ENSG00000110048	OSBP	oxysterol binding protein
chr2	41876045	41876645	601	*	1.518584775	7.18E-08	2.24E-06	Distal Intergenic	2	42104695	42121186	16492	1	388942	uc002rse.3	-228050	ENSG00000214691	LINC01913	long intergenic non-protein coding RNA 1913
chr7	41498375	41499196	822	*	1.518347718	2.73E-05	0.000261918	Distal Intergenic	7	41733514	41752792	19279	1	285954	uc003ths.2	-234318	ENSG00000224116	INHBA-AS1	INHBA antisense RNA 1
chr8	48216146	48216783	638	*	1.517359007	9.83E-10	7.55E-08	Intron (uc011lcz.2/23514, intron 5 of 7)	8	48206456	48625749	419294	1	23514	uc011lde.1	9690	ENSG00000164808	SPIDR	scaffold protein involved in DNA repair
chr10	21501559	21502268	710	*	1.51704924	2.54E-12	7.36E-10	Distal Intergenic	10	21463231	21463852	622	1	100128511	uc031ptl.1	38328	ENSG00000231920	NEBL-AS1	NEBL antisense RNA 1
chr2	64233675	64234148	474	*	1.516989954	1.56E-10	1.78E-08	Intron (uc002scp.3/51542, intron 1 of 22)	2	64119667	64246214	126548	2	51542	uc002scp.3	12066	ENSG00000143952	VPS54	VPS54 subunit of GARP complex
chr1	185421428	185421769	342	*	1.516505627	0.000116979	0.000837763	Distal Intergenic	1	185292979	185304171	11193	2	100288079	uc001grn.4	-117257	ENSG00000261024	GS1-279B7.1	microtubule associated protein 1 light chain 3 beta pseudogene
chr22	19309553	19310536	984	*	1.516502461	2.49E-15	4.26E-12	Distal Intergenic	22	19168244	19279239	110996	2	8218	uc011agw.1	-30314	ENSG00000070371	CLTCL1	clathrin heavy chain like 1
chr19	43931525	43932397	873	*	1.516158692	3.05E-14	2.75E-11	Distal Intergenic	19	43919035	43922767	3733	1	83639	uc010xwo.2	12490	ENSG00000131126	TEX101	testis expressed 101
chr17	38273886	38274482	597	*	1.515995691	1.03E-13	6.58E-11	Distal Intergenic	17	38278790	38293045	14256	1	339287	uc002hua.4	-4308	ENSG00000188895	MSL1	MSL complex subunit 1
chr5	106697766	106698235	470	*	1.515576764	1.20E-07	3.34E-06	Distal Intergenic	5	106712590	107006596	294007	2	1946	uc003kol.3	308361	ENSG00000184349	EFNA5	ephrin A5
chr20	43803408	43803939	532	*	1.515526181	1.99E-05	0.000202458	Promoter (<=1kb)	20	43803540	43805185	1646	1	5266	uc002xng.3	0	ENSG00000124102	PI3	peptidase inhibitor 3
chr2	176489559	176490272	714	*	1.514350983	1.98E-10	2.14E-08	Distal Intergenic	2	176790410	176867018	76609	2	80856	uc002ukc.1	376746	ENSG00000144320	LNPK	lunapark, ER junction formation factor
chr12	83276236	83276755	520	*	1.514154172	1.18E-07	3.31E-06	Intron (uc001szr.1/160335, intron 2 of 5)	12	83080934	83528067	447134	1	160335	uc010suk.2	195302	ENSG00000179104	TMTC2	transmembrane O-mannosyltransferase targeting cadherins 2
chr2	170206225	170206705	481	*	1.513283543	2.79E-08	1.07E-06	Intron (uc002ues.3/4036, intron 1 of 78)	2	169983619	170219122	235504	2	4036	uc002ues.3	12417	ENSG00000081479	LRP2	LDL receptor related protein 2
chr18	2496838	2497618	781	*	1.512827257	2.41E-08	9.44E-07	Distal Intergenic	18	2537524	2555037	17514	2	64863	uc010dkj.3	57419	ENSG00000101574	METTL4	methyltransferase like 4
chr12	83112779	83113778	1000	*	1.512698678	5.55E-14	4.35E-11	Intron (uc001szr.1/160335, intron 1 of 5)	12	83080934	83528067	447134	1	160335	uc010suk.2	31845	ENSG00000179104	TMTC2	transmembrane O-mannosyltransferase targeting cadherins 2
chr15	101220965	101221854	890	*	1.512538817	1.20E-09	8.81E-08	Distal Intergenic	15	101142755	101191904	49150	1	140460	uc002bwk.3	78210	ENSG00000183475	ASB7	ankyrin repeat and SOCS box containing 7
chr14	23395958	23396589	632	*	1.512473753	2.77E-10	2.80E-08	Promoter (2-3kb)	14	23389733	23398661	8929	2	10419	uc001whl.1	2072	ENSG00000100462	PRMT5	protein arginine methyltransferase 5
chr6	5416913	5417316	404	*	1.512324886	7.17E-10	5.89E-08	Intron (uc010jnv.1/10667, intron 3 of 6)	6	5261584	5771816	510233	1	10667	uc003mwr.2	155329	ENSG00000145982	FARS2	phenylalanyl-tRNA synthetase 2, mitochondrial
chr19	34934954	34935533	580	*	1.512141597	1.61E-10	1.82E-08	Intron (uc010xrx.1/10054, intron 4 of 11)	19	34919781	34960798	41018	1	10054	uc002nvl.3	15173	ENSG00000126261	UBA2	ubiquitin like modifier activating enzyme 2
chr4	36268632	36269251	620	*	1.512039466	2.65E-06	4.01E-05	Intron (uc003gss.3/uc003gss.3, intron 3 of 4)	4	36283237	36346407	63171	1	401124	uc011bxy.3	-13986	ENSG00000197057	DTHD1	death domain containing 1
chr15	63171298	63172075	778	*	1.512018213	5.62E-12	1.32E-09	Distal Intergenic	15	63116156	63116240	85	1	406965	uc010uid.1	55142	ENSG00000211137	MIR190A	microRNA 190a
chr2	223486774	223487619	846	*	1.511721995	9.41E-12	1.96E-09	Intron (uc002vne.1/10056, intron 13 of 16)	2	223436162	223520827	84666	2	10056	uc002vne.1	33208	ENSG00000116120	FARSB	phenylalanyl-tRNA synthetase subunit beta
chr2	234094632	234095126	495	*	1.511702751	4.27E-12	1.09E-09	Intron (uc010zmo.2/3635, intron 20 of 25)	2	234160217	234204320	44104	1	55054	uc002vtx.2	-65091	ENSG00000085978	ATG16L1	autophagy related 16 like 1
chr2	40868830	40869492	663	*	1.511512812	0.000252474	0.001549075	Distal Intergenic	2	40655613	40739575	83963	2	6546	uc002rsc.1	-129255	ENSG00000183023	SLC8A1	solute carrier family 8 member A1
chr15	49851618	49852374	757	*	1.511508001	9.44E-09	4.49E-07	Intron (uc001zxl.2/196951, intron 9 of 15)	15	49714712	49913051	198340	2	196951	uc001zxm.3	60677	ENSG00000166262	FAM227B	family with sequence similarity 227 member B
chr5	58634216	58634807	592	*	1.511417542	2.72E-11	4.57E-09	Intron (uc003jrw.2/5144, intron 1 of 14)	5	58264866	58652727	387862	2	5144	uc003jrw.2	17920	ENSG00000113448	PDE4D	phosphodiesterase 4D
chr1	109569583	109570273	691	*	1.511206199	1.71E-12	5.44E-10	Intron (uc001dwi.3/22911, intron 1 of 14)	1	109512838	109560223	47386	2	22911	uc010ovf.2	-9360	ENSG00000085433	WDR47	WD repeat domain 47
chr1	41477324	41477824	501	*	1.51119994	2.54E-17	1.33E-13	Promoter (2-3kb)	1	41480262	41509562	29301	1	100507178	uc021omd.1	-2438	ENSG00000281207	SLFNL1-AS1	SLFNL1 antisense RNA 1
chr4	166225695	166226072	378	*	1.511078915	6.85E-12	1.53E-09	Intron (uc003irb.3/11275, intron 8 of 14)	4	166248818	166261791	12974	1	6307	uc010irb.3	-22746	ENSG00000052802	MSMO1	methylsterol monooxygenase 1
chr18	67764753	67765456	704	*	1.510476406	1.25E-08	5.58E-07	Intron (uc002lko.2/25914, intron 22 of 42)	18	67671043	67727278	56236	2	25914	uc010dqp.2	-37475	ENSG00000176225	RTTN	rotatin
chr2	99742835	99743656	822	*	1.51046201	6.77E-16	1.77E-12	5' UTR	2	99613724	99735242	121519	2	80705	uc002szg.4	-7593	ENSG00000135951	TSGA10	testis specific 10
chr1	53093332	53094163	832	*	1.510281875	1.26E-11	2.44E-09	Distal Intergenic	1	53099066	53122737	23672	1	348378	uc001cuf.3	-4903	ENSG00000182183	SHISAL2A	shisa like 2A
chr17	79239736	79240303	568	*	1.510031342	8.91E-16	2.10E-12	Intron (uc002jzy.1/124565, intron 8 of 13)	17	79218804	79221435	2632	2	124565	uc031reu.1	-18301	ENSG00000157637	SLC38A10	solute carrier family 38 member 10
chr6	2524540	2525168	629	*	1.509434235	1.48E-09	1.04E-07	Distal Intergenic	6	2622972	2635298	12327	2	154386	uc003mtw.2	110130	ENSG00000164385	LINC01600	long intergenic non-protein coding RNA 1600
chr10	103883182	103883886	705	*	1.509314969	6.28E-12	1.43E-09	Promoter (2-3kb)	10	103867325	103880210	12886	2	8861	uc009xwz.3	-2972	ENSG00000198728	LDB1	LIM domain binding 1
chr5	177917287	177917705	419	*	1.509244199	1.03E-06	1.88E-05	Intron (uc021yiy.1/91522, intron 2 of 28)	5	177664617	178017556	352940	2	91522	uc021yiy.1	99851	ENSG00000050767	COL23A1	collagen type XXIII alpha 1 chain
chr2	172517993	172518467	475	*	1.508598559	4.62E-09	2.55E-07	Distal Intergenic	2	172543919	172606668	62750	1	1781	uc002uha.2	-25452	ENSG00000077380	DYNC1I2	dynein cytoplasmic 1 intermediate chain 2
chr2	44578774	44579644	871	*	1.508184901	8.93E-10	7.01E-08	Intron (uc002rug.3/9581, intron 1 of 12)	2	44544748	44586889	42142	2	9581	uc002rug.3	7245	ENSG00000138078	PREPL	prolyl endopeptidase like
chr5	79664979	79665759	781	*	1.508019892	1.10E-14	1.31E-11	Distal Intergenic	5	79646424	79647785	1362	2	441089	uc010jaj.1	-17194	NA	CRSP8P	mediator complex subunit 27 pseudogene
chr2	73782380	73783184	805	*	1.507978621	2.75E-06	4.11E-05	Intron (uc002sje.1/7840, intron 13 of 22)	2	73746902	73784481	37580	1	7840	uc010fev.1	35478	ENSG00000116127	ALMS1	ALMS1 centrosome and basal body associated protein
chr9	80314537	80315468	932	*	1.507867354	2.88E-13	1.39E-10	Distal Intergenic	9	80037995	80263232	225238	2	9630	uc004aku.3	-51305	ENSG00000156049	GNA14	G protein subunit alpha 14
chr6	82852782	82853538	757	*	1.507765984	2.20E-10	2.34E-08	Distal Intergenic	6	82879956	82915646	35691	2	25998	uc011dyu.1	62108	ENSG00000005700	IBTK	inhibitor of Bruton tyrosine kinase
chr3	53736591	53737362	772	*	1.507716071	3.06E-16	1.03E-12	Exon (uc003dgu.5/776, exon 9 of 49)	3	53765104	53834445	69342	1	776	uc003dgx.1	-27742	ENSG00000157388	CACNA1D	calcium voltage-gated channel subunit alpha1 D
chr12	14744225	14744712	488	*	1.50719014	2.87E-09	1.76E-07	Distal Intergenic	12	14656597	14720791	64195	2	79887	uc001rcc.1	-23434	ENSG00000121316	PLBD1	phospholipase B domain containing 1
chr13	41718671	41719107	437	*	1.507021121	1.83E-09	1.23E-07	Intron (uc001uxv.1/uc001uxv.1, intron 1 of 3)	13	41701709	41706936	5228	2	89890	uc001uxu.1	-11735	ENSG00000165572	KBTBD6	kelch repeat and BTB domain containing 6
chr6	17465561	17466331	771	*	1.506788472	5.36E-09	2.85E-07	Intron (uc010jpk.1/10486, intron 3 of 11)	6	17393736	17558023	164288	1	10486	uc011djd.2	71825	ENSG00000112186	CAP2	cyclase associated actin cytoskeleton regulatory protein 2
chr8	140961266	140961892	627	*	1.505943318	8.60E-16	2.07E-12	Intron (uc003yvj.2/83696, intron 19 of 22)	8	140630249	140715299	85051	2	51305	uc003yvg.1	-245967	ENSG00000169427	KCNK9	potassium two pore domain channel subfamily K member 9
chr4	74556495	74557126	632	*	1.505724651	3.39E-10	3.28E-08	Distal Intergenic	4	74606223	74609433	3211	1	3576	uc003hhe.3	-49097	ENSG00000169429	CXCL8	C-X-C motif chemokine ligand 8
chr19	21676127	21676977	851	*	1.505387204	1.25E-11	2.42E-09	Promoter (<=1kb)	19	21676922	21682696	5775	1	400680	uc002nqc.3	0	ENSG00000268658	LINC00664	long intergenic non-protein coding RNA 664
chr13	41751289	41751795	507	*	1.505364748	4.41E-10	4.04E-08	Intron (uc001uxv.1/uc001uxv.1, intron 3 of 3)	13	41765711	41768702	2992	2	84078	uc001uxw.1	16907	ENSG00000120696	KBTBD7	kelch repeat and BTB domain containing 7
chr2	7975919	7976566	648	*	1.504925494	2.33E-09	1.49E-07	Distal Intergenic	2	8062556	8116977	54422	2	339788	uc002qyw.3	140411	ENSG00000235665	LINC00298	long intergenic non-protein coding RNA 298
chr5	157662515	157663208	694	*	1.504762437	2.47E-08	9.63E-07	Distal Intergenic	5	157212751	157286183	73433	2	9685	uc011ddv.2	-376332	ENSG00000113282	CLINT1	clathrin interactor 1
chr10	43949378	43949929	552	*	1.504605205	1.75E-20	1.65E-15	Intron (uc010qfb.1/642819, intron 1 of 3)	10	43932574	43978007	45434	1	642819	uc010qfb.1	16804	ENSG00000243660	ZNF487	zinc finger protein 487
chr6	166801566	166802444	879	*	1.504313767	1.50E-15	3.00E-12	Distal Intergenic	6	166782325	166796501	14177	2	51660	uc010kkj.2	-5065	ENSG00000060762	MPC1	mitochondrial pyruvate carrier 1
chr8	126626809	126627273	465	*	1.503877337	6.88E-15	9.80E-12	Distal Intergenic	8	126445943	126450644	4702	1	10221	uc010mdn.3	180866	ENSG00000173334	TRIB1	tribbles pseudokinase 1
chr15	40262170	40262744	575	*	1.503556814	3.70E-06	5.21E-05	Intron (uc001zkl.3/440275, intron 9 of 10)	15	40247821	40327797	79977	1	440275	uc010bbj.1	14349	ENSG00000128829	EIF2AK4	eukaryotic translation initiation factor 2 alpha kinase 4
chr19	44509716	44510190	475	*	1.503284047	5.80E-09	3.05E-07	Promoter (2-3kb)	19	44507077	44518072	10996	1	7773	uc002oyb.1	2639	ENSG00000159882	ZNF230	zinc finger protein 230
chr16	9374648	9375252	605	*	1.503057182	2.97E-10	2.95E-08	Distal Intergenic	16	9328774	9328803	30	1	100422920	uc021tct.1	45874	ENSG00000265841	MIR548X	microRNA 548x
chr5	59049866	59050599	734	*	1.502548027	1.21E-08	5.45E-07	Intron (uc003jry.3/5144, intron 1 of 15)	5	58264866	59064438	799573	2	5144	uc003jry.3	13839	ENSG00000113448	PDE4D	phosphodiesterase 4D
chr12	27184528	27185265	738	*	1.502545872	3.04E-13	1.44E-10	Distal Intergenic	12	27175455	27183606	8152	1	9412	uc031qgt.1	9073	ENSG00000152944	MED21	mediator complex subunit 21
chr12	14710793	14711427	635	*	1.501781555	3.26E-08	1.20E-06	Intron (uc001rcc.1/79887, intron 1 of 10)	12	14656597	14720791	64195	2	79887	uc001rcc.1	9364	ENSG00000121316	PLBD1	phospholipase B domain containing 1
chr7	129672751	129673267	517	*	1.501611974	8.36E-12	1.78E-09	Intron (uc010lma.3/51530, intron 2 of 6)	7	129658126	129680941	22816	2	51530	uc010lma.3	7674	ENSG00000091732	ZC3HC1	zinc finger C3HC-type containing 1
chr16	12624319	12624871	553	*	1.501072515	3.29E-11	5.29E-09	Intron (uc002dby.5/92017, intron 20 of 20)	16	12814178	12814228	51	1	100616195	uc021tdb.1	-189307	ENSG00000264733	MIR4718	microRNA 4718
chr15	51667931	51668568	638	*	1.501009298	7.13E-09	3.59E-07	Promoter (<=1kb)	15	51669455	51700209	30755	1	342035	uc002abb.3	-887	ENSG00000186417	GLDN	gliomedin
chr6	88004302	88004804	503	*	1.500966823	1.53E-06	2.57E-05	Intron (uc003plo.2/375519, intron 2 of 2)	6	88032306	88052043	19738	1	57150	uc003plp.1	-27502	ENSG00000111850	SMIM8	small integral membrane protein 8
chr8	41920262	41920901	640	*	1.500755306	9.11E-10	7.11E-08	Distal Intergenic	8	41799567	41909505	109939	2	7994	uc010lxd.3	-10757	ENSG00000083168	KAT6A	lysine acetyltransferase 6A
chr2	223564331	223564736	406	*	1.500124063	5.83E-09	3.06E-07	Intron (uc010fws.1/116255, intron 5 of 5)	2	223553049	223574649	21601	1	116255	uc010fwt.1	11282	ENSG00000124003	MOGAT1	monoacylglycerol O-acyltransferase 1
chr3	167380718	167381428	711	*	1.500002909	4.97E-11	7.26E-09	Distal Intergenic	3	167196473	167371728	175256	2	151790	uc003few.1	-8990	ENSG00000174776	WDR49	WD repeat domain 49
chr3	60636096	60636524	429	*	1.499260374	2.22E-05	0.00022097	Intron (uc003dkx.4/2272, intron 4 of 9)	3	59735036	61237133	1502098	2	2272	uc003dkx.4	600609	ENSG00000189283	FHIT	fragile histidine triad diadenosine triphosphatase
chr6	107306651	107307122	472	*	1.498226706	2.23E-08	8.91E-07	Distal Intergenic	6	107349407	107372547	23141	1	51250	uc003prq.3	-42285	ENSG00000130349	MTRES1	mitochondrial transcription rescue factor 1
chr8	26376034	26376809	776	*	1.497925792	2.01E-11	3.59E-09	Intron (uc003xfa.3/1808, intron 1 of 13)	8	26371709	26515693	143985	1	1808	uc003xfa.3	4325	ENSG00000092964	DPYSL2	dihydropyrimidinase like 2
chr12	52097614	52098159	546	*	1.49779608	6.14E-12	1.41E-09	Intron (uc001ryw.4/6334, intron 9 of 26)	12	52080152	52160035	79884	1	6334	uc001ryy.2	17462	ENSG00000196876	SCN8A	sodium voltage-gated channel alpha subunit 8
chr2	20929281	20929857	577	*	1.497352186	4.20E-11	6.44E-09	Intron (uc002rec.3/60526, intron 5 of 6)	2	20866424	20871250	4827	1	151449	uc002rdz.1	62857	ENSG00000143869	GDF7	growth differentiation factor 7
chr12	110111066	110111502	437	*	1.497269538	1.38E-09	9.87E-08	Distal Intergenic	12	110152187	110208312	56126	1	84915	uc001tpd.2	-40685	ENSG00000139438	FAM222A	family with sequence similarity 222 member A
chr9	114591062	114591541	480	*	1.497258125	1.35E-12	4.50E-10	Distal Intergenic	9	114500149	114557223	57075	2	158401	uc004bfs.1	-33839	ENSG00000165181	SHOC1	shortage in chiasmata 1
chr18	9530239	9530602	364	*	1.496904464	2.13E-12	6.38E-10	Intron (uc002kob.3/10928, intron 6 of 9)	18	9475530	9538106	62577	1	10928	uc002koc.3	54709	ENSG00000017797	RALBP1	ralA binding protein 1
chr9	81750373	81751234	862	*	1.496639719	5.27E-09	2.82E-07	Distal Intergenic	9	82186878	82341656	154779	1	7091	uc004alc.3	-435644	ENSG00000106829	TLE4	TLE family member 4, transcriptional corepressor
chr3	73033790	73034548	759	*	1.496400767	3.70E-09	2.15E-07	Distal Intergenic	3	73046119	73115011	68893	1	151987	uc003dph.1	-11571	ENSG00000163605	PPP4R2	protein phosphatase 4 regulatory subunit 2
chr4	26260291	26260860	570	*	1.496083693	3.88E-10	3.65E-08	Distal Intergenic	4	26321332	26436752	115421	1	3516	uc003grx.2	-60472	ENSG00000168214	RBPJ	recombination signal binding protein for immunoglobulin kappa J region
chr6	71912600	71912947	348	*	1.495974306	9.32E-12	1.94E-09	Distal Intergenic	6	71998477	72012230	13754	1	79627	uc003pfx.1	-85530	ENSG00000119900	OGFRL1	opioid growth factor receptor like 1
chr5	127391234	127391556	323	*	1.495826307	2.95E-12	8.31E-10	Intron (uc003kun.3/644873, intron 2 of 3)	5	127276132	127418766	142635	2	644873	uc003kun.3	27210	ENSG00000245937	LINC01184	long intergenic non-protein coding RNA 1184
chr13	49351255	49351733	479	*	1.495755944	7.87E-13	3.02E-10	Distal Intergenic	13	49280954	49281994	1041	1	57105	uc021rjl.1	70301	ENSG00000152207	CYSLTR2	cysteinyl leukotriene receptor 2
chr8	6758434	6758990	557	*	1.49566342	1.06E-10	1.30E-08	Distal Intergenic	8	6728097	6735529	7433	2	1672	uc003wqs.2	-22905	ENSG00000164825	DEFB1	defensin beta 1
chr3	169743422	169743959	538	*	1.495219834	1.99E-13	1.09E-10	Distal Intergenic	3	169755735	169803183	47449	1	26996	uc003fgi.3	-11776	ENSG00000173890	GPR160	G protein-coupled receptor 160
chr5	59515093	59515708	616	*	1.495148181	1.47E-06	2.50E-05	Intron (uc003jsb.3/5144, intron 1 of 16)	5	59282228	59558386	276159	2	5144	uc003jse.1	42678	ENSG00000113448	PDE4D	phosphodiesterase 4D
chr1	221539893	221540376	484	*	1.495103127	1.76E-07	4.54E-06	Distal Intergenic	1	221503270	221509638	6369	2	400804	uc001hmw.1	-30255	ENSG00000234754	LINC02817	long intergenic non-protein coding RNA 2817
chr15	86471888	86472461	574	*	1.494558096	3.16E-08	1.18E-06	Distal Intergenic	15	86302559	86338189	35631	2	64410	uc002bly.3	-133699	ENSG00000183655	KLHL25	kelch like family member 25
chr1	158411037	158411610	574	*	1.494075354	1.20E-06	2.13E-05	Distal Intergenic	1	158389718	158390656	939	2	391107	uc010pii.2	-20381	ENSG00000180708	OR10K2	olfactory receptor family 10 subfamily K member 2
chr16	9393573	9394326	754	*	1.493943251	9.14E-11	1.17E-08	Distal Intergenic	16	9328774	9328803	30	1	100422920	uc021tct.1	64799	ENSG00000265841	MIR548X	microRNA 548x
chr1	61952822	61953708	887	*	1.493876077	2.07E-17	1.14E-13	Distal Intergenic	1	61872234	61928460	56227	1	4774	uc009wae.3	80588	ENSG00000162599	NFIA	nuclear factor I A
chr7	87934220	87934754	535	*	1.493863078	1.76E-06	2.89E-05	Promoter (1-2kb)	7	87905744	87936228	30485	2	79689	uc003ujs.3	1474	ENSG00000127954	STEAP4	STEAP4 metalloreductase
chr9	99593218	99593922	705	*	1.493001325	2.98E-10	2.96E-08	Intron (uc004awp.1/158431, intron 4 of 5)	9	99579273	99616389	37117	2	158431	uc004awp.1	22467	ENSG00000196597	ZNF782	zinc finger protein 782
chr21	34180138	34180534	397	*	1.492014219	6.36E-12	1.44E-09	Intron (uc010glz.3/56245, intron 2 of 3)	21	34162984	34186053	23070	2	56245	uc010glz.3	5519	ENSG00000205929	C21orf62	chromosome 21 open reading frame 62
chr7	25352516	25352956	441	*	1.491428851	7.92E-11	1.05E-08	Distal Intergenic	7	25264191	25268105	3915	2	64111	uc003sxo.3	-84411	ENSG00000105954	NPVF	neuropeptide VF precursor
chr9	79858622	79859322	701	*	1.491426815	1.28E-13	7.81E-11	Intron (uc004akp.4/23230, intron 19 of 68)	9	79908257	79934589	26333	1	23230	uc010mpo.1	-48935	ENSG00000197969	VPS13A	vacuolar protein sorting 13 homolog A
chr2	99465511	99466027	517	*	1.491393228	9.10E-10	7.11E-08	Intron (uc002szf.1/343990, intron 1 of 9)	2	99410309	99552684	142376	2	343990	uc002szf.1	86657	ENSG00000196872	KIAA1211L	KIAA1211 like
chr17	9923698	9924327	630	*	1.490730084	7.55E-13	2.95E-10	Promoter (<=1kb)	17	9813926	9923319	109394	2	8522	uc010vvd.1	-379	ENSG00000007237	GAS7	growth arrest specific 7
chr12	6773538	6774114	577	*	1.490523243	1.41E-11	2.68E-09	Promoter (1-2kb)	12	6759704	6772308	12605	2	51147	uc009zev.3	-1230	ENSG00000111653	ING4	inhibitor of growth family member 4
chr2	44390103	44390735	633	*	1.490360006	6.06E-10	5.14E-08	Distal Intergenic	2	44396000	44436571	40572	1	5495	uc002rts.3	-5265	ENSG00000138032	PPM1B	protein phosphatase, Mg2+/Mn2+ dependent 1B
chr15	90715143	90715744	602	*	1.490238721	3.58E-07	8.07E-06	Distal Intergenic	15	90728152	90772892	44741	1	10509	uc002boy.3	-12408	ENSG00000185033	SEMA4B	semaphorin 4B
chr3	137750418	137750851	434	*	1.490007117	7.24E-08	2.25E-06	3' UTR	3	137729006	137752494	23489	1	51208	uc010hue.1	21412	ENSG00000066405	CLDN18	claudin 18
chr10	78023030	78023532	503	*	1.489734786	1.09E-06	1.97E-05	Intron (uc001jxi.3/83938, intron 4 of 5)	10	77542519	78317126	774608	1	83938	uc001jxi.3	480511	ENSG00000148655	LRMDA	leucine rich melanocyte differentiation associated
chr15	41604779	41605267	489	*	1.489341558	9.21E-12	1.93E-09	Intron (uc001znp.3/11339, intron 4 of 4)	15	41601466	41624819	23354	2	11339	uc001znp.3	19552	ENSG00000104147	OIP5	Opa interacting protein 5
chr9	79765945	79766632	688	*	1.489198031	3.48E-10	3.35E-08	Distal Intergenic	9	79792361	79997921	205561	1	23230	uc004akp.4	-25729	ENSG00000197969	VPS13A	vacuolar protein sorting 13 homolog A
chr5	93867864	93868476	613	*	1.488999758	1.53E-05	0.000163412	Intron (uc011cuk.2/285600, intron 3 of 20)	5	93486556	93954309	467754	2	285600	uc011cuk.2	85833	ENSG00000185261	KIAA0825	KIAA0825
chr1	150198969	150199769	801	*	1.488998732	2.82E-11	4.69E-09	Promoter (<=1kb)	1	150190717	150199127	8411	2	81611	uc010pbt.2	0	ENSG00000143401	ANP32E	acidic nuclear phosphoprotein 32 family member E
chr8	97789506	97789937	432	*	1.488625148	1.77E-09	1.20E-07	Intron (uc003yhw.3/10404, intron 1 of 7)	8	97797092	97978571	181480	1	10404	uc010mbe.2	-7155	ENSG00000104324	CPQ	carboxypeptidase Q
chr15	73581115	73581692	578	*	1.488577018	2.80E-11	4.66E-09	Exon (uc002avm.4/4756, exon 25 of 29)	15	73612200	73661605	49406	2	10021	uc002avp.3	79913	ENSG00000138622	HCN4	hyperpolarization activated cyclic nucleotide gated potassium channel 4
chr5	153698267	153698584	318	*	1.488511434	2.15E-09	1.41E-07	Intron (uc003lvg.1/55568, intron 3 of 6)	5	153677501	153800543	123043	1	55568	uc010jid.3	20766	ENSG00000164574	GALNT10	polypeptide N-acetylgalactosaminyltransferase 10
chr11	15241125	15242008	884	*	1.48841224	1.94E-08	7.96E-07	Intron (uc001mly.4/387755, intron 7 of 12)	11	15170648	15268756	98109	1	387755	uc010rcs.3	70477	ENSG00000188487	INSC	INSC spindle orientation adaptor protein
chr4	86597896	86598459	564	*	1.487945609	4.94E-11	7.25E-09	Intron (uc003hpi.1/83478, intron 2 of 2)	4	86643621	86643686	66	1	100616349	uc021xps.1	-45162	ENSG00000266421	MIR4451	microRNA 4451
chr14	93592413	93593199	787	*	1.487705315	7.07E-19	1.21E-14	Distal Intergenic	14	93406068	93582263	176196	2	3705	uc001ybh.3	-10150	ENSG00000100605	ITPK1	inositol-tetrakisphosphate 1-kinase
chr13	45632482	45633303	822	*	1.487276188	8.13E-07	1.57E-05	Distal Intergenic	13	45579245	45607743	28499	1	55425	uc001uzt.3	53237	ENSG00000133114	GPALPP1	GPALPP motifs containing 1
chr7	21321967	21322510	544	*	1.487034469	4.25E-09	2.39E-07	Distal Intergenic	7	21467689	21554151	86463	1	6671	uc003sva.3	-145179	ENSG00000105866	SP4	Sp4 transcription factor
chr12	109487272	109488051	780	*	1.486913112	5.16E-11	7.47E-09	Promoter (2-3kb)	12	109490380	109525831	35452	1	84749	uc010sxi.2	-2329	ENSG00000135093	USP30	ubiquitin specific peptidase 30
chr14	23586588	23587444	857	*	1.486623835	1.69E-10	1.90E-08	Promoter (1-2kb)	14	23586515	23588820	2306	2	1053	uc001wiv.2	1376	ENSG00000092067	CEBPE	CCAAT enhancer binding protein epsilon
chr10	6298323	6298856	534	*	1.486528862	1.47E-13	8.61E-11	Distal Intergenic	10	6319650	6377937	58288	1	399715	uc021pms.1	-20794	ENSG00000215244	LINC02649	long intergenic non-protein coding RNA 2649
chr7	41170191	41170858	668	*	1.485752532	4.51E-11	6.74E-09	Distal Intergenic	7	40833056	40900366	67311	1	79783	uc003thp.2	337135	ENSG00000175600	SUGCT	succinyl-CoA:glutarate-CoA transferase
chr2	47404449	47405298	850	*	1.485751284	7.45E-09	3.72E-07	Promoter (<=1kb)	2	47387221	47403740	16520	2	805	uc002rvt.2	-709	ENSG00000143933	CALM2	calmodulin 2
chr13	73824092	73824869	778	*	1.485542372	3.37E-08	1.23E-06	Distal Intergenic	13	73633142	73651676	18535	1	688	uc001vje.3	190950	ENSG00000102554	KLF5	Kruppel like factor 5
chr4	26205838	26206385	548	*	1.485414228	1.22E-14	1.40E-11	Distal Intergenic	4	26321332	26436752	115421	1	3516	uc003grx.2	-114947	ENSG00000168214	RBPJ	recombination signal binding protein for immunoglobulin kappa J region
chr13	41696672	41697322	651	*	1.485297498	4.00E-13	1.74E-10	Distal Intergenic	13	41701709	41706936	5228	2	89890	uc001uxu.1	9614	ENSG00000165572	KBTBD6	kelch repeat and BTB domain containing 6
chr16	69090477	69091108	632	*	1.484880173	7.73E-19	1.21E-14	Intron (uc002ewi.4/79613, intron 17 of 17)	16	69139467	69151570	12104	1	3038	uc010cfh.3	-48359	ENSG00000103044	HAS3	hyaluronan synthase 3
chr12	81334402	81335002	601	*	1.484829543	2.17E-06	3.41E-05	Promoter (2-3kb)	12	81191171	81331694	140524	2	8825	uc001szk.1	-2708	ENSG00000111052	LIN7A	lin-7 homolog A, crumbs cell polarity complex component
chr10	77515801	77516209	409	*	1.484634197	7.13E-11	9.61E-09	Distal Intergenic	10	77542519	78317126	774608	1	83938	uc001jxi.3	-26310	ENSG00000148655	LRMDA	leucine rich melanocyte differentiation associated
chr2	144290526	144291106	581	*	1.484623403	5.51E-07	1.14E-05	Intron (uc002tvm.4/55843, intron 10 of 13)	2	144193163	144525921	332759	1	55843	uc002tvn.3	97363	ENSG00000075884	ARHGAP15	Rho GTPase activating protein 15
chr1	12768622	12769054	433	*	1.48453786	3.44E-07	7.83E-06	Distal Intergenic	1	12776118	12788726	12609	1	126767	uc001aug.1	-7064	ENSG00000188984	AADACL3	arylacetamide deacetylase like 3
chr1	232711428	232712068	641	*	1.484500312	1.14E-14	1.32E-11	Distal Intergenic	1	232533712	232651243	117532	2	57568	uc001hvg.3	-60185	ENSG00000116991	SIPA1L2	signal induced proliferation associated 1 like 2
chr16	12810597	12810917	321	*	1.483115839	2.40E-09	1.53E-07	Intron (uc002dca.4/55313, intron 2 of 3)	16	12814178	12814228	51	1	100616195	uc021tdb.1	-3261	ENSG00000264733	MIR4718	microRNA 4718
chr10	75181978	75182667	690	*	1.482510994	1.58E-10	1.78E-08	3' UTR	10	75139789	75173841	34053	2	310	uc009xrf.1	-8137	ENSG00000138279	ANXA7	annexin A7
chr16	84430079	84431068	990	*	1.482099098	7.45E-11	9.95E-09	Intron (uc002fhx.3/9914, intron 1 of 26)	16	84438033	84497793	59761	1	9914	uc002fhy.3	-6965	ENSG00000064270	ATP2C2	ATPase secretory pathway Ca2+ transporting 2
chr20	18161944	18162528	585	*	1.481777197	7.32E-10	5.98E-08	Exon (uc021wbb.1/57325, exon 7 of 10)	20	18131465	18169031	37567	1	57325	uc010zru.2	30479	ENSG00000149474	KAT14	lysine acetyltransferase 14
chr12	8608119	8608534	416	*	1.48137052	0.001012988	0.004735583	Promoter (<=1kb)	12	8608591	8630926	22336	1	93978	uc001qum.1	-57	ENSG00000205846	CLEC6A	C-type lectin domain containing 6A
chr21	47193911	47194383	473	*	1.481337666	4.14E-08	1.45E-06	Intron (uc010gqb.3/54039, intron 2 of 13)	21	47247755	47256333	8579	2	100129027	uc002zho.2	61950	NA	LOC100129027	uncharacterized LOC100129027
chr18	13696977	13697434	458	*	1.480496691	1.23E-09	8.96E-08	Intron (uc002ksj.4/125228, intron 2 of 4)	18	13663346	13682104	18759	2	125228	uc010dlg.3	-14873	ENSG00000177150	FAM210A	family with sequence similarity 210 member A
chr14	90443545	90443949	405	*	1.480286076	2.92E-12	8.26E-10	Intron (uc010atm.3/55775, intron 8 of 17)	14	90451476	90499956	48481	1	55775	uc001xyd.1	-7527	ENSG00000042088	TDP1	tyrosyl-DNA phosphodiesterase 1
chr2	208672769	208673561	793	*	1.480214993	2.56E-09	1.61E-07	Distal Intergenic	2	208627310	208634143	6834	2	7855	uc002vcj.3	-38626	ENSG00000163251	FZD5	frizzled class receptor 5
chr18	28797412	28797887	476	*	1.479005665	2.23E-07	5.49E-06	Distal Intergenic	18	28709214	28742819	33606	2	1823	uc002kwn.3	-54593	ENSG00000134765	DSC1	desmocollin 1
chr9	83777064	83777740	677	*	1.478971676	3.28E-11	5.28E-09	Distal Intergenic	9	84198598	84303596	104999	2	7088	uc004aly.3	525856	ENSG00000196781	TLE1	TLE family member 1, transcriptional corepressor
chr12	50107406	50107937	532	*	1.478695791	7.32E-08	2.27E-06	Distal Intergenic	12	50031724	50101197	69474	2	91010	uc001ruw.1	-6209	ENSG00000161791	FMNL3	formin like 3
chr5	59214365	59214780	416	*	1.478401271	1.03E-09	7.83E-08	Intron (uc003jsb.3/5144, intron 3 of 16)	5	58264866	59189621	924756	2	5144	uc003jsa.2	-24744	ENSG00000113448	PDE4D	phosphodiesterase 4D
chr11	45084635	45085271	637	*	1.477833932	3.04E-09	1.83E-07	Distal Intergenic	11	45115564	45246639	131076	1	56981	uc031pzz.1	-30293	ENSG00000019485	PRDM11	PR/SET domain 11
chr3	188520308	188520705	398	*	1.477753055	2.91E-11	4.82E-09	Intron (uc011bsg.2/4026, intron 7 of 9)	3	188665003	189041271	376269	1	285386	uc003frv.2	-144298	ENSG00000188001	TPRG1	tumor protein p63 regulated 1
chr5	164723378	164723949	572	*	1.477371009	1.08E-08	4.98E-07	Distal Intergenic	5	162944463	162946359	1897	1	27430	uc003lzm.4	1778915	ENSG00000038274	MAT2B	methionine adenosyltransferase 2B
chr2	3067404	3068121	718	*	1.477168057	2.14E-09	1.40E-07	Intron (uc002qxh.1/uc002qxh.1, intron 3 of 6)	2	3192741	3323445	130705	2	7260	uc002qxi.2	255324	ENSG00000032389	EIPR1	EARP complex and GARP complex interacting protein 1
chr13	41727378	41727853	476	*	1.477140886	8.51E-07	1.62E-05	Intron (uc001uxv.1/uc001uxv.1, intron 2 of 3)	13	41701709	41706936	5228	2	89890	uc001uxu.1	-20442	ENSG00000165572	KBTBD6	kelch repeat and BTB domain containing 6
chr20	5967346	5968252	907	*	1.477086379	6.03E-12	1.39E-09	Exon (uc002wmi.3/84515, exon 17 of 19)	20	5951348	5975831	24484	1	84515	uc002wmm.3	15998	ENSG00000125885	MCM8	minichromosome maintenance 8 homologous recombination repair factor
chr11	4485394	4485966	573	*	1.476794708	5.00E-07	1.05E-05	Distal Intergenic	11	4470525	4471591	1067	1	119774	uc001lyz.2	14869	ENSG00000181963	OR52K2	olfactory receptor family 52 subfamily K member 2
chr7	107162667	107163077	411	*	1.47655769	2.50E-10	2.58E-08	Intron (uc003vec.2/10466, intron 6 of 21)	7	107204402	107218968	14567	1	11062	uc003veh.4	-41325	ENSG00000105865	DUS4L	dihydrouridine synthase 4 like
chr3	188634338	188634780	443	*	1.476302079	4.01E-09	2.29E-07	Distal Intergenic	3	188665003	189041271	376269	1	285386	uc003frv.2	-30223	ENSG00000188001	TPRG1	tumor protein p63 regulated 1
chr6	71773942	71774621	680	*	1.476245842	1.17E-06	2.09E-05	Distal Intergenic	6	71571366	71666788	95423	2	135152	uc003pfw.3	-107154	ENSG00000112309	B3GAT2	beta-1,3-glucuronyltransferase 2
chr7	31853923	31854514	592	*	1.476157082	1.61E-08	6.85E-07	Intron (uc003tcm.2/5137, intron 15 of 17)	7	31726631	31748069	21439	1	10842	uc011kaf.2	127292	ENSG00000106341	PPP1R17	protein phosphatase 1 regulatory subunit 17
chr6	53089580	53090040	461	*	1.476060433	2.77E-13	1.36E-10	Distal Intergenic	6	53141791	53141869	79	1	100847075	uc031sow.1	-51751	ENSG00000264056	MIR5685	microRNA 5685
chr6	82635368	82635936	569	*	1.47480229	3.71E-07	8.29E-06	Distal Intergenic	6	82455447	82462428	6982	2	55603	uc003pjg.3	-172940	ENSG00000112773	TENT5A	terminal nucleotidyltransferase 5A
chr7	41374916	41375304	389	*	1.474585634	6.69E-07	1.33E-05	Distal Intergenic	7	41733514	41752792	19279	1	285954	uc003ths.2	-358210	ENSG00000224116	INHBA-AS1	INHBA antisense RNA 1
chr12	14683762	14684710	949	*	1.473592167	8.52E-10	6.72E-08	Intron (uc001rcc.1/79887, intron 6 of 10)	12	14656597	14720791	64195	2	79887	uc001rcc.1	36081	ENSG00000121316	PLBD1	phospholipase B domain containing 1
chr2	63289603	63290017	415	*	1.472161797	1.57E-08	6.70E-07	Distal Intergenic	2	63277937	63284966	7030	1	5013	uc010ypt.2	11666	ENSG00000115507	OTX1	orthodenticle homeobox 1
chr14	85929651	85930240	590	*	1.471659469	6.20E-11	8.64E-09	Distal Intergenic	14	85996488	86094270	97783	1	23768	uc001xvr.3	-66248	ENSG00000185070	FLRT2	fibronectin leucine rich transmembrane protein 2
chr13	33608439	33608998	560	*	1.471039128	9.99E-07	1.84E-05	Intron (uc001uur.1/9365, intron 1 of 3)	13	33590571	33640282	49712	1	9365	uc001uus.3	17868	ENSG00000133116	KL	klotho
chr8	139286184	139286588	405	*	1.470606563	3.70E-09	2.15E-07	Intron (uc003yux.3/51059, intron 4 of 20)	8	139155103	139165459	10357	2	51059	uc003yvb.3	-120725	ENSG00000147724	FAM135B	family with sequence similarity 135 member B
chr19	37852112	37852450	339	*	1.4705015	1.33E-07	3.63E-06	Intron (uc002ofx.4/284459, intron 8 of 8)	19	37862059	37876545	14487	1	84503	uc002oge.3	-9609	ENSG00000189164	ZNF527	zinc finger protein 527
chr11	15638283	15639009	727	*	1.470373757	5.12E-08	1.72E-06	Distal Intergenic	11	15170648	15268756	98109	1	387755	uc010rcs.3	467635	ENSG00000188487	INSC	INSC spindle orientation adaptor protein
chr2	219069105	219069508	404	*	1.470246711	3.31E-05	0.000305478	Distal Intergenic	2	219081817	219119071	37255	1	10109	uc002vhd.4	-12309	ENSG00000163466	ARPC2	actin related protein 2/3 complex subunit 2
chr5	93502661	93503127	467	*	1.46959453	9.58E-06	0.000111833	Intron (uc003kkn.3/285600, intron 4 of 4)	5	93217017	93447404	230388	2	83989	uc003kkm.4	-55257	ENSG00000113391	FAM172A	family with sequence similarity 172 member A
chr15	68328260	68329138	879	*	1.469509762	7.01E-14	4.96E-11	Distal Intergenic	15	68346572	68446077	99506	1	8554	uc010ujx.2	-17434	ENSG00000033800	PIAS1	protein inhibitor of activated STAT 1
chr12	129415017	129415861	845	*	1.469178719	3.36E-13	1.54E-10	Intron (uc001uhx.1/144423, intron 4 of 7)	12	129348681	129469509	120829	1	144423	uc010tbh.1	66336	ENSG00000151948	GLT1D1	glycosyltransferase 1 domain containing 1
chr9	78759670	78760413	744	*	1.469093569	7.30E-10	5.98E-08	Intron (uc004ajy.2/5125, intron 10 of 13)	9	78796314	78808346	12033	1	5125	uc004akb.3	-35901	ENSG00000099139	PCSK5	proprotein convertase subtilisin/kexin type 5
chr19	30572776	30573316	541	*	1.469063402	1.05E-07	3.00E-06	Distal Intergenic	19	30476101	30507519	31419	1	8725	uc002nst.3	96675	ENSG00000105176	URI1	URI1 prefoldin like chaperone
chr5	102566515	102566963	449	*	1.468928177	2.95E-09	1.79E-07	Distal Intergenic	5	102594442	102614361	19920	1	90355	uc003kog.1	-27479	ENSG00000181751	C5orf30	chromosome 5 open reading frame 30
chr13	72031580	72031950	371	*	1.468879652	6.25E-06	7.94E-05	Intron (uc021rkj.1/1602, intron 10 of 10)	13	72012098	72441330	429233	2	1602	uc021rkj.1	409380	ENSG00000276644	DACH1	dachshund family transcription factor 1
chr9	78765463	78766064	602	*	1.468656967	1.60E-09	1.11E-07	Intron (uc004ajy.2/5125, intron 10 of 13)	9	78796314	78808346	12033	1	5125	uc004akb.3	-30250	ENSG00000099139	PCSK5	proprotein convertase subtilisin/kexin type 5
chr1	94266370	94266912	543	*	1.468616738	3.20E-08	1.19E-06	Intron (uc001dqb.4/8412, intron 2 of 13)	1	94312388	94312467	80	1	100126348	uc021oqa.1	-45476	ENSG00000211575	MIR760	microRNA 760
chr10	88144069	88144627	559	*	1.468283219	1.85E-07	4.73E-06	Distal Intergenic	10	87359312	88126250	766939	2	2894	uc009xsu.1	-17819	ENSG00000182771	GRID1	glutamate ionotropic receptor delta type subunit 1
chr9	112078346	112078970	625	*	1.467973525	3.78E-09	2.19E-07	Intron (uc004bdz.1/54566, intron 1 of 25)	9	111934254	112083021	148768	2	54566	uc004bdz.1	4051	ENSG00000095203	EPB41L4B	erythrocyte membrane protein band 4.1 like 4B
chr9	7655280	7655841	562	*	1.467695338	4.59E-10	4.17E-08	Distal Intergenic	9	7796491	7799767	3277	2	90871	uc022bdi.1	143926	ENSG00000137038	DMAC1	distal membrane arm assembly complex 1
chr3	47098660	47099108	449	*	1.467505768	3.24E-13	1.49E-10	Exon (uc003cqs.3/29072, exon 15 of 21)	3	47057898	47088111	30214	2	29072	uc003cqr.3	-10549	ENSG00000181555	SETD2	SET domain containing 2, histone lysine methyltransferase
chr3	25642804	25643280	477	*	1.466520624	4.95E-13	2.08E-10	Intron (uc011awm.2/7155, intron 10 of 12)	3	25639396	25661553	22158	2	7155	uc011awm.2	18273	ENSG00000077097	TOP2B	DNA topoisomerase II beta
chr1	203923337	203924317	981	*	1.466372398	3.16E-08	1.18E-06	Distal Intergenic	1	204001575	204010392	8818	2	284573	uc001haj.2	86075	ENSG00000176754	LINC00303	long intergenic non-protein coding RNA 303
chr6	106861259	106862014	756	*	1.466069121	1.95E-10	2.12E-08	Distal Intergenic	6	106632352	106773695	141344	2	9474	uc010kdc.3	-87564	ENSG00000057663	ATG5	autophagy related 5
chr2	182501903	182502341	439	*	1.465996858	6.31E-05	0.00051107	Intron (uc002unx.3/375298, intron 1 of 13)	2	182401401	182521834	120434	2	375298	uc002unx.3	19493	ENSG00000188452	CERKL	ceramide kinase like
chr2	63936864	63937696	833	*	1.465954719	7.23E-10	5.93E-08	Distal Intergenic	2	63816285	63834330	18046	1	4190	uc010ypw.2	120579	ENSG00000014641	MDH1	malate dehydrogenase 1
chr16	74323295	74323613	319	*	1.464859624	2.11E-07	5.24E-06	Distal Intergenic	16	74330673	74340186	9514	1	5713	uc002fcq.3	-7060	ENSG00000103035	PSMD7	proteasome 26S subunit, non-ATPase 7
chr1	171534476	171535139	664	*	1.464549795	1.41E-12	4.64E-10	Intron (uc010pmg.2/23215, intron 20 of 33)	1	171526379	171562650	36272	1	23215	uc010pmi.2	8097	ENSG00000117523	PRRC2C	proline rich coiled-coil 2C
chr12	1510988	1511738	751	*	1.464494956	1.33E-12	4.45E-10	Intron (uc001qiz.2/23085, intron 16 of 19)	12	1609657	1613590	3934	1	100292680	uc021qsv.1	-97919	ENSG00000249628	LINC00942	long intergenic non-protein coding RNA 942
chr5	107673062	107673495	434	*	1.464049154	9.69E-08	2.82E-06	Intron (uc011cvc.2/64839, intron 4 of 8)	5	107213952	107703654	489703	2	64839	uc003kon.4	30159	ENSG00000145743	FBXL17	F-box and leucine rich repeat protein 17
chr1	161590209	161590819	611	*	1.463946023	2.15E-07	5.34E-06	Downstream (2-3kb)	1	161592988	161600837	7850	2	2215	uc031pqy.1	10018	ENSG00000162747	FCGR3B	Fc fragment of IgG receptor IIIb
chr11	45854365	45854921	557	*	1.46393049	1.15E-08	5.23E-07	Distal Intergenic	11	45868669	45904799	36131	1	1408	uc009ykw.3	-13748	ENSG00000121671	CRY2	cryptochrome circadian regulator 2
chr20	32851980	32852548	569	*	1.46350573	2.20E-13	1.14E-10	Intron (uc002xah.1/434, intron 2 of 2)	20	32848171	32857148	8978	1	434	uc002xah.1	3809	ENSG00000101440	ASIP	agouti signaling protein
chr12	40207520	40208049	530	*	1.463227419	1.08E-08	4.98E-07	Intron (uc009zjv.1/283461, intron 18 of 18)	12	40223326	40265763	42438	2	114134	uc001rme.1	57714	ENSG00000151229	SLC2A13	solute carrier family 2 member 13
chr8	67597513	67597880	368	*	1.462152645	9.57E-09	4.55E-07	Intron (uc003xwp.3/100533105, intron 2 of 18)	8	67588454	67593377	4924	1	56260	uc003xwq.2	9059	ENSG00000104205	C8orf44	chromosome 8 open reading frame 44
chr5	177903081	177903793	713	*	1.460479098	1.01E-13	6.55E-11	Intron (uc021yiy.1/91522, intron 2 of 28)	5	177664617	178017556	352940	2	91522	uc021yiy.1	113763	ENSG00000050767	COL23A1	collagen type XXIII alpha 1 chain
chr12	50442181	50442760	580	*	1.459177752	1.40E-10	1.63E-08	Distal Intergenic	12	50451420	50477405	25986	1	41	uc001rvv.4	-8660	ENSG00000110881	ASIC1	acid sensing ion channel subunit 1
chr4	74690705	74691555	851	*	1.45841632	1.34E-06	2.32E-05	Distal Intergenic	4	74702273	74704477	2205	1	6372	uc003hhf.3	-10718	ENSG00000124875	CXCL6	C-X-C motif chemokine ligand 6
chr8	70955379	70956011	633	*	1.458287347	4.44E-09	2.48E-07	Distal Intergenic	8	70963886	70983562	19677	2	63978	uc003xym.3	27551	ENSG00000147596	PRDM14	PR/SET domain 14
chr11	1834061	1834791	731	*	1.457616584	8.14E-09	3.99E-07	Distal Intergenic	11	1848709	1857514	8806	1	90019	uc010qxb.1	-13918	ENSG00000149043	SYT8	synaptotagmin 8
chr13	53712233	53713178	946	*	1.457319751	4.88E-12	1.20E-09	Distal Intergenic	13	53602876	53626196	23321	1	10562	uc001vhl.3	109357	ENSG00000102837	OLFM4	olfactomedin 4
chr17	15968704	15969180	477	*	1.457077193	6.95E-11	9.43E-09	Promoter (2-3kb)	17	15933408	15971726	38319	2	9611	uc002gpm.3	2546	ENSG00000141027	NCOR1	nuclear receptor corepressor 1
chr18	54476008	54476374	367	*	1.457018326	1.09E-06	1.98E-05	Intron (uc010dpk.1/23335, intron 18 of 19)	18	54318616	54697036	378421	1	23335	uc002lgl.1	157392	ENSG00000091157	WDR7	WD repeat domain 7
chr12	26697576	26697935	360	*	1.456630983	1.94E-08	7.94E-07	Intron (uc001rhg.3/3709, intron 37 of 56)	12	26540367	26647273	106907	2	3709	uc009zjg.1	-50303	ENSG00000123104	ITPR2	inositol 1,4,5-trisphosphate receptor type 2
chr7	90192391	90192824	434	*	1.4560545	2.71E-07	6.46E-06	Promoter (<=1kb)	7	90193049	90419967	226919	1	5218	uc003uku.1	-225	ENSG00000058091	CDK14	cyclin dependent kinase 14
chr13	46949113	46949619	507	*	1.455841166	4.51E-10	4.11E-08	Intron (uc001vbe.4/80183, intron 1 of 12)	13	46924248	46952842	28595	2	80183	uc010aco.1	3223	ENSG00000102445	RUBCNL	rubicon like autophagy enhancer
chr5	35382919	35383330	412	*	1.45561448	0.000143556	0.000987594	Distal Intergenic	5	35055802	35230823	175022	2	5618	uc003jjm.3	-152096	ENSG00000113494	PRLR	prolactin receptor
chr8	122005410	122005966	557	*	1.455253819	6.22E-08	2.00E-06	Distal Intergenic	8	121582500	121824309	241810	2	6641	uc003ype.3	-181101	ENSG00000172164	SNTB1	syntrophin beta 1
chr7	87499080	87499442	363	*	1.45490342	5.70E-10	4.90E-08	Intron (uc003uje.3/55972, intron 1 of 11)	7	87505544	87538856	33313	1	10926	uc003ujf.1	-6102	ENSG00000006634	DBF4	DBF4 zinc finger
chr1	41595007	41595470	464	*	1.454790361	4.15E-12	1.06E-09	Intron (uc010ojr.2/22955, intron 2 of 8)	1	41492871	41625605	132735	2	22955	uc010ojr.2	30135	ENSG00000010803	SCMH1	Scm polycomb group protein homolog 1
chr5	170395135	170395484	350	*	1.453844176	4.89E-06	6.51E-05	Exon (uc003max.2/64901, exon 14 of 18)	5	170288896	170727019	438124	1	64901	uc003mba.3	106239	ENSG00000204764	RANBP17	RAN binding protein 17
chr18	47879134	47879751	618	*	1.453598838	3.64E-08	1.31E-06	Distal Intergenic	18	47901392	47920538	19147	1	220134	uc002let.3	-21641	ENSG00000154839	SKA1	spindle and kinetochore associated complex subunit 1
chr17	66920899	66921305	407	*	1.453457831	4.91E-08	1.66E-06	Exon (uc002jhp.3/10351, exon 10 of 38)	17	66863431	66951533	88103	2	10351	uc002jhp.3	30228	ENSG00000141338	ABCA8	ATP binding cassette subfamily A member 8
chr2	40615263	40615866	604	*	1.452909403	1.39E-10	1.63E-08	Intron (uc002rrx.3/6546, intron 1 of 9)	2	40339286	40657444	318159	2	6546	uc002rrx.3	41578	ENSG00000183023	SLC8A1	solute carrier family 8 member A1
chr19	5516304	5516818	515	*	1.452528332	1.68E-09	1.16E-07	Distal Intergenic	19	5558178	5568005	9828	2	257000	uc002mcc.5	51187	ENSG00000223573	TINCR	TINCR ubiquitin domain containing
chr12	55236635	55237101	467	*	1.452490133	3.05E-09	1.84E-07	Distal Intergenic	12	55248299	55252174	3876	1	118430	uc001sgk.3	-11198	ENSG00000172551	MUCL1	mucin like 1
chr8	38266934	38267605	672	*	1.451743272	6.34E-11	8.76E-09	Downstream (1-2kb)	8	38268656	38275891	7236	2	2260	uc010lwf.3	8286	ENSG00000077782	FGFR1	fibroblast growth factor receptor 1
chr17	33428128	33428863	736	*	1.451343999	3.14E-09	1.89E-07	Exon (uc002hiq.2/100529207, exon 5 of 7)	17	33426811	33433500	6690	2	5892	uc010ctj.2	4637	ENSG00000185379	RAD51D	RAD51 paralog D
chr10	23443941	23444500	560	*	1.451249153	6.67E-10	5.55E-08	Distal Intergenic	10	23481460	23483181	1722	1	256297	uc001irp.3	-36960	ENSG00000168267	PTF1A	pancreas associated transcription factor 1a
chr17	57647785	57648228	444	*	1.451239278	1.64E-08	6.95E-07	5' UTR	17	57642991	57654726	11736	1	79665	uc002ixo.1	4794	ENSG00000108406	DHX40	DEAH-box helicase 40
chr3	188802388	188803142	755	*	1.45120708	1.29E-10	1.53E-08	Intron (uc003frv.2/285386, intron 4 of 10)	3	188889763	189041271	151509	1	285386	uc003frw.2	-86621	ENSG00000188001	TPRG1	tumor protein p63 regulated 1
chr15	64614454	64614766	313	*	1.450969865	1.50E-08	6.47E-07	Intron (uc002anf.3/53944, intron 1 of 11)	15	64457932	64592922	134991	2	53944	uc002ang.1	-21532	ENSG00000169118	CSNK1G1	casein kinase 1 gamma 1
chr10	5842955	5843399	445	*	1.450742145	9.49E-14	6.33E-11	Intron (uc001iil.4/2665, intron 1 of 10)	10	5807186	5855512	48327	2	2665	uc001iil.4	12113	ENSG00000057608	GDI2	GDP dissociation inhibitor 2
chr1	179911410	179912145	736	*	1.450694989	1.73E-12	5.45E-10	Distal Intergenic	1	179923908	179966310	42403	1	9857	uc001gnr.1	-11763	ENSG00000135837	CEP350	centrosomal protein 350
chr21	34123171	34123714	544	*	1.45060958	7.95E-19	1.21E-14	Promoter (<=1kb)	21	34106210	34124221	18012	2	94104	uc002yql.3	507	ENSG00000159086	PAXBP1	PAX3 and PAX7 binding protein 1
chr1	53110113	53110900	788	*	1.45017393	7.35E-10	5.99E-08	Intron (uc001cuf.3/348378, intron 2 of 2)	1	53099066	53135339	36274	1	348378	uc001cuh.3	11047	ENSG00000182183	SHISAL2A	shisa like 2A
chr5	35544360	35545150	791	*	1.449699735	5.04E-09	2.72E-07	Distal Intergenic	5	35617989	35671676	53688	1	79925	uc003jjn.1	-72839	ENSG00000152582	SPEF2	sperm flagellar 2
chr20	18027752	18028612	861	*	1.449303754	9.71E-14	6.43E-11	Intron (uc002wqi.1/58495, intron 2 of 3)	20	18004796	18038521	33726	2	58495	uc002wqi.1	9909	ENSG00000125850	OVOL2	ovo like zinc finger 2
chr5	70789961	70790647	687	*	1.449011263	4.42E-11	6.66E-09	Intron (uc003kbn.1/55814, intron 11 of 16)	5	70818154	70863649	45496	1	55814	uc003kbq.1	-27507	ENSG00000145734	BDP1	B double prime 1, subunit of RNA polymerase III transcription initiation factor IIIB
chr19	21492311	21493216	906	*	1.44900311	4.98E-09	2.70E-07	Intron (uc002npq.1/7562, intron 2 of 3)	19	21473963	21512212	38250	2	7562	uc002npq.1	18996	ENSG00000182141	ZNF708	zinc finger protein 708
chr13	77636450	77637148	699	*	1.448151707	5.13E-13	2.14E-10	Exon (uc001vke.3/23077, exon 16 of 25)	13	77649649	77661911	12263	1	100874212	uc031qmj.1	-12501	ENSG00000236051	MYCBP2-AS1	MYCBP2 antisense RNA 1
chr8	25206133	25207029	897	*	1.448149155	2.39E-11	4.14E-09	Intron (uc010luf.1/80005, intron 26 of 34)	8	25230075	26230195	1000121	1	5520	uc003xek.3	-23046	ENSG00000221914	PPP2R2A	protein phosphatase 2 regulatory subunit Balpha
chr10	27778996	27779600	605	*	1.447765411	3.27E-08	1.21E-06	Distal Intergenic	10	27793103	27831166	38064	1	22931	uc001itv.4	-13503	ENSG00000099246	RAB18	RAB18, member RAS oncogene family
chr1	97972411	97972772	362	*	1.447080268	5.37E-11	7.70E-09	Intron (uc001drv.3/1806, intron 13 of 22)	1	97561479	97788511	227033	1	100873932	uc031pne.1	410932	ENSG00000232878	DPYD-AS1	DPYD antisense RNA 1
chr12	26751998	26752478	481	*	1.446679347	2.23E-08	8.90E-07	Exon (uc001rhg.3/3709, exon 30 of 57)	12	26540367	26647273	106907	2	3709	uc009zjg.1	-104725	ENSG00000123104	ITPR2	inositol 1,4,5-trisphosphate receptor type 2
chr10	7107337	7108308	972	*	1.446649524	1.84E-10	2.03E-08	Distal Intergenic	10	6821560	6884868	63309	1	100507127	uc001ijm.3	285777	ENSG00000238266	LINC00707	long intergenic non-protein coding RNA 707
chr1	174632461	174632952	492	*	1.446337815	1.11E-11	2.23E-09	Intron (uc001gjx.3/9910, intron 14 of 20)	1	174669672	174964445	294774	1	9910	uc001gkb.4	-36720	ENSG00000152061	RABGAP1L	RAB GTPase activating protein 1 like
chr3	104858186	104858959	774	*	1.446329659	5.36E-07	1.11E-05	Distal Intergenic	3	105085557	105244230	158674	1	214	uc003dvv.3	-226598	ENSG00000170017	ALCAM	activated leukocyte cell adhesion molecule
chr5	79032852	79033537	686	*	1.445828479	5.68E-12	1.33E-09	Exon (uc003kgc.3/202333, exon 2 of 13)	5	78985659	79096049	110391	1	202333	uc003kgc.3	47193	ENSG00000164309	CMYA5	cardiomyopathy associated 5
chr1	153203719	153204393	675	*	1.445016486	1.18E-08	5.34E-07	Distal Intergenic	1	153190060	153191793	1734	1	574414	uc021ozw.1	13659	ENSG00000203783	PRR9	proline rich 9
chr13	77194129	77194670	542	*	1.444952479	3.46E-07	7.87E-06	Distal Intergenic	13	77454304	77460540	6237	2	115207	uc010aeu.1	265870	ENSG00000178695	KCTD12	potassium channel tetramerization domain containing 12
chr6	107212843	107213427	585	*	1.444783498	2.68E-11	4.52E-09	Intron (uc003pro.1/100422737, intron 1 of 6)	6	107165327	107193879	28553	2	100422737	uc003prn.1	-18964	ENSG00000235142	LINC02532	long intergenic non-protein coding RNA 2532
chr1	9319913	9320855	943	*	1.444761401	4.66E-12	1.16E-09	Intron (uc001apt.3/9563, intron 3 of 4)	1	9294863	9331394	36532	1	9563	uc001apt.3	25050	ENSG00000049239	H6PD	hexose-6-phosphate dehydrogenase/glucose 1-dehydrogenase
chr15	63919482	63920006	525	*	1.44462935	9.83E-11	1.24E-08	Intron (uc002amp.3/8925, intron 70 of 77)	15	63879909	63893026	13118	2	100130855	uc002amk.3	-26456	ENSG00000259248	USP3-AS1	USP3 antisense RNA 1
chr6	39787397	39787871	475	*	1.44420335	1.87E-10	2.06E-08	Intron (uc010jxc.3/23500, intron 1 of 13)	6	39760773	39872653	111881	1	23500	uc003oox.3	26624	ENSG00000146122	DAAM2	dishevelled associated activator of morphogenesis 2
chr3	131941911	131942362	452	*	1.443823845	6.37E-07	1.28E-05	Intron (uc003eom.3/131034, intron 2 of 19)	3	131253577	132004254	750678	2	131034	uc003eom.3	61892	ENSG00000196353	CPNE4	copine 4
chr9	17139423	17140018	596	*	1.442926906	4.23E-10	3.91E-08	Intron (uc003zmw.2/54875, intron 1 of 2)	9	17135038	17503917	368880	1	54875	uc003zmy.3	4385	ENSG00000044459	CNTLN	centlein
chr6	87840946	87841572	627	*	1.442696152	9.17E-08	2.70E-06	Distal Intergenic	6	87862551	87880081	17531	1	23036	uc003plk.3	-20979	ENSG00000188994	ZNF292	zinc finger protein 292
chr7	41386578	41387023	446	*	1.442291113	1.04E-07	2.99E-06	Distal Intergenic	7	41733514	41752792	19279	1	285954	uc003ths.2	-346491	ENSG00000224116	INHBA-AS1	INHBA antisense RNA 1
chr4	159563673	159564297	625	*	1.442065665	8.23E-08	2.48E-06	Intron (uc010iqj.2/59350, intron 15 of 16)	4	159587827	159593202	5376	2	201725	uc003iqa.3	28905	ENSG00000205208	C4orf46	chromosome 4 open reading frame 46
chr18	44095469	44096029	561	*	1.441969168	3.37E-07	7.70E-06	Intron (uc002lcd.4/125336, intron 2 of 9)	18	44056935	44099049	42115	2	125336	uc002lcd.4	3020	ENSG00000167210	LOXHD1	lipoxygenase homology domains 1
chr14	72091930	72092442	513	*	1.441404056	7.30E-11	9.80E-09	Intron (uc001xms.3/26037, intron 4 of 21)	14	72064951	72206120	141170	1	26037	uc010ttm.2	26979	ENSG00000197555	SIPA1L1	signal induced proliferation associated 1 like 1
chr7	129058039	129058463	425	*	1.440890552	1.04E-07	2.98E-06	Intron (uc003vot.3/23382, intron 12 of 16)	7	129074274	129123475	49202	1	57464	uc003vow.3	-15811	ENSG00000128578	STRIP2	striatin interacting protein 2
chr19	42983874	42984342	469	*	1.440792517	6.45E-07	1.29E-05	Intron (uc010eif.2/100996307, intron 1 of 2)	19	42932695	42947136	14442	2	284340	uc002otu.3	-36738	ENSG00000189377	CXCL17	C-X-C motif chemokine ligand 17
chr15	68138952	68139554	603	*	1.44069058	2.06E-06	3.27E-05	Distal Intergenic	15	68112042	68126174	14133	1	390598	uc031qsn.1	26910	ENSG00000188779	SKOR1	SKI family transcriptional corepressor 1
chr9	114606557	114607368	812	*	1.440648522	1.70E-14	1.79E-11	Distal Intergenic	9	114500149	114557223	57075	2	158401	uc004bfs.1	-49334	ENSG00000165181	SHOC1	shortage in chiasmata 1
chr8	117449057	117449595	539	*	1.440130558	3.13E-06	4.57E-05	Distal Intergenic	8	116962736	117337297	374562	2	100859921	uc031tcc.1	-111760	ENSG00000249917	LINC00536	long intergenic non-protein coding RNA 536
chr17	518404	518998	595	*	1.440120526	4.28E-12	1.09E-09	Intron (uc002frk.3/55275, intron 5 of 16)	17	411908	579647	167740	2	55275	uc002frk.3	60649	ENSG00000141252	VPS53	VPS53 subunit of GARP complex
chr6	147476050	147476413	364	*	1.439872136	1.15E-11	2.28E-09	Intron (uc003qlt.2/729178, intron 3 of 10)	6	147182942	147453122	270181	2	729178	uc003qlv.3	-22928	ENSG00000233452	STXBP5-AS1	STXBP5 antisense RNA 1
chr6	127533886	127534339	454	*	1.43980056	8.78E-09	4.24E-07	Distal Intergenic	6	127587827	127609705	21879	1	81847	uc021zes.1	-53488	ENSG00000118518	RNF146	ring finger protein 146
chr5	17413811	17414662	852	*	1.439150054	2.13E-09	1.40E-07	Distal Intergenic	5	17379015	17387419	8405	2	401177	uc003jga.3	-26392	ENSG00000250822	LINC02111	long intergenic non-protein coding RNA 2111
chr4	173869767	173870458	692	*	1.438997106	2.93E-08	1.11E-06	Intron (uc003isv.3/442117, intron 9 of 12)	4	174089904	174245118	155215	1	51809	uc003isz.4	-219446	ENSG00000109586	GALNT7	polypeptide N-acetylgalactosaminyltransferase 7
chr6	89807070	89807476	407	*	1.43889822	3.52E-08	1.28E-06	3' UTR	6	89791555	89794879	3325	1	10957	uc003pmx.3	15515	ENSG00000146278	PNRC1	proline rich nuclear receptor coactivator 1
chr8	82479841	82480427	587	*	1.438864276	9.22E-08	2.71E-06	Distal Intergenic	8	82437281	82443550	6270	2	646486	uc011lfp.2	-36291	ENSG00000197416	FABP12	fatty acid binding protein 12
chr6	64337191	64337857	667	*	1.438788855	2.66E-10	2.72E-08	Distal Intergenic	6	64345725	64404654	58930	1	23469	uc003pem.2	-7868	ENSG00000118482	PHF3	PHD finger protein 3
chr10	63848951	63849565	615	*	1.438722537	8.94E-11	1.15E-08	Intron (uc001jlt.2/84159, intron 9 of 9)	10	63808970	63856707	47738	1	84159	uc001jlu.2	39981	ENSG00000150347	ARID5B	AT-rich interaction domain 5B
chr6	144845018	144845371	354	*	1.437852397	1.80E-10	2.00E-08	Intron (uc003qkt.3/7402, intron 40 of 73)	6	144612873	145174170	561298	1	7402	uc003qkt.3	232145	ENSG00000152818	UTRN	utrophin
chr20	25524147	25524739	593	*	1.437181044	9.83E-10	7.55E-08	Intron (uc002wux.1/22981, intron 1 of 23)	20	25471987	25521018	49032	2	22981	uc010ztf.1	-3129	ENSG00000101004	NINL	ninein like
chr18	71987058	71987771	714	*	1.437062518	1.14E-09	8.49E-08	Exon (uc002llj.3/644041, exon 3 of 14)	18	71983110	72026422	43313	1	644041	uc002llj.3	3948	ENSG00000206043	C18orf63	chromosome 18 open reading frame 63
chr5	59265449	59265980	532	*	1.437008395	2.13E-05	0.000213587	Intron (uc003jsb.3/5144, intron 3 of 16)	5	58264866	59189621	924756	2	5144	uc003jsa.2	-75828	ENSG00000113448	PDE4D	phosphodiesterase 4D
chr16	54217393	54218047	655	*	1.436890846	5.63E-10	4.86E-08	Distal Intergenic	16	54317212	54320378	3167	2	79191	uc002eht.1	102331	ENSG00000177508	IRX3	iroquois homeobox 3
chr4	122913650	122914566	917	*	1.436417405	9.47E-10	7.32E-08	Distal Intergenic	4	122800183	122872909	72727	2	7222	uc003ieg.2	-40741	ENSG00000138741	TRPC3	transient receptor potential cation channel subfamily C member 3
chr1	153328935	153329679	745	*	1.436259107	2.29E-14	2.25E-11	Promoter (<=1kb)	1	153330330	153333503	3174	1	6280	uc001fbq.3	-651	ENSG00000163220	S100A9	S100 calcium binding protein A9
chr1	200820014	200820681	668	*	1.436089064	1.03E-09	7.81E-08	Intron (uc001gvk.3/23271, intron 11 of 16)	1	200842083	200843306	1224	1	2848	uc001gvn.2	-21402	ENSG00000170128	GPR25	G protein-coupled receptor 25
chr10	90685478	90685977	500	*	1.435850674	5.18E-11	7.49E-09	Intron (uc010qmx.2/57559, intron 10 of 10)	10	90672113	90683259	11147	1	57559	uc001kfn.4	13365	ENSG00000138134	STAMBPL1	STAM binding protein like 1
chr2	144406522	144407082	561	*	1.435538635	1.00E-11	2.05E-09	Intron (uc002tvm.4/55843, intron 12 of 13)	2	144193163	144525921	332759	1	55843	uc002tvn.3	213359	ENSG00000075884	ARHGAP15	Rho GTPase activating protein 15
chr1	232667086	232667837	752	*	1.43534316	1.62E-09	1.12E-07	Distal Intergenic	1	232533712	232651243	117532	2	57568	uc001hvg.3	-15843	ENSG00000116991	SIPA1L2	signal induced proliferation associated 1 like 2
chr4	15853439	15854025	587	*	1.43467197	3.79E-09	2.19E-07	Distal Intergenic	4	15779931	15850706	70776	1	952	uc021xmk.1	73508	ENSG00000004468	CD38	CD38 molecule
chr6	46093137	46094020	884	*	1.434422417	6.18E-12	1.41E-09	Distal Intergenic	6	46097701	46114436	16736	1	22875	uc003oxy.3	-3681	ENSG00000001561	ENPP4	ectonucleotide pyrophosphatase/phosphodiesterase 4
chr21	26817612	26818094	483	*	1.434382479	1.69E-07	4.39E-06	Distal Intergenic	21	26758133	26804013	45881	2	54072	uc010glg.3	-13599	ENSG00000185433	LINC00158	long intergenic non-protein coding RNA 158
chr1	87770489	87770978	490	*	1.434377486	5.05E-07	1.06E-05	Distal Intergenic	1	87794151	87814607	20457	1	8543	uc001dmi.3	-23173	ENSG00000143013	LMO4	LIM domain only 4
chr12	102511854	102512480	627	*	1.434329005	3.13E-11	5.08E-09	Promoter (<=1kb)	12	102467973	102512361	44389	2	79023	uc001tjc.3	0	ENSG00000075188	NUP37	nucleoporin 37
chr7	139790681	139791254	574	*	1.434110129	1.60E-13	9.08E-11	3' UTR	7	139723549	139763521	39973	2	64761	uc010lnf.1	-27160	ENSG00000059378	PARP12	poly(ADP-ribose) polymerase family member 12
chr18	61070878	61071428	551	*	1.434107708	6.98E-14	4.96E-11	Exon (uc002lix.3/9525, exon 5 of 11)	18	61056425	61089752	33328	2	9525	uc002lix.3	18324	ENSG00000119541	VPS4B	vacuolar protein sorting 4 homolog B
chr13	32949640	32950265	626	*	1.433997415	6.35E-10	5.34E-08	Intron (uc001uub.1/675, intron 20 of 26)	13	32945093	32953652	8560	1	675	uc031qkz.1	4547	ENSG00000139618	BRCA2	BRCA2 DNA repair associated
chr20	58825486	58826167	682	*	1.433815419	6.71E-14	4.96E-11	Intron (uc002ybl.3/284757, intron 3 of 4)	20	58713548	59228978	515431	1	284757	uc010gjw.3	111938	ENSG00000228340	MIR646HG	MIR646 host gene
chr15	67107838	67108224	387	*	1.433636973	6.87E-14	4.96E-11	Distal Intergenic	15	67000930	67074337	73408	1	4091	uc002aqg.3	106908	ENSG00000137834	SMAD6	SMAD family member 6
chr20	5703324	5703896	573	*	1.433370228	1.98E-11	3.55E-09	Distal Intergenic	20	5731043	5844559	113517	1	149840	uc002wmf.3	-27147	ENSG00000171984	SHLD1	shieldin complex subunit 1
chr18	51787277	51787981	705	*	1.433158243	6.64E-12	1.48E-09	Distal Intergenic	18	51795849	51824604	28756	1	11201	uc002lfj.4	-7868	ENSG00000101751	POLI	DNA polymerase iota
chr12	129379860	129380625	766	*	1.433150335	8.19E-12	1.77E-09	Intron (uc001uhx.1/144423, intron 3 of 7)	12	129348681	129469509	120829	1	144423	uc010tbh.1	31179	ENSG00000151948	GLT1D1	glycosyltransferase 1 domain containing 1
chr1	156171599	156172430	832	*	1.432326369	1.06E-15	2.26E-12	Intron (uc001fnp.3/9673, intron 2 of 3)	1	156163730	156182587	18858	1	9673	uc010phe.3	7869	ENSG00000160785	SLC25A44	solute carrier family 25 member 44
chr8	68577130	68577702	573	*	1.432323825	2.21E-08	8.85E-07	Intron (uc003xxq.4/57094, intron 1 of 10)	8	68334405	68658620	324216	2	57094	uc003xxq.4	80918	ENSG00000165078	CPA6	carboxypeptidase A6
chr18	18791457	18791979	523	*	1.432046455	2.69E-09	1.66E-07	Distal Intergenic	18	18822203	19035091	212889	1	80000	uc002ktf.1	-30224	ENSG00000141449	GREB1L	GREB1 like retinoic acid receptor coactivator
chr10	45403334	45404230	897	*	1.431728101	8.13E-08	2.46E-06	Promoter (2-3kb)	10	45406764	45430642	23879	1	643236	uc001jbn.2	-2534	ENSG00000187783	TMEM72	transmembrane protein 72
chr8	133114105	133114683	579	*	1.431255482	2.20E-10	2.34E-08	Promoter (2-3kb)	8	133073733	133117512	43780	2	10086	uc011liy.1	2829	ENSG00000132297	HHLA1	HERV-H LTR-associating 1
chr13	41298953	41299753	801	*	1.431189451	6.51E-12	1.46E-09	Promoter (2-3kb)	13	41301964	41302011	48	2	100313896	uc021rip.1	2258	NA	MIR320D1	microRNA 320d-1
chr12	81306819	81307596	778	*	1.430958792	4.08E-09	2.33E-07	Intron (uc001szj.1/8825, intron 1 of 5)	12	81329515	81329612	98	2	693203	uc021rbc.1	22016	ENSG00000208022	MIR618	microRNA 618
chr14	73646582	73647085	504	*	1.430763733	6.78E-13	2.73E-10	Intron (uc001xnr.3/5663, intron 5 of 11)	14	73614675	73690399	75725	1	5663	uc001xnu.3	31907	ENSG00000080815	PSEN1	presenilin 1
chr8	134907806	134908330	525	*	1.430367936	9.36E-11	1.19E-08	Distal Intergenic	8	134467091	134584183	117093	2	6482	uc003yum.2	-323623	ENSG00000008513	ST3GAL1	ST3 beta-galactoside alpha-2,3-sialyltransferase 1
chr3	12499078	12499557	480	*	1.430176843	1.80E-06	2.94E-05	Distal Intergenic	3	12525931	12574820	48890	1	80746	uc003bwz.3	-26374	ENSG00000154743	TSEN2	tRNA splicing endonuclease subunit 2
chr9	88197809	88198360	552	*	1.429882043	1.77E-08	7.37E-07	Intron (uc004aod.4/23287, intron 11 of 13)	9	88161454	88258258	96805	2	23287	uc004aod.4	59898	ENSG00000135049	AGTPBP1	ATP/GTP binding protein 1
chr1	229192520	229193235	716	*	1.429376588	4.28E-08	1.49E-06	Distal Intergenic	1	229406809	229441640	34832	1	5867	uc001hth.4	-213574	ENSG00000168118	RAB4A	RAB4A, member RAS oncogene family
chr5	164447158	164447919	762	*	1.429109034	7.69E-06	9.39E-05	Distal Intergenic	5	162944463	162946359	1897	1	27430	uc003lzm.4	1502695	ENSG00000038274	MAT2B	methionine adenosyltransferase 2B
chr5	36584399	36585306	908	*	1.428922315	1.41E-12	4.64E-10	Distal Intergenic	5	36606457	36609399	2943	1	6507	uc021xxn.1	-21151	ENSG00000079215	SLC1A3	solute carrier family 1 member 3
chr8	71410948	71411803	856	*	1.428576992	2.69E-11	4.53E-09	Distal Intergenic	8	71024267	71316020	291754	2	10499	uc003xyn.1	-94928	ENSG00000140396	NCOA2	nuclear receptor coactivator 2
chr1	172431658	172432310	653	*	1.4279291	2.98E-10	2.96E-08	Intron (uc001gik.3/92346, intron 5 of 6)	1	172410597	172413230	2634	2	5279	uc001gio.3	-18428	ENSG00000135845	PIGC	phosphatidylinositol glycan anchor biosynthesis class C
chr14	77774858	77775606	749	*	1.427255675	4.75E-12	1.17E-09	Intron (uc001xti.2/29954, intron 2 of 20)	14	77741299	77767506	26208	2	29954	uc001xth.1	-7352	ENSG00000009830	POMT2	protein O-mannosyltransferase 2
chr10	15813113	15813595	483	*	1.427066617	1.57E-10	1.78E-08	Distal Intergenic	10	15559088	15761770	202683	2	8516	uc010qcb.1	-51343	ENSG00000077943	ITGA8	integrin subunit alpha 8
chr2	233690100	233690537	438	*	1.426185803	4.21E-09	2.38E-07	Intron (uc002vth.4/26058, intron 20 of 27)	2	233675021	233725289	50269	1	26058	uc002vtq.4	15079	ENSG00000204120	GIGYF2	GRB10 interacting GYF protein 2
chr4	26225912	26226634	723	*	1.425452629	4.22E-08	1.47E-06	Distal Intergenic	4	26321332	26436752	115421	1	3516	uc003grx.2	-94698	ENSG00000168214	RBPJ	recombination signal binding protein for immunoglobulin kappa J region
chr3	32948456	32948892	437	*	1.425330272	0.000102412	0.000753586	Distal Intergenic	3	32993066	32996403	3338	1	1233	uc003cfg.1	-44174	ENSG00000183813	CCR4	C-C motif chemokine receptor 4
chr8	17619821	17620684	864	*	1.425305234	5.25E-09	2.81E-07	Intron (uc003wxv.3/57509, intron 1 of 14)	8	17501303	17613470	112168	2	57509	uc010lsy.3	-6351	ENSG00000129422	MTUS1	microtubule associated scaffold protein 1
chr8	117325878	117326816	939	*	1.425134812	1.79E-11	3.24E-09	Intron (uc031tcc.1/100859921, intron 1 of 13)	8	116962736	117337297	374562	2	100859921	uc031tcc.1	10481	ENSG00000249917	LINC00536	long intergenic non-protein coding RNA 536
chr1	5220462	5220926	465	*	1.424648022	4.12E-07	9.03E-06	Distal Intergenic	1	5624131	5624203	73	1	100616489	uc021ofm.1	-403205	NA	NA	NA
chr4	144250628	144251052	425	*	1.424563909	5.03E-08	1.70E-06	Distal Intergenic	4	144257983	144395718	137736	1	2549	uc003ijd.3	-6931	ENSG00000109458	GAB1	GRB2 associated binding protein 1
chr17	3174615	3175228	614	*	1.423928362	8.87E-06	0.000105335	Distal Intergenic	17	3181184	3182268	1085	2	4995	uc002fvg.3	7040	ENSG00000221882	OR3A2	olfactory receptor family 3 subfamily A member 2
chr19	58630139	58630724	586	*	1.42386919	2.30E-07	5.66E-06	Promoter (<=1kb)	19	58618972	58629793	10822	2	65982	uc002qrm.2	-346	ENSG00000121413	ZSCAN18	zinc finger and SCAN domain containing 18
chr1	155208535	155209061	527	*	1.423361197	6.26E-08	2.01E-06	Promoter (<=1kb)	1	155186648	155208441	21794	2	2630	uc021pau.2	-94	ENSG00000160766	GBAP1	glucosylceramidase beta pseudogene 1
chr6	7644502	7645192	691	*	1.423188754	1.29E-05	0.000143072	Distal Intergenic	6	7602856	7609031	6176	1	154007	uc003mxt.1	41646	ENSG00000168566	SNRNP48	small nuclear ribonucleoprotein U11/U12 subunit 48
chr12	14679567	14680088	522	*	1.422995853	0.000593214	0.003080069	Intron (uc001rcc.1/79887, intron 6 of 10)	12	14656597	14720791	64195	2	79887	uc001rcc.1	40703	ENSG00000121316	PLBD1	phospholipase B domain containing 1
chr6	42389365	42389809	445	*	1.421612114	6.37E-10	5.34E-08	Intron (uc003osb.2/55809, intron 1 of 16)	6	42192669	42418999	226331	2	55809	uc003osb.2	29190	ENSG00000124496	TRERF1	transcriptional regulating factor 1
chr2	230976081	230976492	412	*	1.421552779	1.30E-06	2.27E-05	Distal Intergenic	2	230910373	230933715	23343	2	151473	uc002vqf.3	-42366	ENSG00000163053	SLC16A14	solute carrier family 16 member 14
chr10	129684827	129685583	757	*	1.421442379	1.05E-14	1.27E-11	Promoter (2-3kb)	10	129676114	129682811	6698	2	119467	uc001ljz.1	-2016	ENSG00000180745	CLRN3	clarin 3
chr5	14599243	14599712	470	*	1.421114809	7.91E-08	2.40E-06	Intron (uc003jfj.3/54491, intron 1 of 7)	5	14581891	14616287	34397	1	54491	uc003jfj.3	17352	ENSG00000145569	OTULINL	OTU deubiquitinase with linear linkage specificity like
chr4	107583612	107584011	400	*	1.420370483	4.29E-06	5.86E-05	Distal Intergenic	4	107279340	107288592	9253	2	100507096	uc021xqm.1	-295020	ENSG00000250298	GIMD1	GIMAP family P-loop NTPase domain containing 1
chr20	6765000	6765859	860	*	1.420364038	2.81E-09	1.72E-07	Distal Intergenic	20	6748745	6760910	12166	1	650	uc002wmu.1	16255	ENSG00000125845	BMP2	bone morphogenetic protein 2
chr17	14259928	14260430	503	*	1.420221309	1.36E-09	9.71E-08	Distal Intergenic	17	14207057	14209062	2006	1	84815	uc010vvv.2	52871	ENSG00000266709	MGC12916	uncharacterized protein MGC12916
chr3	184639006	184639466	461	*	1.420014683	1.48E-09	1.04E-07	Intron (uc003fpb.1/23355, intron 28 of 46)	3	184603757	184770402	166646	1	23355	uc010hye.1	35249	ENSG00000156931	VPS8	VPS8 subunit of CORVET complex
chr15	48609533	48610196	664	*	1.419786689	5.78E-08	1.88E-06	Distal Intergenic	15	48623621	48635570	11950	1	1854	uc001zws.3	-13425	ENSG00000128951	DUT	deoxyuridine triphosphatase
chr15	99093671	99094470	800	*	1.41973936	1.02E-08	4.77E-07	Distal Intergenic	15	98980391	99057611	77221	2	283777	uc002buk.1	-36060	ENSG00000283597	FAM169B	family with sequence similarity 169 member B
chr8	6082281	6082691	411	*	1.419286736	1.63E-09	1.13E-07	Distal Intergenic	8	6261077	6264069	2993	2	100287015	uc003wqf.3	181378	ENSG00000246089	LOC100287015	uncharacterized LOC100287015
chr2	99494739	99495307	569	*	1.418858204	6.78E-10	5.63E-08	Intron (uc002szf.1/343990, intron 1 of 9)	2	99410309	99552684	142376	2	343990	uc002szf.1	57377	ENSG00000196872	KIAA1211L	KIAA1211 like
chr4	88817693	88818645	953	*	1.418564715	6.48E-06	8.17E-05	Distal Intergenic	4	88755855	88767968	12114	1	56955	uc021xpx.1	61838	ENSG00000152595	MEPE	matrix extracellular phosphoglycoprotein
chr9	81854656	81855150	495	*	1.418536875	6.97E-07	1.38E-05	Distal Intergenic	9	82186878	82341656	154779	1	7091	uc004alc.3	-331728	ENSG00000106829	TLE4	TLE family member 4, transcriptional corepressor
chr8	121275105	121275650	546	*	1.418313725	1.15E-07	3.23E-06	Exon (uc003yox.4/7373, exon 24 of 48)	8	121282274	121383155	100882	1	7373	uc003yoz.3	-6624	ENSG00000187955	COL14A1	collagen type XIV alpha 1 chain
chr3	15143214	15143762	549	*	1.418226436	7.10E-11	9.60E-09	Promoter (2-3kb)	3	15122239	15140655	18417	2	64145	uc011avn.1	-2559	ENSG00000131381	RBSN	rabenosyn, RAB effector
chr1	38972953	38973827	875	*	1.418122962	3.36E-14	2.95E-11	Distal Intergenic	1	38674706	38680439	5734	2	339442	uc021olp.1	-292514	ENSG00000237290	LINC01343	long intergenic non-protein coding RNA 1343
chr13	80289499	80289974	476	*	1.417815851	1.15E-08	5.24E-07	Distal Intergenic	13	80079509	80130212	50704	1	54602	uc001vlg.3	209990	ENSG00000102471	NDFIP2	Nedd4 family interacting protein 2
chr13	53574843	53575723	881	*	1.417720261	6.61E-08	2.10E-06	Distal Intergenic	13	53602876	53626184	23309	1	10562	uc001vhk.2	-27153	ENSG00000102837	OLFM4	olfactomedin 4
chr5	17428471	17428894	424	*	1.417669663	3.13E-05	0.000292131	Distal Intergenic	5	17379015	17387419	8405	2	401177	uc003jga.3	-41052	ENSG00000250822	LINC02111	long intergenic non-protein coding RNA 2111
chr5	134112557	134113010	454	*	1.417651551	1.35E-11	2.58E-09	Intron (uc003kzv.1/9879, intron 4 of 18)	5	134094461	134166812	72352	1	9879	uc003kzw.3	18096	ENSG00000145833	DDX46	DEAD-box helicase 46
chr21	45805165	45805649	485	*	1.41733054	3.13E-06	4.57E-05	Intron (uc002zet.1/7226, intron 10 of 32)	21	45811155	45862964	51810	1	7226	uc002zey.1	-5506	ENSG00000142185	TRPM2	transient receptor potential cation channel subfamily M member 2
chr6	147440420	147440832	413	*	1.417248231	1.50E-08	6.47E-07	Exon (uc003qlt.2/729178, exon 4 of 11)	6	147182942	147453122	270181	2	729178	uc003qlv.3	12290	ENSG00000233452	STXBP5-AS1	STXBP5 antisense RNA 1
chr12	95194735	95195310	576	*	1.417213717	2.91E-06	4.31E-05	Distal Intergenic	12	95228174	95228804	631	1	160313	uc001tdk.2	-32864	ENSG00000216306	KRT19P2	keratin 19 pseudogene 2
chr16	9297594	9298264	671	*	1.41708926	2.08E-13	1.12E-10	Distal Intergenic	16	9328774	9328803	30	1	100422920	uc021tct.1	-30510	ENSG00000265841	MIR548X	microRNA 548x
chr1	231875561	231876008	448	*	1.41685059	1.27E-08	5.69E-07	Intron (uc010pwf.2/100303453, intron 7 of 7)	1	231950372	231954263	3892	2	27184	uc001hvd.3	78255	NA	DISC2	disrupted in schizophrenia 2
chr3	87298051	87298540	490	*	1.416736475	2.47E-08	9.64E-07	Intron (uc003dqp.4/25978, intron 3 of 5)	3	87276413	87304698	28286	1	25978	uc011bgn.2	21638	ENSG00000083937	CHMP2B	charged multivesicular body protein 2B
chr6	142196562	142197243	682	*	1.416625516	1.30E-12	4.41E-10	Intron (uc003qit.1/uc003qit.1, intron 3 of 4)	6	142396745	142409936	13192	2	4829	uc003qiu.3	212693	ENSG00000135577	NMBR	neuromedin B receptor
chr8	19380408	19380893	486	*	1.416457663	1.21E-09	8.85E-08	Intron (uc011kyn.2/55790, intron 3 of 9)	8	19261672	19460056	198385	2	55790	uc011kyn.2	79163	ENSG00000147408	CSGALNACT1	chondroitin sulfate N-acetylgalactosaminyltransferase 1
chr2	224652801	224653261	461	*	1.416398376	4.97E-08	1.68E-06	Intron (uc002vnn.3/130340, intron 1 of 4)	2	224620047	224702319	82273	2	130340	uc002vnn.3	49058	ENSG00000152056	AP1S3	adaptor related protein complex 1 subunit sigma 3
chr12	4283859	4284512	654	*	1.416248069	1.37E-06	2.36E-05	Distal Intergenic	12	4382902	4414522	31621	1	894	uc001qmo.3	-98390	ENSG00000118971	CCND2	cyclin D2
chr8	135528307	135528839	533	*	1.416077519	3.26E-09	1.94E-07	Intron (uc011ljj.2/57623, intron 3 of 5)	8	135490031	135577914	87884	2	57623	uc011ljj.2	49075	ENSG00000066827	ZFAT	zinc finger and AT-hook domain containing
chr1	194018876	194019506	631	*	1.416018218	9.61E-07	1.79E-05	Distal Intergenic	1	193147860	193155743	7884	2	8707	uc001gtc.4	-863133	ENSG00000162630	B3GALT2	beta-1,3-galactosyltransferase 2
chr1	244307685	244308136	452	*	1.415926814	2.68E-07	6.41E-06	Distal Intergenic	1	244216507	244220780	4274	1	10472	uc001iae.4	91178	ENSG00000179456	ZBTB18	zinc finger and BTB domain containing 18
chr16	72041136	72041764	629	*	1.415642921	8.39E-15	1.13E-11	Promoter (<=1kb)	16	72042643	72059316	16674	1	1723	uc002fbp.3	-879	ENSG00000102967	DHODH	dihydroorotate dehydrogenase (quinone)
chr3	130725817	130726307	491	*	1.415596733	9.65E-10	7.44E-08	Intron (uc011blh.2/27032, intron 26 of 26)	3	130732721	130745636	12916	2	28990	uc010htm.1	19329	ENSG00000034533	ASTE1	asteroid homolog 1
chr20	5704898	5705463	566	*	1.415535458	1.09E-15	2.27E-12	Distal Intergenic	20	5731043	5844559	113517	1	149840	uc002wmf.3	-25580	ENSG00000171984	SHLD1	shieldin complex subunit 1
chr1	246894095	246894561	467	*	1.415475179	1.30E-12	4.41E-10	Intron (uc001ibr.3/51097, intron 2 of 11)	1	246887378	246931440	44063	1	51097	uc001ibr.3	6717	ENSG00000143653	SCCPDH	saccharopine dehydrogenase (putative)
chr11	59935766	59936290	525	*	1.415199553	2.91E-07	6.86E-06	Downstream (2-3kb)	11	59939080	59950804	11725	2	64231	uc001noq.3	14514	ENSG00000110077	MS4A6A	membrane spanning 4-domains A6A
chr8	95681034	95681477	444	*	1.414669822	1.04E-10	1.29E-08	Intron (uc003ygq.4/54845, intron 10 of 15)	8	95658396	95719694	61299	1	54845	uc003ygw.3	22638	ENSG00000104413	ESRP1	epithelial splicing regulatory protein 1
chr1	180370250	180371117	868	*	1.413544305	6.36E-10	5.34E-08	Intron (uc001gog.3/84320, intron 5 of 7)	1	180407449	180407525	77	2	100423032	uc021pfq.1	36408	ENSG00000265435	MIR3121	microRNA 3121
chr5	139701385	139702041	657	*	1.413407315	6.00E-12	1.39E-09	Distal Intergenic	5	139624635	139682689	58055	2	5201	uc003lff.1	-18696	ENSG00000113068	PFDN1	prefoldin subunit 1
chr12	110283538	110284329	792	*	1.413387181	1.66E-15	3.25E-12	Distal Intergenic	12	110220892	110271212	50321	2	59341	uc001tpk.2	-12326	ENSG00000111199	TRPV4	transient receptor potential cation channel subfamily V member 4
chr3	12707305	12707843	539	*	1.412663554	9.23E-06	0.000108576	Promoter (1-2kb)	3	12625100	12705700	80601	2	5894	uc011auu.2	-1605	ENSG00000132155	RAF1	Raf-1 proto-oncogene, serine/threonine kinase
chr20	20829487	20830358	872	*	1.412583348	2.64E-12	7.63E-10	Distal Intergenic	20	20370272	20693266	322995	2	57186	uc010zsg.2	-136221	ENSG00000188559	RALGAPA2	Ral GTPase activating protein catalytic alpha subunit 2
chr3	171456291	171456898	608	*	1.412457274	4.20E-17	1.97E-13	Intron (uc003fhs.3/5337, intron 1 of 26)	3	171371032	171395643	24612	2	5337	uc003fhv.1	-60648	ENSG00000075651	PLD1	phospholipase D1
chr12	69797060	69797469	410	*	1.412363079	4.69E-08	1.60E-06	Distal Intergenic	12	69753532	69784576	31045	1	8089	uc001sux.3	43528	ENSG00000127337	YEATS4	YEATS domain containing 4
chr3	27513717	27514043	327	*	1.412316167	1.58E-08	6.73E-07	Intron (uc011aww.3/9497, intron 1 of 25)	3	27414212	27525838	111627	2	9497	uc011aww.3	11795	ENSG00000033867	SLC4A7	solute carrier family 4 member 7
chr2	102547283	102548020	738	*	1.412268559	2.95E-11	4.86E-09	Distal Intergenic	2	102608306	102641218	32913	1	7850	uc002tbo.2	-60286	ENSG00000115590	IL1R2	interleukin 1 receptor type 2
chr2	40621307	40621865	559	*	1.412245985	8.62E-07	1.64E-05	Intron (uc002rrx.3/6546, intron 1 of 9)	2	40339286	40657444	318159	2	6546	uc002rrx.3	35579	ENSG00000183023	SLC8A1	solute carrier family 8 member A1
chr10	30016272	30016755	484	*	1.412153948	7.83E-12	1.71E-09	Intron (uc001iuu.1/6840, intron 1 of 35)	10	29746277	30024730	278454	2	6840	uc001iuu.1	7975	ENSG00000197321	SVIL	supervillin
chr3	152485356	152485773	418	*	1.412013072	8.17E-07	1.57E-05	Distal Intergenic	3	152552736	152555843	3108	1	5028	uc003ezq.3	-66963	ENSG00000169860	P2RY1	purinergic receptor P2Y1
chr8	125923595	125923961	367	*	1.41184805	8.26E-10	6.54E-08	Distal Intergenic	8	125951884	125957988	6105	1	157381	uc003yro.1	-27923	ENSG00000249816	LINC00964	long intergenic non-protein coding RNA 964
chr5	93417050	93417917	868	*	1.411036467	2.31E-09	1.49E-07	Intron (uc010jbd.3/83989, intron 1 of 10)	5	92953431	93447404	493974	2	83989	uc010jbd.3	29487	ENSG00000113391	FAM172A	family with sequence similarity 172 member A
chr17	31965787	31966355	569	*	1.410856111	0.000128344	0.000902545	Intron (uc002hhu.3/40, intron 1 of 9)	17	31856806	31860779	3974	2	100506677	uc002hhv.3	-105008	ENSG00000265544	AA06	uncharacterized LOC100506677
chr22	22507459	22507963	505	*	1.410397932	1.74E-09	1.19E-07	Intron (uc031rxg.1/uc031rxg.1, intron 8 of 450)	22	22599200	22599926	727	1	7441	uc002zvx.1	-91237	ENSG00000169575	VPREB1	V-set pre-B cell surrogate light chain 1
chr14	56139325	56139901	577	*	1.410202578	5.80E-08	1.89E-06	Promoter (<=1kb)	14	56138503	56141022	2520	1	3895	uc031qoq.1	822	ENSG00000126777	KTN1	kinectin 1
chr1	49338798	49339295	498	*	1.410162313	6.11E-12	1.40E-09	Intron (uc001cru.2/84871, intron 5 of 13)	1	49193540	49242547	49008	2	79656	uc001crx.4	-96251	ENSG00000162373	BEND5	BEN domain containing 5
chr14	60615557	60615948	392	*	1.409492538	1.18E-07	3.30E-06	Intron (uc001xeq.2/64430, intron 9 of 9)	14	60611500	60632211	20712	2	51635	uc001xes.3	16263	ENSG00000100612	DHRS7	dehydrogenase/reductase 7
chr2	213895575	213896148	574	*	1.409467404	7.67E-09	3.81E-07	Intron (uc002vej.3/22807, intron 6 of 8)	2	213864411	213879996	15586	2	22807	uc002vei.3	-15579	ENSG00000030419	IKZF2	IKAROS family zinc finger 2
chr2	143994387	143995307	921	*	1.409440658	2.65E-13	1.33E-10	Intron (uc010zbl.1/55843, intron 5 of 7)	2	143886899	144525921	639023	1	55843	uc002tvm.4	107488	ENSG00000075884	ARHGAP15	Rho GTPase activating protein 15
chr10	28431488	28431971	484	*	1.408964668	1.90E-09	1.28E-07	Intron (uc009xkz.1/143098, intron 4 of 15)	10	28339923	28527664	187742	2	143098	uc009xkz.1	95693	ENSG00000150054	MPP7	membrane palmitoylated protein 7
chr2	86804502	86804924	423	*	1.408921085	4.12E-05	0.000363219	Intron (uc010ytl.2/100526767, intron 3 of 7)	2	86730553	86790620	60068	2	51652	uc021vkf.1	-13882	ENSG00000115561	CHMP3	charged multivesicular body protein 3
chr14	23205481	23206081	601	*	1.408913211	9.13E-09	4.38E-07	Distal Intergenic	14	23235731	23237831	2101	1	5018	uc010tnc.2	-29650	ENSG00000155463	OXA1L	OXA1L mitochondrial inner membrane protein
chr16	20693471	20693956	486	*	1.408578829	5.06E-09	2.73E-07	Exon (uc002dhm.1/116285, exon 3 of 13)	16	20634559	20702578	68020	2	116285	uc002dhm.1	8622	ENSG00000166743	ACSM1	acyl-CoA synthetase medium chain family member 1
chr3	59221788	59222609	822	*	1.408493034	1.94E-08	7.94E-07	Distal Intergenic	3	58873072	59035758	162687	2	200844	uc011bfg.1	-186030	ENSG00000163689	C3orf67	chromosome 3 open reading frame 67
chr14	94810035	94810926	892	*	1.408250381	4.05E-09	2.31E-07	Distal Intergenic	14	94770585	94789688	19104	2	866	uc010auv.3	-20347	ENSG00000170099	SERPINA6	serpin family A member 6
chr11	112213710	112214299	590	*	1.408224269	4.09E-09	2.33E-07	Distal Intergenic	11	112118876	112131583	12708	2	349633	uc009yyp.2	-82127	ENSG00000188771	PLET1	placenta expressed transcript 1
chr11	62344589	62345581	993	*	1.408062534	3.02E-13	1.44E-10	Promoter (2-3kb)	11	62327073	62342401	15329	2	1937	uc010rlw.1	-2188	ENSG00000254772	EEF1G	eukaryotic translation elongation factor 1 gamma
chr9	78711915	78712768	854	*	1.407826589	2.48E-11	4.25E-09	Intron (uc004ajy.2/5125, intron 8 of 13)	9	78796314	78808346	12033	1	5125	uc004akb.3	-83546	ENSG00000099139	PCSK5	proprotein convertase subtilisin/kexin type 5
chr5	134114049	134114955	907	*	1.406857262	2.28E-14	2.25E-11	Intron (uc003kzv.1/9879, intron 5 of 18)	5	134094461	134166812	72352	1	9879	uc003kzw.3	19588	ENSG00000145833	DDX46	DEAD-box helicase 46
chr2	39061643	39062186	544	*	1.406845503	1.26E-12	4.36E-10	Intron (uc002rrd.4/90957, intron 5 of 14)	2	39024876	39082394	57519	2	90957	uc002rrd.4	20208	ENSG00000163214	DHX57	DExH-box helicase 57
chr14	24824091	24824650	560	*	1.406458319	2.48E-13	1.25E-10	Distal Intergenic	14	24836145	24848810	12666	1	4776	uc010alr.3	-11495	ENSG00000100968	NFATC4	nuclear factor of activated T cells 4
chr19	54326862	54327556	695	*	1.406373437	6.37E-10	5.34E-08	Promoter (<=1kb)	19	54296855	54327657	30803	2	91662	uc002qch.5	101	ENSG00000142405	NLRP12	NLR family pyrin domain containing 12
chr7	25303317	25303792	476	*	1.406159372	3.04E-06	4.46E-05	Distal Intergenic	7	25264191	25268105	3915	2	64111	uc003sxo.3	-35212	ENSG00000105954	NPVF	neuropeptide VF precursor
chr12	75872651	75873391	741	*	1.406040908	9.94E-12	2.05E-09	Promoter (1-2kb)	12	75874513	75892500	17988	1	11010	uc009zsb.1	-1122	ENSG00000139278	GLIPR1	GLI pathogenesis related 1
chr7	28722241	28722807	567	*	1.405979047	1.40E-12	4.63E-10	Promoter (2-3kb)	7	28725721	28764776	39056	1	9586	uc011jzr.2	-2914	ENSG00000146592	CREB5	cAMP responsive element binding protein 5
chr20	20640510	20641020	511	*	1.405782481	3.08E-08	1.15E-06	Intron (uc002wrz.3/57186, intron 3 of 39)	20	20370272	20610234	239963	2	57186	uc002wry.3	-30276	ENSG00000188559	RALGAPA2	Ral GTPase activating protein catalytic alpha subunit 2
chr18	42619277	42620128	852	*	1.40538291	4.54E-14	3.74E-11	Intron (uc010dni.3/26040, intron 5 of 5)	18	42550047	42550131	85	2	100422829	uc021uje.1	-69146	ENSG00000265957	MIR4319	microRNA 4319
chr9	72161778	72162370	593	*	1.40509851	5.03E-11	7.31E-09	Intron (uc004ahh.2/320, intron 1 of 12)	9	72042449	72287275	244827	2	320	uc004ahh.2	124905	ENSG00000107282	APBA1	amyloid beta precursor protein binding family A member 1
chr19	24236230	24236806	577	*	1.404960117	2.58E-09	1.61E-07	Intron (uc002nrr.1/uc002nrr.1, intron 4 of 6)	19	24216247	24312654	96408	1	9534	uc010xrk.2	19983	ENSG00000213096	ZNF254	zinc finger protein 254
chr8	19328535	19329104	570	*	1.404741971	9.53E-10	7.35E-08	Intron (uc011kyn.2/55790, intron 4 of 9)	8	19261672	19460056	198385	2	55790	uc011kyn.2	130952	ENSG00000147408	CSGALNACT1	chondroitin sulfate N-acetylgalactosaminyltransferase 1
chr19	33857763	33858252	490	*	1.404549225	1.08E-10	1.33E-08	Distal Intergenic	19	33864575	33873592	9018	1	1054	uc002nup.3	-6323	ENSG00000153879	CEBPG	CCAAT enhancer binding protein gamma
chr14	75646963	75647817	855	*	1.404542526	8.01E-13	3.04E-10	Distal Intergenic	14	75598171	75643349	45179	2	10972	uc010ash.1	-3614	ENSG00000170348	TMED10	transmembrane p24 trafficking protein 10
chr6	161529305	161529973	669	*	1.40451349	1.25E-15	2.56E-12	Exon (uc010kkc.2/4216, exon 22 of 23)	6	161522065	161538417	16353	1	4216	uc003qtq.3	7240	ENSG00000085511	MAP3K4	mitogen-activated protein kinase kinase kinase 4
chr22	19325187	19325679	493	*	1.404445216	6.27E-07	1.26E-05	Intron (uc002zpf.1/7290, intron 24 of 24)	22	19168244	19279239	110996	2	8218	uc011agw.1	-45948	ENSG00000070371	CLTCL1	clathrin heavy chain like 1
chr9	135566605	135567044	440	*	1.404362382	2.17E-11	3.83E-09	Distal Intergenic	9	135533474	135545788	12315	2	64794	uc004cbs.2	-20817	ENSG00000125485	DDX31	DEAD-box helicase 31
chr3	188576569	188577287	719	*	1.404344523	4.23E-10	3.91E-08	Intron (uc011bsg.2/4026, intron 7 of 9)	3	188665003	189041271	376269	1	285386	uc003frv.2	-87716	ENSG00000188001	TPRG1	tumor protein p63 regulated 1
chr8	30827489	30828299	811	*	1.404066006	9.70E-08	2.82E-06	Distal Intergenic	8	30888357	30890317	1961	2	29942	uc003xin.3	62018	ENSG00000172733	PURG	purine rich element binding protein G
chr12	8280537	8281423	887	*	1.403940296	3.45E-13	1.57E-10	Intron (uc001qtz.1/50856, intron 2 of 5)	12	8276228	8291203	14976	1	50856	uc009zgb.1	4309	ENSG00000111729	CLEC4A	C-type lectin domain family 4 member A
chr3	52598806	52599342	537	*	1.403318849	1.11E-09	8.28E-08	Intron (uc003deq.2/55193, intron 22 of 27)	3	52570621	52574586	3966	1	440957	uc003dep.2	28185	ENSG00000168273	SMIM4	small integral membrane protein 4
chr2	31147531	31148025	495	*	1.403053723	1.76E-07	4.54E-06	Exon (uc002rnq.3/79623, exon 14 of 17)	2	30973969	31030311	56343	2	92291	uc002rnp.1	-117220	ENSG00000162949	CAPN13	calpain 13
chr2	102545634	102546120	487	*	1.402799055	1.31E-08	5.80E-07	Distal Intergenic	2	102608306	102641218	32913	1	7850	uc002tbo.2	-62186	ENSG00000115590	IL1R2	interleukin 1 receptor type 2
chr18	11168090	11168765	676	*	1.40235887	1.60E-07	4.19E-06	Distal Intergenic	18	10670244	11148761	478518	2	63895	uc002kos.2	-19329	ENSG00000154864	PIEZO2	piezo type mechanosensitive ion channel component 2
chr5	127529966	127530375	410	*	1.402298509	8.50E-09	4.13E-07	Distal Intergenic	5	127493680	127506787	13108	1	6558	uc003kut.1	36286	ENSG00000064651	SLC12A2	solute carrier family 12 member 2
chr9	3900757	3901466	710	*	1.401953745	1.47E-07	3.93E-06	Promoter (2-3kb)	9	3898646	3901248	2603	1	84850	uc003zia.3	2111	ENSG00000237009	GLIS3-AS1	GLIS3 antisense RNA 1
chr12	24447556	24448217	662	*	1.40185678	8.42E-08	2.53E-06	Intron (uc001rfx.4/6660, intron 3 of 17)	12	24365355	24365429	75	1	100126320	uc021qwc.1	82201	ENSG00000216192	MIR920	microRNA 920
chr15	51607105	51607557	453	*	1.401774856	1.05E-08	4.87E-07	Intron (uc001zyz.4/1588, intron 2 of 10)	15	51534965	51610689	75725	2	1588	uc001zze.2	3132	ENSG00000137869	CYP19A1	cytochrome P450 family 19 subfamily A member 1
chr1	158813006	158813349	344	*	1.401617515	1.06E-08	4.92E-07	Exon (uc001fsz.1/4332, exon 3 of 7)	1	158801168	158819270	18103	1	4332	uc001fsz.1	11838	ENSG00000163563	MNDA	myeloid cell nuclear differentiation antigen
chr8	143403792	143404647	856	*	1.401557334	4.36E-14	3.66E-11	Intron (uc003ywj.3/203062, intron 5 of 12)	8	143293441	143436124	142684	2	203062	uc003ywj.3	31477	ENSG00000171045	TSNARE1	t-SNARE domain containing 1
chr14	98054283	98054683	401	*	1.401457745	1.29E-06	2.25E-05	Distal Intergenic	14	98098984	98152995	54012	2	100129345	uc001yfv.2	98312	ENSG00000197176	LINC02291	long intergenic non-protein coding RNA 2291
chr6	151833256	151834133	878	*	1.401005714	8.00E-10	6.39E-08	Intron (uc003qol.3/80129, intron 1 of 10)	6	151815175	151942328	127154	1	80129	uc003qol.3	18081	ENSG00000120262	CCDC170	coiled-coil domain containing 170
chr7	111470153	111470624	472	*	1.400442612	1.47E-06	2.50E-05	Intron (uc003vfw.3/9732, intron 10 of 35)	7	111366164	111429080	62917	2	9732	uc011kmm.2	-41073	ENSG00000128512	DOCK4	dedicator of cytokinesis 4
chr2	128038641	128039256	616	*	1.400404501	2.89E-10	2.89E-08	Intron (uc002toe.1/2071, intron 3 of 9)	2	128014866	128048469	33604	2	2071	uc002toe.1	9213	ENSG00000163161	ERCC3	ERCC excision repair 3, TFIIH core complex helicase subunit
chr12	59952936	59953731	796	*	1.400048105	5.77E-11	8.16E-09	Distal Intergenic	12	59989821	60183635	193815	1	9194	uc001sqs.4	-36090	ENSG00000118596	SLC16A7	solute carrier family 16 member 7
chr7	22052597	22053536	940	*	1.399961682	6.53E-13	2.65E-10	Distal Intergenic	7	21940517	21985542	45026	2	55536	uc010kul.3	-67055	ENSG00000164649	CDCA7L	cell division cycle associated 7 like
chr5	71680912	71681592	681	*	1.399851098	2.34E-10	2.45E-08	Distal Intergenic	5	71616200	71656038	39839	1	79810	uc003kcd.3	64712	ENSG00000049883	PTCD2	pentatricopeptide repeat domain 2
chr5	118217273	118217915	643	*	1.399504122	4.43E-09	2.48E-07	Intron (uc003ksa.3/285605, intron 4 of 5)	5	118310281	118310362	82	1	100422885	uc021ycv.1	-92366	ENSG00000283498	MIR1244-2	microRNA 1244-2
chr17	28753867	28754655	789	*	1.399346713	2.19E-10	2.33E-08	Exon (uc002hfb.2/1362, exon 7 of 21)	17	28707496	28796675	89180	1	1362	uc010wbp.2	46371	ENSG00000108582	CPD	carboxypeptidase D
chr3	5698095	5698665	571	*	1.398060516	4.43E-07	9.55E-06	Distal Intergenic	3	5291862	5291940	79	2	100616334	uc021wsm.1	-406155	ENSG00000265180	MIR4790	microRNA 4790
chr2	203113321	203113823	503	*	1.397882123	8.94E-10	7.02E-08	Distal Intergenic	2	203070903	203103322	32420	2	7341	uc002uza.1	-9999	ENSG00000116030	SUMO1	small ubiquitin like modifier 1
chr2	20420206	20420706	501	*	1.397701895	1.18E-06	2.10E-05	Promoter (2-3kb)	2	20403723	20423149	19427	2	6382	uc010exw.1	2443	ENSG00000115884	SDC1	syndecan 1
chr1	223627328	223627706	379	*	1.397683108	8.07E-06	9.76E-05	Distal Intergenic	1	223566715	223568812	2098	1	164127	uc001hoa.2	60613	ENSG00000178395	CCDC185	coiled-coil domain containing 185
chr6	37242416	37242955	540	*	1.397573314	3.69E-11	5.81E-09	Intron (uc003onn.3/55633, intron 2 of 12)	6	37185418	37225931	40514	2	221468	uc003onm.4	-16485	ENSG00000172738	TMEM217	transmembrane protein 217
chr10	17080670	17081169	500	*	1.39709728	1.56E-09	1.09E-07	Intron (uc001ioo.3/8029, intron 27 of 66)	10	16865965	17171816	305852	2	8029	uc001ioo.3	90647	ENSG00000107611	CUBN	cubilin
chr5	76449232	76449837	606	*	1.396827883	2.29E-05	0.00022713	Distal Intergenic	5	76506706	76724080	217375	1	8622	uc003kfa.3	-56869	ENSG00000113231	PDE8B	phosphodiesterase 8B
chr3	32649229	32649833	605	*	1.396773939	7.74E-09	3.83E-07	Distal Intergenic	3	32567463	32612366	44904	2	51143	uc011axh.2	-36863	ENSG00000144635	DYNC1LI1	dynein cytoplasmic 1 light intermediate chain 1
chr14	50309951	50310516	566	*	1.396768689	7.14E-12	1.58E-09	Intron (uc010anj.1/9147, intron 4 of 33)	14	50033027	50319539	286513	2	9147	uc010anj.1	9023	ENSG00000165525	NEMF	nuclear export mediator factor
chr19	52253876	52254480	605	*	1.396002829	1.53E-08	6.57E-07	Promoter (<=1kb)	19	52249023	52255150	6128	2	2357	uc002pxq.3	670	ENSG00000171051	FPR1	formyl peptide receptor 1
chr16	25217336	25218182	847	*	1.394994184	2.46E-12	7.16E-10	Distal Intergenic	16	25228285	25240253	11969	1	343	uc002doc.3	-10103	ENSG00000103375	AQP8	aquaporin 8
chr19	10253419	10253866	448	*	1.394816023	1.14E-13	7.16E-11	Promoter (1-2kb)	19	10244022	10255430	11409	2	1786	uc002mnf.3	1564	ENSG00000130816	DNMT1	DNA methyltransferase 1
chr5	98299767	98300291	525	*	1.394693905	2.27E-09	1.47E-07	Distal Intergenic	5	98264838	98266713	1876	1	100289230	uc021ybw.1	34929	NA	LOC100289230	uncharacterized LOC100289230
chr15	45969702	45970320	619	*	1.394667491	1.12E-11	2.24E-09	Intron (uc001zvu.4/58472, intron 7 of 10)	15	45926938	45983492	56555	1	58472	uc001zvv.4	42764	ENSG00000137767	SQOR	sulfide quinone oxidoreductase
chr9	131360051	131360491	441	*	1.394257939	1.01E-11	2.06E-09	Intron (uc011mbg.2/6709, intron 23 of 24)	9	131388670	131390304	1635	1	6709	uc010mye.1	-28179	ENSG00000197694	SPTAN1	spectrin alpha, non-erythrocytic 1
chr10	76229692	76230202	511	*	1.394164707	1.92E-08	7.87E-07	Intron (uc001jwi.3/132, intron 6 of 10)	10	75936247	76469061	532815	1	132	uc010qlc.2	293445	ENSG00000156110	ADK	adenosine kinase
chr5	14600168	14600627	460	*	1.393847634	9.44E-08	2.76E-06	Intron (uc003jfj.3/54491, intron 1 of 7)	5	14581891	14616287	34397	1	54491	uc003jfj.3	18277	ENSG00000145569	OTULINL	OTU deubiquitinase with linear linkage specificity like
chr8	37588761	37589551	791	*	1.393797446	1.37E-13	8.15E-11	Intron (uc003xka.1/uc003xka.1, intron 2 of 2)	8	37594097	37604071	9975	1	11160	uc003xkc.4	-4546	ENSG00000147475	ERLIN2	ER lipid raft associated 2
chr9	5144224	5144573	350	*	1.393693268	1.02E-07	2.92E-06	Distal Intergenic	9	5163863	5185618	21756	2	11172	uc003zix.3	41045	ENSG00000120210	INSL6	insulin like 6
chr11	118081684	118082618	935	*	1.393636333	2.35E-12	6.92E-10	Promoter (1-2kb)	11	118064442	118083773	19332	2	120425	uc001psh.2	1155	ENSG00000160593	JAML	junction adhesion molecule like
chr8	67909161	67910021	861	*	1.393585834	8.90E-10	7.00E-08	Intron (uc003xxc.3/286187, intron 5 of 5)	8	67900367	67940786	40420	2	286187	uc003xxc.3	30765	ENSG00000178125	PPP1R42	protein phosphatase 1 regulatory subunit 42
chr7	141706109	141707005	897	*	1.393368475	2.18E-08	8.78E-07	Intron (uc003vwy.3/8972, intron 2 of 47)	7	141695679	141806547	110869	1	8972	uc003vwy.3	10430	ENSG00000257335	MGAM	maltase-glucoamylase
chr7	25386664	25387153	490	*	1.392980402	2.24E-08	8.92E-07	Distal Intergenic	7	25264191	25268105	3915	2	64111	uc003sxo.3	-118559	ENSG00000105954	NPVF	neuropeptide VF precursor
chr12	68664858	68665665	808	*	1.392849068	1.18E-11	2.33E-09	Distal Intergenic	12	68642025	68647385	5361	2	50616	uc010stb.1	-17473	ENSG00000127318	IL22	interleukin 22
chr1	158532474	158533451	978	*	1.392827585	1.21E-09	8.85E-08	Promoter (<=1kb)	1	158532441	158533394	954	2	128366	uc010pim.2	0	ENSG00000186440	OR6P1	olfactory receptor family 6 subfamily P member 1
chr2	232834845	232835248	404	*	1.392770349	6.20E-09	3.20E-07	Intron (uc002vsm.4/129563, intron 1 of 20)	2	232826293	233208678	382386	1	129563	uc031rrt.1	8552	ENSG00000144535	DIS3L2	DIS3 like 3'-5' exoribonuclease 2
chr18	22126863	22127637	775	*	1.392708601	4.24E-13	1.80E-10	Distal Intergenic	18	22208146	22242162	34017	1	729950	uc002kvj.1	-80509	ENSG00000265485	LINC01915	long intergenic non-protein coding RNA 1915
chr5	127466501	127467176	676	*	1.392069088	9.88E-10	7.57E-08	Exon (uc003kus.3/6558, exon 5 of 27)	5	127493680	127506787	13108	1	6558	uc003kut.1	-26504	ENSG00000064651	SLC12A2	solute carrier family 12 member 2
chr6	49743616	49744137	522	*	1.391670203	1.19E-09	8.76E-08	Distal Intergenic	6	49753364	49755053	1690	2	5232	uc003ozu.3	10916	ENSG00000170950	PGK2	phosphoglycerate kinase 2
chr10	76564469	76565232	764	*	1.391656652	8.86E-11	1.15E-08	Distal Intergenic	10	76586171	76792380	206210	1	23522	uc001jwm.2	-20939	ENSG00000156650	KAT6B	lysine acetyltransferase 6B
chr1	32106254	32106950	697	*	1.391159178	1.72E-10	1.92E-08	Intron (uc021okp.1/553115, intron 1 of 4)	1	32095463	32110218	14756	2	553115	uc021okp.1	3268	ENSG00000162517	PEF1	penta-EF-hand domain containing 1
chr8	102606433	102606970	538	*	1.390917331	8.50E-07	1.62E-05	Intron (uc010mbu.3/79977, intron 7 of 15)	8	102504668	102681952	177285	1	79977	uc010mbu.3	101765	ENSG00000083307	GRHL2	grainyhead like transcription factor 2
chr2	68334802	68335588	787	*	1.390870353	2.37E-09	1.52E-07	Distal Intergenic	2	68269332	68290159	20828	2	10438	uc021viu.1	-44643	ENSG00000197223	C1D	C1D nuclear receptor corepressor
chr10	28309414	28309991	578	*	1.390554743	5.00E-08	1.68E-06	Distal Intergenic	10	28101097	28287977	186881	2	55130	uc001itz.3	-21437	ENSG00000169126	ARMC4	armadillo repeat containing 4
chr20	34217614	34218524	911	*	1.390434475	2.04E-11	3.63E-09	3' UTR	20	34203885	34208965	5081	1	6676	uc010zvi.1	13729	ENSG00000061656	SPAG4	sperm associated antigen 4
chr4	184820335	184820940	606	*	1.390152163	6.13E-10	5.18E-08	Distal Intergenic	4	184826509	184938875	112367	1	56977	uc003ivz.1	-5569	ENSG00000173320	STOX2	storkhead box 2
chr8	6092055	6092782	728	*	1.389932468	5.55E-08	1.82E-06	Distal Intergenic	8	6261077	6264069	2993	2	100287015	uc003wqf.3	171287	ENSG00000246089	LOC100287015	uncharacterized LOC100287015
chr9	72335955	72336743	789	*	1.389838421	2.97E-10	2.96E-08	Intron (uc004ahj.4/375743, intron 6 of 7)	9	72324438	72374876	50439	2	375743	uc004ahj.4	38133	ENSG00000188647	PTAR1	protein prenyltransferase alpha subunit repeat containing 1
chr7	21973173	21974081	909	*	1.389735204	7.82E-08	2.38E-06	Intron (uc003sve.4/55536, intron 2 of 10)	7	21940517	21985542	45026	2	55536	uc003sve.4	11461	ENSG00000164649	CDCA7L	cell division cycle associated 7 like
chr1	183859092	183859537	446	*	1.389521788	2.12E-07	5.27E-06	Intron (uc010pof.1/23179, intron 5 of 11)	1	183904966	183915752	10787	2	23127	uc001gqp.3	56215	ENSG00000198756	COLGALT2	collagen beta(1-O)galactosyltransferase 2
chr13	45217286	45218055	770	*	1.38935207	4.04E-12	1.04E-09	Distal Intergenic	13	45006279	45150701	144423	2	8848	uc001uzo.2	-66585	ENSG00000102804	TSC22D1	TSC22 domain family member 1
chr7	104601889	104602744	856	*	1.389091735	1.74E-18	1.81E-14	Exon (uc003vci.3/uc003vci.3, exon 2 of 2)	7	104622194	104631612	9419	2	100216546	uc003vcj.2	28868	NA	LINC01004	long intergenic non-protein coding RNA 1004
chr2	201500297	201501268	972	*	1.388876422	1.44E-12	4.73E-10	Intron (uc002uvx.3/316, intron 21 of 34)	2	201473943	201536217	62275	1	316	uc010zhf.2	26354	ENSG00000138356	AOX1	aldehyde oxidase 1
chr10	102095619	102096078	460	*	1.38872932	3.77E-10	3.56E-08	Distal Intergenic	10	102047903	102090243	42341	2	9033	uc009xwm.1	-5376	ENSG00000107593	PKD2L1	polycystin 2 like 1, transient receptor potential cation channel
chr12	59805025	59805795	771	*	1.388578188	2.41E-08	9.44E-07	Distal Intergenic	12	59989821	60183635	193815	1	9194	uc001sqs.4	-184026	ENSG00000118596	SLC16A7	solute carrier family 16 member 7
chr7	127239207	127239796	590	*	1.388565983	1.86E-10	2.05E-08	Exon (uc011koh.1/29999, exon 6 of 7)	7	127233689	127241851	8163	1	29999	uc010llc.2	5518	ENSG00000106328	FSCN3	fascin actin-bundling protein 3
chr5	153819728	153820628	901	*	1.388396425	3.12E-12	8.67E-10	Intron (uc003lvi.3/386627, intron 2 of 2)	5	153769329	153825382	56054	2	386627	uc003lvi.3	4754	ENSG00000245275	SAP30L-AS1	SAP30L antisense RNA 1 (head to head)
chr15	58615097	58615624	528	*	1.388351826	4.46E-11	6.70E-09	Distal Intergenic	15	58245622	58571462	325841	2	8854	uc010ugw.2	-43635	ENSG00000128918	ALDH1A2	aldehyde dehydrogenase 1 family member A2
chr1	38046948	38047633	686	*	1.387899471	8.23E-10	6.53E-08	Intron (uc001cbk.3/29889, intron 8 of 15)	1	38032413	38061586	29174	2	29889	uc001cbk.3	13953	ENSG00000134697	GNL2	G protein nucleolar 2
chr12	14766644	14767259	616	*	1.387715097	3.10E-10	3.04E-08	Intron (uc001rcd.3/2984, intron 26 of 26)	12	14656597	14720791	64195	2	79887	uc001rcc.1	-45853	ENSG00000121316	PLBD1	phospholipase B domain containing 1
chr2	31324605	31324973	369	*	1.387637409	9.51E-07	1.77E-05	Intron (uc002rnq.3/79623, intron 3 of 16)	2	31133331	31352506	219176	2	79623	uc002rnq.3	27533	ENSG00000158089	GALNT14	polypeptide N-acetylgalactosaminyltransferase 14
chr2	99763207	99763582	376	*	1.387551215	2.60E-10	2.67E-08	Intron (uc002szk.3/150590, intron 2 of 3)	2	99758185	99939196	181012	1	51263	uc002szl.1	5022	ENSG00000185414	MRPL30	mitochondrial ribosomal protein L30
chr8	61021704	61022587	884	*	1.387211134	3.13E-12	8.67E-10	Distal Intergenic	8	61101423	61193954	92532	2	767	uc003xtz.1	171367	ENSG00000178538	CA8	carbonic anhydrase 8
chr1	205094394	205095115	722	*	1.386981453	1.63E-10	1.83E-08	Distal Intergenic	1	205055270	205091150	35881	2	5929	uc010pre.2	-3244	ENSG00000117222	RBBP5	RB binding protein 5, histone lysine methyltransferase complex subunit
chr5	17260529	17260933	405	*	1.38666324	7.04E-12	1.56E-09	Intron (uc031siz.1/10409, intron 1 of 1)	5	17217670	17276954	59285	1	10409	uc003jfx.4	42859	ENSG00000176788	BASP1	brain abundant membrane attached signal protein 1
chr11	47651207	47651894	688	*	1.38641379	1.79E-11	3.24E-09	Intron (uc010rho.2/23788, intron 8 of 12)	11	47638858	47664206	25349	2	23788	uc010rho.2	12312	ENSG00000109919	MTCH2	mitochondrial carrier 2
chr20	30365193	30365626	434	*	1.385309683	1.45E-11	2.74E-09	Exon (uc002wwp.1/22974, exon 9 of 18)	20	30326904	30389603	62700	1	22974	uc010gdv.1	38289	ENSG00000088325	TPX2	TPX2 microtubule nucleation factor
chr6	107144900	107145415	516	*	1.385300837	1.25E-08	5.60E-07	Distal Intergenic	6	107165327	107193879	28553	2	100422737	uc003prn.1	48464	ENSG00000235142	LINC02532	long intergenic non-protein coding RNA 2532
chr9	96540528	96541490	963	*	1.385292866	0.000687802	0.003469509	Distal Intergenic	9	96581639	96581703	65	1	100422927	uc022bkd.1	-40149	ENSG00000265347	MIR4291	microRNA 4291
chr8	19687089	19687522	434	*	1.385019778	1.19E-10	1.44E-08	Intron (uc003wzj.3/55174, intron 9 of 16)	8	19674918	19709586	34669	1	55174	uc022asn.1	12171	ENSG00000104613	INTS10	integrator complex subunit 10
chr1	55525538	55526051	514	*	1.384477473	3.66E-12	9.70E-10	Intron (uc001cyf.2/255738, intron 10 of 11)	1	55505895	55530526	24632	1	255738	uc010oom.2	19643	ENSG00000169174	PCSK9	proprotein convertase subtilisin/kexin type 9
chr5	162919796	162920573	778	*	1.384400588	4.86E-09	2.65E-07	Exon (uc003lzi.3/uc003lzi.3, exon 2 of 4)	5	162930070	162946359	16290	1	27430	uc003lzj.4	-9497	ENSG00000038274	MAT2B	methionine adenosyltransferase 2B
chr15	56831081	56831823	743	*	1.383912615	1.24E-07	3.43E-06	Distal Intergenic	15	56720929	56757335	36407	2	55329	uc002adr.2	-73746	ENSG00000138587	MNS1	meiosis specific nuclear structural 1
chr3	138903166	138903986	821	*	1.383847731	7.20E-07	1.42E-05	Distal Intergenic	3	138951834	138952364	531	2	140464	uc011bmu.2	48378	ENSG00000281473	PISRT1	PISRT1 lncRNA
chr17	9788784	9789268	485	*	1.383827075	3.73E-05	0.000335147	Intron (uc002gmd.1/9340, intron 11 of 12)	17	9801027	9808684	7658	2	5957	uc002gme.1	19416	ENSG00000109047	RCVRN	recoverin
chr7	36159449	36160280	832	*	1.383532166	1.85E-12	5.72E-10	Distal Intergenic	7	36192836	36341152	148317	1	80820	uc003tfa.3	-32556	ENSG00000122547	EEPD1	endonuclease/exonuclease/phosphatase family domain containing 1
chr3	60731801	60732637	837	*	1.383506242	2.99E-10	2.96E-08	Intron (uc003dkx.4/2272, intron 4 of 9)	3	59735036	61237133	1502098	2	2272	uc003dkx.4	504496	ENSG00000189283	FHIT	fragile histidine triad diadenosine triphosphatase
chr5	79808269	79808936	668	*	1.38341326	3.20E-08	1.19E-06	Intron (uc003kgv.2/167555, intron 2 of 5)	5	79783800	79838382	54583	1	167555	uc010jal.2	24469	ENSG00000152380	FAM151B	family with sequence similarity 151 member B
chr19	42096433	42097318	886	*	1.383319471	1.29E-06	2.25E-05	Distal Intergenic	19	42082531	42093197	10667	1	90273	uc002org.4	13902	ENSG00000007129	CEACAM21	CEA cell adhesion molecule 21
chr8	41273537	41274020	484	*	1.383308205	1.53E-06	2.57E-05	Distal Intergenic	8	41348081	41368499	20419	1	51125	uc003xnu.3	-74061	ENSG00000147533	GOLGA7	golgin A7
chr4	25309857	25310832	976	*	1.383213655	1.02E-13	6.55E-11	Distal Intergenic	4	25314396	25372005	57610	1	29063	uc003grl.4	-3564	ENSG00000168228	ZCCHC4	zinc finger CCHC-type containing 4
chr4	91357842	91358304	463	*	1.382787524	1.17E-06	2.09E-05	Intron (uc010ikv.2/401145, intron 4 of 9)	4	91156182	91703154	546973	1	401145	uc003hsw.3	201660	ENSG00000184305	CCSER1	coiled-coil serine rich protein 1
chr20	33275527	33275956	430	*	1.382704486	2.93E-09	1.78E-07	Distal Intergenic	20	33173241	33265089	91849	2	128869	uc010gev.1	-10438	ENSG00000101464	PIGU	phosphatidylinositol glycan anchor biosynthesis class U
chr1	94335226	94335607	382	*	1.382653226	2.75E-08	1.05E-06	3' UTR	1	94335014	94344762	9749	2	30836	uc001dqf.3	9155	ENSG00000067334	DNTTIP2	deoxynucleotidyltransferase terminal interacting protein 2
chr4	120284458	120285071	614	*	1.382532235	2.47E-07	5.99E-06	Distal Intergenic	4	120238405	120243316	4912	2	2169	uc003icw.3	-41142	ENSG00000145384	FABP2	fatty acid binding protein 2
chr9	85802622	85803065	444	*	1.382392394	6.39E-07	1.28E-05	Distal Intergenic	9	85857905	85882202	24298	2	257019	uc004amq.1	79137	ENSG00000172159	FRMD3	FERM domain containing 3
chr9	81808052	81808837	786	*	1.381985464	3.80E-10	3.59E-08	Distal Intergenic	9	82186878	82341656	154779	1	7091	uc004alc.3	-378041	ENSG00000106829	TLE4	TLE family member 4, transcriptional corepressor
chr20	52055147	52055563	417	*	1.381680231	2.82E-07	6.67E-06	Intron (uc002xwo.3/128553, intron 2 of 2)	20	52183610	52199707	16098	2	7764	uc002xwq.4	144144	ENSG00000171940	ZNF217	zinc finger protein 217
chr10	114209262	114209960	699	*	1.38156667	3.37E-13	1.54E-10	Promoter (1-2kb)	10	114194055	114207306	13252	2	64429	uc009xya.1	-1956	ENSG00000023041	ZDHHC6	zinc finger DHHC-type containing 6
chr10	91352755	91353238	484	*	1.381562369	7.22E-09	3.63E-07	Promoter (<=1kb)	10	91352504	91352584	81	2	406901	uc001kgq.2	-171	ENSG00000198997	MIR107	microRNA 107
chr2	70653037	70653767	731	*	1.381248427	2.43E-11	4.18E-09	Distal Intergenic	2	70523108	70529220	6113	2	84908	uc010fdp.3	-123817	ENSG00000035141	FAM136A	family with sequence similarity 136 member A
chr6	158543394	158544101	708	*	1.380988546	2.36E-09	1.51E-07	Intron (uc003qrb.2/84947, intron 11 of 17)	6	158566952	158580331	13380	2	84947	uc031sqr.1	36230	ENSG00000122335	SERAC1	serine active site containing 1
chr4	70608211	70609187	977	*	1.380845728	9.33E-10	7.25E-08	Intron (uc003hen.3/27284, intron 4 of 7)	4	70592686	70626430	33745	2	27284	uc003hen.3	17243	ENSG00000173597	SULT1B1	sulfotransferase family 1B member 1
chr5	95631056	95631642	587	*	1.380806849	1.05E-11	2.13E-09	Distal Intergenic	5	95726040	95748689	22650	2	5122	uc010jbi.2	117047	ENSG00000175426	PCSK1	proprotein convertase subtilisin/kexin type 1
chr2	101667583	101668261	679	*	1.380552138	2.26E-08	8.99E-07	Intron (uc002tau.4/11138, intron 2 of 17)	2	101623690	101676001	52312	2	11138	uc002tau.4	7740	ENSG00000204634	TBC1D8	TBC1 domain family member 8
chr20	60562515	60562912	398	*	1.380509111	8.21E-12	1.77E-09	Intron (uc002ybs.3/6874, intron 14 of 14)	20	60528602	60528718	117	2	100302168	uc021wfv.1	-33797	ENSG00000284193	MIR1257	microRNA 1257
chr8	102658875	102659495	621	*	1.380337854	1.05E-11	2.12E-09	Intron (uc010mbu.3/79977, intron 13 of 15)	8	102698770	102803439	104670	2	83988	uc003yke.3	143944	ENSG00000104490	NCALD	neurocalcin delta
chr12	108923681	108924374	694	*	1.380306469	1.33E-17	8.80E-14	Exon (uc001tmy.1/9733, exon 8 of 12)	12	108915991	108935773	19783	2	9733	uc001tmy.1	11399	ENSG00000075856	SART3	spliceosome associated factor 3, U4/U6 recycling protein
chr1	92007776	92008433	658	*	1.38008417	6.05E-09	3.16E-07	Distal Intergenic	1	91980376	91991321	10946	1	8317	uc009wdd.3	27400	ENSG00000097046	CDC7	cell division cycle 7
chr20	16424995	16425933	939	*	1.379927769	3.54E-13	1.59E-10	Intron (uc002wpg.2/55614, intron 12 of 25)	20	16252749	16360808	108060	2	55614	uc002wpf.1	-64187	ENSG00000089177	KIF16B	kinesin family member 16B
chr4	187179424	187180347	924	*	1.379326522	1.30E-10	1.53E-08	3' UTR	4	187187118	187196051	8934	1	2160	uc003iyz.3	-6771	ENSG00000088926	F11	coagulation factor XI
chr1	92047668	92048513	846	*	1.379289427	1.45E-10	1.68E-08	Distal Intergenic	1	91980376	91991321	10946	1	8317	uc009wdd.3	67292	ENSG00000097046	CDC7	cell division cycle 7
chr3	131674376	131675006	631	*	1.379232144	5.26E-09	2.81E-07	Intron (uc003eok.3/131034, intron 1 of 15)	3	131704699	131704775	77	2	100847040	uc031sbt.1	29769	ENSG00000265859	MIR5704	microRNA 5704
chr16	84349557	84349962	406	*	1.379086913	1.71E-10	1.91E-08	Intron (uc002fhv.3/58189, intron 2 of 6)	16	84328401	84363450	35050	1	58189	uc002fhw.3	21156	ENSG00000103175	WFDC1	WAP four-disulfide core domain 1
chr18	71895001	71895628	628	*	1.378894166	2.06E-12	6.24E-10	Distal Intergenic	18	71920527	71959251	38725	2	1528	uc002llh.3	63623	ENSG00000166347	CYB5A	cytochrome b5 type A
chr3	53014186	53014608	423	*	1.378500733	1.13E-07	3.19E-06	Intron (uc003dgh.3/51460, intron 1 of 20)	3	52937583	52977609	40027	2	51460	uc010hmr.3	-36577	ENSG00000163935	SFMBT1	Scm like with four mbt domains 1
chr2	209215242	209215770	529	*	1.37822558	6.53E-12	1.47E-09	Exon (uc002vcz.3/200576, exon 37 of 42)	2	209224569	209359231	134663	1	5746	uc010zjb.2	-8799	ENSG00000144407	PTH2R	parathyroid hormone 2 receptor
chr6	55965416	55966022	607	*	1.378148838	7.20E-07	1.42E-05	Intron (uc010jzz.3/81578, intron 4 of 16)	6	55921388	55956459	35072	2	81578	uc003pcr.3	-8957	ENSG00000124749	COL21A1	collagen type XXI alpha 1 chain
chr10	63676262	63677011	750	*	1.37800077	2.83E-13	1.38E-10	Intron (uc010qil.2/84159, intron 2 of 4)	10	63661013	63856707	195695	1	84159	uc001jlt.2	15249	ENSG00000150347	ARID5B	AT-rich interaction domain 5B
chr2	144044118	144044708	591	*	1.377701033	1.24E-05	0.000138257	Intron (uc010zbl.1/55843, intron 6 of 7)	2	144193163	144525921	332759	1	55843	uc002tvn.3	-148455	ENSG00000075884	ARHGAP15	Rho GTPase activating protein 15
chr6	166159113	166159587	475	*	1.377572104	4.56E-08	1.56E-06	Distal Intergenic	6	165740776	166075588	334813	2	10846	uc003quo.3	-83525	ENSG00000112541	PDE10A	phosphodiesterase 10A
chr2	101668784	101669193	410	*	1.377546703	2.49E-07	6.03E-06	Intron (uc002tau.4/11138, intron 2 of 17)	2	101623690	101676001	52312	2	11138	uc002tau.4	6808	ENSG00000204634	TBC1D8	TBC1 domain family member 8
chr18	61659594	61660292	699	*	1.377429167	6.96E-09	3.53E-07	Distal Intergenic	18	61637263	61656608	19346	1	5271	uc010xex.2	22331	ENSG00000166401	SERPINB8	serpin family B member 8
chr1	185406053	185406517	465	*	1.377090338	1.83E-06	2.97E-05	Distal Intergenic	1	185292979	185304171	11193	2	100288079	uc001grn.4	-101882	ENSG00000261024	GS1-279B7.1	microtubule associated protein 1 light chain 3 beta pseudogene
chr20	1710158	1710545	388	*	1.376947199	2.16E-07	5.35E-06	Distal Intergenic	20	1754011	1760392	6382	2	100289473	uc021vzr.1	49847	ENSG00000232528	LOC100289473	cytoskeleton associated protein 2-like pseudogene
chr10	88116128	88116735	608	*	1.376812799	7.48E-10	6.08E-08	Intron (uc001kdl.1/2894, intron 2 of 15)	10	87359312	88126250	766939	2	2894	uc001kdl.1	9515	ENSG00000182771	GRID1	glutamate ionotropic receptor delta type subunit 1
chr2	198359289	198359663	375	*	1.376321707	3.06E-11	5.02E-09	5' UTR	2	198351308	198364640	13333	2	3329	uc002uui.3	4977	ENSG00000144381	HSPD1	heat shock protein family D (Hsp60) member 1
chr3	169926969	169927587	619	*	1.376132768	2.61E-09	1.63E-07	Distal Intergenic	3	169940220	170023770	83551	1	5584	uc003fgs.2	-12633	ENSG00000163558	PRKCI	protein kinase C iota
chr1	35462713	35463519	807	*	1.376058406	1.83E-09	1.24E-07	Intron (uc001byf.1/9204, intron 14 of 15)	1	35451766	35469606	17841	2	9204	uc021olg.1	6087	ENSG00000163867	ZMYM6	zinc finger MYM-type containing 6
chr6	28239733	28240097	365	*	1.375959177	1.01E-06	1.87E-05	5' UTR	6	28235137	28245980	10844	1	7741	uc011dlg.2	4596	ENSG00000197062	ZSCAN26	zinc finger and SCAN domain containing 26
chr3	157978214	157978567	354	*	1.375166994	2.34E-09	1.50E-07	Intron (uc011bou.2/51319, intron 3 of 6)	3	157827841	158262624	434784	1	51319	uc003fbv.4	150373	ENSG00000174891	RSRC1	arginine and serine rich coiled-coil 1
chr5	142379224	142379897	674	*	1.374774603	2.33E-08	9.22E-07	Intron (uc003lmt.3/23092, intron 11 of 22)	5	142239170	142248475	9306	2	100874239	uc003lmv.3	-130749	ENSG00000226272	ARHGAP26-AS1	ARHGAP26 antisense RNA 1
chr3	75291166	75291620	455	*	1.37463399	4.95E-05	0.000419888	Distal Intergenic	3	75263627	75263699	73	1	100616394	uc031sao.1	27539	ENSG00000284252	MIR4444-1	microRNA 4444-1
chr6	88318029	88318392	364	*	1.374628568	4.34E-06	5.91E-05	Intron (uc011dzl.2/23595, intron 6 of 14)	6	88299785	88377172	77388	1	23595	uc011dzp.2	18244	ENSG00000135336	ORC3	origin recognition complex subunit 3
chr11	122107488	122108322	835	*	1.374380644	6.59E-11	9.05E-09	Intron (uc009zbb.1/399959, intron 3 of 3)	11	121959811	122073770	113960	2	399959	uc009zba.2	-33718	ENSG00000255248	MIR100HG	mir-100-let-7a-2-mir-125b-1 cluster host gene
chr20	13793797	13794643	847	*	1.374102279	6.14E-16	1.65E-12	Intron (uc002wom.3/79133, intron 8 of 10)	20	13765672	13799067	33396	1	79133	uc002woo.3	28125	ENSG00000101247	NDUFAF5	NADH:ubiquinone oxidoreductase complex assembly factor 5
chr9	2105352	2105890	539	*	1.373561518	3.12E-11	5.08E-09	Intron (uc003zhc.3/6595, intron 23 of 33)	9	2158452	2193623	35172	1	6595	uc011llw.2	-52562	ENSG00000080503	SMARCA2	SWI/SNF related, matrix associated, actin dependent regulator of chromatin, subfamily a, member 2
chr20	52853471	52854087	617	*	1.373488049	4.37E-07	9.46E-06	Distal Intergenic	20	52824502	52836492	11991	1	5203	uc002xwx.3	28969	ENSG00000101132	PFDN4	prefoldin subunit 4
chr1	233315562	233316122	561	*	1.373378549	3.28E-05	0.000303068	Intron (uc001hvm.2/80003, intron 2 of 19)	1	233119882	233336010	216129	2	80003	uc001hvm.2	19888	ENSG00000135749	PCNX2	pecanex 2
chr12	115258428	115258972	545	*	1.373339274	4.84E-06	6.46E-05	Distal Intergenic	12	115117761	115121969	4209	2	6926	uc010syw.1	-136459	ENSG00000135111	TBX3	T-box transcription factor 3
chr5	158586402	158586827	426	*	1.373323947	7.62E-08	2.33E-06	Exon (uc021ygv.1/uc021ygv.1, exon 1 of 1)	5	158584417	158634656	50240	2	153830	uc011ddy.2	47829	ENSG00000145860	RNF145	ring finger protein 145
chr15	49570910	49571419	510	*	1.373225	1.12E-11	2.24E-09	Intron (uc001zxi.1/2585, intron 5 of 9)	15	49462443	49622002	159560	1	2585	uc010ufc.1	108467	ENSG00000156958	GALK2	galactokinase 2
chr2	208152601	208153022	422	*	1.37248191	2.84E-09	1.74E-07	Distal Intergenic	2	207938862	208031970	93109	2	8609	uc031rrb.1	-120631	ENSG00000118263	KLF7	Kruppel like factor 7
chr19	31575991	31576417	427	*	1.372457775	3.24E-06	4.68E-05	Distal Intergenic	19	31640783	31641311	529	1	94023	uc010xrm.2	-64366	NA	NA	NA
chr19	18021533	18022234	702	*	1.372428566	4.39E-10	4.02E-08	Distal Intergenic	19	18043824	18054794	10971	1	115098	uc010xpz.2	-21590	ENSG00000007080	CCDC124	coiled-coil domain containing 124
chr3	184685356	184685788	433	*	1.372315373	2.62E-08	1.01E-06	Intron (uc003fpb.1/23355, intron 38 of 46)	3	184603757	184770402	166646	1	23355	uc010hye.1	81599	ENSG00000156931	VPS8	VPS8 subunit of CORVET complex
chr3	75296130	75296681	552	*	1.372312573	5.88E-06	7.57E-05	Distal Intergenic	3	75263627	75263699	73	1	100616394	uc031sao.1	32503	ENSG00000284252	MIR4444-1	microRNA 4444-1
chr16	67160557	67161198	642	*	1.372286884	1.73E-11	3.16E-09	Intron (uc002erc.3/80262, intron 4 of 16)	16	67153998	67170211	16214	1	80262	uc002ere.1	6559	ENSG00000125149	C16orf70	chromosome 16 open reading frame 70
chr20	2068050	2068647	598	*	1.37195988	4.40E-05	0.000383811	Distal Intergenic	20	2082528	2129198	46671	1	140901	uc002wfw.4	-13881	ENSG00000125834	STK35	serine/threonine kinase 35
chr7	40409411	40409929	519	*	1.37184738	1.12E-06	2.02E-05	Intron (uc003thn.2/79783, intron 9 of 13)	7	40174575	40900366	725792	1	79783	uc022acd.1	234836	ENSG00000175600	SUGCT	succinyl-CoA:glutarate-CoA transferase
chr17	68178300	68178674	375	*	1.371538444	3.80E-06	5.33E-05	Distal Intergenic	17	68165676	68176183	10508	1	3759	uc002jir.3	12624	ENSG00000123700	KCNJ2	potassium inwardly rectifying channel subfamily J member 2
chr10	97478794	97479605	812	*	1.371499682	1.28E-07	3.51E-06	Intron (uc001kle.1/953, intron 1 of 5)	10	97471536	97637023	165488	1	953	uc001kli.4	7258	ENSG00000138185	ENTPD1	ectonucleoside triphosphate diphosphohydrolase 1
chr15	88260316	88260982	667	*	1.370457378	2.39E-07	5.83E-06	Distal Intergenic	15	88120160	88122917	2758	1	145978	uc002bmc.1	140156	ENSG00000259527	LINC00052	long intergenic non-protein coding RNA 52
chr10	104984764	104985471	708	*	1.370324989	3.53E-09	2.07E-07	Intron (uc001kwr.3/uc001kwr.3, intron 1 of 1)	10	105005644	105007773	2130	1	729020	uc009xxi.2	-20173	ENSG00000235376	RPEL1	ribulose-5-phosphate-3-epimerase like 1
chr14	99524876	99525332	457	*	1.37009698	0.004071889	0.014341862	Distal Intergenic	14	99635625	99737822	102198	2	64919	uc001yga.3	212490	ENSG00000127152	BCL11B	BAF chromatin remodeling complex subunit BCL11B
chr8	133730440	133730972	533	*	1.369708725	3.52E-07	7.97E-06	Intron (uc003ytm.2/137835, intron 3 of 5)	8	133722192	133759360	37169	2	137835	uc003ytm.2	28388	ENSG00000165071	TMEM71	transmembrane protein 71
chr1	147101599	147102178	580	*	1.36960602	3.71E-10	3.52E-08	Distal Intergenic	1	147083377	147096757	13381	1	607	uc010ozr.1	18222	ENSG00000116128	BCL9	BCL9 transcription coactivator
chr15	80956479	80956974	496	*	1.369511498	1.64E-08	6.94E-07	Distal Intergenic	15	80987652	81047962	60311	1	58489	uc002bft.3	-30678	ENSG00000136379	ABHD17C	abhydrolase domain containing 17C
chr10	15267366	15267924	559	*	1.369494907	1.73E-08	7.21E-07	Intron (uc001iob.3/221061, intron 5 of 7)	10	15147771	15210695	62925	2	9397	uc001ioa.1	-56671	ENSG00000152465	NMT2	N-myristoyltransferase 2
chr10	129054631	129055302	672	*	1.369294792	4.24E-10	3.91E-08	Intron (uc001ljt.3/1793, intron 28 of 51)	10	128933690	128994422	60733	2	642938	uc001ljv.1	-60209	ENSG00000188916	INSYN2A	inhibitory synaptic factor 2A
chr10	46218978	46219916	939	*	1.36921616	2.64E-09	1.64E-07	Promoter (2-3kb)	10	46222648	46274583	51936	1	253725	uc001jcs.2	-2732	ENSG00000172661	WASHC2C	WASH complex subunit 2C
chr14	98106107	98106667	561	*	1.36916605	6.40E-08	2.05E-06	Intron (uc001yfv.2/100129345, intron 3 of 3)	14	98098984	98152995	54012	2	100129345	uc001yfv.2	46328	ENSG00000197176	LINC02291	long intergenic non-protein coding RNA 2291
chr8	111687149	111687752	604	*	1.369078905	2.65E-05	0.000255931	Distal Intergenic	8	110979233	110988076	8844	2	27012	uc010mcw.3	-699073	ENSG00000164794	KCNV1	potassium voltage-gated channel modifier subfamily V member 1
chr20	18023131	18023790	660	*	1.368680657	4.16E-08	1.45E-06	Intron (uc002wqi.1/58495, intron 2 of 3)	20	18004796	18038521	33726	2	58495	uc002wqi.1	14731	ENSG00000125850	OVOL2	ovo like zinc finger 2
chr12	77162701	77163179	479	*	1.368621434	5.57E-11	7.96E-09	Intron (uc001syi.1/23390, intron 1 of 7)	12	77157854	77247474	89621	1	23390	uc001syk.1	4847	ENSG00000186908	ZDHHC17	zinc finger DHHC-type containing 17
chr12	104452550	104452957	408	*	1.368308888	3.74E-08	1.34E-06	Intron (uc001tki.1/83468, intron 1 of 10)	12	104382765	104457961	75197	2	83468	uc001tki.1	5004	ENSG00000120820	GLT8D2	glycosyltransferase 8 domain containing 2
chr12	129341270	129341961	692	*	1.368185625	4.82E-06	6.44E-05	Intron (uc001uhx.1/144423, intron 1 of 7)	12	129338081	129469509	131429	1	144423	uc001uhy.1	3189	ENSG00000151948	GLT1D1	glycosyltransferase 1 domain containing 1
chr14	36181751	36182180	430	*	1.367933009	2.71E-10	2.75E-08	Intron (uc001wti.3/253959, intron 16 of 40)	14	36007558	36142228	134671	2	253959	uc010amp.3	-39523	ENSG00000174373	RALGAPA1	Ral GTPase activating protein catalytic alpha subunit 1
chr2	231564578	231565280	703	*	1.367910215	3.42E-12	9.23E-10	Promoter (<=1kb)	2	231555636	231565244	9609	2	151475	uc002vqw.1	0	ENSG00000226125	LINC01907	long intergenic non-protein coding RNA 1907
chr17	8833762	8834457	696	*	1.367817857	1.25E-09	9.05E-08	Intron (uc002glu.4/23533, intron 1 of 17)	17	8782233	8815834	33602	2	23533	uc002glt.3	-17928	ENSG00000141506	PIK3R5	phosphoinositide-3-kinase regulatory subunit 5
chr17	68316626	68317401	776	*	1.367771236	1.13E-09	8.44E-08	Distal Intergenic	17	68165676	68176183	10508	1	3759	uc002jir.3	150950	ENSG00000123700	KCNJ2	potassium inwardly rectifying channel subfamily J member 2
chr6	97541305	97541820	516	*	1.36725114	3.08E-06	4.51E-05	Intron (uc003poy.3/114792, intron 6 of 6)	6	97458076	97588630	130555	1	114792	uc003ppa.2	83229	ENSG00000186231	KLHL32	kelch like family member 32
chr17	33257024	33257474	451	*	1.366919064	1.68E-06	2.77E-05	Intron (uc002hig.3/10693, intron 12 of 13)	17	33254878	33288528	33651	2	10693	uc002hig.3	31054	ENSG00000132141	CCT6B	chaperonin containing TCP1 subunit 6B
chr6	25108427	25108924	498	*	1.366810683	1.80E-10	2.00E-08	3' UTR	6	25081295	25138051	56757	2	8418	uc003ner.4	29127	ENSG00000168405	CMAHP	cytidine monophospho-N-acetylneuraminic acid hydroxylase, pseudogene
chr14	35252630	35253315	686	*	1.366619908	9.89E-08	2.86E-06	Exon (uc001wsk.3/11177, exon 15 of 27)	14	35179588	35184029	4442	2	1073	uc001wsj.3	-68601	ENSG00000165410	CFL2	cofilin 2
chr10	18997516	18998036	521	*	1.366541727	3.83E-08	1.36E-06	Distal Intergenic	10	18948313	18966940	18628	1	221079	uc001iqd.1	49203	ENSG00000165997	ARL5B	ADP ribosylation factor like GTPase 5B
chr12	49099934	49100337	404	*	1.366539886	1.13E-09	8.44E-08	Intron (uc001rsd.4/904, intron 2 of 8)	12	49082241	49110781	28541	2	904	uc001rsd.4	10444	ENSG00000129315	CCNT1	cyclin T1
chr9	126832187	126832942	756	*	1.366449628	5.08E-10	4.48E-08	Distal Intergenic	9	126773889	126795442	21554	1	9355	uc010mwi.1	58298	ENSG00000106689	LHX2	LIM homeobox 2
chr3	119614500	119614984	485	*	1.36629565	4.10E-08	1.44E-06	Intron (uc003edn.3/2932, intron 7 of 11)	3	119540802	119582452	41651	2	2932	uc003edm.3	-32048	ENSG00000082701	GSK3B	glycogen synthase kinase 3 beta
chr15	65260253	65261111	859	*	1.366179853	6.61E-11	9.05E-09	Intron (uc002aod.3/51324, intron 7 of 8)	15	65255363	65281812	26450	2	51324	uc002aod.3	20701	ENSG00000090487	SPG21	SPG21 abhydrolase domain containing, maspardin
chr9	6741020	6741555	536	*	1.365798497	1.29E-06	2.25E-05	Intron (uc010mhu.2/23081, intron 1 of 17)	9	6757641	6893266	135626	1	23081	uc010mhw.3	-16086	ENSG00000107077	KDM4C	lysine demethylase 4C
chr8	128218022	128218611	590	*	1.36554874	3.66E-09	2.13E-07	Distal Intergenic	8	128025399	128033259	7861	1	100750225	uc022bbd.1	192623	ENSG00000253438	PCAT1	prostate cancer associated transcript 1
chr14	36060981	36061372	392	*	1.365501213	8.50E-10	6.71E-08	Intron (uc010amp.3/253959, intron 13 of 17)	14	36003248	36006260	3013	1	84684	uc001wth.1	57733	ENSG00000168348	INSM2	INSM transcriptional repressor 2
chr11	8526887	8527457	571	*	1.365178776	6.16E-12	1.41E-09	Intron (uc001mgj.1/65975, intron 2 of 13)	11	8413418	8497371	83954	2	65975	uc001mgi.1	-29516	ENSG00000130413	STK33	serine/threonine kinase 33
chr9	84323595	84324283	689	*	1.364931816	6.86E-11	9.34E-09	Intron (uc004amd.3/uc004amd.3, intron 1 of 3)	9	84226684	84303596	76913	2	7088	uc011lss.1	-19999	ENSG00000196781	TLE1	TLE family member 1, transcriptional corepressor
chr3	154321605	154321974	370	*	1.364890612	1.70E-07	4.41E-06	Distal Intergenic	3	154055461	154147504	92044	2	344758	uc003faa.3	-174101	ENSG00000174948	GPR149	G protein-coupled receptor 149
chr1	221264639	221265149	511	*	1.364835887	3.03E-10	2.99E-08	Distal Intergenic	1	221052743	221058400	5658	1	3142	uc001hmv.4	211896	ENSG00000136630	HLX	H2.0 like homeobox
chr7	117933545	117934015	471	*	1.364661781	8.77E-06	0.00010447	Distal Intergenic	7	117864712	117882784	18073	1	56311	uc003vji.3	68833	ENSG00000106013	ANKRD7	ankyrin repeat domain 7
chr3	45338785	45339644	860	*	1.364655114	2.42E-06	3.72E-05	Distal Intergenic	3	45265956	45267814	1859	2	25907	uc011baf.2	-70971	ENSG00000249992	TMEM158	transmembrane protein 158 (gene/pseudogene)
chr3	45925749	45926488	740	*	1.364632584	7.94E-12	1.73E-09	Promoter (1-2kb)	3	45927996	45944667	16672	1	10803	uc003coz.2	-1508	ENSG00000173585	CCR9	C-C motif chemokine receptor 9
chr8	70631829	70632734	906	*	1.364592683	6.51E-09	3.34E-07	Intron (uc010lzb.3/81796, intron 3 of 7)	8	70549839	70573147	23309	1	23213	uc003xyj.1	81990	ENSG00000137573	SULF1	sulfatase 1
chr5	132353994	132354528	535	*	1.364576549	9.25E-10	7.21E-08	Intron (uc003kyg.3/54819, intron 1 of 3)	5	132332678	132362240	29563	2	54819	uc003kyg.3	7712	ENSG00000155329	ZCCHC10	zinc finger CCHC-type containing 10
chr5	96421085	96421621	537	*	1.364524361	8.46E-08	2.54E-06	Distal Intergenic	5	96427574	96478520	50947	2	167410	uc003kmy.4	56899	ENSG00000145721	LIX1	limb and CNS expressed 1
chr2	30408258	30408991	734	*	1.364459656	2.45E-11	4.20E-09	Distal Intergenic	2	30370382	30383399	13018	1	51646	uc002rnd.3	37876	ENSG00000119801	YPEL5	yippee like 5
chr2	46516963	46517605	643	*	1.364406074	7.99E-10	6.39E-08	Distal Intergenic	2	46524541	46613842	89302	1	2034	uc002ruv.3	-6936	ENSG00000116016	EPAS1	endothelial PAS domain protein 1
chr10	112030542	112030997	456	*	1.364253321	1.13E-09	8.43E-08	Intron (uc001kyy.3/4601, intron 3 of 5)	10	112052798	112064707	11910	2	10285	uc001kzc.4	33710	ENSG00000119953	SMNDC1	survival motor neuron domain containing 1
chr2	99393510	99393980	471	*	1.364230988	4.07E-10	3.80E-08	Distal Intergenic	2	99235569	99347589	112021	2	11320	uc010fil.3	-45921	ENSG00000071073	MGAT4A	alpha-1,3-mannosyl-glycoprotein 4-beta-N-acetylglucosaminyltransferase A
chr2	47094988	47095825	838	*	1.363807692	3.15E-13	1.46E-10	Distal Intergenic	2	47073015	47086145	13131	1	100134259	uc002rvj.1	21973	ENSG00000239332	LINC01119	long intergenic non-protein coding RNA 1119
chr16	58436718	58437310	593	*	1.36345874	3.54E-05	0.00032242	Exon (uc002enh.4/64785, exon 2 of 3)	16	58426298	58440048	13751	1	64785	uc010cdj.3	10420	ENSG00000181938	GINS3	GINS complex subunit 3
chr18	74255805	74256558	754	*	1.363287726	1.83E-06	2.98E-05	Intron (uc002lmg.3/284276, intron 2 of 2)	18	74240612	74271784	31173	1	284276	uc002lmg.3	15193	ENSG00000266256	LINC00908	long intergenic non-protein coding RNA 908
chr2	109068164	109068594	431	*	1.363248707	4.91E-11	7.23E-09	Promoter (2-3kb)	2	109065577	109125854	60278	1	9648	uc002ted.3	2587	ENSG00000135968	GCC2	GRIP and coiled-coil domain containing 2
chr10	112583510	112584055	546	*	1.362567277	5.71E-11	8.10E-09	Intron (uc001kzf.2/282996, intron 12 of 13)	10	112628648	112630662	2015	2	282997	uc010qrd.1	46607	NA	PDCD4-AS1	PDCD4 antisense RNA 1
chr19	58454678	58455553	876	*	1.362357792	6.67E-13	2.69E-10	Exon (uc002qqu.3/10172, exon 2 of 3)	19	58452201	58459077	6877	2	10172	uc002qqu.3	3524	ENSG00000152454	ZNF256	zinc finger protein 256
chr11	102597965	102598449	485	*	1.362027463	2.16E-10	2.30E-08	Promoter (2-3kb)	11	102582526	102595685	13160	2	4317	uc010ruu.1	-2280	ENSG00000118113	MMP8	matrix metallopeptidase 8
chr9	123237506	123238026	521	*	1.361975857	8.27E-08	2.50E-06	Intron (uc004bkf.4/55755, intron 15 of 37)	9	123151147	123234156	83010	2	55755	uc004bke.3	-3350	ENSG00000136861	CDK5RAP2	CDK5 regulatory subunit associated protein 2
chr21	48046537	48047011	475	*	1.361893557	1.01E-08	4.75E-07	Distal Intergenic	21	48055507	48075276	19770	1	3275	uc021wkc.1	-8496	ENSG00000160310	PRMT2	protein arginine methyltransferase 2
chr6	90721981	90722622	642	*	1.361877013	3.93E-11	6.08E-09	Intron (uc003pnw.3/60468, intron 3 of 6)	6	90604188	90605819	1632	1	84694	uc011eaa.2	117793	ENSG00000135355	GJA10	gap junction protein alpha 10
chr5	157895029	157895777	749	*	1.36155777	1.84E-09	1.24E-07	Distal Intergenic	5	157212751	157286183	73433	2	9685	uc011ddv.2	-608846	ENSG00000113282	CLINT1	clathrin interactor 1
chr4	128501133	128501904	772	*	1.361458915	3.54E-09	2.07E-07	Distal Intergenic	4	128554087	128637934	83848	1	27152	uc003ifk.2	-52183	ENSG00000164066	INTU	inturned planar cell polarity protein
chr12	65784733	65785133	401	*	1.361429399	2.35E-05	0.000231896	Intron (uc001ssm.3/253827, intron 5 of 6)	12	65672767	65860687	187921	1	253827	uc021qzy.1	111966	ENSG00000174099	MSRB3	methionine sulfoxide reductase B3
chr19	51615663	51616515	853	*	1.361210977	3.26E-06	4.71E-05	Distal Intergenic	19	51600863	51611647	10785	2	90353	uc010eop.3	-4016	ENSG00000142544	CTU1	cytosolic thiouridylase subunit 1
chr11	94303728	94304251	524	*	1.361180026	8.98E-09	4.32E-07	Intron (uc010rue.1/143689, intron 2 of 14)	11	94300474	94354587	54114	1	143689	uc001pfa.3	3254	ENSG00000134627	PIWIL4	piwi like RNA-mediated gene silencing 4
chr11	63557564	63558425	862	*	1.360847907	2.99E-10	2.96E-08	Distal Intergenic	11	63527364	63536113	8750	2	65998	uc010rmv.2	-21451	ENSG00000188070	C11orf95	chromosome 11 open reading frame 95
chr19	54550971	54551639	669	*	1.360823469	1.85E-08	7.64E-07	Exon (uc021vbe.1/284415, exon 5 of 10)	19	54544080	54567207	23128	2	284415	uc002qcw.4	15568	ENSG00000189068	VSTM1	V-set and transmembrane domain containing 1
chr1	185298226	185298686	461	*	1.360476241	4.57E-11	6.82E-09	Intron (uc001grn.4/100288079, intron 3 of 3)	1	185292979	185304171	11193	2	100288079	uc001grn.4	5485	ENSG00000261024	GS1-279B7.1	microtubule associated protein 1 light chain 3 beta pseudogene
chr21	47304774	47305207	434	*	1.360361398	4.80E-10	4.29E-08	Intron (uc010gqb.3/54039, intron 3 of 13)	21	47316122	47362368	46247	1	54039	uc002zht.2	-10915	ENSG00000183570	PCBP3	poly(rC) binding protein 3
chr3	53743240	53744023	784	*	1.360314868	1.94E-12	5.96E-10	Intron (uc003dgu.5/776, intron 9 of 48)	3	53765104	53834445	69342	1	776	uc003dgx.1	-21081	ENSG00000157388	CACNA1D	calcium voltage-gated channel subunit alpha1 D
chr7	19763364	19764168	805	*	1.3601867	3.99E-11	6.17E-09	Exon (uc003sur.3/256130, exon 4 of 5)	7	19735085	19748660	13576	2	221830	uc003sup.1	-14704	ENSG00000105849	TWISTNB	TWIST neighbor
chr1	51156755	51157647	893	*	1.359945686	2.07E-13	1.12E-10	Intron (uc009vyw.1/11124, intron 7 of 15)	1	50906935	51078170	171236	2	11124	uc010onc.1	-78585	ENSG00000185104	FAF1	Fas associated factor 1
chr1	185001617	185002280	664	*	1.359605623	2.56E-08	9.91E-07	Distal Intergenic	1	185014551	185071740	57190	1	6045	uc001grc.1	-12271	ENSG00000121481	RNF2	ring finger protein 2
chr18	10116168	10116734	567	*	1.35956401	2.80E-08	1.07E-06	Distal Intergenic	18	9913955	9960018	46064	1	9218	uc002kok.3	202213	ENSG00000101558	VAPA	VAMP associated protein A
chr6	88973560	88974291	732	*	1.359545706	4.73E-10	4.25E-08	Distal Intergenic	6	88849585	88875767	26183	2	1268	uc011dzt.2	-97793	ENSG00000118432	CNR1	cannabinoid receptor 1
chr15	51950568	51951327	760	*	1.359393878	4.60E-07	9.84E-06	Distal Intergenic	15	51973550	52013223	39674	1	29106	uc002abh.3	-22223	ENSG00000104112	SCG3	secretogranin III
chr6	152238602	152239181	580	*	1.357634803	7.11E-08	2.22E-06	Intron (uc003qom.4/2099, intron 5 of 9)	6	152265308	152382259	116952	1	2099	uc010kit.1	-26127	ENSG00000091831	ESR1	estrogen receptor 1
chr19	12208605	12209266	662	*	1.357625117	1.65E-11	3.05E-09	3' UTR	19	12203078	12225494	22417	1	388507	uc002mtd.3	5527	NA	ZNF788P	zinc finger family member 788, pseudogene
chr7	22014733	22015479	747	*	1.357599129	5.93E-10	5.05E-08	Distal Intergenic	7	21940517	21985542	45026	2	55536	uc010kul.3	-29191	ENSG00000164649	CDCA7L	cell division cycle associated 7 like
chr7	107548145	107548991	847	*	1.35758448	3.84E-11	5.99E-09	Intron (uc010ljm.1/1738, intron 8 of 8)	7	107531586	107561643	30058	1	1738	uc011kmi.2	16559	ENSG00000091140	DLD	dihydrolipoamide dehydrogenase
chr9	114987008	114987512	505	*	1.357442576	2.69E-10	2.73E-08	Intron (uc022bma.1/100422990, intron 2 of 2)	9	114803061	114937556	134496	2	64420	uc010muj.3	-49452	ENSG00000106868	SUSD1	sushi domain containing 1
chr12	53679301	53680197	897	*	1.357374301	3.44E-10	3.31E-08	Exon (uc001scj.2/9700, exon 18 of 31)	12	53673489	53682125	8637	1	9700	uc010soe.1	5812	ENSG00000135476	ESPL1	extra spindle pole bodies like 1, separase
chr10	111781509	111781879	371	*	1.356843862	1.34E-07	3.64E-06	Intron (uc001kyt.4/120, intron 2 of 15)	10	111705317	111768139	62823	2	100505933	uc021pya.1	-13370	ENSG00000203876	ADD3-AS1	ADD3 antisense RNA 1
chr18	2796230	2796764	535	*	1.356757185	2.02E-12	6.14E-10	Exon (uc002klm.4/23347, exon 47 of 48)	18	2847028	2914090	67063	1	84034	uc002kln.3	-50264	ENSG00000132205	EMILIN2	elastin microfibril interfacer 2
chr13	25973380	25974195	816	*	1.356731467	2.85E-08	1.08E-06	Intron (uc001uqk.3/51761, intron 1 of 36)	13	25946209	26595420	649212	1	51761	uc001uqk.3	27171	ENSG00000132932	ATP8A2	ATPase phospholipid transporting 8A2
chr1	175286891	175287556	666	*	1.356449273	4.67E-11	6.94E-09	Distal Intergenic	1	175291935	175375931	83997	2	7143	uc001gkp.1	88375	ENSG00000116147	TNR	tenascin R
chr3	187971220	187971826	607	*	1.356421984	2.04E-14	2.05E-11	Intron (uc011bsg.2/4026, intron 1 of 9)	3	187943193	188608460	665268	1	4026	uc011bsi.2	28027	ENSG00000145012	LPP	LIM domain containing preferred translocation partner in lipoma
chr4	157909809	157910319	511	*	1.356260449	5.04E-08	1.70E-06	Distal Intergenic	4	157682763	157892546	209784	2	56034	uc011cis.2	-17263	ENSG00000145431	PDGFC	platelet derived growth factor C
chr5	66039959	66040390	432	*	1.356021355	1.60E-09	1.11E-07	Intron (uc003jur.4/375449, intron 1 of 5)	5	66124604	66410875	286272	1	375449	uc003jus.3	-84214	ENSG00000069020	MAST4	microtubule associated serine/threonine kinase family member 4
chr12	8248739	8249098	360	*	1.355976809	2.14E-10	2.29E-08	3' UTR	12	8234807	8250373	15567	1	25977	uc001qty.2	13932	ENSG00000089818	NECAP1	NECAP endocytosis associated 1
chr6	45420212	45420699	488	*	1.355902728	1.03E-08	4.80E-07	Intron (uc011dvx.2/860, intron 5 of 8)	6	45389914	45518819	128906	1	860	uc003oxt.3	30298	ENSG00000124813	RUNX2	RUNX family transcription factor 2
chr3	47970616	47971101	486	*	1.355658954	7.56E-10	6.12E-08	Intron (uc003csb.2/4134, intron 3 of 18)	3	47908736	47951878	43143	2	4134	uc003csd.2	-18738	ENSG00000047849	MAP4	microtubule associated protein 4
chr12	14735052	14735637	586	*	1.355285272	4.60E-10	4.17E-08	Distal Intergenic	12	14656597	14720791	64195	2	79887	uc001rcc.1	-14261	ENSG00000121316	PLBD1	phospholipase B domain containing 1
chr2	191909210	191909564	355	*	1.35485793	3.83E-08	1.36E-06	Intron (uc002usm.2/6775, intron 14 of 23)	2	191896068	191934497	38430	2	6775	uc010zgk.1	24933	ENSG00000138378	STAT4	signal transducer and activator of transcription 4
chr2	30692725	30693589	865	*	1.354819445	1.81E-16	6.57E-13	Intron (uc002rnj.3/253558, intron 2 of 6)	2	30670137	30867091	196955	1	253558	uc010ymq.2	22588	ENSG00000172954	LCLAT1	lysocardiolipin acyltransferase 1
chr9	97508036	97508508	473	*	1.35431606	8.39E-09	4.09E-07	Intron (uc011lui.2/84909, intron 1 of 2)	9	97521931	97843176	321246	1	84909	uc004auz.1	-13423	ENSG00000148120	AOPEP	aminopeptidase O (putative)
chr12	92482617	92483432	816	*	1.35390127	5.57E-11	7.96E-09	Intron (uc031qiz.1/256021, intron 1 of 5)	12	92378752	92535489	156738	2	256021	uc031qiz.1	52057	ENSG00000257242	LINC01619	long intergenic non-protein coding RNA 1619
chr3	66753566	66754133	568	*	1.353516708	3.04E-09	1.84E-07	Distal Intergenic	3	66429221	66550845	121625	2	26018	uc010hoa.3	-202721	ENSG00000144749	LRIG1	leucine rich repeats and immunoglobulin like domains 1
chr12	92271164	92271681	518	*	1.353471818	2.83E-07	6.70E-06	Distal Intergenic	12	92378752	92535489	156738	2	256021	uc031qiz.1	263808	ENSG00000257242	LINC01619	long intergenic non-protein coding RNA 1619
chr1	174283669	174284025	357	*	1.353215155	1.82E-06	2.97E-05	Intron (uc009wwq.2/9910, intron 11 of 12)	1	174244253	174515050	270798	1	9910	uc001gjz.3	39416	ENSG00000152061	RABGAP1L	RAB GTPase activating protein 1 like
chr19	43850615	43851105	491	*	1.352970266	5.66E-07	1.16E-05	Promoter (2-3kb)	19	43853208	43853700	493	1	23574	uc010xwn.1	-2103	NA	PRG1	p53-responsive gene 1
chr8	19920286	19920845	560	*	1.352966952	1.82E-06	2.96E-05	Distal Intergenic	8	20002366	20040717	38352	2	6570	uc003wzm.3	119872	ENSG00000036565	SLC18A1	solute carrier family 18 member A1
chr11	33570958	33571454	497	*	1.35291322	1.10E-08	5.07E-07	Intron (uc001mun.1/25758, intron 3 of 10)	11	33563877	33695646	131770	1	25758	uc021qfs.1	7081	ENSG00000110427	KIAA1549L	KIAA1549 like
chr19	15704732	15705333	602	*	1.352908654	2.24E-08	8.93E-07	Distal Intergenic	19	15726029	15730572	4544	1	11283	uc010xoi.1	-20696	ENSG00000186526	CYP4F8	cytochrome P450 family 4 subfamily F member 8
chr2	176328904	176329889	986	*	1.352572169	3.10E-10	3.04E-08	Distal Intergenic	2	176040986	176046490	5505	2	518	uc002ukb.2	-282414	ENSG00000154518	ATP5MC3	ATP synthase membrane subunit c locus 3
chr15	42877920	42878298	379	*	1.352540525	3.51E-07	7.95E-06	Intron (uc010udj.2/57519, intron 3 of 32)	15	42867857	43013196	145340	1	57519	uc010udj.2	10063	ENSG00000159433	STARD9	StAR related lipid transfer domain containing 9
chr14	45724187	45724650	464	*	1.352387409	1.06E-12	3.80E-10	Promoter (1-2kb)	14	45695946	45722605	26660	2	55320	uc010anh.2	-1582	ENSG00000129534	MIS18BP1	MIS18 binding protein 1
chr10	6319333	6319826	494	*	1.35185873	3.77E-12	9.85E-10	Promoter (<=1kb)	10	6319650	6377937	58288	1	399715	uc021pms.1	0	ENSG00000215244	LINC02649	long intergenic non-protein coding RNA 2649
chr20	1852546	1853000	455	*	1.35151086	5.15E-10	4.52E-08	Distal Intergenic	20	1874813	1920540	45728	1	140885	uc002wfq.3	-21813	ENSG00000198053	SIRPA	signal regulatory protein alpha
chr10	80389694	80390507	814	*	1.351421471	1.07E-07	3.05E-06	Distal Intergenic	10	80027085	80159502	132418	1	414243	uc001jzw.2	362609	ENSG00000230417	LINC00595	long intergenic non-protein coding RNA 595
chr6	113756685	113757649	965	*	1.351252368	1.71E-10	1.91E-08	Distal Intergenic	6	114178527	114184652	6126	1	4082	uc003pvy.4	-420878	ENSG00000277443	MARCKS	myristoylated alanine rich protein kinase C substrate
chr12	95196681	95197636	956	*	1.351165004	1.96E-10	2.12E-08	Distal Intergenic	12	95228174	95228804	631	1	160313	uc001tdk.2	-30538	ENSG00000216306	KRT19P2	keratin 19 pseudogene 2
chr9	137809955	137810943	989	*	1.350081738	2.02E-07	5.08E-06	Promoter (<=1kb)	9	137801431	137809806	8376	2	2219	uc004cfi.3	-149	ENSG00000085265	FCN1	ficolin 1
chr9	103172457	103172860	404	*	1.349994322	2.94E-09	1.79E-07	Distal Intergenic	9	103189495	103214016	24522	1	91283	uc004baw.3	-16635	ENSG00000066697	MSANTD3	Myb/SANT DNA binding domain containing 3
chr11	78513027	78513845	819	*	1.349807751	3.63E-09	2.12E-07	Intron (uc001ozl.4/26011, intron 15 of 33)	11	78364328	78387450	23123	2	26011	uc001ozk.4	-125577	ENSG00000149256	TENM4	teneurin transmembrane protein 4
chr12	99084608	99085107	500	*	1.349528368	3.93E-10	3.69E-08	Intron (uc001tfy.3/317, intron 16 of 26)	12	99065313	99129211	63899	1	317	uc009zto.3	19295	ENSG00000120868	APAF1	apoptotic peptidase activating factor 1
chr10	104791541	104792022	482	*	1.34910388	7.00E-11	9.49E-09	Intron (uc001kwm.3/54805, intron 1 of 7)	10	104678075	104838344	160270	1	54805	uc001kwn.3	113466	ENSG00000148842	CNNM2	cyclin and CBS domain divalent metal cation transport mediator 2
chr2	61151915	61152492	578	*	1.348948566	3.75E-08	1.34E-06	Distal Intergenic	2	61108752	61150178	41427	1	5966	uc002san.1	43163	ENSG00000162924	REL	REL proto-oncogene, NF-kB subunit
chr11	114478257	114479042	786	*	1.348599543	2.53E-11	4.29E-09	Distal Intergenic	11	114441313	114466484	25172	2	54827	uc001ppd.3	-11773	ENSG00000137634	NXPE4	neurexophilin and PC-esterase domain family member 4
chr6	152329475	152330214	740	*	1.348503452	0.000282887	0.001698245	Intron (uc003qom.4/2099, intron 6 of 9)	6	152265308	152424408	159101	1	2099	uc011eey.2	64167	ENSG00000091831	ESR1	estrogen receptor 1
chr12	12635673	12636133	461	*	1.348495456	4.15E-10	3.85E-08	Intron (uc001ran.2/80824, intron 3 of 4)	12	12626216	12674397	48182	2	80824	uc001ran.2	38264	ENSG00000111266	DUSP16	dual specificity phosphatase 16
chr17	72499976	72500545	570	*	1.348293705	3.13E-09	1.88E-07	Distal Intergenic	17	72517313	72527613	10301	2	124599	uc002jkx.2	27068	ENSG00000178789	CD300LB	CD300 molecule like family member b
chr1	92051506	92052156	651	*	1.348079617	5.02E-11	7.31E-09	Distal Intergenic	1	91980376	91991321	10946	1	8317	uc009wdd.3	71130	ENSG00000097046	CDC7	cell division cycle 7
chr17	68370487	68370948	462	*	1.347980175	3.53E-07	7.97E-06	Distal Intergenic	17	68165676	68176183	10508	1	3759	uc002jir.3	204811	ENSG00000123700	KCNJ2	potassium inwardly rectifying channel subfamily J member 2
chr2	103483262	103483820	559	*	1.347671021	1.04E-08	4.84E-07	Distal Intergenic	2	103414225	103434138	19914	1	130827	uc010ywe.3	69037	ENSG00000170417	TMEM182	transmembrane protein 182
chr1	155329408	155329950	543	*	1.347615055	3.84E-11	5.99E-09	Intron (uc001fkt.3/55870, intron 13 of 27)	1	155316141	155316236	96	2	693140	uc021pay.1	-13172	ENSG00000283701	MIR555	microRNA 555
chr11	125799469	125800419	951	*	1.347510445	6.30E-11	8.74E-09	Distal Intergenic	11	125774261	125793006	18746	1	29118	uc001qcz.5	25208	ENSG00000109832	DDX25	DEAD-box helicase 25
chr14	38550042	38550554	513	*	1.347458607	2.77E-08	1.06E-06	Distal Intergenic	14	38677204	38682268	5065	1	6751	uc001wul.1	-126650	ENSG00000139874	SSTR1	somatostatin receptor 1
chr17	76807370	76808152	783	*	1.347389346	4.51E-12	1.13E-09	Promoter (2-3kb)	17	76798406	76810634	12229	2	57602	uc002jwb.1	2482	ENSG00000055483	USP36	ubiquitin specific peptidase 36
chr7	103632738	103633137	400	*	1.346847782	3.15E-06	4.59E-05	Promoter (2-3kb)	7	103112231	103629963	517733	2	5649	uc022ajr.1	-2775	ENSG00000189056	RELN	reelin
chr12	121462811	121463203	393	*	1.346737769	6.54E-10	5.47E-08	Intron (uc001tzj.2/8638, intron 4 of 5)	12	121441238	121454300	13063	2	64897	uc010szp.1	-8511	ENSG00000157895	C12orf43	chromosome 12 open reading frame 43
chr13	77208148	77209054	907	*	1.346464076	3.20E-07	7.39E-06	Distal Intergenic	13	77454304	77460540	6237	2	115207	uc010aeu.1	251486	ENSG00000178695	KCTD12	potassium channel tetramerization domain containing 12
chr2	144565379	144565833	455	*	1.346457544	1.40E-06	2.40E-05	Distal Intergenic	2	144193163	144525921	332759	1	55843	uc002tvn.3	372216	ENSG00000075884	ARHGAP15	Rho GTPase activating protein 15
chr2	24022728	24023178	451	*	1.346410798	1.46E-06	2.48E-05	5' UTR	2	23971534	24055472	83939	2	54454	uc002rej.4	32294	ENSG00000119778	ATAD2B	ATPase family AAA domain containing 2B
chr12	13448784	13449628	845	*	1.346241778	1.12E-05	0.000126988	Distal Intergenic	12	13523605	13529679	6075	2	283422	uc001rbs.2	80051	ENSG00000180861	LINC01559	long intergenic non-protein coding RNA 1559
chr6	53009667	53010421	755	*	1.346036336	1.24E-09	9.03E-08	Exon (uc003pbp.3/8521, exon 2 of 6)	6	52991760	53013624	21865	2	8521	uc003pbp.3	3203	ENSG00000137270	GCM1	glial cells missing transcription factor 1
chr2	24432220	24432909	690	*	1.34594371	6.04E-10	5.13E-08	Exon (uc002rfe.2/50618, exon 35 of 40)	2	24397972	24414567	16596	1	653140	uc002rfc.3	34248	ENSG00000186453	FAM228A	family with sequence similarity 228 member A
chr3	32297821	32298308	488	*	1.345677704	2.43E-08	9.48E-07	Intron (uc003cex.3/152189, intron 1 of 3)	3	32280171	32411813	131643	1	152189	uc010hfu.3	17650	ENSG00000170293	CMTM8	CKLF like MARVEL transmembrane domain containing 8
chr5	172565628	172566416	789	*	1.345594688	3.96E-07	8.75E-06	3' UTR	5	172571445	172591390	19946	1	662	uc003mci.4	-5029	ENSG00000113734	BNIP1	BCL2 interacting protein 1
chr15	45094757	45095416	660	*	1.34556315	6.92E-08	2.18E-06	Distal Intergenic	15	45028540	45060025	31486	1	140691	uc010bdy.1	66217	ENSG00000185880	TRIM69	tripartite motif containing 69
chr10	105124913	105125750	838	*	1.345373232	6.50E-12	1.46E-09	Promoter (1-2kb)	10	105127724	105148822	21099	1	6877	uc001kwv.3	-1974	ENSG00000148835	TAF5	TATA-box binding protein associated factor 5
chr11	77140460	77141015	556	*	1.345334757	8.58E-11	1.12E-08	Intron (uc001oyg.4/5058, intron 1 of 15)	11	77033062	77122997	89936	2	5058	uc001oyi.1	-17463	ENSG00000149269	PAK1	p21 (RAC1) activated kinase 1
chr2	71812070	71812908	839	*	1.345180924	5.27E-13	2.19E-10	Intron (uc002sie.3/8291, intron 30 of 54)	2	71803393	71913893	110501	1	8291	uc010yqy.2	8677	ENSG00000135636	DYSF	dysferlin
chr5	99982251	99982700	450	*	1.345076021	6.67E-11	9.11E-09	Distal Intergenic	5	99871124	99922440	51317	1	345757	uc003knj.1	111127	ENSG00000174132	FAM174A	family with sequence similarity 174 member A
chr2	173877243	173878213	971	*	1.34505981	1.75E-09	1.19E-07	Intron (uc002uhv.4/11069, intron 17 of 30)	2	173940565	174077527	136963	1	51776	uc002uhx.3	-62352	ENSG00000091436	MAP3K20	mitogen-activated protein kinase kinase kinase 20
chr17	36757180	36757584	405	*	1.345055112	3.80E-08	1.35E-06	Intron (uc002hqd.3/80725, intron 1 of 18)	17	36717699	36760865	43167	2	80725	uc002hqh.1	3281	ENSG00000277363	SRCIN1	SRC kinase signaling inhibitor 1
chr7	132568631	132569105	475	*	1.344703788	3.18E-08	1.18E-06	Intron (uc003vre.3/54927, intron 5 of 7)	7	132469623	132766828	297206	2	54927	uc003vre.3	197723	ENSG00000106554	CHCHD3	coiled-coil-helix-coiled-coil-helix domain containing 3
chr1	182097706	182098378	673	*	1.344590467	1.26E-11	2.43E-09	Distal Intergenic	1	182023705	182030847	7143	2	127665	uc001goz.3	-66859	ENSG00000179930	ZNF648	zinc finger protein 648
chr3	134366698	134367213	516	*	1.34457647	4.37E-09	2.45E-07	Promoter (2-3kb)	3	134318765	134369864	51100	2	339855	uc010hty.3	2651	ENSG00000174611	KY	kyphoscoliosis peptidase
chr9	137856623	137857061	439	*	1.344543439	2.35E-06	3.64E-05	Distal Intergenic	9	137801431	137809806	8376	2	2219	uc004cfi.3	-46817	ENSG00000085265	FCN1	ficolin 1
chr4	14973438	14973874	437	*	1.34425625	3.14E-07	7.28E-06	Intron (uc003gng.4/441009, intron 7 of 7)	4	14978524	14996129	17606	2	441009	uc010idu.1	22255	ENSG00000247624	CPEB2-DT	CPEB2 divergent transcript
chr3	112288512	112288910	399	*	1.343878776	5.27E-08	1.75E-06	Intron (uc003dze.4/55032, intron 3 of 6)	3	112280857	112303284	22428	1	55032	uc003dze.4	7655	ENSG00000138459	SLC35A5	solute carrier family 35 member A5
chr20	13838720	13839410	691	*	1.343784107	3.06E-11	5.02E-09	Intron (uc002woq.5/80343, intron 19 of 20)	20	13765672	13799067	33396	1	79133	uc002woo.3	73048	ENSG00000101247	NDUFAF5	NADH:ubiquinone oxidoreductase complex assembly factor 5
chr5	76442300	76442786	487	*	1.343773608	1.22E-07	3.39E-06	Intron (uc011csx.2/728723, intron 3 of 3)	5	76383884	76444176	60293	1	728723	uc003kez.3	58416	ENSG00000250802	ZBED3-AS1	ZBED3 antisense RNA 1
chr2	32100663	32101128	466	*	1.342878673	2.90E-09	1.77E-07	Intron (uc002rnx.3/51072, intron 7 of 8)	2	32092894	32235698	142805	2	51072	uc002rnx.3	134570	ENSG00000162959	MEMO1	mediator of cell motility 1
chr3	13180486	13181205	720	*	1.342597579	9.19E-06	0.00010822	Distal Intergenic	3	12938542	13114617	176076	2	9922	uc011auw.2	-65869	ENSG00000144711	IQSEC1	IQ motif and Sec7 domain ArfGEF 1
chr22	24992462	24992941	480	*	1.342503203	7.00E-12	1.56E-09	Intron (uc003aan.1/2678, intron 1 of 15)	22	24981591	24989035	7445	2	388886	uc003aaq.2	-3427	ENSG00000178026	LRRC75B	leucine rich repeat containing 75B
chr10	79315661	79316252	592	*	1.342467387	5.97E-06	7.65E-05	Intron (uc001jxj.2/3778, intron 1 of 28)	10	78629359	79397577	768219	2	3778	uc001jxj.2	81325	ENSG00000156113	KCNMA1	potassium calcium-activated channel subfamily M alpha 1
chr12	129451947	129452734	788	*	1.34246187	2.02E-09	1.33E-07	Intron (uc001uhx.1/144423, intron 7 of 7)	12	129348681	129469509	120829	1	144423	uc010tbh.1	103266	ENSG00000151948	GLT1D1	glycosyltransferase 1 domain containing 1
chr13	77234790	77235190	401	*	1.342314156	1.13E-06	2.02E-05	Distal Intergenic	13	77454304	77460540	6237	2	115207	uc010aeu.1	225350	ENSG00000178695	KCTD12	potassium channel tetramerization domain containing 12
chr1	237369039	237369497	459	*	1.34213152	1.38E-08	6.06E-07	Intron (uc001hyl.1/6262, intron 1 of 104)	1	237494178	237532908	38731	1	6262	uc021pkx.1	-124681	ENSG00000198626	RYR2	ryanodine receptor 2
chr7	141727259	141727714	456	*	1.341960288	2.36E-08	9.31E-07	Exon (uc003vwy.3/8972, exon 10 of 48)	7	141695679	141806547	110869	1	8972	uc003vwy.3	31580	ENSG00000257335	MGAM	maltase-glucoamylase
chr19	55383876	55384485	610	*	1.341726054	2.33E-08	9.19E-07	Promoter (1-2kb)	19	55385549	55400436	14888	1	2204	uc021vbp.1	-1064	ENSG00000186431	FCAR	Fc fragment of IgA receptor
chr22	38273121	38273563	443	*	1.341591518	2.66E-09	1.65E-07	Intron (uc003auf.3/51386, intron 10 of 12)	22	38245488	38284789	39302	1	51386	uc003aug.3	27633	ENSG00000100129	EIF3L	eukaryotic translation initiation factor 3 subunit L
chr8	74969110	74969672	563	*	1.341546263	1.51E-06	2.55E-05	Distal Intergenic	8	74903564	74941307	37744	1	23643	uc022awb.1	65546	ENSG00000154589	LY96	lymphocyte antigen 96
chr1	232059102	232059525	424	*	1.341524425	2.38E-08	9.37E-07	Intron (uc010pwl.2/100303453, intron 12 of 15)	1	231950372	231954263	3892	2	27184	uc001hvd.3	-104839	NA	DISC2	disrupted in schizophrenia 2
chr7	81110850	81111494	645	*	1.341450817	1.94E-07	4.92E-06	Distal Intergenic	7	81331444	81399452	68009	2	3082	uc003uhl.3	287958	ENSG00000019991	HGF	hepatocyte growth factor
chr4	104055161	104055941	781	*	1.341352529	6.15E-11	8.60E-09	Intron (uc003hxb.1/1062, intron 40 of 48)	4	104059508	104061571	2064	2	1062	uc003hxd.1	5630	ENSG00000138778	CENPE	centromere protein E
chr3	45973462	45974310	849	*	1.341236775	1.88E-12	5.80E-10	Intron (uc003cpb.5/79443, intron 15 of 17)	3	45984973	45989845	4873	1	10663	uc003cpc.1	-10663	ENSG00000172215	CXCR6	C-X-C motif chemokine receptor 6
chr17	71063980	71064572	593	*	1.341225663	5.00E-09	2.70E-07	Intron (uc002jja.3/201266, intron 3 of 9)	17	70642085	71088853	446769	2	201266	uc002jja.3	24281	ENSG00000133195	SLC39A11	solute carrier family 39 member 11
chr18	51724802	51725236	435	*	1.341179915	2.88E-09	1.76E-07	Intron (uc002lfg.2/8932, intron 2 of 6)	18	51748654	51748782	129	2	677819	uc002lfi.1	23546	ENSG00000207233	SNORA37	small nucleolar RNA, H/ACA box 37
chr15	101073437	101074308	872	*	1.340959632	1.69E-09	1.16E-07	Intron (uc002bvz.3/204219, intron 1 of 12)	15	100940600	101084476	143877	2	204219	uc002bvz.3	10168	ENSG00000154227	CERS3	ceramide synthase 3
chr1	117536583	117537315	733	*	1.34080881	2.98E-08	1.12E-06	Distal Intergenic	1	117544372	117579173	34802	1	9398	uc009whd.4	-7057	ENSG00000134256	CD101	CD101 molecule
chr18	22063544	22064221	678	*	1.3404097	1.20E-09	8.82E-08	Distal Intergenic	18	22040593	22059921	19329	1	59340	uc010xbd.2	22951	ENSG00000134489	HRH4	histamine receptor H4
chr14	75779316	75779981	666	*	1.340313965	4.18E-09	2.37E-07	Distal Intergenic	14	75761107	75763111	2005	1	731223	uc001xrp.3	18209	NA	LINC01220	long intergenic non-protein coding RNA 1220
chr20	48347961	48348651	691	*	1.340144272	1.50E-09	1.05E-07	Distal Intergenic	20	48249483	48330421	80939	2	9334	uc002xuu.4	-17540	ENSG00000158470	B4GALT5	beta-1,4-galactosyltransferase 5
chr17	21055037	21055430	394	*	1.339667104	1.92E-08	7.88E-07	Intron (uc002gyo.3/25979, intron 1 of 6)	17	21069467	21075756	6290	1	25979	uc010crc.1	-14037	ENSG00000109016	DHRS7B	dehydrogenase/reductase 7B
chr11	113770025	113770718	694	*	1.339555774	3.69E-05	0.000332772	Distal Intergenic	11	113775518	113817283	41766	1	9177	uc001pok.3	-4800	ENSG00000149305	HTR3B	5-hydroxytryptamine receptor 3B
chr12	123281467	123282373	907	*	1.339375912	8.87E-07	1.68E-05	Exon (uc001udc.3/84660, exon 7 of 13)	12	123273305	123311927	38623	1	84660	uc021rfn.1	8162	ENSG00000130783	CCDC62	coiled-coil domain containing 62
chr4	84062144	84062667	524	*	1.339126866	1.77E-08	7.35E-07	Distal Intergenic	4	84015307	84035911	20605	2	51316	uc003hod.2	-26233	ENSG00000145287	PLAC8	placenta associated 8
chr2	95781494	95782017	524	*	1.339063893	2.50E-10	2.58E-08	Intron (uc002sub.3/64969, intron 2 of 11)	2	95752952	95787754	34803	2	64969	uc002sub.3	5737	ENSG00000144029	MRPS5	mitochondrial ribosomal protein S5
chr7	156372503	156373243	741	*	1.338827378	5.29E-09	2.82E-07	Distal Intergenic	7	156333185	156333795	611	1	64433	uc011kvw.1	39318	ENSG00000279418	LINC00244	long intergenic non-protein coding RNA 244
chr9	2185857	2186437	581	*	1.338780892	5.99E-13	2.46E-10	Exon (uc003zhc.3/6595, exon 32 of 34)	9	2160264	2193623	33360	1	6595	uc010mhb.3	25593	ENSG00000080503	SMARCA2	SWI/SNF related, matrix associated, actin dependent regulator of chromatin, subfamily a, member 2
chr4	27045099	27045591	493	*	1.338270468	1.06E-06	1.93E-05	Distal Intergenic	4	27004549	27027003	22455	1	57620	uc010iey.3	40550	ENSG00000109689	STIM2	stromal interaction molecule 2
chr11	34169107	34169753	647	*	1.338212146	1.08E-06	1.95E-05	Downstream (2-3kb)	11	34127111	34168458	41348	1	55226	uc010ren.2	41996	ENSG00000135372	NAT10	N-acetyltransferase 10
chr4	124128226	124128692	467	*	1.338196041	8.35E-07	1.60E-05	Intron (uc003iez.4/166378, intron 14 of 15)	4	124317950	124324915	6966	1	10252	uc003ifa.4	-189258	ENSG00000164056	SPRY1	sprouty RTK signaling antagonist 1
chr4	26264629	26265049	421	*	1.338160658	5.52E-08	1.81E-06	Distal Intergenic	4	26321332	26436752	115421	1	3516	uc003grx.2	-56283	ENSG00000168214	RBPJ	recombination signal binding protein for immunoglobulin kappa J region
chr14	75580517	75581131	615	*	1.337970825	3.20E-09	1.91E-07	Promoter (2-3kb)	14	75548818	75584029	35212	2	91754	uc001xrk.3	2898	ENSG00000119638	NEK9	NIMA related kinase 9
chr14	36280180	36280942	763	*	1.337825754	8.68E-11	1.13E-08	Promoter (1-2kb)	14	36018316	36278432	260117	2	253959	uc010tpw.1	-1748	ENSG00000174373	RALGAPA1	Ral GTPase activating protein catalytic alpha subunit 1
chr7	21969793	21970305	513	*	1.337610236	2.43E-07	5.91E-06	Intron (uc003sve.4/55536, intron 2 of 10)	7	21940517	21985542	45026	2	55536	uc003sve.4	15237	ENSG00000164649	CDCA7L	cell division cycle associated 7 like
chr4	54859071	54859492	422	*	1.337467463	2.00E-09	1.33E-07	Intron (uc003haa.3/5156, intron 12 of 23)	4	54851666	54853449	1784	2	402176	uc011bzv.3	-5622	NA	RPL21P44	ribosomal protein L21 pseudogene 44
chr6	45359256	45360011	756	*	1.337208938	7.63E-09	3.79E-07	Intron (uc011dvx.2/860, intron 2 of 8)	6	44794467	45345788	551322	2	8464	uc011dvv.3	-13468	ENSG00000196284	SUPT3H	SPT3 homolog, SAGA and STAGA complex component
chr14	91631329	91631877	549	*	1.33709268	3.27E-08	1.20E-06	Intron (uc010atu.3/80017, intron 5 of 6)	14	91592770	91592896	127	1	100124539	uc010atw.3	38559	ENSG00000221102	SNORA11B	small nucleolar RNA, H/ACA box 11B
chr2	109366953	109367480	528	*	1.3369758	7.36E-09	3.69E-07	Intron (uc002tem.4/5903, intron 9 of 28)	2	109335937	109402267	66331	1	5903	uc002tem.4	31016	ENSG00000153201	RANBP2	RAN binding protein 2
chr4	122185987	122186762	776	*	1.336903115	4.68E-05	0.000402311	Distal Intergenic	4	122052564	122148621	96058	2	79931	uc021xrj.1	-37366	ENSG00000050730	TNIP3	TNFAIP3 interacting protein 3
chr9	100187676	100188276	601	*	1.336795615	1.04E-09	7.94E-08	Intron (uc004axj.3/23424, intron 1 of 16)	9	100174302	100258405	84104	1	23424	uc011lux.2	13374	ENSG00000196116	TDRD7	tudor domain containing 7
chr16	5154962	5155681	720	*	1.336725463	1.20E-07	3.34E-06	Distal Intergenic	16	5134301	5147789	13489	2	196483	uc002cyp.2	-7173	ENSG00000118894	EEF2KMT	eukaryotic elongation factor 2 lysine methyltransferase
chr12	92481942	92482448	507	*	1.336276168	1.35E-09	9.68E-08	Intron (uc031qiz.1/256021, intron 1 of 5)	12	92378752	92535489	156738	2	256021	uc031qiz.1	53041	ENSG00000257242	LINC01619	long intergenic non-protein coding RNA 1619
chr2	240529289	240529912	624	*	1.335946046	1.11E-10	1.36E-08	Distal Intergenic	2	240684554	240722356	37803	1	150935	uc021vzc.2	-154642	NA	LOC150935	uncharacterized LOC150935
chr8	6272651	6273318	668	*	1.335794377	9.64E-15	1.18E-11	Intron (uc003wqh.3/79648, intron 3 of 7)	8	6264113	6501140	237028	1	79648	uc003wqi.3	8538	ENSG00000147316	MCPH1	microcephalin 1
chr17	30199585	30200221	637	*	1.335778098	1.10E-09	8.27E-08	Intron (uc002hgq.3/55813, intron 9 of 11)	17	30178884	30186326	7443	2	55352	uc010css.3	-13259	ENSG00000172301	COPRS	coordinator of PRMT5 and differentiation stimulator
chr6	17021539	17022074	536	*	1.334952318	3.52E-07	7.97E-06	Distal Intergenic	6	17102489	17131603	29115	1	401236	uc021ymc.1	-80415	ENSG00000230873	STMND1	stathmin domain containing 1
chr4	74856609	74857308	700	*	1.334909398	3.14E-12	8.67E-10	Promoter (2-3kb)	4	74852156	74853907	1752	2	5473	uc003hhj.3	-2702	ENSG00000163736	PPBP	pro-platelet basic protein
chr5	133478530	133479073	544	*	1.334897084	2.23E-09	1.45E-07	Promoter (<=1kb)	5	133479283	133483920	4638	1	6932	uc010jdu.3	-210	ENSG00000081059	TCF7	transcription factor 7
chr20	10965479	10966016	538	*	1.334878189	6.78E-09	3.45E-07	Distal Intergenic	20	11247307	11254031	6725	2	339593	uc002wnx.4	288015	NA	LOC339593	uncharacterized LOC339593
chr1	177893064	177893614	551	*	1.334870792	4.78E-12	1.18E-09	Distal Intergenic	1	177897489	177917779	20291	2	89866	uc009wwy.1	24165	ENSG00000120341	SEC16B	SEC16 homolog B, endoplasmic reticulum export factor
chr1	88995253	88996103	851	*	1.334866281	8.78E-08	2.61E-06	Distal Intergenic	1	89149922	89301938	152017	1	5586	uc001dmn.3	-153819	ENSG00000065243	PKN2	protein kinase N2
chr5	96087199	96087958	760	*	1.334785262	5.04E-11	7.31E-09	Intron (uc003klt.3/831, intron 19 of 30)	5	96093287	96115299	22013	1	831	uc003kmk.3	-5329	ENSG00000153113	CAST	calpastatin
chr8	68292976	68293520	545	*	1.334782332	3.05E-13	1.44E-10	Distal Intergenic	8	68109884	68255912	146029	2	10565	uc003xxo.2	-37064	ENSG00000066777	ARFGEF1	ADP ribosylation factor guanine nucleotide exchange factor 1
chr4	85795794	85796115	322	*	1.334633888	2.57E-07	6.19E-06	Intron (uc003hpd.3/23001, intron 3 of 67)	4	85730019	85818163	88145	2	23001	uc003hpf.3	22048	ENSG00000163625	WDFY3	WD repeat and FYVE domain containing 3
chr1	198673677	198674051	375	*	1.334348344	2.58E-07	6.21E-06	Intron (uc009wzf.2/5788, intron 6 of 17)	1	198608418	198672501	64084	1	5788	uc001guw.1	65259	ENSG00000081237	PTPRC	protein tyrosine phosphatase receptor type C
chr7	156820218	156821126	909	*	1.33431593	9.65E-13	3.53E-10	Distal Intergenic	7	156803551	156809118	5568	1	645249	uc003wne.2	16667	ENSG00000243479	MNX1-AS1	MNX1 antisense RNA 1 (head to head)
chr3	141270006	141270587	582	*	1.334028308	8.43E-08	2.53E-06	Intron (uc003etz.1/5922, intron 5 of 23)	3	141235170	141305804	70635	1	5922	uc011bnc.1	34836	ENSG00000155903	RASA2	RAS p21 protein activator 2
chr1	98797462	98797960	499	*	1.333730722	1.69E-07	4.39E-06	Distal Intergenic	1	98676267	98738214	61948	1	729987	uc031pnf.1	121195	ENSG00000226053	LINC01776	long intergenic non-protein coding RNA 1776
chr5	35430473	35430898	426	*	1.333402819	2.65E-07	6.35E-06	Distal Intergenic	5	35617989	35671676	53688	1	79925	uc003jjn.1	-187091	ENSG00000152582	SPEF2	sperm flagellar 2
chr1	244634414	244635015	602	*	1.333144582	1.98E-09	1.32E-07	Intron (uc001iak.1/257044, intron 3 of 15)	1	244624673	244803662	178990	1	257044	uc010pyn.2	9741	ENSG00000179397	CATSPERE	catsper channel auxiliary subunit epsilon
chr8	28974134	28974641	508	*	1.332726444	5.01E-12	1.21E-09	Exon (uc003xhh.4/23303, exon 31 of 40)	8	28924795	28956758	31964	2	23303	uc011laz.2	-17376	ENSG00000197892	KIF13B	kinesin family member 13B
chr11	82458496	82459029	534	*	1.332626537	3.41E-07	7.77E-06	Distal Intergenic	11	82443046	82444906	1861	2	220382	uc001ozp.3	-13590	ENSG00000182103	FAM181B	family with sequence similarity 181 member B
chr5	95678309	95678732	424	*	1.332129393	5.50E-10	4.78E-08	Distal Intergenic	5	95726040	95748689	22650	2	5122	uc010jbi.2	69957	ENSG00000175426	PCSK1	proprotein convertase subtilisin/kexin type 1
chr14	68246043	68246806	764	*	1.33204788	3.26E-11	5.26E-09	Intron (uc001xka.2/23503, intron 23 of 41)	14	68217190	68228301	11112	2	23503	uc001xkb.3	-17742	ENSG00000072121	ZFYVE26	zinc finger FYVE-type containing 26
chr2	42598678	42599504	827	*	1.331730926	1.07E-11	2.16E-09	Promoter (2-3kb)	2	42577645	42596150	18506	2	9167	uc002rsl.3	-2528	ENSG00000115944	COX7A2L	cytochrome c oxidase subunit 7A2 like
chr3	20109424	20110062	639	*	1.331703822	8.85E-15	1.17E-11	Intron (uc003cbq.3/8850, intron 1 of 17)	3	20081524	20195896	114373	1	8850	uc003cbq.3	27900	ENSG00000114166	KAT2B	lysine acetyltransferase 2B
chr11	48171726	48172230	505	*	1.331631763	4.89E-11	7.23E-09	Exon (uc001ngp.4/5795, exon 18 of 25)	11	48157243	48161328	4086	1	5795	uc010rhr.1	14483	ENSG00000149177	PTPRJ	protein tyrosine phosphatase receptor type J
chr17	40736845	40737587	743	*	1.33159558	2.89E-10	2.89E-08	5' UTR	17	40724328	40729849	5522	2	29893	uc031ral.1	-6996	ENSG00000131470	PSMC3IP	PSMC3 interacting protein
chr1	241734941	241735583	643	*	1.331555243	1.57E-06	2.63E-05	Intron (uc001hyy.3/8564, intron 10 of 13)	1	241695434	241758949	63516	1	8564	uc009xgp.3	39507	ENSG00000117009	KMO	kynurenine 3-monooxygenase
chr12	51345263	51345757	495	*	1.331407896	3.93E-06	5.48E-05	Promoter (2-3kb)	12	51347782	51364289	16508	1	613227	uc010smw.2	-2025	ENSG00000214511	HIGD1C	HIG1 hypoxia inducible domain family member 1C
chr10	96349353	96349918	566	*	1.331184508	4.95E-09	2.68E-07	Intron (uc001kjs.3/3070, intron 13 of 21)	10	96305574	96361856	56283	1	3070	uc009xur.3	43779	ENSG00000119969	HELLS	helicase, lymphoid specific
chr18	20831609	20832295	687	*	1.331094633	5.89E-11	8.28E-09	Intron (uc002kub.2/91768, intron 4 of 6)	18	20875979	20911223	35245	2	85019	uc002kue.3	78928	ENSG00000134490	TMEM241	transmembrane protein 241
chr8	95681733	95682321	589	*	1.330979259	6.24E-07	1.26E-05	Intron (uc003ygq.4/54845, intron 10 of 15)	8	95658396	95719694	61299	1	54845	uc003ygw.3	23337	ENSG00000104413	ESRP1	epithelial splicing regulatory protein 1
chr17	78508364	78509255	892	*	1.330899847	3.78E-09	2.19E-07	Distal Intergenic	17	78518625	78797422	278798	1	57521	uc002jys.3	-9370	ENSG00000141564	RPTOR	regulatory associated protein of MTOR complex 1
chr1	225865963	225866818	856	*	1.330871517	4.87E-08	1.65E-06	Distal Intergenic	1	225674534	225840845	166312	2	55740	uc001hpd.1	-25118	ENSG00000154380	ENAH	ENAH actin regulator
chr3	38064948	38065502	555	*	1.330812411	1.97E-09	1.32E-07	Promoter (<=1kb)	3	38048987	38066278	17292	2	5333	uc003chm.3	776	ENSG00000187091	PLCD1	phospholipase C delta 1
chr1	8145451	8145929	479	*	1.330662907	6.45E-09	3.32E-07	Distal Intergenic	1	8071779	8086393	14615	2	54206	uc001aoz.3	-59058	ENSG00000116285	ERRFI1	ERBB receptor feedback inhibitor 1
chr17	45674083	45674825	743	*	1.330658845	7.01E-10	5.78E-08	Intron (uc010wkt.2/9520, intron 14 of 23)	17	45680860	45697580	16721	1	9520	uc002ils.1	-6035	ENSG00000141279	NPEPPS	aminopeptidase puromycin sensitive
chr10	113920159	113920818	660	*	1.330483728	1.63E-07	4.26E-06	Exon (uc001kzp.3/57678, exon 16 of 22)	10	113914758	113943468	28711	2	57678	uc001kzq.1	22650	ENSG00000119927	GPAM	glycerol-3-phosphate acyltransferase, mitochondrial
chr4	113125132	113125981	850	*	1.330442378	6.98E-08	2.19E-06	Distal Intergenic	4	113152895	113186475	33581	1	55435	uc010imm.1	-26914	ENSG00000138660	AP1AR	adaptor related protein complex 1 associated regulatory protein
chr6	138090040	138090745	706	*	1.330426972	4.05E-09	2.31E-07	Distal Intergenic	6	138188325	138204451	16127	1	7128	uc003qhr.4	-97580	ENSG00000118503	TNFAIP3	TNF alpha induced protein 3
chr10	93605264	93605757	494	*	1.330205114	1.70E-06	2.81E-05	Exon (uc001khp.3/80351, exon 18 of 27)	10	93558151	93625232	67082	1	80351	uc001khp.3	47113	ENSG00000107854	TNKS2	tankyrase 2
chr2	167200810	167201176	367	*	1.330035809	9.24E-08	2.72E-06	Intron (uc010fpl.3/6335, intron 1 of 26)	2	167051697	167232497	180801	2	6335	uc010fpl.3	31321	ENSG00000169432	SCN9A	sodium voltage-gated channel alpha subunit 9
chr1	225866851	225867464	614	*	1.329827855	4.02E-06	5.58E-05	Distal Intergenic	1	225674534	225840845	166312	2	55740	uc001hpd.1	-26006	ENSG00000154380	ENAH	ENAH actin regulator
chr5	59442758	59443460	703	*	1.32976391	7.04E-05	0.000558278	Intron (uc003jsb.3/5144, intron 2 of 16)	5	59282228	59558386	276159	2	5144	uc003jse.1	114926	ENSG00000113448	PDE4D	phosphodiesterase 4D
chr12	47922298	47922934	637	*	1.329537736	1.86E-07	4.73E-06	Distal Intergenic	12	48055715	48099844	44130	2	79657	uc001rpr.3	176910	ENSG00000005175	RPAP3	RNA polymerase II associated protein 3
chr9	78796640	78797049	410	*	1.329397387	5.80E-06	7.49E-05	Promoter (<=1kb)	9	78796314	78808346	12033	1	5125	uc004akb.3	326	ENSG00000099139	PCSK5	proprotein convertase subtilisin/kexin type 5
chr12	118687875	118688274	400	*	1.329262852	1.08E-09	8.12E-08	Intron (uc001twx.3/51347, intron 3 of 20)	12	118587606	118677077	89472	2	51347	uc001tww.3	-10798	ENSG00000135090	TAOK3	TAO kinase 3
chr12	93344005	93344555	551	*	1.328959852	2.30E-09	1.48E-07	Distal Intergenic	12	93166285	93323107	156823	2	8411	uc001tck.3	-20898	ENSG00000102189	EEA1	early endosome antigen 1
chr20	57697363	57698019	657	*	1.328901793	1.39E-05	0.000151574	Distal Intergenic	20	57766075	57834167	68093	1	128611	uc002yan.3	-68056	ENSG00000124203	ZNF831	zinc finger protein 831
chr20	52062470	52063265	796	*	1.328797778	1.31E-08	5.83E-07	Intron (uc002xwo.3/128553, intron 2 of 2)	20	52183610	52199707	16098	2	7764	uc002xwq.4	136442	ENSG00000171940	ZNF217	zinc finger protein 217
chr6	45452086	45452628	543	*	1.328744062	1.86E-09	1.25E-07	Intron (uc011dvx.2/860, intron 5 of 8)	6	45389914	45518819	128906	1	860	uc003oxt.3	62172	ENSG00000124813	RUNX2	RUNX family transcription factor 2
chr19	14237995	14238878	884	*	1.32849116	9.61E-16	2.15E-12	Intron (uc002mye.3/55723, intron 1 of 3)	19	14230321	14247440	17120	2	55723	uc002mye.3	8562	ENSG00000105011	ASF1B	anti-silencing function 1B histone chaperone
chr10	91213254	91213666	413	*	1.328281962	2.06E-07	5.14E-06	Intron (uc001kgm.3/387700, intron 3 of 7)	10	91190051	91196561	6511	2	387700	uc001kgl.3	-16693	ENSG00000152779	SLC16A12	solute carrier family 16 member 12
chr8	103899665	103900107	443	*	1.328056912	2.64E-08	1.02E-06	Distal Intergenic	8	103838536	103876397	37862	2	51582	uc003yky.3	-23268	ENSG00000155096	AZIN1	antizyme inhibitor 1
chr5	76638845	76639356	512	*	1.327204411	3.74E-07	8.36E-06	Intron (uc003kfa.3/8622, intron 6 of 21)	5	76506706	76724080	217375	1	8622	uc003kfe.3	132139	ENSG00000113231	PDE8B	phosphodiesterase 8B
chr13	37671528	37672466	939	*	1.326731017	9.92E-09	4.68E-07	Distal Intergenic	13	37677397	37679801	2405	2	122011	uc001uwm.1	7335	ENSG00000180138	CSNK1A1L	casein kinase 1 alpha 1 like
chr7	38784344	38784765	422	*	1.326676969	0.000385452	0.00217948	Promoter (<=1kb)	7	38763543	38785213	21671	2	27072	uc003tgx.3	448	ENSG00000006715	VPS41	VPS41 subunit of HOPS complex
chr20	412769	413153	385	*	1.326555263	5.43E-12	1.29E-09	Downstream (2-3kb)	20	388709	411610	22902	1	10616	uc010fzy.3	24060	ENSG00000125826	RBCK1	RANBP2-type and C3HC4-type zinc finger containing 1
chr16	55367259	55367830	572	*	1.326536507	4.37E-06	5.94E-05	Distal Intergenic	16	55359712	55361805	2094	1	79190	uc010ccb.1	7547	ENSG00000159387	IRX6	iroquois homeobox 6
chr12	81351946	81352359	414	*	1.326143891	8.11E-06	9.80E-05	Distal Intergenic	12	81191171	81331694	140524	2	8825	uc001szk.1	-20252	ENSG00000111052	LIN7A	lin-7 homolog A, crumbs cell polarity complex component
chr21	34059354	34059869	516	*	1.326067568	5.64E-08	1.85E-06	Exon (uc011ads.1/8867, exon 7 of 28)	21	34001069	34099228	98160	2	8867	uc011ads.1	39359	ENSG00000159082	SYNJ1	synaptojanin 1
chr2	190669994	190670636	643	*	1.325744854	1.43E-09	1.01E-07	3' UTR	2	190682743	190742355	59613	1	5378	uc002url.3	-12107	ENSG00000064933	PMS1	PMS1 homolog 1, mismatch repair system component
chr4	70616892	70617619	728	*	1.325714672	2.20E-09	1.43E-07	Intron (uc003hen.3/27284, intron 3 of 7)	4	70592686	70626430	33745	2	27284	uc003hen.3	8811	ENSG00000173597	SULT1B1	sulfotransferase family 1B member 1
chr8	122439164	122439933	770	*	1.325703112	1.97E-08	8.07E-07	Distal Intergenic	8	122651586	122657564	5979	1	594842	uc022baf.1	-211653	NA	HAS2-AS1	HAS2 antisense RNA 1
chr17	33168248	33168585	338	*	1.325140956	0.000453457	0.002480255	Distal Intergenic	17	33254878	33288528	33651	2	10693	uc002hig.3	119943	ENSG00000132141	CCT6B	chaperonin containing TCP1 subunit 6B
chr1	149282706	149283399	694	*	1.324952901	5.59E-11	7.96E-09	3' UTR	1	149279476	149291742	12267	1	388692	uc010pbf.2	3230	NA	LINC02591	long intergenic non-protein coding RNA 2591
chr7	41085597	41086457	861	*	1.324831761	1.79E-09	1.21E-07	Distal Intergenic	7	40833056	40900366	67311	1	79783	uc003thp.2	252541	ENSG00000175600	SUGCT	succinyl-CoA:glutarate-CoA transferase
chr15	59984678	59985628	951	*	1.324807721	2.07E-09	1.36E-07	Distal Intergenic	15	59955062	59981642	26581	2	663	uc010uhc.2	-3036	ENSG00000140299	BNIP2	BCL2 interacting protein 2
chr9	95028802	95029615	814	*	1.324614961	5.52E-10	4.78E-08	Intron (uc004ars.2/3376, intron 13 of 32)	9	94972490	95051708	79219	2	3376	uc004ars.2	22093	ENSG00000196305	IARS1	isoleucyl-tRNA synthetase 1
chr12	101821957	101822471	515	*	1.324476226	1.83E-07	4.69E-06	Distal Intergenic	12	101786903	101801572	14670	2	400	uc010svo.2	-20385	ENSG00000120805	ARL1	ADP ribosylation factor like GTPase 1
chr3	101454099	101454981	883	*	1.324243854	1.68E-11	3.09E-09	Intron (uc010hpm.1/79598, intron 5 of 7)	3	101450207	101486181	35975	1	79598	uc003dvm.1	3892	ENSG00000182504	CEP97	centrosomal protein 97
chr15	55721178	55722171	994	*	1.323871496	1.12E-09	8.37E-08	Intron (uc002acy.3/100533483, intron 8 of 15)	15	55700723	55710910	10188	1	145788	uc002ada.3	20455	ENSG00000261652	C15orf65	chromosome 15 open reading frame 65
chr2	169872374	169872981	608	*	1.323670359	8.21E-11	1.08E-08	Intron (uc002ueo.1/8647, intron 3 of 27)	2	169779449	169887833	108385	2	8647	uc002ueo.1	14852	ENSG00000073734	ABCB11	ATP binding cassette subfamily B member 11
chr19	12535030	12535949	920	*	1.323584976	1.10E-08	5.08E-07	Distal Intergenic	19	12540520	12551926	11407	2	10224	uc002mtu.3	15977	ENSG00000180855	ZNF443	zinc finger protein 443
chr2	73776980	73777499	520	*	1.323326923	2.05E-08	8.33E-07	Exon (uc002sje.1/7840, exon 13 of 23)	2	73746902	73784481	37580	1	7840	uc010fev.1	30078	ENSG00000116127	ALMS1	ALMS1 centrosome and basal body associated protein
chr6	158135888	158136336	449	*	1.323263273	3.79E-11	5.95E-09	Distal Intergenic	6	158066769	158094977	28209	1	79683	uc010kjn.3	69119	ENSG00000175048	ZDHHC14	zinc finger DHHC-type containing 14
chr2	109852850	109853437	588	*	1.322848024	2.61E-07	6.28E-06	Intron (uc010ywt.1/344558, intron 1 of 9)	2	109930027	109930081	55	2	100423027	uc021vlx.1	76644	ENSG00000265965	MIR4266	microRNA 4266
chr11	14820654	14821215	562	*	1.322609676	2.26E-06	3.52E-05	Intron (uc001mln.3/5140, intron 4 of 15)	11	14901682	14908880	7199	2	120227	uc001mls.1	87665	ENSG00000186104	CYP2R1	cytochrome P450 family 2 subfamily R member 1
chr3	187593541	187594243	703	*	1.322559032	1.48E-11	2.77E-09	Distal Intergenic	3	187439165	187463513	24349	2	604	uc003frq.2	-130028	ENSG00000113916	BCL6	BCL6 transcription repressor
chr17	9282476	9283190	715	*	1.322170275	9.30E-07	1.74E-05	Intron (uc002glx.3/9482, intron 6 of 7)	17	9153788	9479275	325488	2	9482	uc002glx.3	196085	ENSG00000170310	STX8	syntaxin 8
chr3	93953487	93953981	495	*	1.32209838	1.42E-07	3.82E-06	Distal Intergenic	3	93776766	93782067	5302	2	200895	uc003drj.3	-171420	ENSG00000178700	DHFR2	dihydrofolate reductase 2
chr17	54389839	54390664	826	*	1.322076146	2.08E-09	1.37E-07	Intron (uc002iun.1/162282, intron 2 of 16)	17	54230836	54560007	329172	1	162282	uc002iun.1	159003	ENSG00000153930	ANKFN1	ankyrin repeat and fibronectin type III domain containing 1
chr4	16664138	16664711	574	*	1.322074851	2.40E-05	0.000235927	Intron (uc003goz.3/9079, intron 2 of 7)	4	16503169	16675936	172768	2	9079	uc011bxi.2	11225	ENSG00000169744	LDB2	LIM domain binding 2
chr9	104436049	104436615	567	*	1.321993715	2.17E-05	0.000216416	Intron (uc004bbp.2/116443, intron 2 of 8)	9	104331634	104500862	169229	2	116443	uc004bbp.2	64247	ENSG00000198785	GRIN3A	glutamate ionotropic receptor NMDA type subunit 3A
chr10	117967932	117968726	795	*	1.321810023	4.77E-07	1.01E-05	Intron (uc001lci.3/2674, intron 3 of 8)	10	117816442	118031819	215378	2	2674	uc001lci.3	63093	ENSG00000151892	GFRA1	GDNF family receptor alpha 1
chr2	163783750	163784316	567	*	1.321648943	0.000488033	0.002632454	Distal Intergenic	2	163279757	163695257	415501	2	90134	uc002uci.3	-88493	ENSG00000184611	KCNH7	potassium voltage-gated channel subfamily H member 7
chr4	140392153	140393108	956	*	1.321598206	2.29E-10	2.41E-08	Intron (uc003ihv.3/83452, intron 1 of 1)	4	140374961	140397069	22109	1	83452	uc003ihv.3	17192	ENSG00000172007	RAB33B	RAB33B, member RAS oncogene family
chr10	129045283	129045740	458	*	1.321207991	4.47E-11	6.70E-09	Intron (uc001ljt.3/1793, intron 27 of 51)	10	128933690	128994422	60733	2	642938	uc001ljv.1	-50861	ENSG00000188916	INSYN2A	inhibitory synaptic factor 2A
chr10	80336789	80337365	577	*	1.320427927	1.32E-14	1.46E-11	Distal Intergenic	10	80027085	80159502	132418	1	414243	uc001jzw.2	309704	ENSG00000230417	LINC00595	long intergenic non-protein coding RNA 595
chr6	21299548	21300468	921	*	1.320302863	3.87E-08	1.37E-06	Distal Intergenic	6	21065279	21232634	167356	1	54901	uc003ndf.2	234269	ENSG00000145996	CDKAL1	CDK5 regulatory subunit associated protein 1 like 1
chr19	43097459	43098036	578	*	1.320155548	4.27E-06	5.84E-05	Promoter (1-2kb)	19	43084395	43099082	14688	2	1088	uc002oud.2	1046	ENSG00000124469	CEACAM8	CEA cell adhesion molecule 8
chr10	132011516	132011948	433	*	1.319885094	9.98E-08	2.88E-06	Distal Intergenic	10	131958252	131977684	19433	1	10539	uc021qay.1	53264	ENSG00000108010	GLRX3	glutaredoxin 3
chr12	47953491	47953921	431	*	1.319607487	1.97E-07	4.98E-06	Distal Intergenic	12	48055715	48099844	44130	2	79657	uc001rpr.3	145923	ENSG00000005175	RPAP3	RNA polymerase II associated protein 3
chr11	121362774	121363216	443	*	1.319489226	2.61E-08	1.01E-06	Intron (uc001pxx.3/6653, intron 5 of 47)	11	121322912	121504471	181560	1	6653	uc001pxx.3	39862	ENSG00000137642	SORL1	sortilin related receptor 1
chr17	28187519	28188075	557	*	1.319444274	3.19E-10	3.11E-08	Intron (uc002heo.1/85464, intron 1 of 14)	17	28256874	28383174	126301	1	374786	uc010wbi.1	-68799	ENSG00000176927	EFCAB5	EF-hand calcium binding domain 5
chr8	109426703	109427285	583	*	1.319400661	7.79E-06	9.48E-05	Distal Intergenic	8	109455853	109499136	43284	1	9694	uc003ymw.1	-28568	ENSG00000104412	EMC2	ER membrane protein complex subunit 2
chr3	132211186	132211580	395	*	1.319340856	1.08E-06	1.96E-05	Exon (uc003eor.3/23317, exon 33 of 56)	3	132175079	132177193	2115	1	23317	uc003eos.1	36107	ENSG00000138246	DNAJC13	DnaJ heat shock protein family (Hsp40) member C13
chr17	6490745	6491241	497	*	1.31924744	9.10E-09	4.37E-07	Intron (uc010vtd.2/9851, intron 11 of 11)	17	6354583	6459877	105295	2	83394	uc010cln.3	-30868	ENSG00000091622	PITPNM3	PITPNM family member 3
chr10	26756556	26757104	549	*	1.31918162	6.83E-10	5.66E-08	Intron (uc001isr.3/54518, intron 2 of 4)	10	26727266	26856732	129467	1	54518	uc001iss.3	29290	ENSG00000077420	APBB1IP	amyloid beta precursor protein binding family B member 1 interacting protein
chr1	244764859	244765372	514	*	1.318771076	7.78E-10	6.26E-08	Intron (uc001iak.1/257044, intron 14 of 15)	1	244816352	244872334	55983	1	51029	uc001iao.3	-50980	ENSG00000121644	DESI2	desumoylating isopeptidase 2
chr3	12468127	12468683	557	*	1.318482396	6.78E-14	4.96E-11	Intron (uc031rym.1/5468, intron 7 of 7)	3	12421203	12458653	37451	1	5468	uc010hea.1	46924	ENSG00000132170	PPARG	peroxisome proliferator activated receptor gamma
chr10	90668322	90668963	642	*	1.318252247	8.82E-08	2.62E-06	Exon (uc001kfk.4/57559, exon 4 of 11)	10	90672113	90683259	11147	1	57559	uc001kfn.4	-3150	ENSG00000138134	STAMBPL1	STAM binding protein like 1
chr14	52830135	52831081	947	*	1.318199811	7.50E-13	2.94E-10	Distal Intergenic	14	52781016	52795322	14307	1	5732	uc001wzr.3	49119	ENSG00000125384	PTGER2	prostaglandin E receptor 2
chr13	80456192	80457089	898	*	1.317724204	1.03E-10	1.28E-08	Intron (uc001vlh.3/uc001vlh.3, intron 1 of 5)	13	80079509	80130212	50704	1	54602	uc001vlg.3	376683	ENSG00000102471	NDFIP2	Nedd4 family interacting protein 2
chr12	101958967	101959798	832	*	1.317587542	1.69E-07	4.39E-06	Distal Intergenic	12	101988709	102045171	56463	1	4604	uc001tif.2	-28911	ENSG00000196091	MYBPC1	myosin binding protein C, slow type
chr3	71650512	71651354	843	*	1.317376119	1.36E-07	3.69E-06	Distal Intergenic	3	71247034	71633140	386107	2	27086	uc003dos.3	-17372	ENSG00000114861	FOXP1	forkhead box P1
chr1	173855325	173855996	672	*	1.317296553	4.69E-09	2.59E-07	3' UTR	1	173837493	173855774	18282	1	84614	uc009wwp.1	17832	ENSG00000185278	ZBTB37	zinc finger and BTB domain containing 37
chr7	107555761	107556294	534	*	1.316973419	1.74E-08	7.25E-07	Exon (uc010ljm.1/1738, exon 9 of 9)	7	107531586	107561643	30058	1	1738	uc011kmi.2	24175	ENSG00000091140	DLD	dihydrolipoamide dehydrogenase
chr1	28958632	28959234	603	*	1.316514141	1.24E-14	1.40E-11	Intron (uc001bqx.3/6883, intron 1 of 5)	1	28929609	28969604	39996	2	6883	uc001bqx.3	10370	ENSG00000120656	TAF12	TATA-box binding protein associated factor 12
chr10	80327453	80328202	750	*	1.316453533	3.00E-09	1.82E-07	Distal Intergenic	10	80027085	80159502	132418	1	414243	uc001jzw.2	300368	ENSG00000230417	LINC00595	long intergenic non-protein coding RNA 595
chr10	123908300	123909205	906	*	1.31606136	6.97E-13	2.79E-10	Intron (uc001lfv.3/10579, intron 7 of 22)	10	123923105	124014057	90953	1	10579	uc001lfz.3	-13900	ENSG00000138162	TACC2	transforming acidic coiled-coil containing protein 2
chr4	24881729	24882192	464	*	1.316001744	1.24E-10	1.47E-08	Intron (uc003grc.3/91050, intron 1 of 11)	4	24807739	24854822	47084	2	91050	uc003gra.2	-26907	ENSG00000181982	CCDC149	coiled-coil domain containing 149
chr8	120460617	120461093	477	*	1.315984439	5.01E-07	1.05E-05	Distal Intergenic	8	120428552	120436678	8127	1	4856	uc003yoq.2	32065	ENSG00000136999	CCN3	cellular communication network factor 3
chr1	68715142	68715517	376	*	1.315830327	4.36E-06	5.94E-05	Distal Intergenic	1	68659539	68698284	38746	2	79971	uc001deh.2	-16858	ENSG00000116729	WLS	Wnt ligand secretion mediator
chr4	22690580	22691384	805	*	1.315760252	3.75E-12	9.84E-10	Distal Intergenic	4	22694537	22821195	126659	1	57733	uc031sdv.1	-3153	ENSG00000249948	GBA3	glucosylceramidase beta 3 (gene/pseudogene)
chr1	39296086	39296995	910	*	1.31575416	1.45E-12	4.73E-10	Distal Intergenic	1	39303869	39325495	21627	2	64121	uc001ccq.3	28500	ENSG00000116954	RRAGC	Ras related GTP binding C
chr2	159561317	159561968	652	*	1.315711854	1.03E-08	4.79E-07	Intron (uc002uab.1/uc002uab.1, intron 1 of 3)	2	159525682	159533867	8186	1	8502	uc002uae.1	35635	ENSG00000144283	PKP4	plakophilin 4
chr6	160374830	160375425	596	*	1.315699053	2.92E-08	1.11E-06	Distal Intergenic	6	160390131	160527583	137453	1	3482	uc003qta.3	-14706	ENSG00000197081	IGF2R	insulin like growth factor 2 receptor
chr1	186929410	186930121	712	*	1.315656863	7.80E-09	3.85E-07	Intron (uc001gsc.3/5321, intron 14 of 17)	1	186798032	186958113	160082	1	5321	uc010pos.2	131378	ENSG00000116711	PLA2G4A	phospholipase A2 group IVA
chr13	31758385	31759069	685	*	1.315642564	2.07E-07	5.18E-06	Distal Intergenic	13	31774112	31906411	132300	1	145173	uc010aaz.3	-15043	ENSG00000187676	B3GLCT	beta 3-glucosyltransferase
chr2	176501970	176502580	611	*	1.315492254	7.46E-06	9.17E-05	Distal Intergenic	2	176790410	176867018	76609	2	80856	uc002ukc.1	364438	ENSG00000144320	LNPK	lunapark, ER junction formation factor
chr7	90523258	90523952	695	*	1.315332765	4.32E-11	6.56E-09	Intron (uc003uky.2/5218, intron 6 of 14)	7	90339176	90839904	500729	1	5218	uc011khl.1	184082	ENSG00000058091	CDK14	cyclin dependent kinase 14
chr10	101529141	101530124	984	*	1.314964905	9.89E-12	2.04E-09	Distal Intergenic	10	101542463	101611662	69200	1	1244	uc001kqf.2	-12339	ENSG00000023839	ABCC2	ATP binding cassette subfamily C member 2
chr2	840309	840877	569	*	1.314893919	3.23E-08	1.19E-06	Intron (uc002qwn.2/339822, intron 2 of 3)	2	779837	864112	84276	2	339822	uc002qwn.2	23235	ENSG00000237667	LINC01115	long intergenic non-protein coding RNA 1115
chr17	67499962	67500299	338	*	1.314774148	8.20E-15	1.12E-11	Promoter (1-2kb)	17	67501587	67517949	16363	1	5608	uc002jik.3	-1288	ENSG00000108984	MAP2K6	mitogen-activated protein kinase kinase 6
chr15	100890469	100891422	954	*	1.314757331	5.30E-06	6.96E-05	Promoter (<=1kb)	15	100884662	100890923	6262	2	388182	uc010boz.2	0	ENSG00000189419	SPATA41	spermatogenesis associated 41
chr10	104977401	104977815	415	*	1.314269798	8.16E-06	9.85E-05	Intron (uc001kwr.3/uc001kwr.3, intron 1 of 1)	10	104847774	104953063	105290	2	22978	uc001kwq.3	-24338	ENSG00000076685	NT5C2	5'-nucleotidase, cytosolic II
chr3	142348188	142348734	547	*	1.314167929	1.77E-09	1.20E-07	Intron (uc010huv.3/5357, intron 1 of 15)	3	142342266	142432505	90240	1	5357	uc003euz.3	5922	ENSG00000120756	PLS1	plastin 1
chr17	3169248	3169830	583	*	1.314150289	7.75E-09	3.84E-07	Distal Intergenic	17	3181184	3182268	1085	2	4995	uc002fvg.3	12438	ENSG00000221882	OR3A2	olfactory receptor family 3 subfamily A member 2
chr7	7935927	7936562	636	*	1.314058196	7.30E-06	9.01E-05	Distal Intergenic	7	8008374	8128709	120336	1	113263	uc003srk.4	-71812	ENSG00000106415	GLCCI1	glucocorticoid induced 1
chr1	41612088	41612668	581	*	1.3140049	1.04E-07	2.97E-06	Intron (uc010ojr.2/22955, intron 1 of 8)	1	41492871	41625605	132735	2	22955	uc010ojr.2	12937	ENSG00000010803	SCMH1	Scm polycomb group protein homolog 1
chr10	123817247	123817982	736	*	1.31396044	1.51E-08	6.49E-07	Intron (uc001lfv.3/10579, intron 3 of 22)	10	123872554	124014057	141504	1	10579	uc001lfx.3	-54572	ENSG00000138162	TACC2	transforming acidic coiled-coil containing protein 2
chr4	40576489	40577173	685	*	1.313518515	1.11E-08	5.10E-07	Intron (uc003gvc.2/54502, intron 1 of 6)	4	40425272	40631883	206612	2	54502	uc003gvc.2	54710	ENSG00000163694	RBM47	RNA binding motif protein 47
chr6	108342029	108342993	965	*	1.31339986	6.16E-09	3.20E-07	Distal Intergenic	6	108362613	108395941	33329	2	28962	uc003psd.3	52948	ENSG00000081087	OSTM1	osteoclastogenesis associated transmembrane protein 1
chr20	58361580	58362032	453	*	1.313383339	4.62E-06	6.21E-05	Intron (uc002yat.3/116154, intron 7 of 12)	20	58411067	58422766	11700	1	116154	uc002yay.3	-49035	ENSG00000087495	PHACTR3	phosphatase and actin regulator 3
chr11	108131263	108131791	529	*	1.313254538	5.13E-08	1.72E-06	Intron (uc001pkb.1/472, intron 16 of 62)	11	108139137	108142133	2997	1	472	uc009yxs.1	-7346	ENSG00000149311	ATM	ATM serine/threonine kinase
chr5	79925619	79926526	908	*	1.313074871	2.15E-12	6.42E-10	Intron (uc003kgy.1/1719, intron 5 of 5)	5	79945819	79946854	1036	2	100462981	uc021yay.1	20328	ENSG00000269028	MTRNR2L2	MT-RNR2 like 2
chr19	19188272	19188860	589	*	1.312444668	6.29E-12	1.43E-09	Intron (uc002nlf.3/284439, intron 1 of 7)	19	19174803	19223841	49039	1	284439	uc002nlf.3	13469	ENSG00000181035	SLC25A42	solute carrier family 25 member 42
chr11	59879486	59879848	363	*	1.31232763	1.23E-05	0.000137554	Distal Intergenic	11	59856137	59865940	9804	1	2206	uc021qka.1	23349	ENSG00000149534	MS4A2	membrane spanning 4-domains A2
chr8	109168421	109168864	444	*	1.312170148	2.17E-07	5.38E-06	Distal Intergenic	8	108911544	109095913	184370	2	340419	uc003yms.3	-72508	ENSG00000147655	RSPO2	R-spondin 2
chr13	77347925	77348431	507	*	1.311812205	1.42E-08	6.19E-07	Distal Intergenic	13	77454304	77460540	6237	2	115207	uc010aeu.1	112109	ENSG00000178695	KCTD12	potassium channel tetramerization domain containing 12
chr12	40674743	40675171	429	*	1.311635453	4.49E-07	9.66E-06	Intron (uc001rmg.4/120892, intron 18 of 50)	12	40689229	40763086	73858	1	120892	uc009zjw.3	-14058	ENSG00000188906	LRRK2	leucine rich repeat kinase 2
chr3	12493051	12493499	449	*	1.311614671	4.20E-10	3.89E-08	Distal Intergenic	3	12525931	12574820	48890	1	80746	uc003bwz.3	-32432	ENSG00000154743	TSEN2	tRNA splicing endonuclease subunit 2
chr3	117202286	117202913	628	*	1.311401608	2.81E-09	1.72E-07	Distal Intergenic	3	116428635	116435887	7253	1	285194	uc011bit.2	773651	ENSG00000243197	TUSC7	tumor suppressor candidate 7
chr12	83124844	83125245	402	*	1.31135819	9.15E-06	0.00010781	Intron (uc001szr.1/160335, intron 1 of 5)	12	83080934	83528067	447134	1	160335	uc010suk.2	43910	ENSG00000179104	TMTC2	transmembrane O-mannosyltransferase targeting cadherins 2
chr1	28820877	28821438	562	*	1.31134265	1.12E-09	8.35E-08	Intron (uc001bpv.1/65979, intron 16 of 16)	1	28832455	28865708	33254	1	1104	uc001bqa.2	-11017	ENSG00000180198	RCC1	regulator of chromosome condensation 1
chr9	85986321	85987167	847	*	1.310794531	4.92E-09	2.67E-07	Intron (uc004amr.1/257019, intron 3 of 14)	9	85857905	85946876	88972	2	257019	uc022biz.1	-39445	ENSG00000172159	FRMD3	FERM domain containing 3
chr1	230079584	230080167	584	*	1.310637773	1.20E-08	5.43E-07	Distal Intergenic	1	230193536	230417875	224340	1	2590	uc010pvy.1	-113369	ENSG00000143641	GALNT2	polypeptide N-acetylgalactosaminyltransferase 2
chr1	68913667	68914527	861	*	1.310515474	4.12E-09	2.34E-07	Promoter (1-2kb)	1	68894507	68915642	21136	2	6121	uc001dei.1	1115	ENSG00000116745	RPE65	retinoid isomerohydrolase RPE65
chr5	111985550	111986014	465	*	1.310507608	2.99E-06	4.40E-05	Distal Intergenic	5	112043202	112181936	138735	1	324	uc011cvt.2	-57188	ENSG00000134982	APC	APC regulator of WNT signaling pathway
chr11	16985087	16985664	578	*	1.31042149	2.44E-09	1.55E-07	Intron (uc010rcu.1/144100, intron 3 of 26)	11	16800548	17035963	235416	2	144100	uc010rcu.1	50299	ENSG00000166689	PLEKHA7	pleckstrin homology domain containing A7
chr6	106236374	106236908	535	*	1.310277682	3.85E-13	1.69E-10	Distal Intergenic	6	106534195	106557814	23620	1	639	uc003prd.2	-297287	ENSG00000057657	PRDM1	PR/SET domain 1
chr10	70299228	70299787	560	*	1.3098492	2.00E-08	8.15E-07	Distal Intergenic	10	70242090	70287280	45191	2	8034	uc010qiy.2	-11948	ENSG00000122912	SLC25A16	solute carrier family 25 member 16
chr9	93432697	93433277	581	*	1.309725001	2.16E-08	8.70E-07	Distal Intergenic	9	93372114	93405108	32995	2	54769	uc004aqx.1	-27589	ENSG00000165023	DIRAS2	DIRAS family GTPase 2
chr10	50717226	50717562	337	*	1.30900749	1.83E-09	1.24E-07	Promoter (2-3kb)	10	50662526	50714526	52001	2	2074	uc001jhr.5	-2700	ENSG00000225830	ERCC6	ERCC excision repair 6, chromatin remodeling factor
chr18	42570648	42571331	684	*	1.308518466	4.69E-10	4.22E-08	Intron (uc010dni.3/26040, intron 4 of 5)	18	42550047	42550131	85	2	100422829	uc021uje.1	-20517	ENSG00000265957	MIR4319	microRNA 4319
chr4	175503353	175504098	746	*	1.308296634	4.00E-09	2.29E-07	Distal Intergenic	4	175411328	175444049	32722	2	3248	uc011ckg.2	-59304	ENSG00000164120	HPGD	15-hydroxyprostaglandin dehydrogenase
chr5	68592570	68593197	628	*	1.308233787	8.01E-11	1.06E-08	Intron (uc003jvv.1/202243, intron 7 of 10)	5	68576519	68616407	39889	2	202243	uc003jvv.1	23210	ENSG00000183323	CCDC125	coiled-coil domain containing 125
chr3	154436924	154437690	767	*	1.308069125	7.72E-07	1.50E-05	Distal Intergenic	3	154055461	154147504	92044	2	344758	uc003faa.3	-289420	ENSG00000174948	GPR149	G protein-coupled receptor 149
chr5	137567545	137568212	668	*	1.30788368	2.90E-12	8.21E-10	Distal Intergenic	5	137541563	137549032	7470	2	8697	uc003lcm.1	-18513	ENSG00000094880	CDC23	cell division cycle 23
chr5	115345215	115345858	644	*	1.307626914	1.07E-06	1.94E-05	Intron (uc003kro.3/206338, intron 13 of 19)	5	115331074	115363299	32226	1	206338	uc003krs.3	14141	ENSG00000172901	LVRN	laeverin
chr12	42443052	42443539	488	*	1.307574011	1.24E-08	5.57E-07	Distal Intergenic	12	42475648	42538673	63026	2	283464	uc001rms.4	95134	ENSG00000151233	GXYLT1	glucoside xylosyltransferase 1
chr5	93873865	93874596	732	*	1.307385122	2.64E-07	6.34E-06	Intron (uc011cuk.2/285600, intron 2 of 20)	5	93486556	93954309	467754	2	285600	uc011cuk.2	79713	ENSG00000185261	KIAA0825	KIAA0825
chr3	43648965	43649608	644	*	1.307138465	2.48E-07	6.01E-06	Intron (uc003cmv.3/55129, intron 1 of 12)	3	43407818	43663560	255743	2	55129	uc003cmv.3	13952	ENSG00000160746	ANO10	anoctamin 10
chr11	114502335	114502763	429	*	1.307074166	9.63E-09	4.58E-07	Distal Intergenic	11	114441313	114466484	25172	2	54827	uc001ppd.3	-35851	ENSG00000137634	NXPE4	neurexophilin and PC-esterase domain family member 4
chr19	51879657	51880299	643	*	1.306259856	3.07E-07	7.15E-06	Downstream (2-3kb)	19	51874874	51875960	1087	2	4818	uc002pwk.3	-3697	ENSG00000105374	NKG7	natural killer cell granule protein 7
chr12	31896362	31897121	760	*	1.306179244	7.51E-10	6.09E-08	Distal Intergenic	12	31826486	31882108	55623	2	196394	uc009zjt.1	-14254	ENSG00000151743	AMN1	antagonist of mitotic exit network 1 homolog
chr21	35188679	35189213	535	*	1.306094403	3.28E-14	2.91E-11	Promoter (1-2kb)	21	35190571	35201354	10784	1	6453	uc002ytg.1	-1358	ENSG00000205726	ITSN1	intersectin 1
chr19	54830416	54831070	655	*	1.30607767	1.01E-06	1.86E-05	Distal Intergenic	19	54822435	54824409	1975	2	353514	uc002qfh.1	-6007	ENSG00000187116	LILRA5	leukocyte immunoglobulin like receptor A5
chr16	71589680	71590319	640	*	1.306071282	2.43E-06	3.74E-05	Distal Intergenic	16	71600754	71610998	10245	2	6898	uc002fap.2	20679	ENSG00000198650	TAT	tyrosine aminotransferase
chr9	21287730	21288230	501	*	1.304970078	1.15E-06	2.05E-05	Distal Intergenic	9	21277687	21278562	876	2	3453	uc003zou.1	-9168	NA	IFNA22P	interferon alpha 22, pseudogene
chr10	115967438	115968120	683	*	1.304910455	0.00023088	0.001442074	Intron (uc001lbf.3/56165, intron 11 of 22)	10	115963147	115988841	25695	1	56165	uc001lbj.3	4291	ENSG00000095627	TDRD1	tudor domain containing 1
chr20	1514708	1515390	683	*	1.304360295	1.45E-08	6.28E-07	3' UTR	20	1514897	1538343	23447	2	128646	uc002wfi.3	22953	ENSG00000125900	SIRPD	signal regulatory protein delta
chr3	71880875	71881377	503	*	1.304007801	9.86E-08	2.85E-06	Distal Intergenic	3	71820806	71834357	13552	2	60675	uc003dpa.4	-46518	ENSG00000163421	PROK2	prokineticin 2
chr13	73599456	73599995	540	*	1.30396543	4.00E-07	8.81E-06	Distal Intergenic	13	73629114	73651676	22563	1	688	uc001vjd.3	-29119	ENSG00000102554	KLF5	Kruppel like factor 5
chr8	6229788	6230547	760	*	1.303636038	3.82E-07	8.49E-06	Distal Intergenic	8	6261077	6264069	2993	2	100287015	uc003wqf.3	33522	ENSG00000246089	LOC100287015	uncharacterized LOC100287015
chr1	150732885	150733740	856	*	1.303603974	7.47E-10	6.08E-08	Intron (uc001evn.3/1520, intron 2 of 7)	1	150702672	150738433	35762	2	1520	uc001evn.3	4693	ENSG00000163131	CTSS	cathepsin S
chr6	82687930	82688291	362	*	1.303581902	3.28E-06	4.72E-05	Distal Intergenic	6	82455447	82462428	6982	2	55603	uc003pjg.3	-225502	ENSG00000112773	TENT5A	terminal nucleotidyltransferase 5A
chr17	61187937	61188404	468	*	1.303521573	2.72E-09	1.68E-07	Intron (uc002jal.4/26115, intron 3 of 24)	17	61271352	61505067	233716	1	26115	uc010wpe.2	-82948	ENSG00000170921	TANC2	tetratricopeptide repeat, ankyrin repeat and coiled-coil containing 2
chr11	59497506	59498210	705	*	1.303425776	6.82E-10	5.66E-08	Distal Intergenic	11	59480389	59481318	930	2	390201	uc001nof.1	-16188	ENSG00000172289	OR10V1	olfactory receptor family 10 subfamily V member 1
chr1	94999150	94999626	477	*	1.303387903	5.45E-08	1.80E-06	Intron (uc001dqp.2/2152, intron 3 of 5)	1	94994732	95006622	11891	2	2152	uc001dqp.2	6996	ENSG00000117525	F3	coagulation factor III, tissue factor
chr8	87439722	87440258	537	*	1.303382639	2.83E-12	8.03E-10	Exon (uc003ydt.3/11059, exon 11 of 25)	8	87392955	87460726	67772	1	11059	uc010mai.3	46767	ENSG00000123124	WWP1	WW domain containing E3 ubiquitin protein ligase 1
chr17	45723410	45723890	481	*	1.30305302	9.05E-11	1.17E-08	Distal Intergenic	17	45727204	45761004	33801	1	3837	uc002ilt.2	-3314	ENSG00000108424	KPNB1	karyopherin subunit beta 1
chr10	45411038	45411693	656	*	1.303038575	1.72E-12	5.45E-10	Intron (uc001jbn.2/643236, intron 1 of 4)	10	45406764	45430642	23879	1	643236	uc009xmm.1	4274	ENSG00000187783	TMEM72	transmembrane protein 72
chr15	88273196	88273553	358	*	1.302999375	2.02E-05	0.000205591	Distal Intergenic	15	88120160	88122917	2758	1	145978	uc002bmc.1	153036	ENSG00000259527	LINC00052	long intergenic non-protein coding RNA 52
chr2	40661853	40662291	439	*	1.302778271	1.65E-08	6.98E-07	Intron (uc002rsa.3/6546, intron 1 of 7)	2	40339286	40657444	318159	2	6546	uc002rsb.2	-4409	ENSG00000183023	SLC8A1	solute carrier family 8 member A1
chr5	73181483	73181960	478	*	1.302756094	1.03E-06	1.88E-05	Promoter (<=1kb)	5	73181675	73237818	56144	1	64283	uc003kda.4	0	ENSG00000214944	ARHGEF28	Rho guanine nucleotide exchange factor 28
chr15	35317971	35318398	428	*	1.302737958	0.00034624	0.001998846	Distal Intergenic	15	35270542	35280497	9956	2	54989	uc001ziw.3	-37474	ENSG00000198146	ZNF770	zinc finger protein 770
chr10	51508041	51508585	545	*	1.302580736	1.09E-09	8.20E-08	Intron (uc001jin.3/uc001jin.3, intron 7 of 7)	10	51464151	51486327	22177	2	653268	uc001jio.4	-21714	NA	AGAP7P	ArfGAP with GTPase domain, ankyrin repeat and PH domain 7, pseudogene
chr13	77735235	77735645	411	*	1.302194397	5.39E-06	7.07E-05	Intron (uc010aev.3/23077, intron 44 of 82)	13	77671505	77700677	29173	2	23077	uc001vkg.1	-34558	ENSG00000005810	MYCBP2	MYC binding protein 2
chr3	172087331	172087700	370	*	1.301742055	1.64E-08	6.94E-07	Intron (uc003fhy.3/64778, intron 23 of 25)	3	172161081	172166246	5166	2	2693	uc003fib.2	78546	ENSG00000121853	GHSR	growth hormone secretagogue receptor
chr5	59008997	59009421	425	*	1.301192798	1.10E-06	1.98E-05	Intron (uc003jry.3/5144, intron 1 of 15)	5	58264866	59064438	799573	2	5144	uc003jry.3	55017	ENSG00000113448	PDE4D	phosphodiesterase 4D
chr1	66762463	66763179	717	*	1.301149347	5.13E-09	2.76E-07	Intron (uc001dcn.3/5142, intron 7 of 16)	1	66797793	66840262	42470	1	5142	uc001dcq.3	-34614	ENSG00000184588	PDE4B	phosphodiesterase 4B
chr5	14764901	14765352	452	*	1.300754219	1.26E-07	3.46E-06	Intron (uc003jfm.4/56172, intron 2 of 11)	5	14712803	14716638	3836	1	100130744	uc031six.1	52098	NA	LOC100130744	uncharacterized LOC100130744
chr9	115392139	115392649	511	*	1.299389817	4.48E-09	2.49E-07	Intron (uc004bgf.1/158405, intron 2 of 3)	9	115448791	115480387	31597	2	58493	uc004bgg.3	87738	ENSG00000148153	INIP	INTS3 and NABP interacting protein
chr3	187607530	187608488	959	*	1.299260302	8.15E-10	6.48E-08	Distal Intergenic	3	187439165	187463513	24349	2	604	uc003frq.2	-144017	ENSG00000113916	BCL6	BCL6 transcription repressor
chr5	80623067	80623863	797	*	1.299255715	5.04E-10	4.45E-08	Intron (uc011cto.1/26829, intron 1 of 1)	5	80597402	80608965	11564	1	84240	uc003khk.4	25665	ENSG00000131732	ZCCHC9	zinc finger CCHC-type containing 9
chr13	100170302	100170665	364	*	1.298725123	7.48E-12	1.64E-09	Intron (uc001voj.2/9375, intron 2 of 16)	13	100153628	100216302	62675	1	9375	uc010afz.2	16674	ENSG00000125304	TM9SF2	transmembrane 9 superfamily member 2
chr5	93768583	93769154	572	*	1.298654239	1.09E-07	3.09E-06	Intron (uc011cuk.2/285600, intron 14 of 20)	5	93486556	93732214	245659	2	285600	uc003kkn.3	-36369	ENSG00000185261	KIAA0825	KIAA0825
chr1	244191249	244191825	577	*	1.298643841	8.23E-07	1.58E-05	Intron (uc001iac.3/339529, intron 8 of 11)	1	244212241	244220780	8540	1	10472	uc031psv.1	-20416	ENSG00000179456	ZBTB18	zinc finger and BTB domain containing 18
chr4	147034190	147034798	609	*	1.298600579	2.49E-07	6.03E-06	Exon (uc003iko.2/100505545, exon 3 of 6)	4	147030607	147043065	12459	2	100505545	uc003iko.2	8267	ENSG00000248809	LINC01095	long intergenic non-protein coding RNA 1095
chr3	3036800	3037316	517	*	1.298456898	2.14E-07	5.31E-06	Intron (uc003bpb.1/152330, intron 13 of 20)	3	3081308	3099645	18338	1	152330	uc003bpg.3	-43992	ENSG00000144619	CNTN4	contactin 4
chr2	237777354	237777874	521	*	1.298431918	1.30E-10	1.53E-08	Distal Intergenic	2	237994084	238004527	10444	1	10920	uc010fys.1	-216210	ENSG00000198612	COPS8	COP9 signalosome subunit 8
chr14	97252107	97252525	419	*	1.298386544	1.24E-07	3.43E-06	Distal Intergenic	14	97263684	97347951	84268	1	7443	uc001yft.3	-11159	ENSG00000100749	VRK1	VRK serine/threonine kinase 1
chr9	125970034	125970852	819	*	1.298335089	3.10E-09	1.86E-07	Intron (uc004bns.3/55342, intron 2 of 18)	9	125883908	126030855	146948	2	55342	uc004bns.3	60003	ENSG00000165209	STRBP	spermatid perinuclear RNA binding protein
chr18	62083098	62083702	605	*	1.297977977	2.66E-07	6.37E-06	Exon (uc002ljx.3/284294, exon 8 of 10)	18	61880318	61927290	46973	2	400654	uc002ljy.3	-155808	ENSG00000266952	LINC01538	long intergenic non-protein coding RNA 1538
chr12	118082516	118082897	382	*	1.297914179	2.30E-06	3.57E-05	Intron (uc001two.2/283455, intron 5 of 19)	12	117645947	117799607	153661	2	4842	uc001twn.2	-282909	ENSG00000089250	NOS1	nitric oxide synthase 1
chr4	123045694	123046131	438	*	1.297845382	8.42E-06	0.000101018	Distal Intergenic	4	123091758	123283914	192157	1	84162	uc003ieh.3	-45627	ENSG00000138688	KIAA1109	KIAA1109
chr3	157122719	157123594	876	*	1.297631411	2.11E-08	8.51E-07	Intron (uc003fbj.2/79674, intron 6 of 13)	3	157154580	157161417	6838	1	5806	uc003fbl.4	-30986	ENSG00000163661	PTX3	pentraxin 3
chr3	114549424	114549846	423	*	1.297114903	7.48E-08	2.30E-06	Intron (uc003ebm.3/26137, intron 4 of 11)	3	114056947	114478124	421178	2	26137	uc003ebl.3	-71300	ENSG00000181722	ZBTB20	zinc finger and BTB domain containing 20
chr4	123167085	123167565	481	*	1.296644798	1.20E-09	8.81E-08	Exon (uc003ieh.3/84162, exon 31 of 84)	4	123160671	123197336	36666	1	84162	uc003iek.2	6414	ENSG00000138688	KIAA1109	KIAA1109
chr3	182427125	182427537	413	*	1.296569423	2.13E-07	5.29E-06	Distal Intergenic	3	182511291	182554412	43122	1	23200	uc003fla.3	-83754	ENSG00000058063	ATP11B	ATPase phospholipid transporting 11B (putative)
chr1	175981838	175982300	463	*	1.29634957	3.00E-07	7.01E-06	Intron (uc009wwv.2/64326, intron 12 of 16)	1	175937533	175937676	144	2	677679	uc001gkx.1	-44162	ENSG00000252906	SCARNA3	small Cajal body-specific RNA 3
chr15	57052812	57053503	692	*	1.296322126	1.86E-10	2.05E-08	Intron (uc002adw.1/54816, intron 6 of 23)	15	56991558	57025787	34230	2	54816	uc002ady.3	-27025	ENSG00000137871	ZNF280D	zinc finger protein 280D
chr21	35163267	35164074	808	*	1.295810133	1.29E-07	3.53E-06	Intron (uc002ysw.3/6453, intron 16 of 29)	21	35174734	35189918	15185	1	6453	uc002ytf.1	-10660	ENSG00000205726	ITSN1	intersectin 1
chr2	55791423	55791913	491	*	1.295452314	2.40E-09	1.53E-07	Exon (uc002ryz.3/57223, exon 4 of 6)	2	55775514	55800913	25400	2	57223	uc002ryz.3	9000	ENSG00000275052	PPP4R3B	protein phosphatase 4 regulatory subunit 3B
chr9	123498814	123499297	484	*	1.29542462	3.06E-08	1.15E-06	Distal Intergenic	9	123420280	123476765	56486	2	1955	uc004bkk.4	-22049	ENSG00000106780	MEGF9	multiple EGF like domains 9
chr8	122144048	122144480	433	*	1.295300358	9.72E-11	1.23E-08	Distal Intergenic	8	121582500	121824309	241810	2	6641	uc003ype.3	-319739	ENSG00000172164	SNTB1	syntrophin beta 1
chr4	113262744	113263245	502	*	1.295219566	3.02E-10	2.98E-08	Intron (uc003iam.3/80216, intron 2 of 3)	4	113303554	113363764	60211	1	80216	uc010imo.3	-40309	ENSG00000073331	ALPK1	alpha kinase 1
chr13	25817939	25818450	512	*	1.294981426	4.89E-08	1.65E-06	Intron (uc001uqe.1/9107, intron 13 of 13)	13	25831874	25834825	2952	2	9107	uc021rhi.1	16375	ENSG00000139505	MTMR6	myotubularin related protein 6
chr7	131107607	131108071	465	*	1.294963055	4.09E-09	2.33E-07	Intron (uc011kpl.2/4289, intron 9 of 18)	7	131147976	131181398	33423	1	4289	uc003vqu.3	-39905	ENSG00000128585	MKLN1	muskelin 1
chr11	121212019	121212681	663	*	1.294675327	2.53E-09	1.59E-07	Distal Intergenic	11	121163577	121184119	20543	1	6309	uc001pxv.3	48442	ENSG00000109929	SC5D	sterol-C5-desaturase
chr6	143994758	143995149	392	*	1.294612969	5.66E-09	2.98E-07	Intron (uc003qjq.4/9749, intron 1 of 12)	6	143999102	144152322	153221	1	9749	uc003qjr.4	-3953	ENSG00000112419	PHACTR2	phosphatase and actin regulator 2
chr1	68694568	68695343	776	*	1.294209857	2.83E-05	0.00026983	Promoter (2-3kb)	1	68564142	68698284	134143	2	79971	uc001dee.3	2941	ENSG00000116729	WLS	Wnt ligand secretion mediator
chr3	38230771	38231235	465	*	1.294136483	5.28E-09	2.82E-07	Intron (uc010hha.1/9943, intron 2 of 10)	3	38207026	38296979	89954	1	9943	uc010hhb.3	23745	ENSG00000172939	OXSR1	oxidative stress responsive kinase 1
chr12	29587796	29588768	973	*	1.29410364	7.46E-13	2.94E-10	Intron (uc031qgu.1/101055625, intron 1 of 2)	12	29542227	29640257	98031	1	101055625	uc031qgw.1	45569	ENSG00000257599	OVCH1-AS1	OVCH1 antisense RNA 1
chr14	71369424	71370207	784	*	1.293828612	1.91E-11	3.43E-09	Distal Intergenic	14	71374122	71479537	105416	1	22990	uc001xmn.4	-3915	ENSG00000100731	PCNX1	pecanex 1
chr2	112764665	112765141	477	*	1.293661071	2.14E-13	1.13E-10	Intron (uc002thk.1/10461, intron 13 of 18)	2	112812800	112839095	26296	1	84910	uc010fkg.2	-47659	ENSG00000153214	TMEM87B	transmembrane protein 87B
chr15	49312169	49312621	453	*	1.293456127	6.67E-10	5.55E-08	Intron (uc001zxd.2/9728, intron 7 of 16)	15	49280835	49338760	57926	2	9728	uc001zxd.2	26139	ENSG00000138593	SECISBP2L	SECIS binding protein 2 like
chr5	112254962	112255454	493	*	1.293074121	2.40E-12	7.04E-10	Promoter (1-2kb)	5	112212081	112257211	45131	2	7905	uc011cvw.1	1757	ENSG00000129625	REEP5	receptor accessory protein 5
chr1	185406687	185407683	997	*	1.292972986	3.35E-12	9.14E-10	Distal Intergenic	1	185292979	185304171	11193	2	100288079	uc001grn.4	-102516	ENSG00000261024	GS1-279B7.1	microtubule associated protein 1 light chain 3 beta pseudogene
chr2	223801952	223802365	414	*	1.29292522	0.000177897	0.001170107	Intron (uc002vni.3/2181, intron 16 of 16)	2	223725732	223808119	82388	1	2181	uc002vnj.3	76220	ENSG00000123983	ACSL3	acyl-CoA synthetase long chain family member 3
chr8	67821237	67821624	388	*	1.292919515	0.00113411	0.00519017	Intron (uc003xwz.4/157777, intron 14 of 14)	8	67834709	67834784	76	2	641648	uc003xxb.1	13160	ENSG00000254341	SNORD87	small nucleolar RNA, C/D box 87
chr4	26380238	26380789	552	*	1.29270046	2.56E-09	1.60E-07	Intron (uc003grx.2/3516, intron 2 of 11)	4	26322429	26436752	114324	1	3516	uc003gsb.2	57809	ENSG00000168214	RBPJ	recombination signal binding protein for immunoglobulin kappa J region
chr1	221259596	221260570	975	*	1.29243204	3.60E-11	5.68E-09	Distal Intergenic	1	221052743	221058400	5658	1	3142	uc001hmv.4	206853	ENSG00000136630	HLX	H2.0 like homeobox
chr14	73647650	73648402	753	*	1.29241446	7.38E-14	5.16E-11	Intron (uc001xnr.3/5663, intron 5 of 11)	14	73614675	73690399	75725	1	5663	uc001xnu.3	32975	ENSG00000080815	PSEN1	presenilin 1
chr1	183228714	183229425	712	*	1.292365102	1.70E-06	2.81E-05	Intron (uc009wye.2/23057, intron 4 of 4)	1	183217372	183248417	31046	2	23057	uc009wye.2	18992	ENSG00000157064	NMNAT2	nicotinamide nucleotide adenylyltransferase 2
chr6	14841784	14842460	677	*	1.292334746	7.05E-13	2.81E-10	Distal Intergenic	6	15245734	15497401	251668	1	3720	uc011diu.1	-403274	ENSG00000008083	JARID2	jumonji and AT-rich interaction domain containing 2
chr2	228691766	228692542	777	*	1.292117278	2.91E-05	0.000275459	Distal Intergenic	2	228678558	228682280	3723	1	6364	uc002vpm.2	13208	ENSG00000115009	CCL20	C-C motif chemokine ligand 20
chr12	102477177	102477760	584	*	1.292103618	4.49E-07	9.66E-06	Intron (uc001tjc.3/79023, intron 5 of 8)	12	102406717	102455899	49183	2	51019	uc010svw.2	-21278	ENSG00000120860	WASHC3	WASH complex subunit 3
chr8	1939675	1940398	724	*	1.291702994	7.89E-12	1.72E-09	Intron (uc003wpw.4/9920, intron 1 of 1)	8	1922044	1955109	33066	1	9920	uc003wpw.4	17631	ENSG00000176595	KBTBD11	kelch repeat and BTB domain containing 11
chr17	36540613	36541422	810	*	1.291694338	1.74E-11	3.19E-09	Intron (uc002hqa.3/30837, intron 7 of 9)	17	36508007	36561846	53840	1	30837	uc010cvl.3	32606	ENSG00000274211	SOCS7	suppressor of cytokine signaling 7
chr1	77372179	77373096	918	*	1.291633006	2.85E-05	0.000271556	Intron (uc001dhi.3/81849, intron 2 of 4)	1	77334182	77529737	195556	1	81849	uc009wbw.3	37997	ENSG00000117069	ST6GALNAC5	ST6 N-acetylgalactosaminide alpha-2,6-sialyltransferase 5
chr1	20214187	20214641	455	*	1.291623906	2.00E-08	8.14E-07	Intron (uc001bcs.4/23252, intron 1 of 7)	1	20208888	20239437	30550	1	23252	uc001bcs.4	5299	ENSG00000169914	OTUD3	OTU deubiquitinase 3
chr4	76584036	76584734	699	*	1.291450175	7.23E-12	1.59E-09	Exon (uc003hir.3/9908, exon 3 of 12)	4	76567953	76598343	30391	2	9908	uc003hir.3	13609	ENSG00000138757	G3BP2	G3BP stress granule assembly factor 2
chr6	88476279	88476842	564	*	1.291445474	8.85E-08	2.63E-06	Distal Intergenic	6	88384578	88411985	27408	2	55122	uc003pmk.3	-64294	ENSG00000135334	AKIRIN2	akirin 2
chr3	15132810	15133443	634	*	1.29131413	3.43E-12	9.23E-10	Intron (uc003bzm.1/64145, intron 4 of 13)	3	15111580	15140655	29076	2	64145	uc003bzm.1	7212	ENSG00000131381	RBSN	rabenosyn, RAB effector
chr10	27624334	27624775	442	*	1.291145637	1.23E-06	2.17E-05	Distal Intergenic	10	27687117	27703297	16181	2	374308	uc001itu.2	78522	ENSG00000182077	PTCHD3	patched domain containing 3
chr12	92521600	92522238	639	*	1.290871513	6.30E-07	1.27E-05	Intron (uc031qiz.1/256021, intron 1 of 5)	12	92378752	92535489	156738	2	256021	uc031qiz.1	13251	ENSG00000257242	LINC01619	long intergenic non-protein coding RNA 1619
chr14	54776401	54777234	834	*	1.290647519	1.66E-07	4.33E-06	Distal Intergenic	14	54863673	54886934	23262	1	1033	uc001xap.3	-86439	ENSG00000100526	CDKN3	cyclin dependent kinase inhibitor 3
chr2	196504202	196504671	470	*	1.290629665	3.39E-07	7.73E-06	Distal Intergenic	2	196521532	196602426	80895	1	57181	uc002utg.4	-16861	ENSG00000196950	SLC39A10	solute carrier family 39 member 10
chr1	247224058	247224610	553	*	1.290376995	4.92E-09	2.67E-07	Intron (uc001ica.3/100533111, intron 1 of 6)	1	247108849	247242115	133267	2	100533111	uc001ica.3	17505	ENSG00000135747	ZNF670-ZNF695	ZNF670-ZNF695 readthrough (NMD candidate)
chr7	48550672	48551158	487	*	1.289930953	1.25E-05	0.000139465	Exon (uc003toq.2/154664, exon 51 of 62)	7	48494634	48687091	192458	1	154664	uc010kyu.1	56038	ENSG00000179869	ABCA13	ATP binding cassette subfamily A member 13
chr15	93804715	93805462	748	*	1.289366079	3.75E-07	8.37E-06	Distal Intergenic	15	93586636	93632443	45808	2	56963	uc002bss.2	-172272	ENSG00000182175	RGMA	repulsive guidance molecule BMP co-receptor a
chr1	36575126	36575898	773	*	1.288891245	2.12E-09	1.40E-07	Distal Intergenic	1	36560844	36565850	5007	2	1296	uc001bzw.2	-9276	ENSG00000171812	COL8A2	collagen type VIII alpha 2 chain
chr2	102278044	102278804	761	*	1.2888487	1.23E-10	1.47E-08	Distal Intergenic	2	102314165	102511152	196988	1	9448	uc002tbc.3	-35361	ENSG00000071054	MAP4K4	mitogen-activated protein kinase kinase kinase kinase 4
chr20	20484489	20484826	338	*	1.288800245	4.35E-06	5.92E-05	Intron (uc002wry.3/57186, intron 25 of 29)	20	20452081	20508902	56822	2	57186	uc002wsa.1	24076	ENSG00000188559	RALGAPA2	Ral GTPase activating protein catalytic alpha subunit 2
chr14	35371129	35371540	412	*	1.28854864	7.01E-10	5.78E-08	Distal Intergenic	14	35221937	35344853	122917	2	11177	uc001wsl.3	-26276	ENSG00000198604	BAZ1A	bromodomain adjacent to zinc finger domain 1A
chr1	77708520	77709214	695	*	1.28833827	1.21E-07	3.35E-06	Distal Intergenic	1	77619221	77685132	65912	2	10026	uc001dhl.1	-23388	ENSG00000142892	PIGK	phosphatidylinositol glycan anchor biosynthesis class K
chr11	118384894	118385705	812	*	1.288316184	5.76E-11	8.15E-09	Intron (uc001pta.3/4297, intron 31 of 35)	11	118398210	118401740	3531	1	143941	uc001ptg.1	-12505	ENSG00000172425	TTC36	tetratricopeptide repeat domain 36
chr10	49929610	49930306	697	*	1.288200772	3.21E-09	1.92E-07	Intron (uc001jgy.3/57705, intron 4 of 10)	10	49893518	50191001	297484	1	57705	uc001jha.4	36092	ENSG00000128815	WDFY4	WDFY family member 4
chr12	106691082	106691529	448	*	1.288185608	2.06E-06	3.26E-05	Distal Intergenic	12	106696581	106719672	23092	1	255394	uc001tll.3	-5052	ENSG00000166046	TCP11L2	t-complex 11 like 2
chr12	122141493	122142042	550	*	1.288134144	2.38E-11	4.12E-09	Distal Intergenic	12	122150658	122219974	69317	1	144404	uc001ubc.4	-8616	ENSG00000188735	TMEM120B	transmembrane protein 120B
chr20	31528552	31529153	602	*	1.288127956	1.22E-06	2.16E-05	Distal Intergenic	20	31571581	31592239	20659	2	140732	uc002wyi.3	63086	ENSG00000167098	SUN5	Sad1 and UNC84 domain containing 5
chr3	150741170	150741609	440	*	1.288065948	7.89E-10	6.33E-08	Intron (uc011bny.1/116933, intron 1 of 4)	3	150660341	150690786	30446	2	7401	uc021xfw.1	-50384	ENSG00000163646	CLRN1	clarin 1
chr15	81593592	81594123	532	*	1.287550239	6.86E-10	5.68E-08	Promoter (1-2kb)	15	81591721	81599193	7473	1	3603	uc010unq.1	1871	ENSG00000172349	IL16	interleukin 16
chr12	47955004	47955787	784	*	1.287547398	1.07E-05	0.000122601	Distal Intergenic	12	48055715	48099844	44130	2	79657	uc001rpr.3	144057	ENSG00000005175	RPAP3	RNA polymerase II associated protein 3
chr19	52255330	52255888	559	*	1.287532737	1.51E-08	6.51E-07	Promoter (<=1kb)	19	52249023	52255150	6128	2	2357	uc021uyn.1	-180	ENSG00000171051	FPR1	formyl peptide receptor 1
chr15	50328323	50328765	443	*	1.287237641	2.11E-06	3.34E-05	Intron (uc010ber.3/79895, intron 6 of 28)	15	50150435	50405513	255079	2	79895	uc010ber.3	76748	ENSG00000104043	ATP8B4	ATPase phospholipid transporting 8B4 (putative)
chr4	101744491	101745285	795	*	1.287124406	0.000233344	0.001453798	Distal Intergenic	4	101581436	101596270	14835	2	100874275	uc031sgr.1	-148221	ENSG00000250223	LINC01216	long intergenic non-protein coding RNA 1216
chr15	31479112	31479818	707	*	1.286882762	7.25E-09	3.64E-07	Distal Intergenic	15	31293264	31453476	160213	2	4308	uc021sia.1	-25636	ENSG00000134160	TRPM1	transient receptor potential cation channel subfamily M member 1
chr6	160445057	160445616	560	*	1.286647487	7.47E-10	6.08E-08	Exon (uc003qta.3/3482, exon 5 of 48)	6	160424323	160428696	4374	2	100271873	uc031sqy.1	-16361	ENSG00000268257	AIRN	antisense of IGF2R non-protein coding RNA
chr3	151067591	151068167	577	*	1.286520286	1.57E-09	1.10E-07	Exon (uc003eyp.3/116931, exon 15 of 43)	3	151073684	151105960	32277	1	116931	uc003eyy.1	-5517	ENSG00000144893	MED12L	mediator complex subunit 12L
chr11	33566432	33566957	526	*	1.285764462	8.61E-08	2.57E-06	Promoter (2-3kb)	11	33563877	33695646	131770	1	25758	uc021qfs.1	2555	ENSG00000110427	KIAA1549L	KIAA1549 like
chr4	85767072	85767581	510	*	1.285576391	1.40E-08	6.14E-07	Intron (uc003hpd.3/23001, intron 5 of 67)	4	85730019	85818163	88145	2	23001	uc003hpf.3	50582	ENSG00000163625	WDFY3	WD repeat and FYVE domain containing 3
chr12	123831539	123832224	686	*	1.285540788	2.48E-10	2.58E-08	Promoter (2-3kb)	12	123773656	123834988	61333	2	55206	uc010tao.2	2764	ENSG00000139697	SBNO1	strawberry notch homolog 1
chr21	36438105	36438621	517	*	1.2853438	4.82E-08	1.64E-06	Intron (uc002yut.1/861, intron 7 of 10)	21	36160098	36421641	261544	2	861	uc002yuk.4	-16464	ENSG00000159216	RUNX1	RUNX family transcription factor 1
chr3	174134044	174134934	891	*	1.285114321	9.56E-11	1.21E-08	Distal Intergenic	3	174577111	175523428	946318	1	254827	uc003fit.3	-442177	ENSG00000177694	NAALADL2	N-acetylated alpha-linked acidic dipeptidase like 2
chr19	18292051	18292732	682	*	1.285030696	9.54E-12	1.98E-09	Distal Intergenic	19	18284579	18288927	4349	1	10437	uc002nic.1	7472	ENSG00000216490	IFI30	IFI30 lysosomal thiol reductase
chr4	25200744	25201190	447	*	1.284992132	6.43E-07	1.29E-05	Intron (uc011bxs.2/55300, intron 1 of 9)	4	25235653	25280831	45179	1	55300	uc003grk.2	-34463	ENSG00000038210	PI4K2B	phosphatidylinositol 4-kinase type 2 beta
chr4	139385535	139386150	616	*	1.284892608	0.002917094	0.011011614	Distal Intergenic	4	139230865	139345498	114634	1	100874047	uc031sha.1	154670	ENSG00000251372	LINC00499	long intergenic non-protein coding RNA 499
chr6	52953402	52954214	813	*	1.284688852	1.92E-08	7.87E-07	Intron (uc021zao.1/26268, intron 7 of 12)	6	52935771	52965670	29900	1	26268	uc021zas.1	17631	ENSG00000112146	FBXO9	F-box protein 9
chr14	30996390	30996826	437	*	1.284624135	3.79E-05	0.00033937	Distal Intergenic	14	31028329	31077275	48947	1	55632	uc010tpe.1	-31503	ENSG00000092140	G2E3	G2/M-phase specific E3 ubiquitin protein ligase
chr15	79228235	79228832	598	*	1.28448519	8.36E-09	4.08E-07	Intron (uc010unf.1/1512, intron 4 of 12)	15	79214092	79237420	23329	2	1512	uc010unf.1	8588	ENSG00000103811	CTSH	cathepsin H
chr2	12051030	12051545	516	*	1.284403286	1.11E-09	8.33E-08	Distal Intergenic	2	11977059	11977112	54	2	100422996	uc021vea.1	-73918	ENSG00000265172	MIR4262	microRNA 4262
chr8	19748551	19749379	829	*	1.284372953	6.63E-10	5.53E-08	Distal Intergenic	8	19796582	19824770	28189	1	4023	uc003wzk.4	-47203	ENSG00000175445	LPL	lipoprotein lipase
chr19	58416540	58417274	735	*	1.283686879	1.22E-11	2.38E-09	3' UTR	19	58417142	58427978	10837	2	147687	uc002qqq.3	10704	ENSG00000173480	ZNF417	zinc finger protein 417
chr14	89110025	89110515	491	*	1.283267007	7.22E-08	2.24E-06	Intron (uc001xxf.3/161436, intron 7 of 20)	14	89081174	89131833	50660	2	161436	uc001xxf.3	21318	ENSG00000165521	EML5	EMAP like 5
chr17	54170632	54171324	693	*	1.28270279	8.01E-07	1.55E-05	Distal Intergenic	17	54230836	54560007	329172	1	162282	uc002iun.1	-59512	ENSG00000153930	ANKFN1	ankyrin repeat and fibronectin type III domain containing 1
chr6	166650445	166651438	994	*	1.282561723	3.43E-10	3.31E-08	Distal Intergenic	6	166571146	166582157	11012	2	6862	uc003quv.2	-68288	ENSG00000164458	TBXT	T-box transcription factor T
chr12	129315585	129316265	681	*	1.282464926	4.86E-10	4.32E-08	Distal Intergenic	12	129277739	129308541	30803	2	121260	uc001uhv.2	-7044	ENSG00000139370	SLC15A4	solute carrier family 15 member 4
chr14	77978164	77978798	635	*	1.282444533	4.38E-11	6.63E-09	3' UTR	14	77940738	77965210	24473	2	145501	uc001xua.3	-12954	ENSG00000100593	ISM2	isthmin 2
chr8	94039134	94039675	542	*	1.282358268	4.63E-09	2.56E-07	Distal Intergenic	8	93895758	94029901	134144	2	286144	uc003yfr.4	-9233	ENSG00000205133	TRIQK	triple QxxK/R motif containing
chr16	47093643	47094301	659	*	1.282332304	6.51E-09	3.34E-07	Distal Intergenic	16	47115431	47143622	28192	2	81831	uc002eeq.2	49321	ENSG00000171208	NETO2	neuropilin and tolloid like 2
chr1	68678611	68679287	677	*	1.282280695	1.75E-10	1.94E-08	Intron (uc001dee.3/79971, intron 1 of 11)	1	68615965	68659904	43940	2	79971	uc021oor.1	-18707	ENSG00000116729	WLS	Wnt ligand secretion mediator
chr2	46198258	46198700	443	*	1.281988578	7.74E-06	9.43E-05	Intron (uc002rut.3/5581, intron 2 of 14)	2	45903873	46072897	169025	1	5581	uc002ruu.3	294385	ENSG00000171132	PRKCE	protein kinase C epsilon
chr17	53993042	53993705	664	*	1.281506964	9.41E-07	1.76E-05	Distal Intergenic	17	53828466	53854748	26283	1	58488	uc010dch.3	164576	ENSG00000141179	PCTP	phosphatidylcholine transfer protein
chr9	138805538	138806230	693	*	1.281418689	3.58E-11	5.67E-09	Distal Intergenic	9	138700333	138799005	98673	2	157922	uc004cgr.4	-6533	ENSG00000130559	CAMSAP1	calmodulin regulated spectrin associated protein 1
chr4	77192243	77193015	773	*	1.281267093	4.77E-07	1.01E-05	Exon (uc003hjv.3/100129583, exon 5 of 8)	4	77172853	77232283	59431	1	100631383	uc011cbw.2	19390	ENSG00000272414	FAM47E-STBD1	FAM47E-STBD1 readthrough
chr7	99603856	99604851	996	*	1.281045958	4.14E-13	1.78E-10	Distal Intergenic	7	99613219	99622583	9365	1	7586	uc003usj.3	-8368	ENSG00000106261	ZKSCAN1	zinc finger with KRAB and SCAN domains 1
chr5	14573079	14573706	628	*	1.281004152	0.000175769	0.001159191	Distal Intergenic	5	14581891	14616287	34397	1	54491	uc003jfj.3	-8185	ENSG00000145569	OTULINL	OTU deubiquitinase with linear linkage specificity like
chr6	11523468	11524318	851	*	1.280860389	1.06E-10	1.31E-08	Distal Intergenic	6	11538460	11583757	45298	1	100113407	uc010jpa.4	-14142	ENSG00000205269	TMEM170B	transmembrane protein 170B
chr12	32058991	32059662	672	*	1.280774438	8.29E-08	2.50E-06	Distal Intergenic	12	32112353	32146043	33691	1	55196	uc001rks.3	-52691	ENSG00000174718	RESF1	retroelement silencing factor 1
chr2	203616046	203616605	560	*	1.280596514	1.34E-07	3.65E-06	Intron (uc010zhx.2/150864, intron 4 of 7)	2	203684329	203693957	9629	2	130026	uc002uzj.3	77352	ENSG00000163596	ICA1L	islet cell autoantigen 1 like
chr22	22232072	22232846	775	*	1.280396479	2.91E-10	2.91E-08	Distal Intergenic	22	22123484	22221970	98487	2	5594	uc010gtk.1	-10102	ENSG00000100030	MAPK1	mitogen-activated protein kinase 1
chr21	36626272	36627064	793	*	1.279717217	1.61E-08	6.84E-07	Intron (uc002yut.1/861, intron 7 of 10)	21	36160098	36421641	261544	2	861	uc002yuk.4	-204631	ENSG00000159216	RUNX1	RUNX family transcription factor 1
chr5	59081428	59082089	662	*	1.279124283	1.95E-06	3.13E-05	Intron (uc003jsa.2/5144, intron 1 of 14)	5	58452921	59064438	611518	2	5144	uc003jsc.3	-16990	ENSG00000113448	PDE4D	phosphodiesterase 4D
chr11	107675921	107676819	899	*	1.278938626	3.07E-11	5.03E-09	3' UTR	11	107661717	107729680	67964	2	54733	uc010rvu.2	52861	ENSG00000110660	SLC35F2	solute carrier family 35 member F2
chr2	121354070	121354939	870	*	1.278860343	5.48E-09	2.91E-07	Distal Intergenic	2	121221911	121223925	2015	2	84931	uc002tmo.2	-130145	ENSG00000280409	LINC01101	long intergenic non-protein coding RNA 1101
chr17	68309142	68309974	833	*	1.278687378	3.48E-09	2.05E-07	Distal Intergenic	17	68165676	68176183	10508	1	3759	uc002jir.3	143466	ENSG00000123700	KCNJ2	potassium inwardly rectifying channel subfamily J member 2
chr12	28447096	28447800	705	*	1.278675181	1.14E-10	1.39E-08	Intron (uc001rio.3/55297, intron 4 of 14)	12	28459675	28703099	243425	1	55297	uc009zjl.3	-11875	ENSG00000123106	CCDC91	coiled-coil domain containing 91
chr3	138629028	138629401	374	*	1.278667261	5.38E-08	1.78E-06	Distal Intergenic	3	138663066	138665982	2917	2	668	uc003esw.3	36581	ENSG00000183770	FOXL2	forkhead box L2
chr6	11509608	11510339	732	*	1.278666279	1.68E-05	0.00017639	Intron (uc003mzz.1/uc003mzz.1, intron 4 of 4)	6	11538460	11583757	45298	1	100113407	uc010jpa.4	-28121	ENSG00000205269	TMEM170B	transmembrane protein 170B
chr6	11439748	11440348	601	*	1.278561195	3.92E-08	1.39E-06	Intron (uc003mzy.3/uc003mzy.3, intron 1 of 2)	6	11183531	11382581	199051	2	4739	uc010joz.2	-57167	ENSG00000111859	NEDD9	neural precursor cell expressed, developmentally down-regulated 9
chr2	163120943	163121713	771	*	1.278264	2.05E-10	2.20E-08	Downstream (1-2kb)	2	163066130	163100045	33916	2	2191	uc010fpe.1	-20898	ENSG00000078098	FAP	fibroblast activation protein alpha
chr6	17775895	17776419	525	*	1.278112726	7.14E-10	5.88E-08	Intron (uc003nce.2/63971, intron 2 of 6)	6	17759414	17779475	20062	2	63971	uc003nce.2	3056	ENSG00000137177	KIF13A	kinesin family member 13A
chr5	175322127	175322780	654	*	1.278004251	6.91E-09	3.50E-07	Distal Intergenic	5	175298501	175311023	12523	1	10814	uc003mdf.1	23626	ENSG00000145920	CPLX2	complexin 2
chr11	7698142	7698887	746	*	1.27767991	8.66E-10	6.82E-08	Distal Intergenic	11	7686326	7694994	8669	2	51700	uc009yfk.3	-3148	ENSG00000166394	CYB5R2	cytochrome b5 reductase 2
chr15	49320909	49321511	603	*	1.277539081	7.72E-09	3.83E-07	Intron (uc001zxd.2/9728, intron 4 of 16)	15	49280835	49338760	57926	2	9728	uc001zxd.2	17249	ENSG00000138593	SECISBP2L	SECIS binding protein 2 like
chr17	59378498	59379071	574	*	1.277434667	2.47E-11	4.23E-09	Intron (uc002iyu.4/54828, intron 22 of 23)	17	59322577	59470199	147623	1	54828	uc002izc.4	55921	ENSG00000141376	BCAS3	BCAS3 microtubule associated cell migration factor
chr1	115000041	115000713	673	*	1.277084401	2.41E-09	1.53E-07	Intron (uc010ows.2/51592, intron 2 of 18)	1	114935399	115006178	70780	2	51592	uc010ows.2	5465	ENSG00000197323	TRIM33	tripartite motif containing 33
chr10	8254378	8254787	410	*	1.276863286	4.13E-05	0.000364198	Distal Intergenic	10	8096667	8117164	20498	1	2625	uc001ika.3	157711	ENSG00000107485	GATA3	GATA binding protein 3
chr7	148870250	148870753	504	*	1.276696672	9.85E-08	2.85E-06	Intron (uc011kul.2/57541, intron 5 of 6)	7	148892577	148921755	29179	1	8427	uc011kun.1	-21824	ENSG00000170265	ZNF282	zinc finger protein 282
chr12	47940135	47940774	640	*	1.276588089	4.60E-09	2.55E-07	Distal Intergenic	12	48055715	48099844	44130	2	79657	uc001rpr.3	159070	ENSG00000005175	RPAP3	RNA polymerase II associated protein 3
chr14	31733273	31734199	927	*	1.276562757	2.57E-11	4.35E-09	Distal Intergenic	14	31672281	31676915	4635	2	25831	uc001wre.3	-56358	ENSG00000092148	HECTD1	HECT domain E3 ubiquitin protein ligase 1
chr20	5705842	5706335	494	*	1.27594238	1.44E-08	6.25E-07	Distal Intergenic	20	5731043	5844559	113517	1	149840	uc002wmf.3	-24708	ENSG00000171984	SHLD1	shieldin complex subunit 1
chr21	16002585	16003228	644	*	1.275812794	3.90E-08	1.38E-06	Intron (uc031rux.1/388813, intron 1 of 6)	21	15964484	16015428	50945	2	388813	uc031rux.1	12200	ENSG00000155307	LOC388813	uncharacterized protein ENSP00000383407-like
chr15	69983616	69984083	468	*	1.275605164	1.09E-07	3.09E-06	Distal Intergenic	15	69854059	69863779	9721	1	145837	uc002ash.1	129557	ENSG00000245750	DRAIC	downregulated RNA in cancer, inhibitor of cell invasion and migration
chr1	10388432	10388917	486	*	1.275537086	1.35E-09	9.68E-08	Intron (uc001aqw.4/23095, intron 25 of 46)	1	10459085	10480201	21117	1	5226	uc001arc.3	-70168	ENSG00000142657	PGD	phosphogluconate dehydrogenase
chr16	59100302	59101037	736	*	1.2752386	1.47E-06	2.50E-05	Intron (uc031qwk.1/uc031qwk.1, intron 3 of 3)	16	58741035	58768246	27212	2	2806	uc010vim.1	-332056	ENSG00000125166	GOT2	glutamic-oxaloacetic transaminase 2
chr6	159211716	159212334	619	*	1.27512639	2.93E-08	1.11E-06	Intron (uc003qrt.4/7430, intron 1 of 12)	6	159186773	159191004	4232	2	7430	uc011efr.2	-20712	ENSG00000092820	EZR	ezrin
chr1	209777217	209777638	422	*	1.275119875	7.95E-09	3.91E-07	Intron (uc001hhf.4/57172, intron 4 of 10)	1	209796789	209796855	67	2	100422894	uc021pil.1	19217	ENSG00000283876	MIR4260	microRNA 4260
chr19	56867403	56867948	546	*	1.275046212	1.05E-07	3.00E-06	Intron (uc002qmr.3/79149, intron 2 of 6)	19	56879468	56891196	11729	1	147947	uc002qmu.4	-11520	ENSG00000240225	ZNF542P	zinc finger protein 542, pseudogene
chr3	141962172	141962686	515	*	1.27471352	9.20E-07	1.72E-05	Distal Intergenic	3	141917644	141944449	26806	2	256356	uc010hut.2	-17723	ENSG00000175066	GK5	glycerol kinase 5
chr5	124121851	124122273	423	*	1.274230835	3.14E-06	4.57E-05	Distal Intergenic	5	123982372	124084500	102129	2	57507	uc003ktt.1	-37351	ENSG00000168916	ZNF608	zinc finger protein 608
chr2	64168618	64169338	721	*	1.274198789	1.13E-10	1.38E-08	Intron (uc010fct.3/51542, intron 8 of 19)	2	64119667	64163855	44189	2	51542	uc002sco.3	-4763	ENSG00000143952	VPS54	VPS54 subunit of GARP complex
chr4	75279799	75280408	610	*	1.273663997	7.17E-09	3.61E-07	Distal Intergenic	4	75310853	75490485	179633	1	374	uc021xpc.1	-30445	ENSG00000109321	AREG	amphiregulin
chr11	47684900	47685740	841	*	1.273586769	2.58E-09	1.61E-07	Intron (uc001ngf.3/79841, intron 7 of 8)	11	47638858	47664206	25349	2	23788	uc010rhp.2	-20694	ENSG00000109919	MTCH2	mitochondrial carrier 2
chr8	130818248	130819057	810	*	1.273402466	2.94E-07	6.91E-06	Distal Intergenic	8	130760442	130799134	38693	2	56169	uc003ysr.3	-19114	ENSG00000147697	GSDMC	gasdermin C
chr11	32899286	32899823	538	*	1.273287491	7.24E-09	3.63E-07	Distal Intergenic	11	32914792	33001814	87023	1	79832	uc001mty.3	-14969	ENSG00000060749	QSER1	glutamine and serine rich 1
chr13	102351286	102352248	963	*	1.272964912	4.05E-11	6.24E-09	Intron (uc001vpb.4/9358, intron 8 of 10)	13	102142303	102368796	226494	1	9358	uc031qnc.1	208983	ENSG00000198542	ITGBL1	integrin subunit beta like 1
chr11	64923919	64924755	837	*	1.272488712	2.36E-11	4.10E-09	Distal Intergenic	11	64937707	64940688	2982	1	387778	uc010rnz.2	-12952	ENSG00000204710	SPDYC	speedy/RINGO cell cycle regulator family member C
chr10	105064800	105065353	554	*	1.272412446	2.39E-06	3.69E-05	Intron (uc001kwt.3/84108, intron 9 of 9)	10	105036920	105050108	13189	1	9118	uc001kws.3	27880	ENSG00000148798	INA	internexin neuronal intermediate filament protein alpha
chr12	100443806	100444316	511	*	1.272131099	5.96E-06	7.65E-05	Exon (uc001tgp.3/23074, exon 11 of 15)	12	100430863	100486726	55864	2	23074	uc001tgp.3	42410	ENSG00000111647	UHRF1BP1L	UHRF1 binding protein 1 like
chr11	125808038	125808488	451	*	1.272091952	2.00E-06	3.20E-05	Distal Intergenic	11	125774261	125793006	18746	1	29118	uc001qcz.5	33777	ENSG00000109832	DDX25	DEAD-box helicase 25
chr9	114655500	114656067	568	*	1.271701386	6.65E-10	5.54E-08	Distal Intergenic	9	114659206	114695433	36228	1	7357	uc004bft.3	-3139	ENSG00000148154	UGCG	UDP-glucose ceramide glucosyltransferase
chr21	34105709	34106161	453	*	1.271551508	6.01E-08	1.95E-06	Exon (uc002yqk.3/100506215, exon 2 of 4)	21	34100425	34115433	15009	1	100506215	uc002yqk.3	5284	ENSG00000238197	PAXBP1-AS1	PAXBP1 antisense RNA 1
chr5	90478746	90479356	611	*	1.271514073	2.34E-08	9.23E-07	Distal Intergenic	5	90676164	90716532	40369	1	100129716	uc003kka.4	-196808	ENSG00000281357	ARRDC3-AS1	ARRDC3 antisense RNA 1
chr5	115843776	115844392	617	*	1.271274102	5.05E-09	2.72E-07	Intron (uc003krx.4/57556, intron 1 of 19)	5	115779251	115815973	36723	2	57556	uc010jcj.3	-27803	ENSG00000092421	SEMA6A	semaphorin 6A
chr6	46086364	46086921	558	*	1.270795204	0.000427	0.002361602	Distal Intergenic	6	46097701	46114436	16736	1	22875	uc003oxy.3	-10780	ENSG00000001561	ENPP4	ectonucleotide pyrophosphatase/phosphodiesterase 4
chr5	134108093	134108692	600	*	1.27052817	1.66E-08	6.99E-07	Intron (uc003kzv.1/9879, intron 3 of 18)	5	134094461	134166812	72352	1	9879	uc003kzw.3	13632	ENSG00000145833	DDX46	DEAD-box helicase 46
chr2	60146544	60146962	419	*	1.270410043	8.61E-07	1.64E-05	Distal Intergenic	2	60614497	60614580	84	2	100616473	uc021vie.1	467618	ENSG00000266078	MIR4432	microRNA 4432
chr15	99894611	99895227	617	*	1.270242628	9.70E-09	4.60E-07	Intron (uc010urs.1/123355, intron 7 of 9)	15	99797730	99800481	2752	1	7190	uc031quj.1	96881	ENSG00000259706	HSP90B2P	heat shock protein 90 beta family member 2, pseudogene
chr15	66211775	66212274	500	*	1.270067775	5.00E-12	1.21E-09	Intron (uc002apl.2/84465, intron 13 of 20)	15	66161797	66184329	22533	1	8766	uc010ujk.2	49978	ENSG00000103769	RAB11A	RAB11A, member RAS oncogene family
chr19	45118198	45119050	853	*	1.269890761	3.66E-10	3.48E-08	Promoter (1-2kb)	19	45116940	45140081	23142	1	147710	uc021uvj.1	1258	ENSG00000216588	IGSF23	immunoglobulin superfamily member 23
chr18	54203912	54204283	372	*	1.269243049	1.72E-07	4.44E-06	Distal Intergenic	18	54275510	54305736	30227	2	9352	uc002lgj.1	101453	ENSG00000091164	TXNL1	thioredoxin like 1
chr7	27656971	27657511	541	*	1.269193269	3.03E-06	4.45E-05	Exon (uc003szj.3/uc003szj.3, exon 2 of 3)	7	27579500	27689242	109743	2	11112	uc003szi.3	31731	ENSG00000106049	HIBADH	3-hydroxyisobutyrate dehydrogenase
chr19	9876805	9877484	680	*	1.269140639	2.32E-11	4.04E-09	Promoter (1-2kb)	19	9862669	9879410	16742	2	162993	uc021uoq.1	1926	ENSG00000196605	ZNF846	zinc finger protein 846
chr4	26148354	26148834	481	*	1.268797497	7.85E-07	1.52E-05	Distal Intergenic	4	26321332	26436752	115421	1	3516	uc003grx.2	-172498	ENSG00000168214	RBPJ	recombination signal binding protein for immunoglobulin kappa J region
chr3	11310715	11311581	867	*	1.268293691	1.21E-10	1.46E-08	Promoter (2-3kb)	3	11314010	11599139	285130	1	10533	uc003bwc.3	-2429	ENSG00000197548	ATG7	autophagy related 7
chr9	93434153	93434929	777	*	1.268265469	1.39E-06	2.38E-05	Distal Intergenic	9	93372114	93405108	32995	2	54769	uc004aqx.1	-29045	ENSG00000165023	DIRAS2	DIRAS family GTPase 2
chr2	47363160	47363886	727	*	1.268146897	2.40E-09	1.53E-07	Intron (uc010fbd.3/285051, intron 4 of 8)	2	47314130	47382517	68388	2	285051	uc010yog.2	18631	ENSG00000239605	STPG4	sperm-tail PG-rich repeat containing 4
chr5	1513051	1513811	761	*	1.26772721	5.02E-15	7.59E-12	Intron (uc003jcm.3/79888, intron 1 of 13)	5	1461542	1524076	62535	2	79888	uc003jcm.3	10265	ENSG00000153395	LPCAT1	lysophosphatidylcholine acyltransferase 1
chr13	46579080	46580015	936	*	1.267406041	5.26E-10	4.60E-08	Intron (uc010tfw.1/23091, intron 6 of 17)	13	46529805	46542163	12359	2	23091	uc001vaq.2	-36917	ENSG00000123200	ZC3H13	zinc finger CCCH-type containing 13
chr11	103945492	103945944	453	*	1.267332649	0.003617188	0.013051091	Intron (uc001php.3/80310, intron 1 of 6)	11	103907308	103909922	2615	1	414301	uc001phr.2	38184	ENSG00000170967	DDI1	DNA damage inducible 1 homolog 1
chr2	201809987	201810765	779	*	1.267222826	1.06E-12	3.81E-10	Intron (uc002uwr.3/4999, intron 5 of 17)	2	201774894	201828424	53531	2	4999	uc002uwr.3	17659	ENSG00000115942	ORC2	origin recognition complex subunit 2
chr10	30699796	30700265	470	*	1.267168334	7.34E-08	2.27E-06	Distal Intergenic	10	30722950	30750762	27813	1	1326	uc001ivi.2	-22685	ENSG00000107968	MAP3K8	mitogen-activated protein kinase kinase kinase 8
chr1	231562086	231562871	786	*	1.267158024	2.02E-09	1.34E-07	Promoter (1-2kb)	1	231499497	231560790	61294	2	54583	uc001huv.2	-1296	ENSG00000135766	EGLN1	egl-9 family hypoxia inducible factor 1
chr7	139994066	139994447	382	*	1.266802282	8.60E-07	1.64E-05	Distal Intergenic	7	140033552	140098311	64760	2	84255	uc003vvo.3	103864	ENSG00000157800	SLC37A3	solute carrier family 37 member 3
chr20	58450705	58451554	850	*	1.266788518	5.09E-07	1.07E-05	Intron (uc002yaz.3/10388, intron 32 of 43)	20	58411067	58422766	11700	1	116154	uc002yay.3	39638	ENSG00000087495	PHACTR3	phosphatase and actin regulator 3
chr3	132178305	132179160	856	*	1.266520634	4.63E-10	4.19E-08	Exon (uc010htq.2/23317, exon 14 of 20)	3	132175079	132177193	2115	1	23317	uc003eos.1	3226	ENSG00000138246	DNAJC13	DnaJ heat shock protein family (Hsp40) member C13
chr19	58288216	58288728	513	*	1.266454574	4.28E-10	3.93E-08	Intron (uc002qqb.2/84914, intron 3 of 5)	19	58281020	58311962	30943	1	54807	uc002qqf.2	7196	ENSG00000083828	ZNF586	zinc finger protein 586
chr1	213065198	213066129	932	*	1.266398184	1.98E-09	1.32E-07	Intron (uc001hjt.3/28982, intron 8 of 9)	1	213031597	213072705	41109	1	28982	uc001hjt.3	33601	ENSG00000162769	FLVCR1	feline leukemia virus subgroup C cellular receptor 1
chr1	100327994	100328576	583	*	1.266324428	2.51E-08	9.74E-07	Promoter (1-2kb)	1	100326766	100389579	62814	1	178	uc001dsn.1	1228	ENSG00000162688	AGL	amylo-alpha-1, 6-glucosidase, 4-alpha-glucanotransferase
chr5	37419145	37419620	476	*	1.266317863	1.93E-09	1.29E-07	Intron (uc010iva.1/55100, intron 5 of 11)	5	37379412	37752774	373363	1	55100	uc003jkv.3	39733	ENSG00000082068	WDR70	WD repeat domain 70
chr6	145568877	145569289	413	*	1.266083821	3.43E-08	1.25E-06	Distal Intergenic	6	145946440	145992467	46028	2	7957	uc003qku.3	423178	ENSG00000112425	EPM2A	EPM2A glucan phosphatase, laforin
chr17	38996598	38997239	642	*	1.265928156	2.96E-08	1.11E-06	Distal Intergenic	17	38974369	38978863	4495	2	3858	uc002hvi.3	-17735	ENSG00000186395	KRT10	keratin 10
chr6	166774964	166775473	510	*	1.265895561	5.54E-09	2.93E-07	Downstream (2-3kb)	6	166756119	166764957	8839	1	100289495	uc003quy.2	18845	ENSG00000286760	LOC100289495	uncharacterized LOC100289495
chr10	27671461	27672027	567	*	1.265739878	1.55E-08	6.66E-07	Distal Intergenic	10	27687117	27703297	16181	2	374308	uc001itu.2	31270	ENSG00000182077	PTCHD3	patched domain containing 3
chr1	89276867	89277285	419	*	1.265660216	0.00131523	0.005839488	Intron (uc001dmn.3/5586, intron 15 of 21)	1	89246722	89301938	55217	1	5586	uc010osr.2	30145	ENSG00000065243	PKN2	protein kinase N2
chr5	55840808	55841389	582	*	1.265409517	1.15E-08	5.24E-07	Distal Intergenic	5	56110900	56191978	81079	1	4214	uc003jqw.4	-269511	ENSG00000095015	MAP3K1	mitogen-activated protein kinase kinase kinase 1
chr17	70670497	70670872	376	*	1.264523776	9.20E-07	1.72E-05	Intron (uc002jja.3/201266, intron 7 of 9)	17	70594180	70636611	42432	2	400619	uc021ucl.1	-33886	ENSG00000227036	LINC00511	long intergenic non-protein coding RNA 511
chr6	17398193	17398891	699	*	1.264413148	2.34E-06	3.62E-05	Intron (uc010jpk.1/10486, intron 1 of 11)	6	17393736	17558023	164288	1	10486	uc011djd.2	4457	ENSG00000112186	CAP2	cyclase associated actin cytoskeleton regulatory protein 2
chr15	34457245	34457599	355	*	1.264230075	4.62E-09	2.55E-07	Intron (uc001zhp.3/79768, intron 1 of 9)	15	34432875	34502297	69423	2	79768	uc001zhp.3	44698	ENSG00000134152	KATNBL1	katanin regulatory subunit B1 like 1
chr1	185400008	185400544	537	*	1.264062638	3.72E-11	5.85E-09	Distal Intergenic	1	185292979	185304171	11193	2	100288079	uc001grn.4	-95837	ENSG00000261024	GS1-279B7.1	microtubule associated protein 1 light chain 3 beta pseudogene
chr1	120107903	120108506	604	*	1.263904636	5.29E-07	1.10E-05	Promoter (1-2kb)	1	120106503	120115199	8697	1	128102	uc021osu.1	1400	NA	HSD3BP4	hydroxy-delta-5-steroid dehydrogenase, 3 beta, pseudogene 4
chr3	43661078	43661448	371	*	1.263624641	7.99E-07	1.55E-05	Promoter (2-3kb)	3	43407818	43663560	255743	2	55129	uc003cmv.3	2112	ENSG00000160746	ANO10	anoctamin 10
chr17	29194305	29194992	688	*	1.262882328	4.23E-07	9.21E-06	Intron (uc002hfs.1/79915, intron 11 of 22)	17	29161166	29196729	35564	1	79915	uc002hft.1	33139	ENSG00000176208	ATAD5	ATPase family AAA domain containing 5
chr5	95469116	95469978	863	*	1.262822881	1.10E-08	5.08E-07	Distal Intergenic	5	95414842	95414916	75	1	693168	uc021ybp.1	54274	ENSG00000207578	MIR583	microRNA 583
chr22	35646165	35646611	447	*	1.26245313	1.10E-07	3.12E-06	Distal Intergenic	22	35653445	35661596	8152	1	10042	uc011amh.1	-6834	ENSG00000100281	HMGXB4	HMG-box containing 4
chr6	43279842	43280736	895	*	1.261872147	3.77E-10	3.56E-08	Intron (uc003ouw.3/24149, intron 9 of 9)	6	43273704	43276530	2827	2	401262	uc010jyn.2	-3312	ENSG00000146215	CRIP3	cysteine rich protein 3
chr14	82038906	82039566	661	*	1.261714813	1.86E-08	7.65E-07	Distal Intergenic	14	81965154	82000205	35052	2	6400	uc001xvo.4	-38701	ENSG00000071537	SEL1L	SEL1L adaptor subunit of ERAD E3 ubiquitin ligase
chr5	79729055	79729481	427	*	1.26158751	1.99E-07	5.02E-06	Intron (uc010jak.2/9765, intron 1 of 3)	5	79738868	79775498	36631	1	9765	uc003kgt.4	-9387	ENSG00000039319	ZFYVE16	zinc finger FYVE-type containing 16
chr6	151309267	151309825	559	*	1.261390224	5.30E-08	1.76E-06	Intron (uc011een.2/25902, intron 20 of 27)	6	151196379	151423023	226645	1	25902	uc003qoc.3	112888	ENSG00000120254	MTHFD1L	methylenetetrahydrofolate dehydrogenase (NADP+ dependent) 1 like
chr3	119874734	119875130	397	*	1.261088042	6.83E-08	2.16E-06	Distal Intergenic	3	119540802	119813264	272463	2	2932	uc003edo.3	-61470	ENSG00000082701	GSK3B	glycogen synthase kinase 3 beta
chr3	17190468	17190946	479	*	1.261004452	5.80E-16	1.65E-12	Distal Intergenic	3	17198654	17349626	150973	2	9779	uc010heu.3	158680	ENSG00000131374	TBC1D5	TBC1 domain family member 5
chr12	44215751	44216167	417	*	1.260963226	1.65E-05	0.000173954	Distal Intergenic	12	44229962	44783541	553580	1	84216	uc001rod.3	-13795	ENSG00000139173	TMEM117	transmembrane protein 117
chr7	140102176	140103032	857	*	1.260927956	7.82E-10	6.28E-08	Promoter (<=1kb)	7	140103843	140126050	22208	1	401409	uc010lni.2	-811	ENSG00000146955	RAB19	RAB19, member RAS oncogene family
chr1	46219041	46219698	658	*	1.260858622	3.89E-12	1.01E-09	Promoter (2-3kb)	1	46164407	46216485	52079	2	3652	uc001cou.3	-2556	ENSG00000197429	IPP	intracisternal A particle-promoted polypeptide
chr4	173701998	173702615	618	*	1.260808221	1.04E-05	0.000119737	Intron (uc003isv.3/442117, intron 5 of 12)	4	174089904	174245118	155215	1	51809	uc003isz.4	-387289	ENSG00000109586	GALNT7	polypeptide N-acetylgalactosaminyltransferase 7
chr15	99073603	99074567	965	*	1.260806544	4.80E-07	1.02E-05	Distal Intergenic	15	98980391	99057611	77221	2	283777	uc002buk.1	-15992	ENSG00000283597	FAM169B	family with sequence similarity 169 member B
chr4	153345580	153346270	691	*	1.260743022	7.70E-09	3.82E-07	Intron (uc003ims.3/55294, intron 1 of 11)	4	153242410	153303664	61255	2	55294	uc003imr.3	-41916	ENSG00000109670	FBXW7	F-box and WD repeat domain containing 7
chr17	70868228	70868960	733	*	1.260729836	6.80E-08	2.16E-06	Intron (uc002jja.3/201266, intron 5 of 9)	17	70642085	71088853	446769	2	201266	uc002jja.3	219893	ENSG00000133195	SLC39A11	solute carrier family 39 member 11
chr8	19944434	19944828	395	*	1.260622101	4.12E-09	2.34E-07	Distal Intergenic	8	20002366	20040717	38352	2	6570	uc003wzm.3	95889	ENSG00000036565	SLC18A1	solute carrier family 18 member A1
chr5	119385487	119386064	578	*	1.260232112	8.02E-05	0.000619632	Distal Intergenic	5	119800019	120022964	222946	1	51334	uc003ksp.3	-413955	ENSG00000184838	PRR16	proline rich 16
chr1	36916489	36917155	667	*	1.260208095	3.15E-08	1.18E-06	Promoter (<=1kb)	1	36893901	36916086	22186	2	127700	uc001car.3	-403	ENSG00000116885	OSCP1	organic solute carrier partner 1
chr17	7433236	7433600	365	*	1.260200737	1.16E-06	2.08E-05	Distal Intergenic	17	7452375	7464925	12551	1	407977	uc002ghi.1	-18775	ENSG00000248871	TNFSF12-TNFSF13	TNFSF12-TNFSF13 readthrough
chr15	65465182	65466138	957	*	1.260139445	2.37E-10	2.47E-08	Intron (uc002aom.3/10845, intron 3 of 13)	15	65442784	65477563	34780	2	10845	uc002aom.3	11425	ENSG00000166855	CLPX	caseinolytic mitochondrial matrix peptidase chaperone subunit
chr5	79423049	79423497	449	*	1.260079313	9.62E-08	2.80E-06	Intron (uc003kgj.3/256987, intron 11 of 12)	5	79331170	79379107	47938	1	7060	uc021yaw.1	91879	ENSG00000113296	THBS4	thrombospondin 4
chr7	141666082	141666592	511	*	1.260031405	6.23E-06	7.92E-05	Distal Intergenic	7	141672431	141673573	1143	2	5726	uc003vwx.1	6981	ENSG00000257138	TAS2R38	taste 2 receptor member 38
chr19	11517143	11518082	940	*	1.259975775	2.90E-14	2.70E-11	5' UTR	19	11493773	11530018	36246	2	57139	uc002mrm.2	11936	ENSG00000205517	RGL3	ral guanine nucleotide dissociation stimulator like 3
chr10	101609657	101610548	892	*	1.259954885	1.05E-10	1.30E-08	Exon (uc001kqf.2/1244, exon 31 of 32)	10	101635334	101658042	22709	2	23268	uc010qpl.1	47494	ENSG00000107554	DNMBP	dynamin binding protein
chr13	46844318	46845078	761	*	1.259915751	2.61E-08	1.01E-06	Distal Intergenic	13	46870580	46871979	1400	2	100861554	uc031qll.1	26901	ENSG00000261097	LINC00563	long intergenic non-protein coding RNA 563
chr6	3012224	3012983	760	*	1.259681133	8.19E-11	1.07E-08	Exon (uc003mup.1/4835, exon 5 of 6)	6	3020390	3025005	4616	2	401233	uc031smp.1	12022	NA	HTATSF1P2	HIV-1 Tat specific factor 1 pseudogene 2
chr1	221204344	221205085	742	*	1.2595391	9.17E-07	1.72E-05	Distal Intergenic	1	221052743	221058400	5658	1	3142	uc001hmv.4	151601	ENSG00000136630	HLX	H2.0 like homeobox
chr18	2528925	2529561	637	*	1.259435901	5.23E-10	4.58E-08	Distal Intergenic	18	2537524	2555037	17514	2	64863	uc010dkj.3	25476	ENSG00000101574	METTL4	methyltransferase like 4
chr5	72170250	72170862	613	*	1.259430765	4.11E-08	1.44E-06	Intron (uc011csi.1/3842, intron 5 of 8)	5	72174418	72174490	73	1	100616152	uc021yal.1	-3556	ENSG00000263593	MIR4804	microRNA 4804
chr10	80418071	80419049	979	*	1.259324489	1.32E-09	9.47E-08	Distal Intergenic	10	80027085	80159502	132418	1	414243	uc001jzw.2	390986	ENSG00000230417	LINC00595	long intergenic non-protein coding RNA 595
chr17	53769841	53770775	935	*	1.259279961	4.95E-10	4.39E-08	Distal Intergenic	17	53796988	53800225	3238	2	55273	uc002iuj.4	29450	ENSG00000166292	TMEM100	transmembrane protein 100
chr3	49245124	49245647	524	*	1.25899079	2.83E-08	1.08E-06	Intron (uc003cwk.2/339834, intron 3 of 9)	3	49236933	49295537	58605	1	339834	uc011bck.1	8191	ENSG00000173421	CCDC36	coiled-coil domain containing 36
chr5	101626852	101627432	581	*	1.258722413	7.44E-10	6.06E-08	Exon (uc003knm.3/353189, exon 2 of 13)	5	101569692	101632253	62562	2	353189	uc003knm.3	4821	ENSG00000173930	SLCO4C1	solute carrier organic anion transporter family member 4C1
chr22	30457270	30458221	952	*	1.258647578	4.34E-06	5.91E-05	Distal Intergenic	22	30476453	30573062	96610	1	150280	uc003agy.3	-18232	ENSG00000176635	HORMAD2	HORMA domain containing 2
chr7	99338590	99339330	741	*	1.258571066	1.63E-06	2.71E-05	Distal Intergenic	7	99245813	99332819	87007	2	1577	uc010lgg.3	-5771	ENSG00000106258	CYP3A5	cytochrome P450 family 3 subfamily A member 5
chr17	68201945	68202942	998	*	1.258489534	4.74E-08	1.62E-06	Distal Intergenic	17	68165676	68176183	10508	1	3759	uc002jir.3	36269	ENSG00000123700	KCNJ2	potassium inwardly rectifying channel subfamily J member 2
chr11	8537779	8538352	574	*	1.258464162	1.63E-05	0.000172263	Intron (uc001mgj.1/65975, intron 2 of 13)	11	8413418	8497371	83954	2	65975	uc001mgi.1	-40408	ENSG00000130413	STK33	serine/threonine kinase 33
chr6	80583929	80584529	601	*	1.258385684	2.74E-08	1.05E-06	Distal Intergenic	6	80513304	80580137	66834	2	89758	uc021zcb.1	-3792	NA	LINC01621	long intergenic non-protein coding RNA 1621
chr2	40696768	40697325	558	*	1.258210126	1.92E-05	0.000196665	Intron (uc002rsd.4/6546, intron 1 of 7)	2	40655613	40679209	23597	2	6546	uc010fan.1	-17559	ENSG00000183023	SLC8A1	solute carrier family 8 member A1
chr20	47621402	47622306	905	*	1.257939816	9.90E-14	6.51E-11	Exon (uc002xtx.4/10564, exon 26 of 39)	20	47601329	47653230	51902	1	10564	uc010zyf.2	20073	ENSG00000124198	ARFGEF2	ADP ribosylation factor guanine nucleotide exchange factor 2
chr14	55601161	55601623	463	*	1.257812514	1.06E-13	6.75E-11	Intron (uc001xbr.3/3958, intron 1 of 5)	14	55595935	55612148	16214	1	3958	uc021rtj.1	5226	ENSG00000131981	LGALS3	galectin 3
chr3	17378791	17379372	582	*	1.257670965	5.73E-07	1.18E-05	Intron (uc010hev.3/9779, intron 14 of 23)	3	17198654	17349626	150973	2	9779	uc010heu.3	-29165	ENSG00000131374	TBC1D5	TBC1 domain family member 5
chr1	50844135	50844747	613	*	1.257609271	4.55E-05	0.000393576	Distal Intergenic	1	50883223	50887304	4082	2	63950	uc010ona.2	42557	ENSG00000142700	DMRTA2	DMRT like family A2
chr1	183555951	183556353	403	*	1.257395089	8.61E-09	4.17E-07	Exon (uc001gqj.4/4688, exon 2 of 15)	1	183524697	183559739	35043	2	4688	uc001gqj.4	3386	ENSG00000116701	NCF2	neutrophil cytosolic factor 2
chr7	98845876	98846771	896	*	1.257254632	7.05E-09	3.56E-07	Distal Intergenic	7	98870924	98895594	24671	1	84176	uc003upw.3	-24153	NA	MYH16	myosin heavy chain 16 pseudogene
chr4	81009157	81009563	407	*	1.256799679	6.73E-06	8.43E-05	Distal Intergenic	4	80898662	80994477	95816	2	118429	uc010ijn.3	-14680	ENSG00000163297	ANTXR2	ANTXR cell adhesion molecule 2
chr3	146277290	146277952	663	*	1.256030765	7.05E-09	3.56E-07	Distal Intergenic	3	146245733	146262628	16896	2	5359	uc003ewa.2	-14662	ENSG00000188313	PLSCR1	phospholipid scramblase 1
chr13	77303283	77304078	796	*	1.255314961	4.71E-07	1.00E-05	Distal Intergenic	13	77454304	77460540	6237	2	115207	uc010aeu.1	156462	ENSG00000178695	KCTD12	potassium channel tetramerization domain containing 12
chr18	3114023	3114780	758	*	1.25530213	1.52E-07	4.03E-06	Intron (uc002klp.3/8736, intron 21 of 37)	18	2916992	3011945	94954	2	9663	uc002klo.3	-102078	ENSG00000101577	LPIN2	lipin 2
chr9	82183931	82184533	603	*	1.255034551	1.57E-07	4.14E-06	Promoter (2-3kb)	9	82186878	82341656	154779	1	7091	uc004alc.3	-2345	ENSG00000106829	TLE4	TLE family member 4, transcriptional corepressor
chr1	232195341	232196043	703	*	1.25493966	3.79E-08	1.35E-06	Distal Intergenic	1	231950372	231954263	3892	2	27184	uc001hvd.3	-241078	NA	DISC2	disrupted in schizophrenia 2
chr9	110041326	110042108	783	*	1.254880461	1.07E-12	3.82E-10	Distal Intergenic	9	110045517	110087594	42078	1	5887	uc011lwa.2	-3409	ENSG00000119318	RAD23B	RAD23 homolog B, nucleotide excision repair protein
chr2	200839025	200839732	708	*	1.254763747	9.94E-08	2.87E-06	Distal Intergenic	2	200806806	200820459	13654	2	129450	uc002uvl.3	-18566	ENSG00000162971	TYW5	tRNA-yW synthesizing protein 5
chr13	30440117	30441062	946	*	1.254563173	5.80E-11	8.16E-09	Distal Intergenic	13	30338545	30424820	86276	2	5412	uc001usp.3	-15297	ENSG00000122042	UBL3	ubiquitin like 3
chr7	26320297	26320976	680	*	1.254517624	4.38E-13	1.85E-10	Distal Intergenic	7	26331515	26413949	82435	1	29887	uc003sxx.3	-10539	ENSG00000086300	SNX10	sorting nexin 10
chr2	17461534	17462487	954	*	1.254373388	1.37E-05	0.000149946	Distal Intergenic	2	17691986	17699706	7721	2	729475	uc002rcl.1	237219	ENSG00000214842	RAD51AP2	RAD51 associated protein 2
chr9	72072693	72073529	837	*	1.254336494	2.14E-11	3.78E-09	Exon (uc004ahh.2/320, exon 6 of 13)	9	71990652	72007370	16719	1	9413	uc010moo.1	82041	ENSG00000135063	FAM189A2	family with sequence similarity 189 member A2
chr6	134658929	134659777	849	*	1.254162051	1.41E-09	1.01E-07	Distal Intergenic	6	134580931	134639196	58266	2	6446	uc003qep.3	-19733	ENSG00000118515	SGK1	serum/glucocorticoid regulated kinase 1
chr19	16873060	16873949	890	*	1.254102443	5.77E-06	7.46E-05	Intron (uc002net.4/284434, intron 9 of 20)	19	16842003	16928774	86772	1	284434	uc002nev.4	31057	ENSG00000188039	NWD1	NACHT and WD repeat domain containing 1
chr1	153347215	153347954	740	*	1.254094054	3.50E-07	7.93E-06	Promoter (<=1kb)	1	153346184	153348075	1892	2	6283	uc001fbr.1	121	ENSG00000163221	S100A12	S100 calcium binding protein A12
chr8	117457872	117458705	834	*	1.25382271	8.17E-13	3.09E-10	Distal Intergenic	8	116962736	117337297	374562	2	100859921	uc031tcc.1	-120575	ENSG00000249917	LINC00536	long intergenic non-protein coding RNA 536
chr21	44220606	44221211	606	*	1.253801198	6.20E-09	3.20E-07	Distal Intergenic	21	44163674	44186088	22415	1	5152	uc010gpf.1	56932	ENSG00000160191	PDE9A	phosphodiesterase 9A
chr11	72247292	72247848	557	*	1.253754541	3.05E-07	7.12E-06	Distal Intergenic	11	72326107	72326174	68	2	406931	uc001osp.1	78326	ENSG00000272036	MIR139	microRNA 139
chr6	153333945	153334466	522	*	1.253716815	1.69E-09	1.16E-07	Intron (uc003qpm.3/26575, intron 4 of 4)	6	153308400	153323925	15526	2	54516	uc011efa.2	-10020	ENSG00000112031	MTRF1L	mitochondrial translational release factor 1 like
chr2	197521529	197522047	519	*	1.253691314	5.40E-08	1.78E-06	Exon (uc002uto.1/284992, exon 3 of 7)	2	197504356	197597530	93175	1	284992	uc010zgs.1	17173	ENSG00000144395	CCDC150	coiled-coil domain containing 150
chr12	45798803	45799324	522	*	1.25357436	3.98E-08	1.40E-06	Intron (uc031qha.1/196527, intron 15 of 17)	12	45686466	45826134	139669	1	196527	uc010slg.2	112337	ENSG00000177119	ANO6	anoctamin 6
chr3	38229679	38230275	597	*	1.253474484	0.000158931	0.001070815	Intron (uc010hha.1/9943, intron 2 of 10)	3	38207026	38296979	89954	1	9943	uc010hhb.3	22653	ENSG00000172939	OXSR1	oxidative stress responsive kinase 1
chr10	90075396	90076048	653	*	1.253204463	7.95E-10	6.37E-08	Intron (uc010qms.1/55328, intron 3 of 5)	10	90043859	90305279	261421	2	55328	uc009xtj.3	229231	ENSG00000184719	RNLS	renalase, FAD dependent amine oxidase
chr2	196455725	196456373	649	*	1.2531753	1.26E-06	2.21E-05	Distal Intergenic	2	196521532	196602426	80895	1	57181	uc002utg.4	-65159	ENSG00000196950	SLC39A10	solute carrier family 39 member 10
chr8	48335536	48336007	472	*	1.253084415	1.02E-08	4.77E-07	Intron (uc011lcz.2/23514, intron 6 of 7)	8	48352885	48648563	295679	1	23514	uc010lxt.3	-16878	ENSG00000164808	SPIDR	scaffold protein involved in DNA repair
chr2	24910108	24910896	789	*	1.25306659	2.28E-11	3.99E-09	Intron (uc002rfi.3/8648, intron 6 of 21)	2	24964653	24993570	28918	1	8648	uc010eyf.3	-53757	ENSG00000084676	NCOA1	nuclear receptor coactivator 1
chr10	13608635	13609112	478	*	1.252940268	2.32E-05	0.000229625	Distal Intergenic	10	13628939	13672868	43930	1	8559	uc001imp.3	-19827	ENSG00000165630	PRPF18	pre-mRNA processing factor 18
chr1	232922397	232923147	751	*	1.252710034	7.32E-10	5.98E-08	Distal Intergenic	1	232940638	232946092	5455	1	54627	uc001hvh.2	-17491	ENSG00000212916	MAP10	microtubule associated protein 10
chr3	181965023	181966022	1000	*	1.252669349	4.06E-06	5.62E-05	Distal Intergenic	3	182164758	182204150	39393	2	401103	uc021xib.2	238128	ENSG00000241098	LINC01994	long intergenic non-protein coding RNA 1994
chr1	150793305	150794299	995	*	1.25253599	2.56E-12	7.42E-10	Intron (uc001evr.2/405, intron 14 of 21)	1	150782181	150789924	7744	2	405	uc010pck.2	-3381	ENSG00000143437	ARNT	aryl hydrocarbon receptor nuclear translocator
chr3	121497499	121497962	464	*	1.252524348	1.12E-08	5.13E-07	Intron (uc003eek.2/9657, intron 10 of 11)	3	121412588	121468614	56027	2	2804	uc010hrd.2	-28885	ENSG00000173230	GOLGB1	golgin B1
chr4	144448740	144449270	531	*	1.252483991	9.86E-10	7.57E-08	Exon (uc003ijg.3/8467, exon 7 of 24)	4	144434616	144478642	44027	1	8467	uc003ijg.3	14124	ENSG00000153147	SMARCA5	SWI/SNF related, matrix associated, actin dependent regulator of chromatin, subfamily a, member 5
chr10	9547206	9547775	570	*	1.252479036	2.00E-07	5.03E-06	Distal Intergenic	10	10826402	10836877	10476	2	207107	uc001ikf.1	1289102	ENSG00000225383	SFTA1P	surfactant associated 1, pseudogene
chr12	14797230	14798193	964	*	1.252359398	1.96E-06	3.15E-05	Exon (uc001rcd.3/2984, exon 16 of 27)	12	14765568	14849519	83952	2	2984	uc001rcd.3	51326	ENSG00000070019	GUCY2C	guanylate cyclase 2C
chr7	31920963	31921890	928	*	1.252141433	3.80E-08	1.35E-06	Intron (uc003tcm.2/5137, intron 2 of 17)	7	31792632	32110466	317835	2	5137	uc003tcm.2	188576	ENSG00000154678	PDE1C	phosphodiesterase 1C
chr4	85896370	85896749	380	*	1.252127292	0.000595737	0.003091153	Intron (uc003hpg.2/404201, intron 2 of 5)	4	85887971	85928168	40198	1	404201	uc003hph.2	8399	ENSG00000180769	WDFY3-AS2	WDFY3 antisense RNA 2
chr15	73778306	73778948	643	*	1.252064088	4.83E-08	1.64E-06	Intron (uc002avq.3/283677, intron 2 of 5)	15	73735499	73852353	116855	1	283677	uc010bjb.3	42807	ENSG00000183324	REC114	REC114 meiotic recombination protein
chr15	50371773	50372297	525	*	1.251976995	1.20E-07	3.35E-06	Intron (uc010ber.3/79895, intron 2 of 28)	15	50150435	50405513	255079	2	79895	uc010ber.3	33216	ENSG00000104043	ATP8B4	ATPase phospholipid transporting 8B4 (putative)
chr21	30644164	30644611	448	*	1.251898163	5.87E-07	1.20E-05	Intron (uc002ynh.3/193629, intron 3 of 3)	21	30671220	30718469	47250	1	571	uc002ynj.3	-26609	ENSG00000156273	BACH1	BTB domain and CNC homolog 1
chr20	3866120	3866659	540	*	1.251780012	4.60E-14	3.74E-11	Promoter (2-3kb)	20	3869486	3904502	35017	1	80025	uc002wkb.3	-2827	ENSG00000125779	PANK2	pantothenate kinase 2
chr15	42836650	42837154	505	*	1.251655659	2.29E-07	5.62E-06	Intron (uc001zqd.2/255252, intron 4 of 4)	15	42834720	42841000	6281	2	255252	uc001zqd.2	3846	ENSG00000180979	LRRC57	leucine rich repeat containing 57
chr12	111608937	111609512	576	*	1.251617482	2.01E-09	1.33E-07	Intron (uc001tsa.2/23316, intron 1 of 21)	12	111537321	111733213	195893	1	23316	uc001tsb.2	71616	ENSG00000111249	CUX2	cut like homeobox 2
chr5	79761677	79762189	513	*	1.251517683	8.38E-08	2.52E-06	Intron (uc003kgq.4/9765, intron 14 of 17)	5	79749808	79775498	25691	1	9765	uc003kgu.4	11869	ENSG00000039319	ZFYVE16	zinc finger FYVE-type containing 16
chr3	47687808	47688249	442	*	1.251514862	2.41E-10	2.51E-08	Intron (uc011bbc.1/6599, intron 7 of 13)	3	47627378	47721998	94621	2	6599	uc011bbc.1	33749	ENSG00000173473	SMARCC1	SWI/SNF related, matrix associated, actin dependent regulator of chromatin subfamily c member 1
chr8	130799400	130799954	555	*	1.251144403	4.35E-05	0.000380162	Promoter (<=1kb)	8	130760442	130799134	38693	2	56169	uc003ysr.3	-266	ENSG00000147697	GSDMC	gasdermin C
chr3	60727627	60728021	395	*	1.250756778	2.17E-06	3.41E-05	Intron (uc003dkx.4/2272, intron 4 of 9)	3	59735036	61237133	1502098	2	2272	uc003dkx.4	509112	ENSG00000189283	FHIT	fragile histidine triad diadenosine triphosphatase
chr3	169153598	169154474	877	*	1.25075454	2.00E-08	8.14E-07	Intron (uc011bpj.1/2122, intron 1 of 16)	3	168801287	169099312	298026	2	2122	uc003ffl.2	-54286	ENSG00000085276	MECOM	MDS1 and EVI1 complex locus
chr11	112206329	112206807	479	*	1.250712973	5.24E-06	6.89E-05	Distal Intergenic	11	112118876	112131583	12708	2	349633	uc009yyp.2	-74746	ENSG00000188771	PLET1	placenta expressed transcript 1
chr8	116871908	116872479	572	*	1.250701629	1.07E-06	1.95E-05	Distal Intergenic	8	116420724	116681228	260505	2	7227	uc010mcy.3	-190680	ENSG00000104447	TRPS1	transcriptional repressor GATA binding 1
chr16	12767912	12768503	592	*	1.250576549	4.30E-09	2.41E-07	Intron (uc002dca.4/55313, intron 3 of 3)	16	12814178	12814228	51	1	100616195	uc021tdb.1	-45675	ENSG00000264733	MIR4718	microRNA 4718
chr2	98706999	98707965	967	*	1.250309925	1.56E-10	1.78E-08	Intron (uc010yvh.2/200403, intron 1 of 12)	2	98703595	98929410	225816	1	200403	uc002syo.3	3404	ENSG00000168658	VWA3B	von Willebrand factor A domain containing 3B
chr20	20238908	20239299	392	*	1.250250661	3.35E-08	1.23E-06	Intron (uc010zse.2/26074, intron 20 of 21)	20	20206175	20341346	135172	1	26074	uc002wrw.3	32733	ENSG00000089101	CFAP61	cilia and flagella associated protein 61
chr8	68928155	68928650	496	*	1.250191449	3.81E-07	8.48E-06	Intron (uc003xxu.1/80243, intron 1 of 23)	8	68864603	69143897	279295	1	80243	uc003xxv.1	63552	ENSG00000046889	PREX2	phosphatidylinositol-3,4,5-trisphosphate dependent Rac exchange factor 2
chr15	86093227	86093741	515	*	1.250181021	6.04E-05	0.000493455	Intron (uc002blt.2/11214, intron 5 of 14)	15	86126145	86228104	101960	1	11214	uc010bne.1	-32404	ENSG00000170776	AKAP13	A-kinase anchoring protein 13
chr19	15158442	15159267	826	*	1.250120486	4.13E-08	1.45E-06	Promoter (1-2kb)	19	15160291	15169103	8813	1	23581	uc010dzv.2	-1024	ENSG00000105141	CASP14	caspase 14
chr1	95560649	95561432	784	*	1.250047921	5.12E-10	4.50E-08	Promoter (2-3kb)	1	95558073	95663161	105089	1	148534	uc021oqe.1	2576	ENSG00000152078	TLCD4	TLC domain containing 4
chr11	121295965	121296685	721	*	1.250032771	6.11E-16	1.65E-12	Distal Intergenic	11	121322912	121504471	181560	1	6653	uc001pxx.3	-26227	ENSG00000137642	SORL1	sortilin related receptor 1
chr18	62045328	62045957	630	*	1.249903984	1.41E-07	3.80E-06	Intron (uc002ljx.3/284294, intron 5 of 9)	18	61880318	61927290	46973	2	400654	uc002ljy.3	-118038	ENSG00000266952	LINC01538	long intergenic non-protein coding RNA 1538
chr19	39605791	39606554	764	*	1.249814385	2.23E-10	2.36E-08	Distal Intergenic	19	39616420	39670046	53627	1	10298	uc002okj.1	-9866	ENSG00000130669	PAK4	p21 (RAC1) activated kinase 4
chr15	50710040	50710796	757	*	1.249806327	3.02E-08	1.13E-06	Distal Intergenic	15	50716579	50774262	57684	1	9101	uc001zyk.1	-5783	ENSG00000138592	USP8	ubiquitin specific peptidase 8
chr9	96387865	96388599	735	*	1.249389537	3.50E-09	2.05E-07	Intron (uc004aub.3/5253, intron 1 of 21)	9	96425189	96441866	16678	1	5253	uc004auc.3	-36590	ENSG00000197724	PHF2	PHD finger protein 2
chr3	149023192	149023560	369	*	1.249356556	1.97E-06	3.15E-05	Distal Intergenic	3	149036285	149051259	14975	2	116441	uc021xfl.1	27699	ENSG00000163762	TM4SF18	transmembrane 4 L six family member 18
chr16	68047708	68048383	676	*	1.24922414	1.05E-05	0.000120985	Distal Intergenic	16	68056847	68113226	56380	1	54920	uc002evi.4	-8464	ENSG00000167264	DUS2	dihydrouridine synthase 2
chr16	72035309	72036190	882	*	1.249123799	7.63E-14	5.28E-11	Promoter (1-2kb)	16	71963441	72033877	70437	2	342372	uc010vmm.2	-1432	ENSG00000277481	PKD1L3	polycystin 1 like 3, transient receptor potential channel interacting
chr18	54522198	54522599	402	*	1.248865759	1.00E-08	4.72E-07	Intron (uc010dpk.1/23335, intron 19 of 19)	18	54318616	54697036	378421	1	23335	uc002lgl.1	203582	ENSG00000091157	WDR7	WD repeat domain 7
chr8	66970071	66970835	765	*	1.248819036	1.69E-07	4.39E-06	Exon (uc003xvt.1/85479, exon 4 of 7)	8	66933791	67012755	78965	1	85479	uc003xvt.1	36280	ENSG00000147570	DNAJC5B	DnaJ heat shock protein family (Hsp40) member C5 beta
chr7	80551326	80552241	916	*	1.24858908	4.36E-06	5.94E-05	Promoter (<=1kb)	7	80371854	80551675	179822	2	10512	uc011kgw.2	0	ENSG00000075223	SEMA3C	semaphorin 3C
chr17	66745800	66746669	870	*	1.248485331	5.98E-12	1.39E-09	Distal Intergenic	17	66531257	66597095	65839	2	54757	uc010wqp.2	-148705	ENSG00000108950	FAM20A	FAM20A golgi associated secretory pathway pseudokinase
chr20	60582116	60582831	716	*	1.248138107	1.92E-13	1.07E-10	Exon (uc002ybs.3/6874, exon 6 of 15)	20	60528602	60528718	117	2	100302168	uc021wfv.1	-53398	ENSG00000284193	MIR1257	microRNA 1257
chr6	125916979	125917712	734	*	1.247975556	1.25E-10	1.49E-08	Distal Intergenic	6	125995499	126041364	45866	1	643623	uc021zeo.1	-77787	ENSG00000224506	LINC02523	long intergenic non-protein coding RNA 2523
chr12	40648962	40649431	470	*	1.247967663	1.35E-07	3.66E-06	Intron (uc001rmg.4/120892, intron 11 of 50)	12	40645267	40698778	53512	1	120892	uc001rmh.1	3695	ENSG00000188906	LRRK2	leucine rich repeat kinase 2
chr11	14936034	14936549	516	*	1.247902211	1.08E-06	1.96E-05	Distal Intergenic	11	14899556	14913751	14196	2	120227	uc001mlr.3	-22283	ENSG00000186104	CYP2R1	cytochrome P450 family 2 subfamily R member 1
chr8	68349043	68349740	698	*	1.247735093	1.53E-10	1.75E-08	Intron (uc003xxq.4/57094, intron 8 of 10)	8	68109884	68255912	146029	2	10565	uc003xxo.2	-93131	ENSG00000066777	ARFGEF1	ADP ribosylation factor guanine nucleotide exchange factor 1
chr4	99355558	99356395	838	*	1.247658124	1.42E-08	6.19E-07	Intron (uc003htv.4/5910, intron 13 of 14)	4	99182527	99365012	182486	1	5910	uc003hua.4	173031	ENSG00000138698	RAP1GDS1	Rap1 GTPase-GDP dissociation stimulator 1
chr21	48038852	48039784	933	*	1.247556208	4.42E-07	9.54E-06	Distal Intergenic	21	48018531	48025035	6505	2	6285	uc002zjv.1	-13817	ENSG00000160307	S100B	S100 calcium binding protein B
chr6	12233576	12234043	468	*	1.24733179	7.96E-09	3.91E-07	Distal Intergenic	6	12290529	12293113	2585	1	1906	uc010jpb.3	-56486	ENSG00000078401	EDN1	endothelin 1
chr13	103441041	103441446	406	*	1.247157297	3.38E-07	7.72E-06	Exon (uc001vpq.4/79070, exon 7 of 10)	13	103451399	103493888	42490	1	54841	uc001vps.3	-9953	ENSG00000134897	BIVM	basic, immunoglobulin-like variable motif containing
chr11	10555438	10556239	802	*	1.247119547	1.76E-08	7.33E-07	5' UTR	11	10533225	10562774	29550	2	50862	uc001mis.1	6535	ENSG00000110315	RNF141	ring finger protein 141
chr6	170683119	170683991	873	*	1.246799494	3.54E-12	9.42E-10	Intron (uc003qxo.1/84498, intron 6 of 7)	6	170657239	170697581	40343	1	84498	uc010kla.1	25880	ENSG00000112584	FAM120B	family with sequence similarity 120B
chr14	23691961	23692478	518	*	1.246553954	2.24E-08	8.94E-07	Distal Intergenic	14	23594504	23652869	58366	2	23428	uc010akj.4	-39092	ENSG00000092068	SLC7A8	solute carrier family 7 member 8
chr11	6213331	6213780	450	*	1.24651928	4.34E-05	0.000379007	Distal Intergenic	11	6220454	6221416	963	1	120787	uc010qzz.2	-6674	ENSG00000175485	OR52W1	olfactory receptor family 52 subfamily W member 1
chr6	24660303	24660689	387	*	1.246361134	1.07E-09	8.10E-08	Intron (uc003nej.3/51567, intron 2 of 6)	6	24650205	24667115	16911	2	51567	uc003nej.3	6426	ENSG00000111802	TDP2	tyrosyl-DNA phosphodiesterase 2
chr8	103305659	103306368	710	*	1.24622797	9.50E-13	3.49E-10	Exon (uc003ykr.2/51366, exon 33 of 59)	8	103264502	103279729	15228	2	51366	uc003ykq.3	-25930	ENSG00000104517	UBR5	ubiquitin protein ligase E3 component n-recognin 5
chr17	71135949	71136820	872	*	1.246190879	1.20E-11	2.36E-09	Distal Intergenic	17	71161160	71168062	6903	1	6752	uc002jje.3	-24340	ENSG00000180616	SSTR2	somatostatin receptor 2
chr17	61831106	61831573	468	*	1.246114907	7.77E-10	6.25E-08	Intron (uc002jbs.4/57003, intron 9 of 12)	17	61780195	61819330	39136	2	92335	uc002jbr.3	-11776	ENSG00000266173	STRADA	STE20 related adaptor alpha
chr15	38170527	38171286	760	*	1.245986343	3.19E-08	1.18E-06	Distal Intergenic	15	38226827	38259925	33099	1	145942	uc001zjv.1	-55541	ENSG00000166069	TMCO5A	transmembrane and coiled-coil domains 5A
chr19	46533691	46534484	794	*	1.245499852	1.47E-10	1.69E-08	Distal Intergenic	19	46522412	46526556	4145	2	8993	uc002pdx.2	-7135	ENSG00000008438	PGLYRP1	peptidoglycan recognition protein 1
chr2	12016080	12016724	645	*	1.245338613	1.91E-10	2.09E-08	Distal Intergenic	2	11977059	11977112	54	2	100422996	uc021vea.1	-38968	ENSG00000265172	MIR4262	microRNA 4262
chr11	10242534	10243186	653	*	1.245209025	5.34E-08	1.77E-06	Intron (uc001mib.2/81846, intron 1 of 39)	11	9859604	10215534	355931	2	81846	uc001mif.3	-27000	ENSG00000133812	SBF2	SET binding factor 2
chr14	39649608	39650102	495	*	1.245144971	4.92E-08	1.66E-06	Exon (uc001wuw.4/5411, exon 9 of 9)	14	39644387	39652422	8036	1	5411	uc001wuw.4	5221	ENSG00000100941	PNN	pinin, desmosome associated protein
chr8	67557325	67557887	563	*	1.244869248	1.26E-09	9.11E-08	Intron (uc003xwn.3/80124, intron 2 of 2)	8	67542488	67579452	36965	2	80124	uc003xwn.3	21565	ENSG00000175073	VCPIP1	valosin containing protein interacting protein 1
chr15	41355662	41356163	502	*	1.244829037	8.08E-10	6.44E-08	Intron (uc001zni.3/54617, intron 14 of 35)	15	41271079	41408340	137262	2	54617	uc001zni.3	52177	ENSG00000128908	INO80	INO80 complex ATPase subunit
chr4	17897499	17898284	786	*	1.244562009	1.84E-05	0.000189544	Intron (uc021xmq.1/254251, intron 3 of 4)	4	17844839	17964680	119842	2	254251	uc021xmq.1	66396	ENSG00000178177	LCORL	ligand dependent nuclear receptor corepressor like
chr10	6362229	6362729	501	*	1.244440132	5.20E-09	2.79E-07	Intron (uc021pms.1/399715, intron 1 of 6)	10	6319650	6377937	58288	1	399715	uc021pms.1	42579	ENSG00000215244	LINC02649	long intergenic non-protein coding RNA 2649
chr6	154643642	154644188	547	*	1.244359104	1.03E-07	2.95E-06	Intron (uc003qpw.3/26034, intron 1 of 12)	6	154475618	154651215	175598	2	26034	uc003qpw.3	7027	ENSG00000074706	IPCEF1	interaction protein for cytohesin exchange factors 1
chr4	47467127	47467760	634	*	1.2441511	1.78E-09	1.21E-07	Promoter (1-2kb)	4	47452811	47465676	12866	2	54951	uc003gxi.3	-1451	ENSG00000169019	COMMD8	COMM domain containing 8
chr6	119088900	119089384	485	*	1.243820626	3.78E-12	9.85E-10	Distal Intergenic	6	119103871	119104581	711	1	100287632	uc021zeg.1	-14487	NA	SELENOKP3	selenoprotein K pseudogene 3
chr1	232568048	232568553	506	*	1.243684923	1.57E-08	6.71E-07	Exon (uc001hvf.3/57568, exon 8 of 14)	1	232533712	232598163	64452	2	57568	uc001hvf.3	29610	ENSG00000116991	SIPA1L2	signal induced proliferation associated 1 like 2
chr7	39755593	39755994	402	*	1.243673976	5.81E-07	1.19E-05	Distal Intergenic	7	39773167	39834222	61056	1	349114	uc003thf.3	-17173	NA	LINC00265	long intergenic non-protein coding RNA 265
chr16	68094197	68094905	709	*	1.243644866	2.92E-09	1.78E-07	Intron (uc002evi.4/54920, intron 7 of 16)	16	68118654	68226115	107462	1	4775	uc010vkl.2	-23749	ENSG00000072736	NFATC3	nuclear factor of activated T cells 3
chr15	79861270	79862152	883	*	1.243445436	4.53E-08	1.56E-06	Distal Intergenic	15	79748440	79764642	16203	1	23251	uc010unk.1	112830	ENSG00000169330	MINAR1	membrane integral NOTCH2 associated receptor 1
chr9	72782852	72783597	746	*	1.243132818	1.34E-06	2.32E-05	Intron (uc004ahm.2/256691, intron 9 of 13)	9	72768050	72790804	22755	2	100507244	uc004aho.1	7207	ENSG00000204706	MAMDC2-AS1	MAMDC2 antisense RNA 1
chr15	66694722	66695267	546	*	1.24305354	1.25E-09	9.04E-08	Promoter (<=1kb)	15	66694220	66783882	89663	1	5604	uc010ujp.2	502	ENSG00000169032	MAP2K1	mitogen-activated protein kinase kinase 1
chr1	39061197	39061870	674	*	1.242826534	1.23E-05	0.000137269	Distal Intergenic	1	39303869	39325495	21627	2	64121	uc001ccq.3	263625	ENSG00000116954	RRAGC	Ras related GTP binding C
chr11	121499075	121499852	778	*	1.242734462	8.45E-10	6.68E-08	Intron (uc001pxx.3/6653, intron 47 of 47)	11	121461128	121504471	43344	1	6653	uc010rzq.1	37947	ENSG00000137642	SORL1	sortilin related receptor 1
chr6	152014506	152015394	889	*	1.242733305	5.80E-10	4.97E-08	Promoter (2-3kb)	6	152011631	152424408	412778	1	2099	uc003qom.4	2875	ENSG00000091831	ESR1	estrogen receptor 1
chr16	21604748	21605121	374	*	1.242661852	1.98E-08	8.07E-07	Intron (uc021tel.1/uc021tel.1, intron 2 of 3)	16	21610856	21668792	57937	1	51108	uc002dje.3	-5735	ENSG00000197006	METTL9	methyltransferase like 9
chr1	232927667	232928511	845	*	1.242659072	2.42E-09	1.54E-07	Distal Intergenic	1	232940638	232946092	5455	1	54627	uc001hvh.2	-12127	ENSG00000212916	MAP10	microtubule associated protein 10
chr1	152021970	152022873	904	*	1.242650711	4.04E-08	1.42E-06	Distal Intergenic	1	152004982	152009511	4530	2	6282	uc001ezn.3	-12459	ENSG00000163191	S100A11	S100 calcium binding protein A11
chr1	117414326	117415019	694	*	1.242624277	8.82E-07	1.67E-05	Distal Intergenic	1	117452689	117532972	80284	1	5738	uc001egv.1	-37670	ENSG00000134247	PTGFRN	prostaglandin F2 receptor inhibitor
chr1	22764003	22764559	557	*	1.242140783	1.44E-06	2.46E-05	Distal Intergenic	1	22778344	22857650	79307	1	9923	uc001bft.2	-13785	ENSG00000184677	ZBTB40	zinc finger and BTB domain containing 40
chr6	53026068	53026704	637	*	1.241957974	3.25E-08	1.20E-06	Distal Intergenic	6	52996389	53013624	17236	2	8521	uc010jzr.2	-12444	ENSG00000137270	GCM1	glial cells missing transcription factor 1
chr12	98864457	98865241	785	*	1.241942624	3.17E-08	1.18E-06	Distal Intergenic	12	98847619	98850923	3305	2	121456	uc009ztm.2	-13534	ENSG00000227825	SLC9A7P1	solute carrier family 9 member 7 pseudogene 1
chr6	73527219	73527691	473	*	1.24185779	2.32E-07	5.70E-06	Intron (uc003pgj.4/56479, intron 1 of 8)	6	73677410	73677476	67	2	100423005	uc021zbr.1	149785	ENSG00000266180	MIR4282	microRNA 4282
chr16	68914731	68915448	718	*	1.241840642	2.03E-08	8.27E-07	Intron (uc002ewi.4/79613, intron 7 of 17)	16	68877509	69119085	241577	1	79613	uc002ewi.4	37222	ENSG00000103047	TANGO6	transport and golgi organization 6 homolog
chr6	88248881	88249657	777	*	1.241721353	4.27E-10	3.93E-08	Intron (uc003pmc.3/57038, intron 7 of 18)	6	88224096	88299685	75590	2	57038	uc003pmc.3	50028	ENSG00000146282	RARS2	arginyl-tRNA synthetase 2, mitochondrial
chr18	42480507	42480967	461	*	1.240947515	7.60E-09	3.78E-07	Intron (uc010dni.3/26040, intron 3 of 5)	18	42550047	42550131	85	2	100422829	uc021uje.1	69164	ENSG00000265957	MIR4319	microRNA 4319
chr17	70765128	70765743	616	*	1.240901422	9.36E-08	2.74E-06	Intron (uc002jja.3/201266, intron 6 of 9)	17	70594180	70636611	42432	2	400619	uc021ucl.1	-128517	ENSG00000227036	LINC00511	long intergenic non-protein coding RNA 511
chr12	110266274	110266903	630	*	1.240569683	1.54E-10	1.75E-08	Intron (uc001tpk.2/59341, intron 1 of 15)	12	110271153	110271241	89	1	100616454	uc021rdr.1	-4250	ENSG00000263510	MIR4497	microRNA 4497
chr4	86625063	86625380	318	*	1.240501254	3.49E-07	7.91E-06	Intron (uc003hpi.1/83478, intron 2 of 2)	4	86643621	86643686	66	1	100616349	uc021xps.1	-18241	ENSG00000266421	MIR4451	microRNA 4451
chr7	133340548	133341012	465	*	1.240470584	1.78E-08	7.38E-07	Intron (uc003vrk.3/60412, intron 10 of 17)	7	133261364	133750513	489150	1	60412	uc011kpp.2	79184	ENSG00000131558	EXOC4	exocyst complex component 4
chr11	105941423	105941761	339	*	1.240360785	5.78E-06	7.47E-05	Intron (uc001pja.3/143879, intron 2 of 3)	11	105948292	105969419	21128	1	60496	uc001pjc.1	-6531	ENSG00000149313	AASDHPPT	aminoadipate-semialdehyde dehydrogenase-phosphopantetheinyl transferase
chr10	11504016	11504737	722	*	1.240252765	3.41E-11	5.46E-09	3' UTR	10	11502509	11574274	71766	2	9712	uc001iks.1	69537	ENSG00000148429	USP6NL	USP6 N-terminal like
chr13	37678346	37679059	714	*	1.240092522	3.74E-06	5.25E-05	Promoter (<=1kb)	13	37677397	37679801	2405	2	122011	uc001uwm.1	742	ENSG00000180138	CSNK1A1L	casein kinase 1 alpha 1 like
chr2	187525041	187525478	438	*	1.240060682	4.41E-06	5.98E-05	Intron (uc002upq.4/3685, intron 18 of 29)	2	187558789	187628335	69547	1	165215	uc002upr.1	-33311	ENSG00000144369	FAM171B	family with sequence similarity 171 member B
chr8	87387632	87388119	488	*	1.24001789	2.52E-07	6.08E-06	Intron (uc003ydt.3/11059, intron 3 of 24)	8	87392955	87460726	67772	1	11059	uc010mai.3	-4836	ENSG00000123124	WWP1	WW domain containing E3 ubiquitin protein ligase 1
chr3	114931826	114932338	513	*	1.239942997	2.01E-07	5.05E-06	Distal Intergenic	3	114406073	114866127	460055	2	26137	uc003ebp.3	-65699	ENSG00000181722	ZBTB20	zinc finger and BTB domain containing 20
chr3	67637334	67637936	603	*	1.239789495	4.43E-07	9.56E-06	Intron (uc021xae.1/8801, intron 2 of 10)	3	67425141	67578646	153506	2	8801	uc010hob.3	-58688	ENSG00000172340	SUCLG2	succinate-CoA ligase GDP-forming beta subunit
chr1	117544585	117545109	525	*	1.239729814	9.79E-06	0.000113718	Promoter (<=1kb)	1	117544372	117579173	34802	1	9398	uc010oxd.2	213	ENSG00000134256	CD101	CD101 molecule
chr6	132852127	132852506	380	*	1.239708432	1.61E-07	4.23E-06	Distal Intergenic	6	132778663	132834337	55675	2	8417	uc011ech.1	-17790	ENSG00000079950	STX7	syntaxin 7
chr3	170619259	170619959	701	*	1.239436524	8.34E-05	0.000638884	Intron (uc003fhd.3/56648, intron 3 of 4)	3	170606204	170626426	20223	2	56648	uc003fhd.3	6467	ENSG00000163577	EIF5A2	eukaryotic translation initiation factor 5A2
chr9	126605939	126606350	412	*	1.239343615	1.81E-05	0.000187557	Intron (uc004bnz.1/57706, intron 2 of 21)	9	126141933	126560794	418862	2	57706	uc004bny.1	-45145	ENSG00000119522	DENND1A	DENN domain containing 1A
chr4	76898705	76899580	876	*	1.239205512	6.58E-11	9.05E-09	Exon (uc003hje.4/55153, exon 4 of 22)	4	76871068	76912113	41046	2	55153	uc003hje.4	12533	ENSG00000198301	SDAD1	SDA1 domain containing 1
chr17	25595619	25596082	464	*	1.239080567	1.24E-07	3.43E-06	Distal Intergenic	17	25620936	25621022	87	2	100616277	uc021ttf.1	24940	ENSG00000263583	MIR4522	microRNA 4522
chr13	108975653	108976382	730	*	1.239068004	6.36E-07	1.28E-05	Distal Intergenic	13	108955154	108955713	560	1	10673	uc001vqs.1	20499	ENSG00000102524	TNFSF13B	TNF superfamily member 13b
chr13	96308338	96308872	535	*	1.238912249	2.39E-06	3.68E-05	Distal Intergenic	13	96230456	96296960	66505	2	22873	uc001vml.4	-11378	ENSG00000134874	DZIP1	DAZ interacting zinc finger protein 1
chr1	28243592	28244052	461	*	1.238737084	7.51E-09	3.74E-07	Promoter (2-3kb)	1	28218049	28241236	23188	2	6118	uc010ofp.1	-2356	ENSG00000117748	RPA2	replication protein A2
chr9	96237365	96237928	564	*	1.238625765	5.84E-10	4.99E-08	Intron (uc004atv.3/23196, intron 2 of 8)	9	96233423	96328397	94975	1	23196	uc004aty.3	3942	ENSG00000048828	FAM120A	family with sequence similarity 120A
chr1	162730884	162731298	415	*	1.238468849	6.57E-10	5.49E-08	Exon (uc001gcf.3/4921, exon 10 of 19)	1	162760496	162782608	22113	1	51478	uc001gci.3	-29198	ENSG00000132196	HSD17B7	hydroxysteroid 17-beta dehydrogenase 7
chr11	108690034	108690908	875	*	1.238447332	3.88E-09	2.24E-07	Intron (uc001pkl.1/1662, intron 13 of 16)	11	108535816	108811648	275833	1	1662	uc001pkm.3	154218	ENSG00000178105	DDX10	DEAD-box helicase 10
chr1	36540630	36541115	486	*	1.238432108	2.42E-06	3.72E-05	Distal Intergenic	1	36549676	36553876	4201	1	27285	uc001bzr.3	-8561	ENSG00000092850	TEKT2	tektin 2
chr5	115228719	115229468	750	*	1.238321538	1.38E-07	3.72E-06	Intron (uc003krk.3/1176, intron 4 of 6)	5	115177619	115249778	72160	1	1176	uc003krl.3	51100	ENSG00000177879	AP3S1	adaptor related protein complex 3 subunit sigma 1
chr3	56658252	56658704	453	*	1.238028392	1.87E-07	4.76E-06	Exon (uc003dib.4/23272, exon 6 of 7)	3	56649897	56655848	5952	1	285331	uc003dia.3	8355	ENSG00000180376	CCDC66	coiled-coil domain containing 66
chr4	147026755	147027310	556	*	1.237870411	8.66E-07	1.65E-05	Distal Intergenic	4	147030607	147043065	12459	2	100505545	uc003iko.2	15755	ENSG00000248809	LINC01095	long intergenic non-protein coding RNA 1095
chr3	5304152	5304652	501	*	1.23758478	4.57E-09	2.53E-07	Distal Intergenic	3	5291862	5291940	79	2	100616334	uc021wsm.1	-12212	ENSG00000265180	MIR4790	microRNA 4790
chr15	93411649	93412104	456	*	1.2371793	1.37E-11	2.61E-09	Distal Intergenic	15	93426073	93441977	15905	1	100507217	uc021svn.1	-13969	NA	LINC01578	long intergenic non-protein coding RNA 1578
chr1	185373973	185374701	729	*	1.237157612	2.66E-09	1.65E-07	Distal Intergenic	1	185292979	185304171	11193	2	100288079	uc001grn.4	-69802	ENSG00000261024	GS1-279B7.1	microtubule associated protein 1 light chain 3 beta pseudogene
chr20	52167958	52168598	641	*	1.23715184	2.83E-06	4.21E-05	Distal Intergenic	20	52183610	52199707	16098	2	7764	uc002xwq.4	31109	ENSG00000171940	ZNF217	zinc finger protein 217
chr2	161417401	161418074	674	*	1.237129591	8.08E-10	6.44E-08	Distal Intergenic	2	161137825	161350318	212494	2	5937	uc010fox.2	-67083	ENSG00000153250	RBMS1	RNA binding motif single stranded interacting protein 1
chr3	32657554	32658229	676	*	1.237083719	2.39E-08	9.38E-07	Distal Intergenic	3	32567463	32612366	44904	2	51143	uc011axh.2	-45188	ENSG00000144635	DYNC1LI1	dynein cytoplasmic 1 light intermediate chain 1
chr1	26957355	26957999	645	*	1.236849748	2.66E-10	2.72E-08	Distal Intergenic	1	27022522	27102198	79677	1	8289	uc001bmt.1	-64523	ENSG00000117713	ARID1A	AT-rich interaction domain 1A
chr8	122384157	122384541	385	*	1.23653737	5.74E-07	1.18E-05	Distal Intergenic	8	122651586	122657564	5979	1	594842	uc022baf.1	-267045	NA	HAS2-AS1	HAS2 antisense RNA 1
chr8	70680583	70681464	882	*	1.236418634	7.53E-10	6.10E-08	Intron (uc010lzb.3/81796, intron 1 of 7)	8	70584568	70745404	160837	2	81796	uc010lzb.3	63940	ENSG00000137571	SLCO5A1	solute carrier organic anion transporter family member 5A1
chr2	70074617	70074989	373	*	1.23632834	1.37E-06	2.37E-05	Exon (uc002sfu.3/64395, exon 7 of 14)	2	70056818	70106727	49910	1	64395	uc002sfu.3	17799	ENSG00000087338	GMCL1	germ cell-less 1, spermatogenesis associated
chr17	37126877	37127403	527	*	1.236102119	1.51E-08	6.51E-07	Distal Intergenic	17	37092685	37123655	30971	2	494188	uc002hrc.2	-3222	ENSG00000204952	FBXO47	F-box protein 47
chr8	58373097	58373606	510	*	1.236082721	5.07E-08	1.71E-06	Distal Intergenic	8	58192102	58197290	5189	1	26138	uc003xtg.3	180995	NA	LINC00588	long intergenic non-protein coding RNA 588
chr5	79441649	79442637	989	*	1.235835028	2.12E-12	6.38E-10	Exon (uc003kgj.3/256987, exon 11 of 13)	5	79407050	79551898	144849	2	256987	uc003kgj.3	109261	ENSG00000164300	SERINC5	serine incorporator 5
chr15	59960827	59961303	477	*	1.235414559	6.92E-08	2.18E-06	Exon (uc010uhb.2/663, exon 9 of 10)	15	59930261	59949737	19477	2	2958	uc002agg.3	-11090	ENSG00000140307	GTF2A2	general transcription factor IIA subunit 2
chr1	101660608	101661099	492	*	1.235091832	1.07E-08	4.93E-07	Distal Intergenic	1	101702305	101707076	4772	1	1901	uc001dud.2	-41206	ENSG00000170989	S1PR1	sphingosine-1-phosphate receptor 1
chr2	239158291	239158853	563	*	1.234950422	1.28E-12	4.37E-10	Intron (uc002vyc.3/8864, intron 21 of 22)	2	239146911	239148681	1771	2	55502	uc002vyb.2	-9610	ENSG00000144485	HES6	hes family bHLH transcription factor 6
chr7	148871713	148872365	653	*	1.234654977	8.04E-09	3.95E-07	Intron (uc011kul.2/57541, intron 5 of 6)	7	148892577	148921755	29179	1	8427	uc011kun.1	-20212	ENSG00000170265	ZNF282	zinc finger protein 282
chr4	153683435	153684140	706	*	1.23461216	9.97E-08	2.88E-06	Distal Intergenic	4	153690506	153700916	10411	2	201798	uc003imy.3	16776	ENSG00000169989	TIGD4	tigger transposable element derived 4
chr15	68303801	68304547	747	*	1.234413534	1.49E-10	1.71E-08	Distal Intergenic	15	68346572	68446077	99506	1	8554	uc010ujx.2	-42025	ENSG00000033800	PIAS1	protein inhibitor of activated STAT 1
chr2	24876489	24876843	355	*	1.234390179	1.54E-09	1.08E-07	Intron (uc002rfi.3/8648, intron 3 of 21)	2	24807345	24993570	186226	1	8648	uc002rfl.3	69144	ENSG00000084676	NCOA1	nuclear receptor coactivator 1
chr12	92474094	92474975	882	*	1.234334353	3.43E-11	5.49E-09	Intron (uc031qiz.1/256021, intron 1 of 5)	12	92378752	92535489	156738	2	256021	uc031qiz.1	60514	ENSG00000257242	LINC01619	long intergenic non-protein coding RNA 1619
chr2	40683017	40683536	520	*	1.234304294	4.27E-06	5.84E-05	Intron (uc002rsd.4/6546, intron 1 of 7)	2	40655613	40679209	23597	2	6546	uc010fan.1	-3808	ENSG00000183023	SLC8A1	solute carrier family 8 member A1
chr2	223706161	223706733	573	*	1.234147941	4.26E-10	3.92E-08	Distal Intergenic	2	223725732	223808119	82388	1	2181	uc002vni.3	-18999	ENSG00000123983	ACSL3	acyl-CoA synthetase long chain family member 3
chr1	67983852	67984542	691	*	1.233932336	1.56E-09	1.09E-07	Distal Intergenic	1	67873493	67896123	22631	2	26135	uc001ddy.3	-87729	ENSG00000142864	SERBP1	SERPINE1 mRNA binding protein 1
chr7	48356463	48357079	617	*	1.233897167	0.000328839	0.001919075	Exon (uc003toq.2/154664, exon 27 of 62)	7	48352664	48444262	91599	1	154664	uc003tos.1	3799	ENSG00000179869	ABCA13	ATP binding cassette subfamily A member 13
chr18	10657861	10658680	820	*	1.233857569	4.60E-09	2.55E-07	Distal Intergenic	18	10670244	10697878	27635	2	63895	uc002koq.3	39198	ENSG00000154864	PIEZO2	piezo type mechanosensitive ion channel component 2
chr5	169046976	169047584	609	*	1.233758276	1.22E-06	2.15E-05	Distal Intergenic	5	169064251	169510386	446136	1	1794	uc003maf.3	-16667	ENSG00000134516	DOCK2	dedicator of cytokinesis 2
chr5	150106123	150106760	638	*	1.23373097	1.05E-06	1.92E-05	Intron (uc003lsu.3/51164, intron 8 of 12)	5	150070352	150080669	10318	2	55696	uc003lst.3	-25454	ENSG00000086589	RBM22	RNA binding motif protein 22
chr10	6953249	6954041	793	*	1.233701939	2.05E-08	8.31E-07	Distal Intergenic	10	6821560	6884868	63309	1	100507127	uc001ijm.3	131689	ENSG00000238266	LINC00707	long intergenic non-protein coding RNA 707
chr2	197849307	197850026	720	*	1.23359848	4.28E-09	2.41E-07	Intron (uc002utz.4/91526, intron 21 of 21)	2	197755552	197792519	36968	2	80055	uc010fsj.2	-56788	ENSG00000197121	PGAP1	post-GPI attachment to proteins inositol deacylase 1
chr16	8825300	8826019	720	*	1.233353588	4.46E-07	9.60E-06	Intron (uc002czc.4/18, intron 1 of 15)	16	8814573	8878432	63860	1	18	uc010bui.3	10727	ENSG00000183044	ABAT	4-aminobutyrate aminotransferase
chr11	73207094	73207672	579	*	1.233236871	3.07E-10	3.02E-08	Intron (uc001oty.1/23201, intron 1 of 7)	11	73117028	73309228	192201	2	23201	uc001oty.1	101556	ENSG00000054965	FAM168A	family with sequence similarity 168 member A
chr2	48485078	48486033	956	*	1.233064182	8.74E-07	1.66E-05	Distal Intergenic	2	48541795	48606434	64640	1	3344	uc002rwh.1	-55762	ENSG00000170802	FOXN2	forkhead box N2
chr5	102581376	102582354	979	*	1.232877759	7.22E-09	3.63E-07	Distal Intergenic	5	102594442	102614361	19920	1	90355	uc003kog.1	-12088	ENSG00000181751	C5orf30	chromosome 5 open reading frame 30
chr9	72352467	72352815	349	*	1.232794963	2.25E-05	0.000223421	Intron (uc004ahj.4/375743, intron 3 of 7)	9	72324438	72374876	50439	2	375743	uc004ahj.4	22061	ENSG00000188647	PTAR1	protein prenyltransferase alpha subunit repeat containing 1
chr5	101548267	101548812	546	*	1.232691564	2.09E-06	3.31E-05	Distal Intergenic	5	101569692	101632253	62562	2	353189	uc003knm.3	83441	ENSG00000173930	SLCO4C1	solute carrier organic anion transporter family member 4C1
chr15	35293602	35294510	909	*	1.23266137	2.41E-09	1.53E-07	Distal Intergenic	15	35270542	35280497	9956	2	54989	uc001ziw.3	-13105	ENSG00000198146	ZNF770	zinc finger protein 770
chr7	150403176	150403790	615	*	1.232595963	3.61E-08	1.30E-06	Distal Intergenic	7	150413645	150440737	27093	1	100527949	uc022apw.1	-9855	ENSG00000281887	GIMAP1-GIMAP5	GIMAP1-GIMAP5 readthrough
chr20	5633418	5633864	447	*	1.232453562	1.43E-08	6.24E-07	Distal Intergenic	20	5525080	5591672	66593	2	56261	uc002wme.4	-41746	ENSG00000125772	GPCPD1	glycerophosphocholine phosphodiesterase 1
chr14	97248828	97249403	576	*	1.232160769	4.15E-08	1.45E-06	Distal Intergenic	14	97263684	97347951	84268	1	7443	uc001yft.3	-14281	ENSG00000100749	VRK1	VRK serine/threonine kinase 1
chr11	102592695	102593533	839	*	1.231784603	3.94E-05	0.00035075	Promoter (<=1kb)	11	102582526	102593412	10887	2	4317	uc010rut.1	0	ENSG00000118113	MMP8	matrix metallopeptidase 8
chr2	160426680	160427120	441	*	1.231514986	5.73E-09	3.02E-07	Intron (uc002uao.3/29994, intron 1 of 36)	2	160293917	160412376	118460	2	29994	uc002uat.4	-14304	ENSG00000123636	BAZ2B	bromodomain adjacent to zinc finger domain 2B
chr20	3921560	3922106	547	*	1.231438079	6.10E-10	5.17E-08	Intron (uc002wkh.2/11237, intron 4 of 5)	20	3898149	3898210	62	2	100302282	uc021wac.1	-23350	ENSG00000283320	MIR103B2	microRNA 103b-2
chr4	145954344	145954639	296	*	1.231143439	1.59E-08	6.77E-07	Intron (uc003iju.5/10393, intron 5 of 5)	4	146019156	146050676	31521	1	6059	uc003ijx.3	-64517	ENSG00000164163	ABCE1	ATP binding cassette subfamily E member 1
chr3	183168800	183169290	491	*	1.230966225	2.01E-07	5.05E-06	Intron (uc021xid.1/100505687, intron 1 of 3)	3	183165439	183173800	8362	1	100505687	uc003flq.2	3361	ENSG00000240024	LINC00888	long intergenic non-protein coding RNA 888
chr2	44596998	44597543	546	*	1.230945124	1.08E-06	1.95E-05	Intron (uc002rul.2/79823, intron 1 of 3)	2	44589043	44999731	410689	1	79823	uc002rum.3	7955	ENSG00000143919	CAMKMT	calmodulin-lysine N-methyltransferase
chr9	123546620	123547438	819	*	1.230878826	1.93E-06	3.10E-05	Intron (uc004bkl.1/26190, intron 3 of 7)	9	123519254	123555669	36416	2	26190	uc004bkl.1	8231	ENSG00000119402	FBXW2	F-box and WD repeat domain containing 2
chr6	137478857	137479273	417	*	1.230821909	6.50E-09	3.33E-07	Intron (uc003qhl.3/116379, intron 3 of 6)	6	137464957	137494785	29829	2	116379	uc003qhl.3	15512	ENSG00000164485	IL22RA2	interleukin 22 receptor subunit alpha 2
chr5	139972784	139973367	584	*	1.230727582	3.39E-12	9.19E-10	Distal Intergenic	5	139944476	139948683	4208	1	113829	uc003lgh.1	28308	ENSG00000176087	SLC35A4	solute carrier family 35 member A4
chr4	9766240	9766945	706	*	1.230677204	4.25E-11	6.50E-09	Distal Intergenic	4	9783258	9785633	2376	1	1816	uc003gmb.4	-16313	ENSG00000169676	DRD5	dopamine receptor D5
chr2	240359030	240359574	545	*	1.230559445	2.82E-07	6.68E-06	Distal Intergenic	2	240016312	240323346	307035	2	9759	uc010fza.2	-35684	ENSG00000068024	HDAC4	histone deacetylase 4
chr5	174930177	174931172	996	*	1.230534488	1.29E-13	7.84E-11	Intron (uc003mda.2/94081, intron 2 of 10)	5	174905593	174951106	45514	1	94081	uc003mdb.1	24584	ENSG00000164466	SFXN1	sideroflexin 1
chr9	110750899	110751896	998	*	1.230434981	7.49E-09	3.74E-07	Distal Intergenic	9	110247133	110252047	4915	2	9314	uc031tes.1	-498852	ENSG00000136826	KLF4	Kruppel like factor 4
chr21	30056458	30057450	993	*	1.2303158	1.55E-08	6.67E-07	Distal Intergenic	21	29911640	29912677	1038	1	118421	uc002ymn.3	144818	ENSG00000226935	LINC00161	long intergenic non-protein coding RNA 161
chr2	159163755	159164289	535	*	1.230172792	2.34E-07	5.74E-06	Intron (uc002tzq.3/130940, intron 9 of 13)	2	159023162	159092681	69520	1	554201	uc021vro.1	140593	ENSG00000227480	CCDC148-AS1	CCDC148 antisense RNA 1
chr4	185755328	185755816	489	*	1.230109861	8.92E-11	1.15E-08	Distal Intergenic	4	185676749	185747215	70467	2	2180	uc011ckn.1	-8113	ENSG00000151726	ACSL1	acyl-CoA synthetase long chain family member 1
chr10	13632852	13633330	479	*	1.229937812	1.94E-10	2.12E-08	Intron (uc001imp.3/8559, intron 1 of 9)	10	13629006	13697929	68924	1	8559	uc001imq.3	3846	ENSG00000165630	PRPF18	pre-mRNA processing factor 18
chr5	170350775	170351601	827	*	1.229923758	2.30E-08	9.13E-07	Exon (uc003max.2/64901, exon 12 of 18)	5	170288896	170727019	438124	1	64901	uc003mba.3	61879	ENSG00000204764	RANBP17	RAN binding protein 17
chr18	2173363	2173935	573	*	1.229914754	5.57E-07	1.15E-05	Distal Intergenic	18	2537524	2555037	17514	2	64863	uc010dkj.3	381102	ENSG00000101574	METTL4	methyltransferase like 4
chr15	99551549	99552485	937	*	1.229725687	1.63E-08	6.92E-07	Promoter (<=1kb)	15	99511459	99551024	39566	2	145814	uc002bun.3	-525	ENSG00000183571	PGPEP1L	pyroglutamyl-peptidase I like
chr19	37085739	37086246	508	*	1.229407738	1.29E-08	5.76E-07	Intron (uc010xth.2/57711, intron 1 of 5)	19	37095719	37119499	23781	1	84911	uc010efa.3	-9473	ENSG00000161298	ZNF382	zinc finger protein 382
chr3	17057167	17057568	402	*	1.229394082	1.87E-07	4.78E-06	Intron (uc011awc.2/23228, intron 4 of 6)	3	16974688	16974752	65	1	100500913	uc021wts.1	82479	ENSG00000283885	MIR3714	microRNA 3714
chr8	29242677	29243114	438	*	1.229297972	6.72E-09	3.42E-07	Distal Intergenic	8	29190579	29208267	17689	2	1846	uc003xhm.3	-34410	ENSG00000120875	DUSP4	dual specificity phosphatase 4
chr9	111835831	111836392	562	*	1.229137748	2.09E-08	8.45E-07	Intron (uc022bln.1/23731, intron 2 of 11)	9	111777415	111849622	72208	2	23731	uc022bln.1	13230	ENSG00000106771	TMEM245	transmembrane protein 245
chr2	144460857	144461612	756	*	1.229123297	5.70E-07	1.17E-05	Exon (uc002tvm.4/55843, exon 13 of 14)	2	144193163	144525921	332759	1	55843	uc002tvn.3	267694	ENSG00000075884	ARHGAP15	Rho GTPase activating protein 15
chr11	103920702	103921439	738	*	1.229106835	8.94E-07	1.68E-05	Intron (uc001php.3/80310, intron 1 of 6)	11	103907308	103909922	2615	1	414301	uc001phr.2	13394	ENSG00000170967	DDI1	DNA damage inducible 1 homolog 1
chr20	58872643	58873607	965	*	1.229058359	5.00E-10	4.43E-08	Intron (uc002ybl.3/284757, intron 3 of 4)	20	58713548	59228978	515431	1	284757	uc010gjw.3	159095	ENSG00000228340	MIR646HG	MIR646 host gene
chr7	99738390	99739102	713	*	1.228892746	6.36E-13	2.59E-10	Distal Intergenic	7	99746530	99751833	5304	1	389541	uc003utq.2	-7428	ENSG00000188186	LAMTOR4	late endosomal/lysosomal adaptor, MAPK and MTOR activator 4
chr10	121582498	121582859	362	*	1.228742068	1.73E-08	7.21E-07	Exon (uc001leo.3/22876, exon 18 of 20)	10	121578769	121588662	9894	1	22876	uc001lep.3	3729	ENSG00000198825	INPP5F	inositol polyphosphate-5-phosphatase F
chr13	36921262	36921825	564	*	1.228565203	1.42E-09	1.01E-07	Promoter (<=1kb)	13	36875775	36920934	45160	2	23111	uc001uvo.3	-328	ENSG00000133104	SPART	spartin
chr6	88610016	88610758	743	*	1.228261503	7.14E-09	3.60E-07	Intron (uc003pmm.3/uc003pmm.3, intron 2 of 4)	6	88757507	88776550	19044	1	81833	uc003pmn.3	-146749	ENSG00000118434	SPACA1	sperm acrosome associated 1
chr20	1978172	1978667	496	*	1.228100607	7.96E-08	2.42E-06	Intron (uc002wfu.1/uc002wfu.1, intron 3 of 3)	20	1959402	1974931	15530	2	5173	uc021vzu.1	-3241	ENSG00000101327	PDYN	prodynorphin
chr1	243380119	243380653	535	*	1.228046839	3.89E-08	1.38E-06	Intron (uc021plo.1/9859, intron 3 of 19)	1	243287730	243418708	130979	2	9859	uc021plo.1	38055	ENSG00000143702	CEP170	centrosomal protein 170
chr4	5788000	5788744	745	*	1.227970477	1.45E-09	1.03E-07	Intron (uc003gil.1/2121, intron 12 of 20)	4	5712924	5830772	117849	1	2121	uc003gim.1	75076	ENSG00000072840	EVC	EvC ciliary complex subunit 1
chr13	78133345	78134231	887	*	1.227940255	2.93E-09	1.78E-07	Exon (uc001vki.3/8796, exon 4 of 33)	13	78109809	78219398	109590	1	8796	uc010thx.2	23536	ENSG00000136155	SCEL	sciellin
chr2	205707401	205707941	541	*	1.227923726	7.16E-05	0.000565302	Intron (uc010fub.2/117583, intron 2 of 18)	2	205410516	206484886	1074371	1	117583	uc002var.2	296885	ENSG00000116117	PARD3B	par-3 family cell polarity regulator beta
chr1	244778623	244779032	410	*	1.227831825	5.68E-11	8.08E-09	Intron (uc001ial.3/257044, intron 19 of 20)	1	244816352	244872334	55983	1	51029	uc001iao.3	-37320	ENSG00000121644	DESI2	desumoylating isopeptidase 2
chr6	97649075	97649840	766	*	1.227699048	1.38E-06	2.37E-05	Intron (uc021zda.1/100302287, intron 1 of 1)	6	97590037	97730429	140393	2	253714	uc011eaf.2	80589	ENSG00000146263	MMS22L	MMS22 like, DNA repair protein
chr1	248901090	248901956	867	*	1.227594438	1.16E-10	1.41E-08	Promoter (1-2kb)	1	248902717	248903151	435	2	646627	uc009xhb.3	1195	ENSG00000259823	LYPD8	LY6/PLAUR domain containing 8
chr17	37583168	37583800	633	*	1.227232794	2.00E-09	1.33E-07	Intron (uc002hrv.4/5469, intron 10 of 16)	17	37560538	37607527	46990	2	5469	uc002hrv.4	23727	ENSG00000125686	MED1	mediator complex subunit 1
chr7	87972175	87972533	359	*	1.227184898	0.000436592	0.002404478	Distal Intergenic	7	87905744	87936228	30485	2	79689	uc022agz.1	-35947	ENSG00000127954	STEAP4	STEAP4 metalloreductase
chr15	50924258	50924618	361	*	1.227114024	2.04E-10	2.20E-08	Intron (uc001zyt.4/54822, intron 9 of 38)	15	50896144	50916497	20354	2	54822	uc001zyu.3	-7761	ENSG00000092439	TRPM7	transient receptor potential cation channel subfamily M member 7
chr5	70845911	70846341	431	*	1.22696087	8.94E-06	0.00010595	Intron (uc003kbp.1/55814, intron 34 of 38)	5	70828135	70863649	35515	1	55814	uc003kbr.1	17776	ENSG00000145734	BDP1	B double prime 1, subunit of RNA polymerase III transcription initiation factor IIIB
chr6	151873345	151873790	446	*	1.226760894	1.03E-08	4.79E-07	Intron (uc003qol.3/80129, intron 5 of 10)	6	151815175	151942328	127154	1	80129	uc003qol.3	58170	ENSG00000120262	CCDC170	coiled-coil domain containing 170
chr11	111971831	111972394	564	*	1.22674602	1.66E-11	3.06E-09	Distal Intergenic	11	111957548	111966525	8978	1	6392	uc031qeg.1	14283	ENSG00000204370	SDHD	succinate dehydrogenase complex subunit D
chr2	149941296	149942024	729	*	1.226737221	8.91E-06	0.000105727	Intron (uc002twv.1/130576, intron 1 of 6)	2	149934036	150071772	137737	1	130576	uc002twx.1	7260	ENSG00000150556	LYPD6B	LY6/PLAUR domain containing 6B
chr8	121450212	121450877	666	*	1.226584885	0.003468117	0.012622657	Intron (uc003ypa.3/28998, intron 2 of 6)	8	121457638	121465069	7432	1	27085	uc003ypb.2	-6761	ENSG00000172167	MTBP	MDM2 binding protein
chr16	59072393	59072776	384	*	1.226488078	2.27E-06	3.54E-05	Intron (uc031qwk.1/uc031qwk.1, intron 2 of 3)	16	58741035	58768246	27212	2	2806	uc010vim.1	-304147	ENSG00000125166	GOT2	glutamic-oxaloacetic transaminase 2
chr3	25792360	25792777	418	*	1.22641849	9.16E-08	2.70E-06	Exon (uc003cdk.3/55768, exon 3 of 10)	3	25760435	25820179	59745	2	55768	uc003cdk.3	27402	ENSG00000151092	NGLY1	N-glycanase 1
chr9	75736441	75737238	798	*	1.2263389	1.12E-06	2.01E-05	Distal Intergenic	9	75766781	75782928	16148	1	301	uc031tee.1	-29543	ENSG00000135046	ANXA1	annexin A1
chr2	100130797	100131758	962	*	1.226291427	4.97E-11	7.26E-09	Distal Intergenic	2	100016938	100106480	89543	2	51455	uc002tad.3	-24317	ENSG00000135945	REV1	REV1 DNA directed polymerase
chr15	100130726	100131182	457	*	1.226228834	1.82E-12	5.68E-10	Intron (uc002bve.3/4205, intron 1 of 11)	15	100138635	100256629	117995	1	4205	uc002bvi.3	-7453	ENSG00000068305	MEF2A	myocyte enhancer factor 2A
chr2	7090179	7090781	603	*	1.22605914	1.61E-06	2.68E-05	Intron (uc002qys.3/9781, intron 2 of 8)	2	7073188	7095132	21945	1	9781	uc002qyu.3	16991	ENSG00000151692	RNF144A	ring finger protein 144A
chr1	27138448	27139233	786	*	1.226003503	1.62E-09	1.12E-07	Distal Intergenic	1	27153201	27182211	29011	1	84243	uc001bnb.3	-13968	ENSG00000204160	ZDHHC18	zinc finger DHHC-type containing 18
chr3	45010323	45010772	450	*	1.225628101	4.85E-09	2.65E-07	Intron (uc003cod.3/51304, intron 1 of 7)	3	45016750	45054158	37409	1	23016	uc003coh.1	-5978	ENSG00000075914	EXOSC7	exosome component 7
chr6	110118278	110119074	797	*	1.225506709	3.17E-08	1.18E-06	Intron (uc003ptt.2/9896, intron 22 of 22)	6	110012424	110146634	134211	1	9896	uc011eau.1	105854	ENSG00000112367	FIG4	FIG4 phosphoinositide 5-phosphatase
chr6	154563977	154564727	751	*	1.225344138	4.28E-09	2.41E-07	Intron (uc003qpt.1/4988, intron 3 of 3)	6	154475618	154534464	58847	2	26034	uc003qpv.3	-29513	ENSG00000074706	IPCEF1	interaction protein for cytohesin exchange factors 1
chr1	31429011	31429489	479	*	1.225067728	1.55E-09	1.08E-07	Intron (uc001bsf.1/9698, intron 8 of 15)	1	31421965	31422052	88	2	692234	uc021okl.1	-6959	NA	SNORD103A	small nucleolar RNA, C/D box 103A
chr1	198193473	198193827	355	*	1.225013532	8.41E-09	4.10E-07	Intron (uc001gun.4/140609, intron 1 of 9)	1	198126128	198291548	165421	1	140609	uc021pgx.1	67345	ENSG00000151414	NEK7	NIMA related kinase 7
chr2	29304962	29305702	741	*	1.224972188	1.02E-05	0.000117869	Distal Intergenic	2	29284556	29297127	12572	2	388939	uc002rmt.2	-7835	ENSG00000179270	PCARE	photoreceptor cilium actin regulator
chr2	63947249	63947683	435	*	1.224968696	1.12E-05	0.000127223	Distal Intergenic	2	64068098	64118696	50599	1	7360	uc002scl.3	-120415	ENSG00000169764	UGP2	UDP-glucose pyrophosphorylase 2
chr10	94681751	94682163	413	*	1.224938074	2.46E-05	0.000240413	Intron (uc010qnr.2/54536, intron 9 of 22)	10	94688096	94819251	131156	1	54536	uc001kih.3	-5933	ENSG00000138190	EXOC6	exocyst complex component 6
chr17	28807502	28808328	827	*	1.224771563	3.22E-11	5.21E-09	5' UTR	17	28804426	28853832	49407	1	9527	uc002hff.3	3076	ENSG00000108587	GOSR1	golgi SNAP receptor complex member 1
chr16	48101813	48102419	607	*	1.224634837	5.61E-06	7.29E-05	Distal Intergenic	16	48116884	48180385	63502	2	94160	uc002eey.1	77966	ENSG00000140798	ABCC12	ATP binding cassette subfamily C member 12
chr2	173561934	173562877	944	*	1.224579325	3.04E-10	2.99E-08	Distal Intergenic	2	173600525	173851438	250914	1	11069	uc002uhu.2	-37648	ENSG00000091428	RAPGEF4	Rap guanine nucleotide exchange factor 4
chr6	6601860	6602721	862	*	1.224524373	1.13E-06	2.03E-05	Intron (uc003mwy.1/9450, intron 1 of 4)	6	6588934	6655216	66283	1	9450	uc003mwy.1	12926	ENSG00000112799	LY86	lymphocyte antigen 86
chr3	39284697	39285431	735	*	1.224522851	1.19E-07	3.31E-06	Distal Intergenic	3	39304985	39321527	16543	2	1524	uc003cjl.3	36096	ENSG00000168329	CX3CR1	C-X3-C motif chemokine receptor 1
chr6	147798842	147799441	600	*	1.224506575	3.30E-08	1.21E-06	Distal Intergenic	6	147829828	147891157	61330	1	389432	uc003qmc.2	-30387	ENSG00000203727	SAMD5	sterile alpha motif domain containing 5
chr7	22616562	22617257	696	*	1.224213746	2.64E-08	1.02E-06	Distal Intergenic	7	22602956	22613617	10662	1	100506178	uc003svi.2	13606	ENSG00000232759	LOC100506178	uncharacterized LOC100506178
chr4	39171573	39172533	961	*	1.224160061	2.31E-09	1.49E-07	Distal Intergenic	4	39184024	39217633	33610	1	57728	uc010ifl.1	-11491	ENSG00000157796	WDR19	WD repeat domain 19
chr6	160454049	160454729	681	*	1.22415412	3.82E-16	1.20E-12	Exon (uc003qta.3/3482, exon 9 of 48)	6	160424323	160428696	4374	2	100271873	uc031sqy.1	-25353	ENSG00000268257	AIRN	antisense of IGF2R non-protein coding RNA
chr12	1366082	1366621	540	*	1.223950552	1.02E-05	0.000117461	Intron (uc001qiz.2/23085, intron 13 of 19)	12	1299025	1605099	306075	1	23085	uc001qje.2	67057	ENSG00000082805	ERC1	ELKS/RAB6-interacting/CAST family member 1
chr9	101593733	101594456	724	*	1.223727452	2.27E-11	3.97E-09	Exon (uc004ayz.3/79695, exon 4 of 10)	9	101569981	101612363	42383	1	79695	uc004ayz.3	23752	ENSG00000119514	GALNT12	polypeptide N-acetylgalactosaminyltransferase 12
chr16	68046413	68047388	976	*	1.223517463	2.58E-08	9.96E-07	Distal Intergenic	16	68056847	68113226	56380	1	54920	uc002evi.4	-9459	ENSG00000167264	DUS2	dihydrouridine synthase 2
chr7	41265059	41265646	588	*	1.223301845	1.02E-05	0.000117768	Distal Intergenic	7	40833056	40900366	67311	1	79783	uc003thp.2	432003	ENSG00000175600	SUGCT	succinyl-CoA:glutarate-CoA transferase
chr3	112464423	112464897	475	*	1.22323055	1.20E-06	2.12E-05	Distal Intergenic	3	112534556	112564797	30242	2	344807	uc003dzi.1	99900	ENSG00000206531	CD200R1L	CD200 receptor 1 like
chr12	20185985	20186715	731	*	1.223199054	2.39E-06	3.69E-05	Intron (uc021qvz.1/100506393, intron 2 of 2)	12	20167619	20251802	84184	1	100506393	uc021qvz.1	18366	ENSG00000256287	LINC02398	long intergenic non-protein coding RNA 2398
chr4	86427612	86428187	576	*	1.223162123	1.85E-07	4.73E-06	Intron (uc003hpi.1/83478, intron 1 of 2)	4	86396284	86923823	527540	1	83478	uc003hpk.3	31328	ENSG00000138639	ARHGAP24	Rho GTPase activating protein 24
chr1	181485640	181486377	738	*	1.22304189	1.36E-06	2.35E-05	Intron (uc001gow.3/777, intron 3 of 46)	1	181479613	181621230	141618	1	777	uc009wxr.3	6027	ENSG00000198216	CACNA1E	calcium voltage-gated channel subunit alpha1 E
chr9	88151483	88152424	942	*	1.222992456	7.01E-08	2.20E-06	Distal Intergenic	9	88161454	88258258	96805	2	23287	uc004aod.4	105834	ENSG00000135049	AGTPBP1	ATP/GTP binding protein 1
chr3	48799789	48800538	750	*	1.222720672	1.34E-07	3.65E-06	Intron (uc010hki.1/5576, intron 8 of 11)	3	48730884	48754920	24037	2	51447	uc011bbv.2	-44869	ENSG00000068745	IP6K2	inositol hexakisphosphate kinase 2
chr3	46161509	46161969	461	*	1.222246558	4.93E-06	6.55E-05	Distal Intergenic	3	46205096	46308197	103102	1	1232	uc003cpg.2	-43127	ENSG00000183625	CCR3	C-C motif chemokine receptor 3
chr2	40366456	40367046	591	*	1.222205052	9.68E-09	4.59E-07	Exon (uc002rrx.3/6546, exon 9 of 10)	2	40144774	40482349	337576	1	100128590	uc002rrw.3	221682	ENSG00000227028	SLC8A1-AS1	SLC8A1 antisense RNA 1
chr3	42329136	42329661	526	*	1.221802356	2.24E-06	3.50E-05	Distal Intergenic	3	42299318	42307662	8345	2	885	uc003cld.1	-21474	ENSG00000187094	CCK	cholecystokinin
chr12	107959541	107960374	834	*	1.221786092	3.15E-09	1.89E-07	Intron (uc009zut.1/121551, intron 3 of 9)	12	107974634	108053419	78786	1	121551	uc001tml.1	-14260	ENSG00000151136	BTBD11	BTB domain containing 11
chr12	47530555	47531008	454	*	1.221494843	3.37E-05	0.00030988	Intron (uc001rpn.3/91523, intron 2 of 3)	12	47581595	47581674	80	1	100616486	uc021qxh.1	-50587	ENSG00000263838	MIR4698	microRNA 4698
chr10	106178885	106179725	841	*	1.221469184	1.26E-06	2.21E-05	Intron (uc001kyh.3/159686, intron 15 of 17)	10	106113522	106214848	101327	1	159686	uc001kyh.3	65363	ENSG00000120051	CFAP58	cilia and flagella associated protein 58
chr6	131789897	131790385	489	*	1.221383451	2.85E-07	6.73E-06	Distal Intergenic	6	131894344	131905465	11122	1	383	uc003qco.2	-103959	ENSG00000118520	ARG1	arginase 1
chr3	16640238	16640780	543	*	1.221162411	1.55E-06	2.61E-05	Intron (uc003cba.3/1618, intron 1 of 10)	3	16628301	16646297	17997	2	1618	uc003cba.3	5517	ENSG00000092345	DAZL	deleted in azoospermia like
chr11	65524033	65524661	629	*	1.221113652	7.66E-08	2.34E-06	Distal Intergenic	11	65541369	65548062	6694	2	91056	uc031qbm.1	23401	ENSG00000254470	AP5B1	adaptor related protein complex 5 subunit beta 1
chr4	129145570	129146053	484	*	1.220791177	2.68E-08	1.03E-06	Distal Intergenic	4	129120594	129132289	11696	1	55132	uc003igf.3	24976	ENSG00000138709	LARP1B	La ribonucleoprotein 1B
chr19	52747129	52747639	511	*	1.220652964	3.18E-07	7.36E-06	Distal Intergenic	19	52772824	52795976	23153	1	90321	uc002pyr.1	-25185	ENSG00000196214	ZNF766	zinc finger protein 766
chr17	40999675	41000059	385	*	1.220459104	4.99E-08	1.68E-06	Intron (uc002ibt.3/314, intron 1 of 3)	17	40996609	41002724	6116	1	314	uc002ibu.3	3066	ENSG00000131480	AOC2	amine oxidase copper containing 2
chr5	115561503	115562099	597	*	1.220188222	0.000168454	0.00112077	Intron (uc003krt.1/51397, intron 5 of 6)	5	115420727	115628978	208252	1	51397	uc003krt.1	140776	ENSG00000145781	COMMD10	COMM domain containing 10
chr3	52365620	52366428	809	*	1.220118253	7.80E-11	1.03E-08	Exon (uc011bef.2/25981, exon 8 of 78)	3	52351887	52387837	35951	1	25981	uc003ddt.1	13733	ENSG00000114841	DNAH1	dynein axonemal heavy chain 1
chr12	107987365	107987967	603	*	1.220080758	9.05E-10	7.10E-08	Intron (uc009zut.1/121551, intron 4 of 9)	12	107974634	108053419	78786	1	121551	uc001tml.1	12731	ENSG00000151136	BTBD11	BTB domain containing 11
chr1	235356041	235356596	556	*	1.219993404	4.59E-10	4.17E-08	Promoter (<=1kb)	1	235294498	235357526	63029	2	51742	uc001hwp.3	930	ENSG00000054267	ARID4B	AT-rich interaction domain 4B
chr4	86486631	86487563	933	*	1.219957584	1.51E-05	0.000162226	Intron (uc003hpi.1/83478, intron 1 of 2)	4	86396284	86923823	527540	1	83478	uc003hpk.3	90347	ENSG00000138639	ARHGAP24	Rho GTPase activating protein 24
chr14	56575520	56576136	617	*	1.219952898	0.000117661	0.000841827	Distal Intergenic	14	56585093	56768031	182939	1	57161	uc001xch.3	-8957	ENSG00000139946	PELI2	pellino E3 ubiquitin protein ligase family member 2
chr1	161533745	161534296	552	*	1.219944504	3.33E-08	1.22E-06	Distal Intergenic	1	161511551	161520413	8863	2	2214	uc009wui.3	-13332	ENSG00000203747	FCGR3A	Fc fragment of IgG receptor IIIa
chr5	139995254	139995734	481	*	1.219938912	1.04E-07	2.99E-06	Distal Intergenic	5	140011313	140013035	1723	2	929	uc003lgi.2	17301	ENSG00000170458	CD14	CD14 molecule
chr1	36585653	36586468	816	*	1.219702433	3.88E-11	6.01E-09	Distal Intergenic	1	36560844	36565850	5007	2	1296	uc001bzw.2	-19803	ENSG00000171812	COL8A2	collagen type VIII alpha 2 chain
chr5	17400463	17401013	551	*	1.219699561	1.73E-07	4.47E-06	Distal Intergenic	5	17379015	17387419	8405	2	401177	uc003jga.3	-13044	ENSG00000250822	LINC02111	long intergenic non-protein coding RNA 2111
chr6	108634097	108634466	370	*	1.219646828	1.68E-07	4.36E-06	Intron (uc003psj.3/246269, intron 1 of 12)	6	108616098	108844251	228154	1	246269	uc003psj.3	17999	ENSG00000135537	AFG1L	AFG1 like ATPase
chr11	45615280	45615891	612	*	1.219554325	1.59E-09	1.11E-07	Distal Intergenic	11	45669239	45687206	17968	2	8534	uc001mys.2	71315	ENSG00000175264	CHST1	carbohydrate sulfotransferase 1
chr9	114551813	114552524	712	*	1.219334579	6.13E-08	1.98E-06	Intron (uc011lwt.2/158401, intron 2 of 26)	9	114448901	114557223	108323	2	158401	uc011lwt.2	4699	ENSG00000165181	SHOC1	shortage in chiasmata 1
chr5	79643272	79643974	703	*	1.219047189	1.30E-09	9.35E-08	Downstream (2-3kb)	5	79646424	79647785	1362	2	441089	uc010jaj.1	3811	NA	CRSP8P	mediator complex subunit 27 pseudogene
chr2	27496597	27497125	529	*	1.218793426	1.69E-09	1.16E-07	Promoter (1-2kb)	2	27477440	27498188	20749	2	7781	uc010ylh.2	1063	ENSG00000115194	SLC30A3	solute carrier family 30 member 3
chr14	97374922	97375510	589	*	1.218686783	8.90E-09	4.29E-07	Distal Intergenic	14	97263684	97347951	84268	1	7443	uc001yft.3	111238	ENSG00000100749	VRK1	VRK serine/threonine kinase 1
chr5	79003363	79003765	403	*	1.218608971	1.07E-06	1.95E-05	Intron (uc003kgc.3/202333, intron 1 of 12)	5	78985659	79096049	110391	1	202333	uc003kgc.3	17704	ENSG00000164309	CMYA5	cardiomyopathy associated 5
chr11	115581571	115582327	757	*	1.218406759	4.34E-08	1.50E-06	Distal Intergenic	11	115628169	115630915	2747	2	283143	uc009yza.3	48588	NA	LINC00900	long intergenic non-protein coding RNA 900
chr12	7469417	7470021	605	*	1.218257304	1.62E-10	1.83E-08	Exon (uc001qsx.1/341392, exon 4 of 13)	12	7456928	7480969	24042	1	341392	uc001qsx.1	12489	ENSG00000215009	ACSM4	acyl-CoA synthetase medium chain family member 4
chr20	37512618	37513112	495	*	1.218196263	2.69E-09	1.66E-07	Intron (uc002xje.3/26051, intron 2 of 10)	20	37554955	37574842	19888	1	81610	uc002xjf.3	-41843	ENSG00000101447	FAM83D	family with sequence similarity 83 member D
chr17	70640155	70640636	482	*	1.217960056	3.36E-08	1.23E-06	Downstream (1-2kb)	17	70594180	70636611	42432	2	400619	uc021ucl.1	-3544	ENSG00000227036	LINC00511	long intergenic non-protein coding RNA 511
chr16	72497053	72497417	365	*	1.217925758	2.96E-05	0.000279366	Intron (uc002fci.1/uc002fci.1, intron 1 of 1)	16	72152996	72206349	53354	2	83449	uc002fcf.3	-290704	ENSG00000118557	PMFBP1	polyamine modulated factor 1 binding protein 1
chr12	106702481	106702953	473	*	1.217907174	1.44E-10	1.67E-08	Intron (uc001tll.3/255394, intron 1 of 5)	12	106697271	106705010	7740	1	255394	uc001tlo.1	5210	ENSG00000166046	TCP11L2	t-complex 11 like 2
chr8	48556616	48557224	609	*	1.217813173	5.79E-07	1.19E-05	Intron (uc010lxs.3/23514, intron 6 of 10)	8	48566650	48648563	81914	1	23514	uc011ldf.2	-9426	ENSG00000164808	SPIDR	scaffold protein involved in DNA repair
chr5	34022815	34023486	672	*	1.217584831	1.02E-10	1.28E-08	Promoter (1-2kb)	5	34017963	34024523	6561	2	114899	uc031sjb.1	1037	ENSG00000082196	C1QTNF3	C1q and TNF related 3
chr20	39211905	39212693	789	*	1.217465311	0.00013363	0.000933092	Distal Intergenic	20	39314517	39317876	3360	2	9935	uc002xji.3	105183	ENSG00000204103	MAFB	MAF bZIP transcription factor B
chr12	118474942	118475619	678	*	1.217410659	3.96E-09	2.27E-07	Intron (uc010sza.1/55884, intron 3 of 6)	12	118470492	118490283	19792	2	55884	uc010sza.1	14664	ENSG00000176871	WSB2	WD repeat and SOCS box containing 2
chr14	25128820	25129314	495	*	1.217409025	4.14E-06	5.71E-05	Distal Intergenic	14	25100161	25103432	3272	2	3002	uc010amb.2	-25388	ENSG00000100453	GZMB	granzyme B
chr9	88571639	88572156	518	*	1.217382613	2.59E-09	1.62E-07	Intron (uc004aoi.4/60560, intron 3 of 22)	9	88556444	88601956	45513	1	60560	uc004aok.1	15195	ENSG00000135040	NAA35	N(alpha)-acetyltransferase 35, NatC auxiliary subunit
chr6	53322952	53323452	501	*	1.217236677	2.94E-10	2.93E-08	Distal Intergenic	6	53362140	53375246	13107	2	2729	uc003pbv.1	51794	ENSG00000001084	GCLC	glutamate-cysteine ligase catalytic subunit
chr2	232840045	232840548	504	*	1.217064456	1.27E-08	5.67E-07	Intron (uc002vsm.4/129563, intron 1 of 20)	2	232826293	233208678	382386	1	129563	uc031rrt.1	13752	ENSG00000144535	DIS3L2	DIS3 like 3'-5' exoribonuclease 2
chr3	154301625	154302192	568	*	1.217050218	6.21E-06	7.91E-05	Distal Intergenic	3	154055461	154147504	92044	2	344758	uc003faa.3	-154121	ENSG00000174948	GPR149	G protein-coupled receptor 149
chr2	40629022	40629409	388	*	1.217036748	9.92E-06	0.000115021	Intron (uc002rrx.3/6546, intron 1 of 9)	2	40339286	40657444	318159	2	6546	uc002rrx.3	28035	ENSG00000183023	SLC8A1	solute carrier family 8 member A1
chr3	56702235	56702855	621	*	1.216946939	1.64E-07	4.29E-06	Exon (uc003did.4/23272, exon 6 of 23)	3	56654160	56698074	43915	2	23272	uc003dic.4	-4161	ENSG00000163946	TASOR	transcription activation suppressor
chr8	19828292	19828911	620	*	1.216802612	2.53E-06	3.86E-05	Distal Intergenic	8	19796582	19824770	28189	1	4023	uc003wzk.4	31710	ENSG00000175445	LPL	lipoprotein lipase
chr14	59263898	59264694	797	*	1.216678239	0.000324575	0.001899538	Distal Intergenic	14	59105555	59115038	9484	1	51339	uc010trw.2	158343	ENSG00000165617	DACT1	dishevelled binding antagonist of beta catenin 1
chr11	115579242	115580118	877	*	1.216641475	1.17E-08	5.32E-07	Distal Intergenic	11	115628169	115630915	2747	2	283143	uc009yza.3	50797	NA	LINC00900	long intergenic non-protein coding RNA 900
chr12	76356575	76356945	371	*	1.216641231	2.20E-06	3.45E-05	Distal Intergenic	12	76419227	76425556	6330	2	22822	uc001sxu.3	68611	ENSG00000139289	PHLDA1	pleckstrin homology like domain family A member 1
chr16	59062765	59063611	847	*	1.216297258	9.84E-08	2.85E-06	Intron (uc031qwk.1/uc031qwk.1, intron 2 of 3)	16	58741035	58768246	27212	2	2806	uc010vim.1	-294519	ENSG00000125166	GOT2	glutamic-oxaloacetic transaminase 2
chr11	15600744	15601576	833	*	1.216296689	1.01E-09	7.74E-08	Distal Intergenic	11	15170648	15268756	98109	1	387755	uc010rcs.3	430096	ENSG00000188487	INSC	INSC spindle orientation adaptor protein
chr9	114672462	114673169	708	*	1.216103342	3.88E-11	6.01E-09	Intron (uc004bft.3/7357, intron 1 of 8)	9	114659206	114695433	36228	1	7357	uc004bft.3	13256	ENSG00000148154	UGCG	UDP-glucose ceramide glucosyltransferase
chr18	9530867	9531431	565	*	1.216019249	5.31E-09	2.83E-07	Exon (uc002kob.3/10928, exon 7 of 10)	18	9475530	9538106	62577	1	10928	uc002koc.3	55337	ENSG00000017797	RALBP1	ralA binding protein 1
chr2	10778221	10778631	411	*	1.215969526	8.35E-11	1.09E-08	Intron (uc002rap.3/79954, intron 12 of 19)	2	10710892	10830113	119222	2	79954	uc002rap.3	51482	ENSG00000115761	NOL10	nucleolar protein 10
chr2	102570370	102571014	645	*	1.215920135	8.25E-09	4.03E-07	Distal Intergenic	2	102608306	102641218	32913	1	7850	uc002tbo.2	-37292	ENSG00000115590	IL1R2	interleukin 1 receptor type 2
chr8	27140878	27141479	602	*	1.215887381	1.20E-11	2.36E-09	Downstream (<1kb)	8	27096857	27115903	19047	2	81551	uc011lak.2	-24975	ENSG00000015592	STMN4	stathmin 4
chr15	78314035	78314596	562	*	1.215725147	9.25E-11	1.18E-08	Intron (uc002bcy.4/23102, intron 6 of 12)	15	78294840	78309628	14789	2	23102	uc002bda.3	-4407	ENSG00000167202	TBC1D2B	TBC1 domain family member 2B
chr4	86442389	86443063	675	*	1.215566089	2.07E-05	0.000209624	Intron (uc003hpi.1/83478, intron 1 of 2)	4	86396284	86923823	527540	1	83478	uc003hpk.3	46105	ENSG00000138639	ARHGAP24	Rho GTPase activating protein 24
chr3	56623887	56624347	461	*	1.215432639	7.68E-05	0.000598179	Intron (uc003dhu.3/285331, intron 7 of 17)	3	56649897	56655848	5952	1	285331	uc003dia.3	-25550	ENSG00000180376	CCDC66	coiled-coil domain containing 66
chr2	73841362	73841947	586	*	1.214712435	5.02E-07	1.06E-05	Distal Intergenic	2	73867850	73869537	1688	2	9027	uc002sji.1	27590	ENSG00000144035	NAT8	N-acetyltransferase 8 (putative)
chr12	27185642	27186452	811	*	1.214590305	6.83E-10	5.66E-08	Distal Intergenic	12	27175455	27183606	8152	1	9412	uc031qgt.1	10187	ENSG00000152944	MED21	mediator complex subunit 21
chr17	28728420	28728886	467	*	1.214584669	5.83E-08	1.90E-06	Intron (uc002hfb.2/1362, intron 2 of 20)	17	28707496	28796675	89180	1	1362	uc010wbp.2	20924	ENSG00000108582	CPD	carboxypeptidase D
chr22	30482765	30483399	635	*	1.214347472	2.94E-05	0.000278017	Intron (uc003agy.3/150280, intron 1 of 10)	22	30477000	30573062	96063	1	150280	uc031rxm.1	5765	ENSG00000176635	HORMAD2	HORMA domain containing 2
chr1	224097293	224098138	846	*	1.214203426	1.89E-07	4.82E-06	Distal Intergenic	1	223967595	224033674	66080	2	7159	uc010pvb.2	-63619	ENSG00000143514	TP53BP2	tumor protein p53 binding protein 2
chr7	156843293	156843998	706	*	1.213945551	3.82E-08	1.36E-06	Distal Intergenic	7	156803551	156809118	5568	1	645249	uc003wne.2	39742	ENSG00000243479	MNX1-AS1	MNX1 antisense RNA 1 (head to head)
chr20	62520693	62521656	964	*	1.213922061	3.44E-12	9.23E-10	3' UTR	20	62526455	62567384	40930	1	80331	uc002yhf.3	-4799	ENSG00000101152	DNAJC5	DnaJ heat shock protein family (Hsp40) member C5
chr10	60159086	60159501	416	*	1.213628266	3.80E-07	8.46E-06	Distal Intergenic	10	60144903	60158990	14088	1	7019	uc031pve.1	14183	ENSG00000108064	TFAM	transcription factor A, mitochondrial
chr2	63757833	63758310	478	*	1.213505536	4.66E-09	2.57E-07	Intron (uc002sch.3/51057, intron 1 of 17)	2	63630844	63711823	80980	2	51057	uc010fcr.1	-46010	ENSG00000143951	WDPCP	WD repeat containing planar cell polarity effector
chr18	56812227	56812640	414	*	1.213247228	2.36E-07	5.77E-06	Intron (uc021uky.1/uc021uky.1, intron 1 of 1)	18	56807125	56826063	18939	1	90701	uc002lht.3	5102	ENSG00000166562	SEC11C	SEC11 homolog C, signal peptidase complex subunit
chr11	10541904	10542495	592	*	1.21301876	1.10E-07	3.12E-06	Intron (uc001mis.1/50862, intron 4 of 5)	11	10529434	10530723	1290	2	100463486	uc001miq.3	-11181	ENSG00000255823	MTRNR2L8	MT-RNR2 like 8
chr8	41271631	41272538	908	*	1.21292233	2.33E-07	5.70E-06	Distal Intergenic	8	41348081	41368499	20419	1	51125	uc003xnu.3	-75543	ENSG00000147533	GOLGA7	golgin A7
chr10	74230722	74231267	546	*	1.212615367	1.74E-09	1.19E-07	Intron (uc021pth.1/100302155, intron 1 of 1)	10	74127084	74283744	156661	2	10367	uc010qjw.2	52477	ENSG00000107745	MICU1	mitochondrial calcium uptake 1
chr12	8938029	8938885	857	*	1.212550051	2.49E-11	4.25E-09	Distal Intergenic	12	8975150	9029381	54232	1	144568	uc001quz.5	-36265	ENSG00000166535	A2ML1	alpha-2-macroglobulin like 1
chr8	82172142	82172550	409	*	1.212422406	1.68E-07	4.37E-06	Distal Intergenic	8	82192718	82197012	4295	1	2171	uc003yca.2	-20168	ENSG00000164687	FABP5	fatty acid binding protein 5
chr3	47676515	47677277	763	*	1.212336037	3.27E-08	1.21E-06	Exon (uc011bbc.1/6599, exon 10 of 14)	3	47627378	47721998	94621	2	6599	uc011bbc.1	44721	ENSG00000173473	SMARCC1	SWI/SNF related, matrix associated, actin dependent regulator of chromatin subfamily c member 1
chr11	95087835	95088208	374	*	1.21232338	1.07E-07	3.05E-06	Distal Intergenic	11	94898677	94965705	67029	2	143686	uc010rug.2	-122130	ENSG00000149212	SESN3	sestrin 3
chr13	21387876	21388237	362	*	1.212185761	2.29E-08	9.09E-07	Intron (uc001unq.4/64328, intron 9 of 22)	13	21303073	21348095	45023	2	221143	uc009zzr.1	-39781	ENSG00000150456	EEF1AKMT1	EEF1A lysine methyltransferase 1
chr9	8186498	8187016	519	*	1.212177448	4.08E-07	8.96E-06	Distal Intergenic	9	7796491	7799799	3309	2	90871	uc003zkj.3	-386699	ENSG00000137038	DMAC1	distal membrane arm assembly complex 1
chr14	102361505	102362048	544	*	1.212164761	8.60E-10	6.78E-08	Intron (uc001ykk.3/5527, intron 10 of 14)	14	102348498	102378962	30465	1	5527	uc001ykq.3	13007	ENSG00000078304	PPP2R5C	protein phosphatase 2 regulatory subunit B'gamma
chr3	194471582	194472183	602	*	1.212133742	5.50E-12	1.30E-09	Intron (uc021xjd.1/100507391, intron 3 of 3)	3	194429150	194502897	73748	1	100507391	uc021xjd.1	42432	ENSG00000237222	LINC01968	long intergenic non-protein coding RNA 1968
chr2	158979240	158980144	905	*	1.211734247	7.29E-12	1.60E-09	Intron (uc002tzo.3/151531, intron 7 of 8)	2	158958382	158992666	34285	1	151531	uc002tzp.3	20858	ENSG00000007001	UPP2	uridine phosphorylase 2
chr21	48051107	48051599	493	*	1.211722171	4.22E-07	9.21E-06	Distal Intergenic	21	48055507	48075276	19770	1	3275	uc021wkc.1	-3908	ENSG00000160310	PRMT2	protein arginine methyltransferase 2
chr15	52643303	52643842	540	*	1.211442825	1.91E-08	7.85E-07	Promoter (<=1kb)	15	52599480	52643678	44199	2	4644	uc010ugd.1	0	ENSG00000197535	MYO5A	myosin VA
chr9	110199155	110199873	719	*	1.211325038	1.90E-10	2.09E-08	Distal Intergenic	9	110247133	110250728	3596	2	9314	uc004bdf.2	50855	ENSG00000136826	KLF4	Kruppel like factor 4
chr10	101444574	101445144	571	*	1.211263961	5.14E-08	1.72E-06	Intron (uc001kqa.4/57089, intron 5 of 12)	10	101419263	101471002	51740	1	57089	uc009xwl.3	25311	ENSG00000198018	ENTPD7	ectonucleoside triphosphate diphosphohydrolase 7
chr12	93876602	93877363	762	*	1.211240635	1.41E-11	2.68E-09	Intron (uc001tcq.3/28977, intron 5 of 6)	12	93861266	93897548	36283	1	28977	uc021rbv.1	15336	ENSG00000198015	MRPL42	mitochondrial ribosomal protein L42
chr1	246868801	246869470	670	*	1.211234597	6.29E-11	8.74E-09	Distal Intergenic	1	246887378	246931440	44063	1	51097	uc001ibr.3	-17908	ENSG00000143653	SCCPDH	saccharopine dehydrogenase (putative)
chr5	145409386	145409897	512	*	1.211186422	1.29E-07	3.54E-06	Intron (uc003lnt.3/153769, intron 5 of 9)	5	145429633	145439787	10155	1	153769	uc011dbm.1	-19736	ENSG00000156463	SH3RF2	SH3 domain containing ring finger 2
chr5	36155218	36156023	806	*	1.211156224	1.29E-12	4.38E-10	Intron (uc003jkc.2/6502, intron 2 of 9)	5	36152145	36184142	31998	1	6502	uc011cou.2	3073	ENSG00000145604	SKP2	S-phase kinase associated protein 2
chr6	82607512	82607962	451	*	1.211046555	1.23E-07	3.41E-06	Distal Intergenic	6	82455447	82462428	6982	2	55603	uc003pjg.3	-145084	ENSG00000112773	TENT5A	terminal nucleotidyltransferase 5A
chr9	79899721	79900306	586	*	1.21084647	1.98E-07	5.00E-06	Intron (uc004akp.4/23230, intron 31 of 68)	9	79908257	79934589	26333	1	23230	uc010mpo.1	-7951	ENSG00000197969	VPS13A	vacuolar protein sorting 13 homolog A
chr1	52518551	52519419	869	*	1.210797013	1.57E-08	6.70E-07	Promoter (2-3kb)	1	52485804	52521843	36040	2	51060	uc001cti.4	2424	ENSG00000117862	TXNDC12	thioredoxin domain containing 12
chr7	6673578	6674075	498	*	1.210651549	3.66E-10	3.48E-08	Distal Intergenic	7	6655527	6663921	8395	1	54753	uc011jwz.2	18051	ENSG00000236609	ZNF853	zinc finger protein 853
chr5	61789532	61789986	455	*	1.210580363	3.91E-07	8.66E-06	Exon (uc003jtc.3/51194, exon 16 of 30)	5	61800685	61876507	75823	1	51194	uc003jtd.1	-10699	ENSG00000086200	IPO11	importin 11
chr9	4624396	4624861	466	*	1.210577869	3.08E-06	4.51E-05	Intron (uc003zik.3/55064, intron 8 of 12)	9	4662294	4665272	2979	1	403313	uc003zin.4	-37433	ENSG00000205808	PLPP6	phospholipid phosphatase 6
chr20	1964087	1964852	766	*	1.210508062	1.82E-08	7.53E-07	Intron (uc002wfu.1/uc002wfu.1, intron 3 of 3)	20	1959402	1973452	14051	2	5173	uc010gaj.3	8600	ENSG00000101327	PDYN	prodynorphin
chr4	84063057	84063573	517	*	1.21046029	8.21E-06	9.89E-05	Distal Intergenic	4	84015307	84035911	20605	2	51316	uc003hod.2	-27146	ENSG00000145287	PLAC8	placenta associated 8
chr1	7834633	7835193	561	*	1.210177537	3.16E-08	1.18E-06	Intron (uc001aol.3/9341, intron 2 of 4)	1	7831329	7841492	10164	1	9341	uc001aol.3	3304	ENSG00000049245	VAMP3	vesicle associated membrane protein 3
chr2	208444113	208444670	558	*	1.210008679	6.36E-08	2.04E-06	Intron (uc002vcc.3/1385, intron 8 of 8)	2	208423846	208441924	18079	1	1385	uc010zja.1	20267	ENSG00000118260	CREB1	cAMP responsive element binding protein 1
chr6	73558340	73558933	594	*	1.209984571	9.27E-06	0.000108849	Intron (uc003pgj.4/56479, intron 1 of 8)	6	73677410	73677476	67	2	100423005	uc021zbr.1	118543	ENSG00000266180	MIR4282	microRNA 4282
chr17	3947198	3947583	386	*	1.209895377	3.86E-07	8.56E-06	Exon (uc002fxe.3/23140, exon 38 of 55)	17	3925710	3966211	40502	2	23140	uc002fxh.3	18628	ENSG00000074755	ZZEF1	zinc finger ZZ-type and EF-hand domain containing 1
chr1	38835219	38836006	788	*	1.209875552	9.92E-05	0.000734702	Distal Intergenic	1	38674706	38680439	5734	2	339442	uc021olp.1	-154780	ENSG00000237290	LINC01343	long intergenic non-protein coding RNA 1343
chr2	228621244	228621865	622	*	1.209861409	6.60E-07	1.32E-05	Distal Intergenic	2	228551117	228582745	31629	2	80704	uc010zlv.1	-38499	ENSG00000135917	SLC19A3	solute carrier family 19 member 3
chr9	92471824	92472497	674	*	1.209747165	2.89E-08	1.09E-06	Distal Intergenic	9	92254698	92334674	79977	1	100129066	uc004aqs.2	217126	ENSG00000237372	UNQ6494	uncharacterized LOC100129066
chr6	24504731	24505336	606	*	1.209700675	1.21E-08	5.43E-07	Exon (uc003nef.3/7915, exon 4 of 11)	6	24495197	24537435	42239	1	7915	uc003neg.3	9534	ENSG00000112294	ALDH5A1	aldehyde dehydrogenase 5 family member A1
chr15	63180439	63180921	483	*	1.209621176	2.76E-10	2.79E-08	Distal Intergenic	15	63116156	63116240	85	1	406965	uc010uid.1	64283	ENSG00000211137	MIR190A	microRNA 190a
chr3	121386803	121387638	836	*	1.209536545	3.53E-10	3.39E-08	Exon (uc003eei.5/2804, exon 19 of 22)	3	121362968	121379791	16824	2	3059	uc011bjl.1	-7012	ENSG00000180353	HCLS1	hematopoietic cell-specific Lyn substrate 1
chr16	3309583	3310038	456	*	1.209273953	5.95E-07	1.21E-05	Promoter (2-3kb)	16	3292028	3306627	14600	2	4210	uc021tcb.1	-2956	ENSG00000103313	MEFV	MEFV innate immuity regulator, pyrin
chr15	64292947	64293565	619	*	1.209085635	1.27E-13	7.81E-11	Intron (uc002amr.3/23604, intron 2 of 11)	15	64199235	64338521	139287	2	23604	uc002amr.3	44956	ENSG00000035664	DAPK2	death associated protein kinase 2
chr6	160418306	160418991	686	*	1.209072405	9.40E-09	4.48E-07	Intron (uc003qta.3/3482, intron 2 of 47)	6	160424323	160428696	4374	2	100271873	uc031sqx.1	9705	ENSG00000268257	AIRN	antisense of IGF2R non-protein coding RNA
chr13	32662858	32663493	636	*	1.208978014	1.82E-07	4.67E-06	Intron (uc001utx.3/10129, intron 2 of 60)	13	32605437	32870776	265340	1	10129	uc010tdw.3	57421	ENSG00000073910	FRY	FRY microtubule binding protein
chr5	59523552	59524288	737	*	1.20890514	3.80E-08	1.35E-06	Intron (uc003jsb.3/5144, intron 1 of 16)	5	59282228	59558386	276159	2	5144	uc003jse.1	34098	ENSG00000113448	PDE4D	phosphodiesterase 4D
chr14	103138433	103138860	428	*	1.208782599	6.14E-09	3.19E-07	Intron (uc001ymb.4/23186, intron 2 of 11)	14	103058996	103196913	137918	1	23186	uc001ymb.4	79437	ENSG00000089902	RCOR1	REST corepressor 1
chr2	152970533	152971495	963	*	1.208160169	5.08E-12	1.22E-09	Downstream (1-2kb)	2	152689286	152955593	266308	2	785	uc010fnz.3	-14940	ENSG00000182389	CACNB4	calcium voltage-gated channel auxiliary subunit beta 4
chr2	121957541	121958348	808	*	1.208130604	1.07E-09	8.09E-08	Distal Intergenic	2	121974164	121991770	17607	2	29842	uc010flq.3	33422	ENSG00000115112	TFCP2L1	transcription factor CP2 like 1
chr3	48262213	48262691	479	*	1.207799397	7.55E-08	2.32E-06	Promoter (2-3kb)	3	48264837	48266981	2145	1	820	uc003csj.3	-2146	ENSG00000164047	CAMP	cathelicidin antimicrobial peptide
chr11	4460131	4460663	533	*	1.207728856	7.34E-08	2.27E-06	Distal Intergenic	11	4470525	4471591	1067	1	119774	uc001lyz.2	-9862	ENSG00000181963	OR52K2	olfactory receptor family 52 subfamily K member 2
chr11	7634436	7635269	834	*	1.20749323	1.18E-09	8.73E-08	Intron (uc001mfj.5/8495, intron 6 of 23)	11	7626965	7674996	48032	1	8495	uc001mfl.5	7471	ENSG00000166387	PPFIBP2	PPFIA binding protein 2
chr1	5408718	5409289	572	*	1.207361754	8.85E-09	4.27E-07	Distal Intergenic	1	5624131	5624203	73	1	100616489	uc021ofm.1	-214842	NA	NA	NA
chr8	134376779	134377488	710	*	1.207359144	1.35E-08	5.96E-07	Distal Intergenic	8	134249414	134309547	60134	2	10397	uc011lji.1	-67232	ENSG00000104419	NDRG1	N-myc downstream regulated 1
chr7	50507492	50508071	580	*	1.207124833	4.03E-08	1.42E-06	Distal Intergenic	7	50511832	50515682	3851	2	63979	uc003tpb.3	7611	ENSG00000132436	FIGNL1	fidgetin like 1
chr16	85112105	85112820	716	*	1.207065749	3.07E-13	1.44E-10	3' UTR	16	85131965	85146114	14150	2	339145	uc021tlz.1	33294	ENSG00000153789	FAM92B	family with sequence similarity 92 member B
[truncated: 25,244 more rows]
