# Supplementary material for: 5-Hydroxymethylcytosine Signatures in Circulating Cell-Free DNA as Early Warning Biomarkers for COVID-19 Progression and Myocardial Injury
Source: Front Cell Dev Biol. 2022 Jan 6;9:781267. doi: 10.3389/fcell.2021.781267 (PMC8770986; doi:10.3389/fcell.2021.781267)
Supplement: Supplementary file 9 [file Table2.CSV]

seqnames	start	end	width	strand	log2FoldChange	pvalue	padj	annotation	geneChr	geneStart	geneEnd	geneLength	geneStrand	geneId	transcriptId	distanceToTSS	ENSEMBL	SYMBOL	GENENAME
chr12	46067247	46067684	438	*	1.783110894	3.60E-24	2.94E-21	Distal Intergenic	12	46119503	46121704	2202	2	400027	uc001roq.3	54020	NA	LINC00938	long intergenic non-protein coding RNA 938
chr7	95943767	95944192	426	*	1.611835301	2.71E-33	1.50E-29	Intron (uc003uof.4/10165, intron 1 of 17)	7	95749532	95951459	201928	2	10165	uc003uof.4	7267	ENSG00000004864	SLC25A13	solute carrier family 25 member 13
chr3	17694967	17695321	355	*	1.598886333	1.76E-24	1.57E-21	Intron (uc010hev.3/9779, intron 2 of 23)	3	17198654	17741512	542859	2	9779	uc010hev.3	46191	ENSG00000131374	TBC1D5	TBC1 domain family member 5
chr6	99379517	99379930	414	*	1.575797815	2.19E-36	1.72E-32	Intron (uc003ppf.1/26235, intron 1 of 8)	6	99321601	99395849	74249	2	26235	uc003ppf.1	15919	ENSG00000112234	FBXL4	F-box and leucine rich repeat protein 4
chr10	31774088	31774479	392	*	1.551031563	3.14E-19	6.81E-17	Intron (uc001ivr.4/6935, intron 6 of 12)	10	31610064	31818742	208679	1	6935	uc009xlp.3	164024	ENSG00000148516	ZEB1	zinc finger E-box binding homeobox 1
chr2	24876489	24876843	355	*	1.525318456	2.36E-21	8.94E-19	Intron (uc002rfi.3/8648, intron 3 of 21)	2	24807345	24993570	186226	1	8648	uc002rfl.3	69144	ENSG00000084676	NCOA1	nuclear receptor coactivator 1
chr5	93856278	93856693	416	*	1.492263224	9.58E-23	5.30E-20	Exon (uc011cuk.2/285600, exon 5 of 21)	5	93486556	93954309	467754	2	285600	uc011cuk.2	97616	ENSG00000185261	KIAA0825	KIAA0825
chr13	47360415	47360832	418	*	1.467830243	7.25E-17	8.99E-15	Intron (uc001vbn.3/2098, intron 4 of 9)	13	47349523	47355750	6228	2	2098	uc001vbp.1	-4665	ENSG00000139684	ESD	esterase D
chr2	192058224	192058888	665	*	1.421005874	5.76E-23	3.36E-20	Distal Intergenic	2	192011339	192038902	27564	2	6775	uc010zgo.1	-19322	ENSG00000138378	STAT4	signal transducer and activator of transcription 4
chr3	112263754	112264191	438	*	1.418115302	1.36E-16	1.56E-14	Intron (uc003dzc.3/64422, intron 5 of 10)	3	112251357	112280485	29129	2	64422	uc003dzc.3	16294	ENSG00000144848	ATG3	autophagy related 3
chr1	210003962	210004490	529	*	1.390265867	2.05E-17	2.95E-15	Promoter (2-3kb)	1	210001312	210030910	29599	1	27042	uc009xcu.2	2650	ENSG00000117597	UTP25	UTP25 small subunit processor component
chr8	109426703	109427285	583	*	1.381228209	1.15E-12	4.69E-11	Distal Intergenic	8	109455853	109499136	43284	1	9694	uc003ymw.1	-28568	ENSG00000104412	EMC2	ER membrane protein complex subunit 2
chr7	80340847	80341260	414	*	1.374834557	1.11E-18	2.11E-16	Distal Intergenic	7	80275968	80303734	27767	1	948	uc022agv.1	64879	ENSG00000135218	CD36	CD36 molecule
chr12	65784733	65785133	401	*	1.374051513	1.23E-10	2.90E-09	Intron (uc001ssm.3/253827, intron 5 of 6)	12	65672767	65860687	187921	1	253827	uc021qzy.1	111966	ENSG00000174099	MSRB3	methionine sulfoxide reductase B3
chr3	156818799	156819162	364	*	1.360724776	3.77E-16	3.80E-14	Exon (uc021xgi.1/100498859, exon 3 of 3)	3	156807670	156818924	11255	1	100498859	uc021xgi.1	11129	NA	LINC00881	long intergenic non-protein coding RNA 881
chr9	95290112	95290605	494	*	1.351797399	2.65E-16	2.78E-14	Promoter (<=1kb)	9	95290266	95290340	75	2	100616351	uc022bjz.1	0	ENSG00000264158	MIR4670	microRNA 4670
chr7	30558251	30558650	400	*	1.347639291	1.60E-18	2.94E-16	Intron (uc003tbd.3/401320, intron 3 of 3)	7	30536237	30544457	8221	2	79017	uc022abf.1	-13794	ENSG00000006625	GGCT	gamma-glutamylcyclotransferase
chr5	131792512	131792924	413	*	1.339437619	4.77E-24	3.68E-21	Intron (uc003kwy.3/441108, intron 3 of 3)	5	131821323	131825175	3853	2	3659	uc010jdt.2	32251	ENSG00000125347	IRF1	interferon regulatory factor 1
chr17	57060651	57061008	358	*	1.335588979	2.40E-20	6.59E-18	3' UTR	17	57060000	57184266	124267	2	4591	uc002iwy.4	123258	ENSG00000108395	TRIM37	tripartite motif containing 37
chr2	240574828	240575157	330	*	1.332323539	1.28E-11	3.96E-10	Distal Intergenic	2	240684554	240722356	37803	1	150935	uc021vzc.2	-109397	NA	LOC150935	uncharacterized LOC150935
chr6	127533886	127534339	454	*	1.326171051	7.59E-12	2.49E-10	Distal Intergenic	6	127587827	127609705	21879	1	81847	uc021zes.1	-53488	ENSG00000118518	RNF146	ring finger protein 146
chr2	164555099	164555498	400	*	1.318874498	7.09E-13	3.06E-11	Intron (uc002uck.1/55137, intron 2 of 2)	2	164464118	164592513	128396	2	55137	uc002uck.1	37015	ENSG00000182263	FIGN	fidgetin, microtubule severing factor
chr11	19148410	19148815	406	*	1.317376064	3.03E-19	6.59E-17	Intron (uc001mpi.3/54503, intron 1 of 16)	11	19138692	19197967	59276	1	54503	uc001mpj.3	9718	ENSG00000177054	ZDHHC13	zinc finger DHHC-type containing 13
chr8	125347385	125347954	570	*	1.308077116	2.06E-25	2.16E-22	Intron (uc010mdl.3/157378, intron 1 of 6)	8	125323159	125384940	61782	2	157378	uc010mdl.3	36986	ENSG00000164983	TMEM65	transmembrane protein 65
chr3	151067591	151068167	577	*	1.296024704	1.64E-23	1.12E-20	Exon (uc003eyp.3/116931, exon 15 of 43)	3	151073684	151105960	32277	1	116931	uc003eyy.1	-5517	ENSG00000144893	MED12L	mediator complex subunit 12L
chr4	26781840	26782645	806	*	1.292450638	2.56E-26	3.01E-23	Distal Intergenic	4	26862313	27027003	164691	1	57620	uc003gsg.4	-79668	ENSG00000109689	STIM2	stromal interaction molecule 2
chr8	135583344	135583728	385	*	1.289586948	1.27E-16	1.47E-14	Intron (uc003yun.3/57623, intron 11 of 16)	8	135490031	135577914	87884	2	57623	uc011ljj.2	-5430	ENSG00000066827	ZFAT	zinc finger and AT-hook domain containing
chr15	72862406	72862760	355	*	1.288776073	4.11E-17	5.41E-15	Exon (uc002aut.4/25820, exon 10 of 14)	15	72879558	72879654	97	1	693215	uc021spw.1	-16798	ENSG00000283798	MIR630	microRNA 630
chr20	8402269	8402699	431	*	1.287546226	5.14E-20	1.30E-17	Intron (uc010zrb.1/23236, intron 3 of 27)	20	8581381	8769172	187792	1	23236	uc002wnc.1	-178682	ENSG00000182621	PLCB1	phospholipase C beta 1
chr8	128412815	128413313	499	*	1.2871939	5.09E-32	2.00E-28	Intron (uc003ysc.2/uc003ysc.2, intron 1 of 2)	8	128427857	128429441	1585	1	5462	uc003ysf.3	-14544	ENSG00000212993	POU5F1B	POU class 5 homeobox 1B
chr12	51178710	51179039	330	*	1.284202164	1.51E-18	2.80E-16	Intron (uc001rww.4/466, intron 2 of 6)	12	51158263	51214943	56681	1	466	uc010smu.2	20447	ENSG00000123268	ATF1	activating transcription factor 1
chr9	34234506	34234830	325	*	1.283535925	1.36E-21	5.38E-19	Intron (uc010mka.2/51271, intron 2 of 4)	9	34220437	34252521	32085	1	51271	uc003ztz.3	14069	ENSG00000165006	UBAP1	ubiquitin associated protein 1
chr6	34875158	34875534	377	*	1.283359464	1.17E-30	3.68E-27	Intron (uc003ojx.4/23294, intron 1 of 23)	6	34857038	35085320	228283	1	23294	uc010jvp.2	18120	ENSG00000064999	ANKS1A	ankyrin repeat and sterile alpha motif domain containing 1A
chr20	43135397	43135783	387	*	1.280613864	2.00E-21	7.69E-19	Exon (uc002xme.3/10955, exon 6 of 11)	20	43124864	43150726	25863	2	10955	uc002xme.3	14943	ENSG00000132824	SERINC3	serine incorporator 3
chr3	108041321	108041766	446	*	1.278027954	5.83E-16	5.52E-14	Intron (uc003dwy.4/11148, intron 2 of 9)	3	108021332	108097126	75795	1	11148	uc003dwz.3	19989	ENSG00000114455	HHLA2	HERV-H LTR-associating 2
chr17	28228410	28229013	604	*	1.277608507	5.82E-27	7.93E-24	Intron (uc002heo.1/85464, intron 1 of 14)	17	28256874	28383174	126301	1	374786	uc010wbi.1	-27861	ENSG00000176927	EFCAB5	EF-hand calcium binding domain 5
chr3	44977751	44978071	321	*	1.272637291	1.38E-13	7.21E-12	Intron (uc003cod.3/51304, intron 3 of 7)	3	44958901	44986784	27884	2	51304	uc021wws.1	8713	ENSG00000163812	ZDHHC3	zinc finger DHHC-type containing 3
chr17	47368579	47369173	595	*	1.271288401	1.97E-18	3.56E-16	3' UTR	17	47325605	47336027	10423	1	124871	uc021tzs.1	42974	ENSG00000177369	FLJ40194	uncharacterized FLJ40194
chr7	71848038	71848500	463	*	1.269614261	2.77E-11	7.80E-10	Intron (uc003twb.4/83698, intron 2 of 6)	7	71244476	71877360	632885	2	83698	uc003twb.4	28860	ENSG00000183166	CALN1	calneuron 1
chr4	157744761	157745318	558	*	1.26905375	1.27E-26	1.62E-23	Intron (uc011cir.3/56034, intron 1 of 7)	4	157682763	157771568	88806	2	56034	uc011cir.3	26250	ENSG00000145431	PDGFC	platelet derived growth factor C
chr7	107555761	107556294	534	*	1.261841391	7.02E-14	3.95E-12	Exon (uc010ljm.1/1738, exon 9 of 9)	7	107531586	107561643	30058	1	1738	uc011kmi.2	24175	ENSG00000091140	DLD	dihydrolipoamide dehydrogenase
chr6	89568235	89568589	355	*	1.260076163	1.26E-18	2.38E-16	Intron (uc003pmr.2/8732, intron 8 of 15)	6	89319989	89673348	353360	2	8732	uc003pmr.2	104759	ENSG00000111880	RNGTT	RNA guanylyltransferase and 5'-phosphatase
chr5	94555736	94556220	485	*	1.258334807	6.14E-18	9.92E-16	Intron (uc003kkx.2/79772, intron 1 of 22)	5	94042289	94620279	577991	2	79772	uc003kkx.2	64059	ENSG00000175471	MCTP1	multiple C2 and transmembrane domain containing 1
chr2	164580364	164580923	560	*	1.257306914	1.77E-15	1.47E-13	Intron (uc002uck.1/55137, intron 2 of 2)	2	164464118	164592513	128396	2	55137	uc002uck.1	11590	ENSG00000182263	FIGN	fidgetin, microtubule severing factor
chr2	208152601	208153022	422	*	1.255691792	1.22E-13	6.48E-12	Distal Intergenic	2	207938862	208031970	93109	2	8609	uc031rrb.1	-120631	ENSG00000118263	KLF7	Kruppel like factor 7
chr6	82687930	82688291	362	*	1.250429908	2.37E-13	1.16E-11	Distal Intergenic	6	82455447	82462428	6982	2	55603	uc003pjg.3	-225502	ENSG00000112773	TENT5A	terminal nucleotidyltransferase 5A
chr2	86977263	86977950	688	*	1.237027525	2.16E-23	1.39E-20	Intron (uc002srr.2/64795, intron 2 of 8)	2	86730553	86948245	217693	2	100526767	uc010ytl.2	-29018	ENSG00000249884	RNF103-CHMP3	RNF103-CHMP3 readthrough
chr5	79762823	79763368	546	*	1.236144793	1.41E-19	3.27E-17	Intron (uc003kgq.4/9765, intron 14 of 17)	5	79749808	79775498	25691	1	9765	uc003kgu.4	13015	ENSG00000039319	ZFYVE16	zinc finger FYVE-type containing 16
chr8	70667536	70667927	392	*	1.235231216	3.84E-10	7.94E-09	Exon (uc010lzb.3/81796, exon 3 of 8)	8	70584568	70745404	160837	2	81796	uc010lzb.3	77477	ENSG00000137571	SLCO5A1	solute carrier organic anion transporter family member 5A1
chr3	107356108	107356779	672	*	1.234062411	4.06E-23	2.48E-20	Intron (uc003dwk.5/56987, intron 2 of 16)	3	107364744	107492483	127740	1	56987	uc010hps.2	-7965	ENSG00000114439	BBX	BBX high mobility group box domain containing
chr2	223777333	223777766	434	*	1.230721086	7.29E-22	3.19E-19	Intron (uc002vni.3/2181, intron 4 of 16)	2	223725732	223808119	82388	1	2181	uc002vnj.3	51601	ENSG00000123983	ACSL3	acyl-CoA synthetase long chain family member 3
chr1	198898089	198898553	465	*	1.230148643	2.26E-18	4.02E-16	Intron (uc021pgz.1/100131234, intron 1 of 2)	1	198777132	198906558	129427	2	100131234	uc021pgz.1	8005	NA	MIR181A1HG	MIR181A1 host gene
chr5	139981025	139981417	393	*	1.230136149	6.06E-16	5.70E-14	Distal Intergenic	5	140011313	140013035	1723	2	929	uc003lgi.2	31618	ENSG00000170458	CD14	CD14 molecule
chr9	96907720	96908263	544	*	1.22952349	9.46E-21	3.02E-18	Distal Intergenic	9	96938239	96938318	80	1	406881	uc004aui.3	-29976	ENSG00000199165	MIRLET7A1	microRNA let-7a-1
chr6	71773942	71774621	680	*	1.229214746	2.56E-10	5.53E-09	Distal Intergenic	6	71571366	71666788	95423	2	135152	uc003pfw.3	-107154	ENSG00000112309	B3GAT2	beta-1,3-glucuronyltransferase 2
chr12	94944592	94945252	661	*	1.228925408	1.28E-20	3.86E-18	Distal Intergenic	12	94955565	94955635	71	1	100847031	uc031qjd.1	-10313	ENSG00000266099	MIR5700	microRNA 5700
chr5	17903088	17903615	528	*	1.222944743	9.20E-08	9.71E-07	Intron (uc003jgb.3/uc003jgb.3, intron 4 of 6)	5	17379015	17387419	8405	2	401177	uc003jga.3	-515669	ENSG00000250822	LINC02111	long intergenic non-protein coding RNA 2111
chr5	95592441	95592930	490	*	1.218255519	1.37E-19	3.18E-17	Distal Intergenic	5	95726040	95748689	22650	2	5122	uc010jbi.2	155759	ENSG00000175426	PCSK1	proprotein convertase subtilisin/kexin type 1
chr9	80328916	80329404	489	*	1.211685562	2.70E-26	3.14E-23	Distal Intergenic	9	80037995	80263232	225238	2	9630	uc004aku.3	-65684	ENSG00000156049	GNA14	G protein subunit alpha 14
chr15	51890880	51891351	472	*	1.202242975	1.97E-14	1.26E-12	Intron (uc002abf.3/23312, intron 1 of 42)	15	51739921	51914967	175047	2	23312	uc002abf.3	23616	ENSG00000104093	DMXL2	Dmx like 2
chr1	94335226	94335607	382	*	1.198067354	8.39E-11	2.06E-09	3' UTR	1	94335014	94344762	9749	2	30836	uc001dqf.3	9155	ENSG00000067334	DNTTIP2	deoxynucleotidyltransferase terminal interacting protein 2
chr10	60159086	60159501	416	*	1.197278153	6.38E-13	2.78E-11	Distal Intergenic	10	60144903	60158990	14088	1	7019	uc031pve.1	14183	ENSG00000108064	TFAM	transcription factor A, mitochondrial
chr17	28128332	28128782	451	*	1.196167083	6.36E-15	4.59E-13	Intron (uc002heo.1/85464, intron 1 of 14)	17	28000930	28088408	87479	2	85464	uc002heq.3	-39924	ENSG00000141298	SSH2	slingshot protein phosphatase 2
chr4	26955040	26955520	481	*	1.195548878	9.98E-18	1.54E-15	Intron (uc003gsg.4/57620, intron 2 of 11)	4	27004549	27027003	22455	1	57620	uc010iey.3	-49029	ENSG00000109689	STIM2	stromal interaction molecule 2
chr1	211971342	211971866	525	*	1.193715367	1.16E-14	7.87E-13	Intron (uc001hiu.3/9926, intron 2 of 7)	1	211916799	212003577	86779	2	9926	uc001hiu.3	31711	ENSG00000123684	LPGAT1	lysophosphatidylglycerol acyltransferase 1
chr7	22219113	22219699	587	*	1.192090727	2.79E-24	2.37E-21	Intron (uc003svg.3/9771, intron 11 of 25)	7	22206688	22233353	26666	2	9771	uc011jym.1	13654	ENSG00000136237	RAPGEF5	Rap guanine nucleotide exchange factor 5
chr1	226352103	226352570	468	*	1.19172485	6.48E-18	1.04E-15	Exon (uc001hpy.3/64746, exon 3 of 8)	1	226332380	226374423	42044	2	64746	uc001hpy.3	21853	ENSG00000182827	ACBD3	acyl-CoA binding domain containing 3
chr1	38858191	38858798	608	*	1.186067738	5.19E-09	7.82E-08	Distal Intergenic	1	38674706	38680439	5734	2	339442	uc021olp.1	-177752	ENSG00000237290	LINC01343	long intergenic non-protein coding RNA 1343
chr1	212925690	212926074	385	*	1.184961844	1.11E-14	7.54E-13	Intron (uc001hjm.3/25936, intron 5 of 6)	1	212899495	212965139	65645	2	25936	uc001hjm.3	39065	ENSG00000117697	NSL1	NSL1 component of MIS12 kinetochore complex
chr8	131206747	131207222	476	*	1.179180408	4.26E-29	9.11E-26	Intron (uc003yta.2/50807, intron 5 of 29)	8	131064351	131193126	128776	2	50807	uc003ysz.2	-13621	ENSG00000153317	ASAP1	ArfGAP with SH3 domain, ankyrin repeat and PH domain 1
chr6	105582813	105583424	612	*	1.178818949	5.89E-18	9.63E-16	Promoter (<=1kb)	6	105544699	105584221	39523	2	11149	uc003pqw.3	797	ENSG00000112276	BVES	blood vessel epicardial substance
chr5	137023994	137024428	435	*	1.178501883	2.02E-21	7.77E-19	Promoter (1-2kb)	5	137022410	137223540	201131	1	9499	uc011cye.2	1584	ENSG00000120729	MYOT	myotilin
chr6	137605369	137606002	634	*	1.178107672	1.11E-21	4.56E-19	Distal Intergenic	6	137524684	137540567	15884	2	3459	uc011edn.1	-64802	ENSG00000027697	IFNGR1	interferon gamma receptor 1
chr4	80856867	80857240	374	*	1.177359049	3.79E-16	3.81E-14	Intron (uc003hly.4/118429, intron 16 of 16)	4	80748625	80784401	35777	1	118425	uc003hlw.4	108242	ENSG00000251321	PCAT4	prostate cancer associated transcript 4
chr7	39755593	39755994	402	*	1.176095992	1.24E-11	3.84E-10	Distal Intergenic	7	39773167	39834222	61056	1	349114	uc003thf.3	-17173	NA	LINC00265	long intergenic non-protein coding RNA 265
chr3	171456291	171456898	608	*	1.175930253	2.11E-17	3.02E-15	Intron (uc003fhs.3/5337, intron 1 of 26)	3	171371032	171395643	24612	2	5337	uc003fhv.1	-60648	ENSG00000075651	PLD1	phospholipase D1
chr6	107125129	107125591	463	*	1.17509752	2.09E-13	1.04E-11	Distal Intergenic	6	107018903	107078366	59464	2	84816	uc003prk.3	-46763	ENSG00000130347	RTN4IP1	reticulon 4 interacting protein 1
chr6	2247681	2248295	615	*	1.174383954	4.14E-29	9.05E-26	Promoter (1-2kb)	6	2245987	2413825	167839	1	100508120	uc031sml.1	1694	NA	GMDS-DT	GMDS divergent transcript
chr3	114549424	114549846	423	*	1.174201967	1.66E-14	1.09E-12	Intron (uc003ebm.3/26137, intron 4 of 11)	3	114056947	114478124	421178	2	26137	uc003ebl.3	-71300	ENSG00000181722	ZBTB20	zinc finger and BTB domain containing 20
chr7	22627625	22628141	517	*	1.173604096	2.84E-13	1.37E-11	Distal Intergenic	7	22602956	22613617	10662	1	100506178	uc003svi.2	24669	ENSG00000232759	LOC100506178	uncharacterized LOC100506178
chr7	127553848	127554321	474	*	1.172342099	1.91E-15	1.57E-13	Intron (uc003vmi.3/27044, intron 14 of 23)	7	127637562	127640130	2569	1	27099	uc003vmj.2	-83241	ENSG00000279078	SND1-IT1	SND1 intronic transcript 1
chr14	71733624	71734149	526	*	1.168883726	1.16E-20	3.59E-18	Distal Intergenic	14	71865054	71865124	71	1	319139	uc001xmq.3	-130905	ENSG00000207444	SNORD56B	small nucleolar RNA, C/D box 56B
chr8	109190977	109191477	501	*	1.16593663	3.51E-11	9.57E-10	Distal Intergenic	8	109213972	109255062	41091	2	3646	uc003ymt.3	63585	ENSG00000104408	EIF3E	eukaryotic translation initiation factor 3 subunit E
chr10	116590916	116591391	476	*	1.165928385	3.80E-29	8.50E-26	Intron (uc001lcb.3/57700, intron 2 of 16)	10	116581503	116659586	78084	1	57700	uc001lcc.3	9413	ENSG00000151553	FAM160B1	family with sequence similarity 160 member B1
chr7	114696145	114696462	318	*	1.163526349	9.67E-16	8.55E-14	Distal Intergenic	7	114562909	114563720	812	1	29969	uc003vhg.3	133236	ENSG00000135272	MDFIC	MyoD family inhibitor domain containing
chr5	54631792	54632322	531	*	1.162109346	6.28E-21	2.09E-18	Intron (uc003jpy.4/23517, intron 5 of 26)	5	54603576	54721409	117834	1	23517	uc011cqi.2	28216	ENSG00000039123	MTREX	Mtr4 exosome RNA helicase
chr9	100187676	100188276	601	*	1.161598864	2.12E-13	1.05E-11	Intron (uc004axj.3/23424, intron 1 of 16)	9	100174302	100258405	84104	1	23424	uc011lux.2	13374	ENSG00000196116	TDRD7	tudor domain containing 7
chr1	146757880	146758329	450	*	1.159231764	2.72E-16	2.85E-14	Exon (uc001epm.5/9557, exon 18 of 23)	1	146736039	146767447	31409	1	9557	uc009wji.4	21841	ENSG00000131778	CHD1L	chromodomain helicase DNA binding protein 1 like
chr2	128927753	128928180	428	*	1.158587433	6.68E-28	1.07E-24	Exon (uc002tps.3/56886, exon 27 of 41)	2	128848782	128953249	104468	1	56886	uc002tpr.3	78971	ENSG00000136731	UGGT1	UDP-glucose glycoprotein glucosyltransferase 1
chr2	30725484	30726189	706	*	1.154014341	1.09E-23	7.73E-21	Intron (uc002rnj.3/253558, intron 2 of 6)	2	30670137	30867091	196955	1	253558	uc010ymq.2	55347	ENSG00000172954	LCLAT1	lysocardiolipin acyltransferase 1
chr8	67013653	67014198	546	*	1.150371373	2.97E-22	1.46E-19	Distal Intergenic	8	67039278	67087718	48441	1	84675	uc003xvu.3	-25080	ENSG00000147573	TRIM55	tripartite motif containing 55
chr3	15964997	15965518	522	*	1.150311347	1.26E-13	6.68E-12	Intron (uc003caq.4/117248, intron 1 of 12)	3	15935569	16271253	335685	1	117248	uc003caq.4	29428	ENSG00000131386	GALNT15	polypeptide N-acetylgalactosaminyltransferase 15
chr2	40696768	40697325	558	*	1.149038073	7.96E-10	1.51E-08	Intron (uc002rsd.4/6546, intron 1 of 7)	2	40655613	40679209	23597	2	6546	uc010fan.1	-17559	ENSG00000183023	SLC8A1	solute carrier family 8 member A1
chr7	16648878	16649407	530	*	1.146414895	3.06E-12	1.11E-10	Exon (uc003sti.3/57037, exon 7 of 10)	7	16639401	16685442	46042	2	57037	uc003sti.3	36035	ENSG00000106524	ANKMY2	ankyrin repeat and MYND domain containing 2
chr13	33122670	33123030	361	*	1.146294271	6.01E-20	1.50E-17	Distal Intergenic	13	33006930	33112936	106007	2	10443	uc010tdz.1	-9734	ENSG00000244754	N4BP2L2	NEDD4 binding protein 2 like 2
chr18	19248326	19248935	610	*	1.146263211	2.35E-19	5.21E-17	Intron (uc002ktl.2/171586, intron 4 of 8)	18	19230858	19244191	13334	2	171586	uc002ktk.2	-4135	ENSG00000158201	ABHD3	abhydrolase domain containing 3
chr2	99722957	99723562	606	*	1.145696749	6.45E-16	6.00E-14	Intron (uc002szg.4/80705, intron 5 of 18)	2	99613724	99735242	121519	2	80705	uc002szg.4	11680	ENSG00000135951	TSGA10	testis specific 10
chr5	59517693	59518204	512	*	1.142100315	1.34E-11	4.11E-10	Intron (uc003jsb.3/5144, intron 1 of 16)	5	59282228	59558386	276159	2	5144	uc003jse.1	40182	ENSG00000113448	PDE4D	phosphodiesterase 4D
chr6	21104031	21104737	707	*	1.141761713	3.53E-27	4.88E-24	Intron (uc003ndd.2/54901, intron 12 of 15)	6	21065279	21232634	167356	1	54901	uc003ndf.2	38752	ENSG00000145996	CDKAL1	CDK5 regulatory subunit associated protein 1 like 1
chr12	47955004	47955787	784	*	1.141611984	1.73E-12	6.72E-11	Distal Intergenic	12	48055715	48099844	44130	2	79657	uc001rpr.3	144057	ENSG00000005175	RPAP3	RNA polymerase II associated protein 3
chr11	4521908	4522363	456	*	1.1412716	8.87E-13	3.72E-11	Distal Intergenic	11	4510109	4511138	1030	1	390036	uc001lza.2	11799	ENSG00000196778	OR52K1	olfactory receptor family 52 subfamily K member 1
chr2	28468855	28469547	693	*	1.139868363	7.55E-24	5.55E-21	Intron (uc002rlp.2/9577, intron 10 of 11)	2	28530558	28533326	2769	2	100505716	uc002rly.3	63779	ENSG00000223522	LOC100505716	uncharacterized LOC100505716
chr5	75904647	75905201	555	*	1.139261599	1.08E-27	1.66E-24	Promoter (<=1kb)	5	75904920	75967808	62889	1	10788	uc010izv.2	0	ENSG00000145703	IQGAP2	IQ motif containing GTPase activating protein 2
chr5	100207878	100208409	532	*	1.1388263	3.89E-15	2.98E-13	Intron (uc003knk.3/7903, intron 3 of 4)	5	100142639	100238987	96349	2	7903	uc003knk.3	30578	ENSG00000113532	ST8SIA4	ST8 alpha-N-acetyl-neuraminide alpha-2,8-sialyltransferase 4
chr9	33908896	33909276	381	*	1.138374734	3.91E-18	6.65E-16	Intron (uc003ztm.3/54926, intron 3 of 4)	9	33921691	33928833	7143	2	55833	uc003ztn.1	19557	ENSG00000137073	UBAP2	ubiquitin associated protein 2
chr4	185808994	185809335	342	*	1.138127536	1.54E-20	4.51E-18	Distal Intergenic	4	185814154	185820615	6462	2	100506229	uc003iwz.1	11280	ENSG00000249173	LINC01093	long intergenic non-protein coding RNA 1093
chr3	153331133	153331569	437	*	1.136392715	5.48E-15	4.02E-13	Distal Intergenic	3	153202284	153220486	18203	1	152118	uc003ezt.3	128849	ENSG00000237787	C3orf79	chromosome 3 open reading frame 79
chr2	9640807	9641695	889	*	1.133497259	9.31E-31	3.13E-27	Intron (uc002qzu.3/6868, intron 13 of 18)	2	9661725	9663477	1753	2	6868	uc010exa.3	21782	ENSG00000151694	ADAM17	ADAM metallopeptidase domain 17
chr1	59263023	59263395	373	*	1.133039962	4.57E-13	2.07E-11	Intron (uc001czf.2/100131060, intron 1 of 3)	1	59250823	59365384	114562	1	100131060	uc010oop.1	12200	NA	LINC01135	long intergenic non-protein coding RNA 1135
chr3	152120742	152121229	488	*	1.131856339	5.90E-23	3.42E-20	Intron (uc003ezh.3/4154, intron 2 of 9)	3	152132730	152183569	50840	1	4154	uc010hvp.3	-11501	ENSG00000152601	MBNL1	muscleblind like splicing regulator 1
chr8	103943470	103943862	393	*	1.131756704	1.06E-13	5.73E-12	Distal Intergenic	8	103838536	103876397	37862	2	51582	uc003yky.3	-67073	ENSG00000155096	AZIN1	antizyme inhibitor 1
chr4	85795794	85796115	322	*	1.130054848	1.11E-10	2.64E-09	Intron (uc003hpd.3/23001, intron 3 of 67)	4	85730019	85818163	88145	2	23001	uc003hpf.3	22048	ENSG00000163625	WDFY3	WD repeat and FYVE domain containing 3
chr6	18225738	18226227	490	*	1.129774462	7.85E-24	5.68E-21	3' UTR	6	18211726	18224084	12359	1	221656	uc003ncq.1	14012	ENSG00000165097	KDM1B	lysine demethylase 1B
chr15	58430407	58431038	632	*	1.129699919	6.28E-19	1.27E-16	Promoter (<=1kb)	15	58430408	58478110	47703	1	366	uc002aez.2	0	ENSG00000103569	AQP9	aquaporin 9
chr2	170440447	170440792	346	*	1.12709361	3.72E-19	7.91E-17	Promoter (<=1kb)	2	170440850	170494254	53405	1	9360	uc002uez.3	-58	ENSG00000138398	PPIG	peptidylprolyl isomerase G
chr10	123817247	123817982	736	*	1.127075811	1.05E-13	5.67E-12	Intron (uc001lfv.3/10579, intron 3 of 22)	10	123872554	124014057	141504	1	10579	uc001lfx.3	-54572	ENSG00000138162	TACC2	transforming acidic coiled-coil containing protein 2
chr1	185568137	185568642	506	*	1.126401802	5.67E-15	4.15E-13	Intron (uc001gro.3/uc001gro.3, intron 2 of 3)	1	185703683	186160085	456403	1	83872	uc001grq.1	-135041	ENSG00000143341	HMCN1	hemicentin 1
chr22	42854166	42854768	603	*	1.12363903	7.54E-17	9.28E-15	Distal Intergenic	22	42776414	42828401	51988	2	150372	uc003bcn.4	-25765	ENSG00000235568	NFAM1	NFAT activating protein with ITAM motif 1
chr8	59481070	59481717	648	*	1.122830473	3.52E-25	3.60E-22	Intron (uc003xtn.3/6386, intron 2 of 8)	8	59465728	59495419	29692	1	6386	uc011led.2	15342	ENSG00000137575	SDCBP	syndecan binding protein
chr5	79423049	79423497	449	*	1.119517554	2.32E-15	1.87E-13	Intron (uc003kgj.3/256987, intron 11 of 12)	5	79331170	79379107	47938	1	7060	uc021yaw.1	91879	ENSG00000113296	THBS4	thrombospondin 4
chr9	111061447	111062007	561	*	1.119422493	3.38E-17	4.55E-15	Distal Intergenic	9	111616869	111618275	1407	2	10880	uc004bdi.3	556268	ENSG00000148156	ACTL7B	actin like 7B
chr3	71695829	71696209	381	*	1.116537115	2.83E-11	7.94E-10	Distal Intergenic	3	71247034	71633140	386107	2	27086	uc003dos.3	-62689	ENSG00000114861	FOXP1	forkhead box P1
chr1	97582713	97583201	489	*	1.116040758	5.51E-18	9.10E-16	Intron (uc031pne.1/100873932, intron 1 of 4)	1	97561479	97788511	227033	1	100873932	uc031pne.1	21234	ENSG00000232878	DPYD-AS1	DPYD antisense RNA 1
chr4	26380238	26380789	552	*	1.113432679	1.11E-12	4.53E-11	Intron (uc003grx.2/3516, intron 2 of 11)	4	26322429	26436752	114324	1	3516	uc003gsb.2	57809	ENSG00000168214	RBPJ	recombination signal binding protein for immunoglobulin kappa J region
chr13	41738200	41738630	431	*	1.112612242	1.43E-07	1.43E-06	Intron (uc001uxv.1/uc001uxv.1, intron 3 of 3)	13	41765711	41768702	2992	2	84078	uc001uxw.1	30072	ENSG00000120696	KBTBD7	kelch repeat and BTB domain containing 7
chr15	57545309	57545659	351	*	1.112242234	1.37E-13	7.18E-12	Promoter (<=1kb)	15	57544397	57565420	21024	1	6938	uc010ugr.1	912	ENSG00000140262	TCF12	transcription factor 12
chr7	105995351	105995810	460	*	1.11130115	3.05E-15	2.37E-13	Distal Intergenic	7	105903604	105925638	22035	2	10135	uc011klu.1	-69713	ENSG00000105835	NAMPT	nicotinamide phosphoribosyltransferase
chr16	58939085	58939746	662	*	1.110889659	1.48E-12	5.85E-11	Intron (uc031qwk.1/uc031qwk.1, intron 2 of 3)	16	58741035	58768246	27212	2	2806	uc010vim.1	-170839	ENSG00000125166	GOT2	glutamic-oxaloacetic transaminase 2
chr1	67029451	67030400	950	*	1.109102402	5.24E-22	2.40E-19	Intron (uc001dcr.3/84251, intron 1 of 24)	1	66999825	67210768	210944	1	84251	uc001dcr.3	29626	ENSG00000118473	SGIP1	SH3GL interacting endocytic adaptor 1
chr10	30060171	30060755	585	*	1.10871325	6.88E-16	6.33E-14	Distal Intergenic	10	29821458	30025864	204407	2	6840	uc009xld.1	-34307	ENSG00000197321	SVIL	supervillin
chr1	32376351	32376940	590	*	1.108685435	3.66E-23	2.26E-20	Intron (uc001btx.2/8073, intron 3 of 3)	1	32372022	32385259	13238	2	8073	uc001btx.2	8319	ENSG00000184007	PTP4A2	protein tyrosine phosphatase 4A2
chr11	59629816	59630501	686	*	1.107776618	3.21E-11	8.85E-10	Exon (uc001noj.2/6947, exon 3 of 9)	11	59620281	59634041	13761	2	6947	uc001noj.2	3540	ENSG00000134827	TCN1	transcobalamin 1
chr12	65569743	65570137	395	*	1.107710701	8.61E-15	6.00E-13	Intron (uc001ssl.2/23592, intron 1 of 12)	12	65563351	65642141	78791	1	23592	uc009zqo.2	6392	ENSG00000174106	LEMD3	LEM domain containing 3
chr2	223222294	223222736	443	*	1.107364691	2.92E-10	6.22E-09	Distal Intergenic	2	223158349	223163715	5367	2	5077	uc002vna.2	-58579	ENSG00000135903	PAX3	paired box 3
chr1	169547221	169547797	577	*	1.106650468	5.37E-13	2.39E-11	Intron (uc001ggg.1/2153, intron 2 of 24)	1	169481192	169555769	74578	2	2153	uc001ggg.1	7972	ENSG00000198734	F5	coagulation factor V
chr19	21679381	21680134	754	*	1.105074463	4.45E-15	3.35E-13	Promoter (2-3kb)	19	21676922	21682696	5775	1	400680	uc002nqc.3	2459	ENSG00000268658	LINC00664	long intergenic non-protein coding RNA 664
chr2	144744764	144745206	443	*	1.105056869	1.61E-14	1.06E-12	Intron (uc002tvo.3/79712, intron 5 of 8)	2	144703581	144969146	265566	2	79712	uc002tvo.3	223940	ENSG00000121964	GTDC1	glycosyltransferase like domain containing 1
chr5	112100911	112101332	422	*	1.10493101	2.91E-22	1.44E-19	Intron (uc011cvt.2/324, intron 1 of 13)	5	112073556	112181936	108381	1	324	uc010jbz.3	27355	ENSG00000134982	APC	APC regulator of WNT signaling pathway
chr6	2261797	2262306	510	*	1.10295258	1.18E-15	1.02E-13	Intron (uc003mts.2/100508120, intron 2 of 5)	6	2245987	2413825	167839	1	100508120	uc031sml.1	15810	NA	GMDS-DT	GMDS divergent transcript
chr8	133816017	133816383	367	*	1.102294579	5.62E-16	5.37E-14	Promoter (<=1kb)	8	133815786	133825439	9654	1	51105	uc003ytv.3	231	ENSG00000129292	PHF20L1	PHD finger protein 20 like 1
chr5	14400641	14401277	637	*	1.101363192	3.28E-25	3.39E-22	Exon (uc003jff.3/7204, exon 31 of 57)	5	14293121	14489274	196154	1	7204	uc003jfh.1	107520	ENSG00000038382	TRIO	trio Rho guanine nucleotide exchange factor
chr5	40256293	40256804	512	*	1.099878078	5.17E-17	6.63E-15	Distal Intergenic	5	40680032	40693837	13806	1	5734	uc003jlz.3	-423228	ENSG00000171522	PTGER4	prostaglandin E receptor 4
chr19	52255330	52255888	559	*	1.099475746	2.28E-12	8.60E-11	Promoter (<=1kb)	19	52249023	52255150	6128	2	2357	uc021uyn.1	-180	ENSG00000171051	FPR1	formyl peptide receptor 1
chr9	103133510	103133971	462	*	1.099464496	2.71E-14	1.67E-12	Intron (uc004bau.3/uc004bau.3, intron 2 of 3)	9	103091846	103115259	23414	2	54881	uc011lvh.1	-18251	ENSG00000136891	TEX10	testis expressed 10
chr16	84842476	84842975	500	*	1.097657503	4.95E-19	1.02E-16	Distal Intergenic	16	84853587	84873626	20040	1	83716	uc002fik.4	-10612	ENSG00000103196	CRISPLD2	cysteine rich secretory protein LCCL domain containing 2
chr15	51266616	51267042	427	*	1.097343461	2.37E-11	6.83E-10	Intron (uc001zyx.2/23431, intron 15 of 20)	15	51289523	51298097	8575	1	23431	uc010bex.1	-22481	ENSG00000081014	AP4E1	adaptor related protein complex 4 subunit epsilon 1
chr7	36222057	36222496	440	*	1.095936584	8.33E-21	2.69E-18	Intron (uc003tfa.3/80820, intron 2 of 7)	7	36192836	36341152	148317	1	80820	uc003tfa.3	29221	ENSG00000122547	EEPD1	endonuclease/exonuclease/phosphatase family domain containing 1
chr5	60646048	60646791	744	*	1.095301876	8.77E-36	6.35E-32	Intron (uc003jsr.3/57688, intron 1 of 13)	5	60628100	60841999	213900	1	57688	uc003jsr.3	17948	ENSG00000130449	ZSWIM6	zinc finger SWIM-type containing 6
chr1	97973152	97973598	447	*	1.094335764	2.54E-15	2.02E-13	Intron (uc001drv.3/1806, intron 13 of 22)	1	97561479	97788511	227033	1	100873932	uc031pne.1	411673	ENSG00000232878	DPYD-AS1	DPYD antisense RNA 1
chr2	144683790	144684152	363	*	1.094060822	3.61E-13	1.68E-11	Distal Intergenic	2	144703581	144969146	265566	2	79712	uc002tvo.3	284994	ENSG00000121964	GTDC1	glycosyltransferase like domain containing 1
chr15	51950568	51951327	760	*	1.09273527	4.41E-16	4.34E-14	Distal Intergenic	15	51973550	52013223	39674	1	29106	uc002abh.3	-22223	ENSG00000104112	SCG3	secretogranin III
chr11	121332389	121332910	522	*	1.09129192	4.07E-19	8.52E-17	Intron (uc001pxx.3/6653, intron 1 of 47)	11	121322912	121504471	181560	1	6653	uc001pxx.3	9477	ENSG00000137642	SORL1	sortilin related receptor 1
chr8	19944434	19944828	395	*	1.090945478	3.88E-13	1.79E-11	Distal Intergenic	8	20002366	20040717	38352	2	6570	uc003wzm.3	95889	ENSG00000036565	SLC18A1	solute carrier family 18 member A1
chr2	144316444	144317043	600	*	1.090588257	1.02E-09	1.89E-08	Intron (uc002tvm.4/55843, intron 11 of 13)	2	144193163	144525921	332759	1	55843	uc002tvn.3	123281	ENSG00000075884	ARHGAP15	Rho GTPase activating protein 15
chr17	33350428	33350980	553	*	1.090226503	8.48E-15	5.93E-13	Promoter (2-3kb)	17	33336131	33353580	17450	2	117584	uc002him.1	2600	ENSG00000092871	RFFL	ring finger and FYVE like domain containing E3 ubiquitin protein ligase
chr16	58439066	58439601	536	*	1.089941888	4.53E-15	3.40E-13	3' UTR	16	58426298	58440048	13751	1	64785	uc010cdj.3	12768	ENSG00000181938	GINS3	GINS complex subunit 3
chr11	85900019	85900487	469	*	1.08979821	7.80E-13	3.33E-11	Distal Intergenic	11	85955806	85988577	32772	1	8726	uc010rtm.2	-55319	ENSG00000074266	EED	embryonic ectoderm development
chr7	24700068	24700548	481	*	1.089789543	1.70E-14	1.11E-12	Intron (uc003swx.3/51678, intron 6 of 12)	7	24613085	24727498	114414	1	51678	uc003swy.3	86983	ENSG00000105926	MPP6	membrane palmitoylated protein 6
chr3	44601552	44602550	999	*	1.088022754	8.17E-22	3.49E-19	Intron (uc003cnj.3/55888, intron 2 of 5)	3	44596721	44624973	28253	1	55888	uc010hio.3	4831	ENSG00000196345	ZKSCAN7	zinc finger with KRAB and SCAN domains 7
chr1	150735281	150735838	558	*	1.087958907	1.21E-22	6.59E-20	Promoter (2-3kb)	1	150702672	150738433	35762	2	1520	uc001evn.3	2595	ENSG00000163131	CTSS	cathepsin S
chr2	86691577	86692196	620	*	1.087559753	2.76E-17	3.78E-15	Intron (uc002sri.4/55818, intron 9 of 25)	2	86669141	86719839	50699	1	55818	uc010ytk.2	22436	ENSG00000115548	KDM3A	lysine demethylase 3A
chr2	102671916	102672332	417	*	1.086597233	1.02E-20	3.22E-18	Distal Intergenic	2	102686836	102796334	109499	1	3554	uc010fix.3	-14504	ENSG00000115594	IL1R1	interleukin 1 receptor type 1
chr13	41835687	41836520	834	*	1.086200755	4.57E-13	2.07E-11	Promoter (<=1kb)	13	41808026	41835506	27481	2	9617	uc001uyc.1	-181	ENSG00000120662	MTRF1	mitochondrial translation release factor 1
chr1	185475597	185476073	477	*	1.084385541	3.39E-15	2.62E-13	Distal Intergenic	1	185292979	185304171	11193	2	100288079	uc001grn.4	-171426	ENSG00000261024	GS1-279B7.1	microtubule associated protein 1 light chain 3 beta pseudogene
chr5	86588264	86588688	425	*	1.083879855	6.83E-21	2.25E-18	Intron (uc003kiw.3/5921, intron 1 of 24)	5	86564741	86687743	123003	1	5921	uc011ctw.2	23523	ENSG00000145715	RASA1	RAS p21 protein activator 1
chr10	28247658	28248101	444	*	1.083015851	6.37E-18	1.02E-15	Intron (uc010qds.2/55130, intron 3 of 13)	10	28101097	28270846	169750	2	55130	uc010qds.2	22745	ENSG00000169126	ARMC4	armadillo repeat containing 4
chr13	49477827	49478251	425	*	1.082139077	4.93E-13	2.21E-11	Distal Intergenic	13	49550048	49720983	170936	1	22862	uc001vcl.1	-71797	ENSG00000102531	FNDC3A	fibronectin type III domain containing 3A
chr10	28509635	28510188	554	*	1.078744871	7.33E-19	1.46E-16	Intron (uc009xkz.1/143098, intron 1 of 15)	10	28339923	28527664	187742	2	143098	uc009xkz.1	17476	ENSG00000150054	MPP7	membrane palmitoylated protein 7
chr8	48351852	48352216	365	*	1.078526858	2.51E-17	3.52E-15	Promoter (<=1kb)	8	48352885	48648563	295679	1	23514	uc010lxt.3	-669	ENSG00000164808	SPIDR	scaffold protein involved in DNA repair
chr2	43635204	43635790	587	*	1.07592933	1.12E-17	1.71E-15	Intron (uc010far.3/63892, intron 13 of 22)	2	43457975	43797649	339675	2	63892	uc010far.3	161859	ENSG00000115970	THADA	THADA armadillo repeat containing
chr15	68392063	68392488	426	*	1.074892727	2.85E-14	1.75E-12	Intron (uc010ujx.2/8554, intron 2 of 6)	15	68346572	68480404	133833	1	8554	uc002aqz.3	45491	ENSG00000033800	PIAS1	protein inhibitor of activated STAT 1
chr7	128601275	128601798	524	*	1.074624335	2.13E-15	1.73E-13	Intron (uc010llx.2/23534, intron 9 of 9)	7	128582125	128588175	6051	1	3663	uc010llw.1	19150	ENSG00000128604	IRF5	interferon regulatory factor 5
chr12	65602025	65602430	406	*	1.073392124	1.82E-14	1.18E-12	Intron (uc001ssl.2/23592, intron 1 of 12)	12	65563351	65642141	78791	1	23592	uc009zqo.2	38674	ENSG00000174106	LEMD3	LEM domain containing 3
chr3	11114065	11114698	634	*	1.069742358	7.70E-12	2.52E-10	Distal Intergenic	3	11047784	11060910	13127	2	100874090	uc031ryk.1	-53155	ENSG00000232287	SLC6A1-AS1	SLC6A1 antisense RNA 1
chr14	89050849	89051370	522	*	1.068699364	2.76E-11	7.78E-10	Intron (uc001xww.3/79882, intron 9 of 16)	14	89042184	89079853	37670	1	79882	uc001xxa.3	8665	ENSG00000100722	ZC3H14	zinc finger CCCH-type containing 14
chr6	125140122	125140904	783	*	1.065539932	2.23E-16	2.38E-14	Intron (uc003pzo.3/154215, intron 6 of 6)	6	125283862	125404661	120800	1	154214	uc003pzr.3	-142958	ENSG00000146373	RNF217	ring finger protein 217
chr1	184756123	184756633	511	*	1.065220761	2.24E-15	1.82E-13	Distal Intergenic	1	184689660	184724041	34382	2	80267	uc001gqy.3	-32082	ENSG00000116406	EDEM3	ER degradation enhancing alpha-mannosidase like protein 3
chr12	76908943	76909609	667	*	1.065081617	7.56E-23	4.29E-20	Intron (uc001sye.1/114882, intron 1 of 23)	12	76745578	76953589	208012	2	114882	uc001sye.1	43980	ENSG00000091039	OSBPL8	oxysterol binding protein like 8
chr1	55181978	55182605	628	*	1.064672065	9.68E-18	1.50E-15	Promoter (<=1kb)	1	55181541	55208328	26788	1	7268	uc001cxv.3	437	ENSG00000243725	TTC4	tetratricopeptide repeat domain 4
chr8	73934808	73935307	500	*	1.064018404	4.72E-09	7.19E-08	Intron (uc003xzd.2/7013, intron 4 of 9)	8	73921097	73959987	38891	1	7013	uc003xze.2	13711	ENSG00000147601	TERF1	telomeric repeat binding factor 1
chr22	22402158	22402573	416	*	1.063968054	6.87E-12	2.28E-10	Intron (uc031rxg.1/uc031rxg.1, intron 1 of 450)	22	22311403	22337187	25785	2	8940	uc010gtl.3	-64971	ENSG00000100038	TOP3B	DNA topoisomerase III beta
chr2	54469110	54469652	543	*	1.062548977	1.63E-16	1.80E-14	Intron (uc002rxq.4/98, intron 3 of 3)	2	54480315	54483409	3095	2	388951	uc002rxr.2	13757	ENSG00000178021	TSPYL6	TSPY like 6
chr2	44578774	44579644	871	*	1.059430675	2.65E-12	9.79E-11	Intron (uc002rug.3/9581, intron 1 of 12)	2	44544748	44586889	42142	2	9581	uc002rug.3	7245	ENSG00000138078	PREPL	prolyl endopeptidase like
chr10	73083010	73083565	556	*	1.059069126	7.28E-21	2.38E-18	Intron (uc001jrr.4/55315, intron 2 of 5)	10	73079010	73123147	44138	1	55315	uc010qjq.2	4000	ENSG00000198246	SLC29A3	solute carrier family 29 member 3
chr3	71880875	71881377	503	*	1.058760297	2.11E-08	2.68E-07	Distal Intergenic	3	71820806	71834357	13552	2	60675	uc003dpa.4	-46518	ENSG00000163421	PROK2	prokineticin 2
chr6	38342538	38343010	473	*	1.058656864	2.19E-14	1.38E-12	Intron (uc003ony.4/114781, intron 5 of 9)	6	38136227	38563843	427617	2	114781	uc003ony.4	220833	ENSG00000183826	BTBD9	BTB domain containing 9
chr2	162208148	162208602	455	*	1.057691895	6.42E-18	1.03E-15	Intron (uc002ubu.3/10213, intron 3 of 11)	2	162164786	162268228	103443	1	10213	uc002ubu.3	43362	ENSG00000115233	PSMD14	proteasome 26S subunit, non-ATPase 14
chr5	107647347	107647935	589	*	1.05708159	1.34E-21	5.36E-19	Intron (uc011cvc.2/64839, intron 4 of 8)	5	107213952	107703654	489703	2	64839	uc003kon.4	55719	ENSG00000145743	FBXL17	F-box and leucine rich repeat protein 17
chr1	244797814	244798415	602	*	1.056740859	1.22E-10	2.87E-09	Intron (uc001ial.3/257044, intron 19 of 20)	1	244816352	244872334	55983	1	51029	uc001iao.3	-17937	ENSG00000121644	DESI2	desumoylating isopeptidase 2
chr2	102545634	102546120	487	*	1.055134331	5.18E-10	1.04E-08	Distal Intergenic	2	102608306	102641218	32913	1	7850	uc002tbo.2	-62186	ENSG00000115590	IL1R2	interleukin 1 receptor type 2
chr1	87770489	87770978	490	*	1.054321807	9.94E-11	2.40E-09	Distal Intergenic	1	87794151	87814607	20457	1	8543	uc001dmi.3	-23173	ENSG00000143013	LMO4	LIM domain only 4
chr1	213446629	213447453	825	*	1.05425305	2.41E-13	1.17E-11	3' UTR	1	213246212	213446808	200597	1	26750	uc001hke.3	200417	ENSG00000136643	RPS6KC1	ribosomal protein S6 kinase C1
chr9	26904151	26904506	356	*	1.053199293	3.72E-14	2.22E-12	3' UTR	9	26840683	26892826	52144	2	79886	uc003zqc.3	-11325	ENSG00000120159	CAAP1	caspase activity and apoptosis inhibitor 1
chr18	60643341	60643846	506	*	1.052674772	1.95E-15	1.59E-13	Intron (uc021ule.1/23239, intron 16 of 16)	18	60382672	60647676	265005	1	23239	uc021ule.1	260669	ENSG00000081913	PHLPP1	PH domain and leucine rich repeat protein phosphatase 1
chr12	8248739	8249098	360	*	1.051887476	5.92E-12	1.99E-10	3' UTR	12	8234807	8250373	15567	1	25977	uc001qty.2	13932	ENSG00000089818	NECAP1	NECAP endocytosis associated 1
chr1	171580335	171580808	474	*	1.05187658	4.21E-10	8.62E-09	Distal Intergenic	1	171548967	171562650	13684	1	23215	uc010pmj.2	31368	ENSG00000117523	PRRC2C	proline rich coiled-coil 2C
chr19	51617319	51617803	485	*	1.051024192	1.00E-11	3.19E-10	Distal Intergenic	19	51600863	51611647	10785	2	90353	uc010eop.3	-5672	ENSG00000142544	CTU1	cytosolic thiouridylase subunit 1
chr6	12233576	12234043	468	*	1.050165658	7.19E-13	3.10E-11	Distal Intergenic	6	12290529	12293113	2585	1	1906	uc010jpb.3	-56486	ENSG00000078401	EDN1	endothelin 1
chr12	46942282	46942643	362	*	1.049398871	9.28E-17	1.11E-14	Distal Intergenic	12	46751971	46766645	14675	2	54407	uc001rph.3	-175637	ENSG00000134294	SLC38A2	solute carrier family 38 member 2
chr7	135648155	135648512	358	*	1.048186928	5.69E-18	9.38E-16	Intron (uc003vte.4/767558, intron 1 of 3)	7	135611503	135662204	50702	2	767558	uc003vte.4	13692	ENSG00000267697	LUZP6	leucine zipper protein 6
chr7	80249365	80249807	443	*	1.047605817	6.04E-18	9.79E-16	Intron (uc003uhc.3/948, intron 4 of 16)	7	80231504	80303734	72231	1	948	uc011kgv.2	17861	ENSG00000135218	CD36	CD36 molecule
chr1	246571038	246571660	623	*	1.047483712	1.10E-14	7.53E-13	Intron (uc001ibk.3/64754, intron 1 of 11)	1	245912642	246580714	668073	2	64754	uc001ibk.3	9054	ENSG00000185420	SMYD3	SET and MYND domain containing 3
chr5	70845911	70846341	431	*	1.046526537	8.15E-10	1.54E-08	Intron (uc003kbp.1/55814, intron 34 of 38)	5	70828135	70863649	35515	1	55814	uc003kbr.1	17776	ENSG00000145734	BDP1	B double prime 1, subunit of RNA polymerase III transcription initiation factor IIIB
chr5	145407290	145407731	442	*	1.045550653	1.77E-13	8.96E-12	Intron (uc003lnt.3/153769, intron 5 of 9)	5	145429633	145439787	10155	1	153769	uc011dbm.1	-21902	ENSG00000156463	SH3RF2	SH3 domain containing ring finger 2
chr12	82397208	82397673	466	*	1.045331587	5.80E-09	8.61E-08	Distal Intergenic	12	81652045	82153109	501065	2	8499	uc031qis.1	-244099	ENSG00000139220	PPFIA2	PTPRF interacting protein alpha 2
chr1	179880202	179880709	508	*	1.044197391	2.03E-19	4.55E-17	Intron (uc001gnp.2/26092, intron 8 of 9)	1	179851177	179889212	38036	1	26092	uc001gnq.4	29025	ENSG00000143337	TOR1AIP1	torsin 1A interacting protein 1
chr2	231091828	231092360	533	*	1.043636349	4.45E-16	4.36E-14	Promoter (1-2kb)	2	231090445	231223847	133403	1	11262	uc010zma.1	1383	ENSG00000079263	SP140	SP140 nuclear body protein
chr3	171483010	171483799	790	*	1.042160228	3.59E-19	7.67E-17	Intron (uc003fhs.3/5337, intron 1 of 26)	3	171318195	171528504	210310	2	5337	uc003fhs.3	44705	ENSG00000075651	PLD1	phospholipase D1
chr2	164549095	164549651	557	*	1.042052942	1.96E-12	7.54E-11	Intron (uc002uck.1/55137, intron 2 of 2)	2	164464118	164592513	128396	2	55137	uc002uck.1	42862	ENSG00000182263	FIGN	fidgetin, microtubule severing factor
chr3	195989022	195989456	435	*	1.041400936	2.01E-20	5.66E-18	Intron (uc003fwg.3/5130, intron 3 of 9)	3	195965253	196014584	49332	2	5130	uc003fwg.3	25128	ENSG00000161217	PCYT1A	phosphate cytidylyltransferase 1, choline, alpha
chr1	40436654	40437116	463	*	1.041302323	4.67E-22	2.18E-19	Distal Intergenic	1	40420784	40435628	14845	1	84879	uc010ojc.2	15870	ENSG00000168389	MFSD2A	major facilitator superfamily domain containing 2A
chr16	81105310	81105797	488	*	1.041211498	3.63E-13	1.69E-11	Intron (uc010chf.3/123775, intron 1 of 3)	16	81087102	81110872	23771	2	123775	uc010chf.3	5075	ENSG00000166455	C16orf46	chromosome 16 open reading frame 46
chr1	54873688	54874340	653	*	1.040798465	1.56E-21	6.13E-19	Promoter (1-2kb)	1	54691104	54872068	180965	2	23648	uc001cxg.4	-1620	ENSG00000157216	SSBP3	single stranded DNA binding protein 3
chr12	8692699	8693130	432	*	1.040128676	5.16E-10	1.03E-08	Promoter (<=1kb)	12	8685901	8693558	7658	2	26253	uc001quo.1	428	ENSG00000166523	CLEC4E	C-type lectin domain family 4 member E
chr10	97518411	97518813	403	*	1.040018255	3.00E-18	5.21E-16	Promoter (2-3kb)	10	97515673	97637023	121351	1	953	uc010qon.2	2738	ENSG00000138185	ENTPD1	ectonucleoside triphosphate diphosphohydrolase 1
chr15	62237104	62237533	430	*	1.038492028	1.24E-14	8.33E-13	Intron (uc002agz.3/54832, intron 45 of 84)	15	62198842	62209834	10993	2	54832	uc002ahd.1	-27270	ENSG00000129003	VPS13C	vacuolar protein sorting 13 homolog C
chr2	187525041	187525478	438	*	1.038274993	8.85E-11	2.16E-09	Intron (uc002upq.4/3685, intron 18 of 29)	2	187558789	187628335	69547	1	165215	uc002upr.1	-33311	ENSG00000144369	FAM171B	family with sequence similarity 171 member B
chr2	37495267	37495900	634	*	1.037498425	1.69E-15	1.41E-13	3' UTR	2	37483805	37506533	22729	2	23683	uc002rqe.1	10633	ENSG00000115825	PRKD3	protein kinase D3
chr1	52134901	52135441	541	*	1.037215125	1.24E-18	2.36E-16	Exon (uc001css.4/114883, exon 6 of 26)	1	52082546	52254891	172346	1	114883	uc009vza.3	52355	ENSG00000117859	OSBPL9	oxysterol binding protein like 9
chr5	40775878	40776569	692	*	1.03680957	3.97E-21	1.39E-18	Intron (uc003jmb.3/5562, intron 2 of 9)	5	40711678	40756072	44395	2	23548	uc011cpm.2	-19806	ENSG00000113638	TTC33	tetratricopeptide repeat domain 33
chr20	3921560	3922106	547	*	1.036422983	3.52E-12	1.26E-10	Intron (uc002wkh.2/11237, intron 4 of 5)	20	3898149	3898210	62	2	100302282	uc021wac.1	-23350	ENSG00000283320	MIR103B2	microRNA 103b-2
chr6	147333533	147334096	564	*	1.036250601	9.04E-14	4.94E-12	Intron (uc003qlt.2/729178, intron 5 of 10)	6	147162525	147237021	74497	2	729178	uc003qls.2	-96512	ENSG00000233452	STXBP5-AS1	STXBP5 antisense RNA 1
chr4	75056555	75057065	511	*	1.036066503	8.63E-15	6.01E-13	Intron (uc003hhn.1/441024, intron 6 of 6)	4	75089785	75168814	79030	1	441024	uc003hhu.3	-32720	ENSG00000163738	MTHFD2L	methylenetetrahydrofolate dehydrogenase (NADP+ dependent) 2 like
chr2	191764755	191765292	538	*	1.035509178	6.77E-16	6.25E-14	Exon (uc002use.3/2744, exon 4 of 15)	2	191783989	191800015	16027	1	2744	uc002usg.2	-18697	ENSG00000115419	GLS	glutaminase
chr10	104786444	104787382	939	*	1.034373118	1.08E-17	1.66E-15	Intron (uc001kwm.3/54805, intron 1 of 7)	10	104678075	104838344	160270	1	54805	uc001kwn.3	108369	ENSG00000148842	CNNM2	cyclin and CBS domain divalent metal cation transport mediator 2
chr2	231299449	231299968	520	*	1.034136741	1.18E-17	1.79E-15	Intron (uc010zmb.2/6672, intron 2 of 9)	2	231281471	231335250	53780	1	6672	uc002vqv.2	17978	ENSG00000067066	SP100	SP100 nuclear antigen
chr10	109449988	109450419	432	*	1.033743407	1.49E-09	2.62E-08	Distal Intergenic	10	108338421	108924466	586046	2	114815	uc001kyo.3	-525522	ENSG00000108018	SORCS1	sortilin related VPS10 domain containing receptor 1
chr18	45428094	45428595	502	*	1.033588983	2.20E-26	2.69E-23	Intron (uc002lcy.4/4087, intron 1 of 10)	18	45359466	45456970	97505	2	4087	uc002lcy.4	28375	ENSG00000175387	SMAD2	SMAD family member 2
chr5	93873865	93874596	732	*	1.033199007	1.08E-09	1.98E-08	Intron (uc011cuk.2/285600, intron 2 of 20)	5	93486556	93954309	467754	2	285600	uc011cuk.2	79713	ENSG00000185261	KIAA0825	KIAA0825
chr2	96503642	96504031	390	*	1.032508853	1.47E-10	3.38E-09	Distal Intergenic	2	96676299	96688884	12586	1	729234	uc010fht.3	-172268	ENSG00000231584	FAHD2CP	fumarylacetoacetate hydrolase domain containing 2C, pseudogene
chr15	86170103	86170601	499	*	1.032229462	5.03E-24	3.85E-21	Intron (uc002blt.2/11214, intron 8 of 14)	15	86163181	86292589	129409	1	11214	uc031qtl.1	6922	ENSG00000170776	AKAP13	A-kinase anchoring protein 13
chr3	111980806	111981169	364	*	1.031481095	4.13E-07	3.61E-06	Intron (uc011bhu.2/285335, intron 6 of 21)	3	111859752	112005725	145974	2	285335	uc011bhu.2	24556	ENSG00000172139	SLC9C1	solute carrier family 9 member C1
chr8	82735868	82736265	398	*	1.031375547	3.82E-11	1.03E-09	Exon (uc003ycn.3/64089, exon 4 of 8)	8	82711818	82754521	42704	2	64089	uc003ycn.3	18256	ENSG00000104497	SNX16	sorting nexin 16
chr6	145059018	145059404	387	*	1.031107952	1.07E-17	1.65E-15	Intron (uc003qkt.3/7402, intron 53 of 73)	6	144612873	145174170	561298	1	7402	uc003qkt.3	446145	ENSG00000152818	UTRN	utrophin
chr1	173873620	173874056	437	*	1.030243101	6.12E-14	3.48E-12	Intron (uc001gjt.3/462, intron 6 of 6)	1	173872942	173886516	13575	2	462	uc001gjt.3	12460	ENSG00000117601	SERPINC1	serpin family C member 1
chr5	78191517	78192355	839	*	1.03018887	7.40E-20	1.82E-17	Intron (uc003kfq.3/411, intron 4 of 7)	5	78111334	78281766	170433	2	411	uc003kfr.4	89411	ENSG00000113273	ARSB	arylsulfatase B
chr9	86150447	86150999	553	*	1.029857224	2.82E-14	1.73E-12	Promoter (2-3kb)	9	85857905	86153348	295444	2	257019	uc004amr.1	2349	ENSG00000172159	FRMD3	FERM domain containing 3
chr12	92524490	92525126	637	*	1.028163223	7.04E-16	6.43E-14	Intron (uc031qiz.1/256021, intron 1 of 5)	12	92378752	92535489	156738	2	256021	uc031qiz.1	10363	ENSG00000257242	LINC01619	long intergenic non-protein coding RNA 1619
chr1	87570199	87570730	532	*	1.028140074	3.26E-13	1.54E-11	3' UTR	1	87595448	87602352	6905	1	339524	uc010osl.2	-24718	ENSG00000267272	LINC01140	long intergenic non-protein coding RNA 1140
chr3	188497631	188498107	477	*	1.027784811	1.97E-12	7.56E-11	Intron (uc011bsg.2/4026, intron 7 of 9)	3	188665003	189041271	376269	1	285386	uc003frv.2	-166896	ENSG00000188001	TPRG1	tumor protein p63 regulated 1
chr7	87898442	87899369	928	*	1.027178729	7.59E-11	1.89E-09	Distal Intergenic	7	87905744	87936228	30485	2	79689	uc003ujs.3	36859	ENSG00000127954	STEAP4	STEAP4 metalloreductase
chr12	28546744	28547363	620	*	1.026264897	7.47E-17	9.24E-15	Intron (uc001rio.3/55297, intron 10 of 14)	12	28459675	28703099	243425	1	55297	uc009zjl.3	87069	ENSG00000123106	CCDC91	coiled-coil domain containing 91
chr6	154488873	154489491	619	*	1.025680399	2.05E-12	7.85E-11	Exon (uc003qpv.3/26034, exon 3 of 4)	6	154475618	154534464	58847	2	26034	uc003qpv.3	44973	ENSG00000074706	IPCEF1	interaction protein for cytohesin exchange factors 1
chr6	144845018	144845371	354	*	1.025479612	4.31E-10	8.79E-09	Intron (uc003qkt.3/7402, intron 40 of 73)	6	144612873	145174170	561298	1	7402	uc003qkt.3	232145	ENSG00000152818	UTRN	utrophin
chr13	50495035	50495809	775	*	1.024541184	3.69E-18	6.31E-16	3' UTR	13	50486842	50510625	23784	2	57213	uc001vdl.2	14816	ENSG00000123178	SPRYD7	SPRY domain containing 7
chr2	158704556	158705138	583	*	1.02382724	7.55E-25	7.10E-22	Intron (uc002tzn.3/90, intron 1 of 10)	2	158592958	158694790	101833	2	90	uc002tzm.3	-9766	ENSG00000115170	ACVR1	activin A receptor type 1
chr3	141278656	141279247	592	*	1.02269413	2.46E-14	1.54E-12	5' UTR	3	141235170	141305804	70635	1	5922	uc011bnc.1	43486	ENSG00000155903	RASA2	RAS p21 protein activator 2
chr8	61545516	61545902	387	*	1.022301618	3.41E-11	9.32E-10	Distal Intergenic	8	61591324	61780586	189263	1	55636	uc003xue.3	-45422	ENSG00000171316	CHD7	chromodomain helicase DNA binding protein 7
chr3	75291166	75291620	455	*	1.022081372	4.72E-07	4.06E-06	Distal Intergenic	3	75263627	75263699	73	1	100616394	uc031sao.1	27539	ENSG00000284252	MIR4444-1	microRNA 4444-1
chr1	173764264	173764646	383	*	1.021896151	4.40E-11	1.17E-09	Distal Intergenic	1	173768688	173793270	24583	2	91687	uc001gje.4	28624	ENSG00000120334	CENPL	centromere protein L
chr2	218993561	218994091	531	*	1.021606091	7.76E-22	3.38E-19	Promoter (2-3kb)	2	218990752	219001976	11225	1	3579	uc002vhb.2	2809	ENSG00000180871	CXCR2	C-X-C motif chemokine receptor 2
chr8	93972792	93973362	571	*	1.020222362	1.29E-22	6.85E-20	Exon (uc003yfs.2/286144, exon 2 of 3)	8	93966634	93977564	10931	2	286144	uc003yfs.2	4202	ENSG00000205133	TRIQK	triple QxxK/R motif containing
chr7	17882073	17882539	467	*	1.019895212	1.04E-08	1.44E-07	Intron (uc003stv.3/23161, intron 12 of 25)	7	17830385	17861320	30936	2	23161	uc010kub.3	-20753	ENSG00000071189	SNX13	sorting nexin 13
chr17	40139421	40139932	512	*	1.019439001	1.24E-14	8.34E-13	Exon (uc010wgb.2/7266, exon 9 of 14)	17	40118759	40129754	10996	1	1267	uc010wga.1	20662	ENSG00000173786	CNP	2',3'-cyclic nucleotide 3' phosphodiesterase
chr15	70464952	70465427	476	*	1.019361557	2.78E-16	2.91E-14	Distal Intergenic	15	70340543	70390256	49714	2	7090	uc010bil.1	-74696	ENSG00000140332	TLE3	TLE family member 3, transcriptional corepressor
chr13	46724987	46725839	853	*	1.017153623	7.67E-26	8.49E-23	Exon (uc001vaz.4/3936, exon 8 of 16)	13	46700058	46719354	19297	2	3936	uc001vay.4	-5633	ENSG00000136167	LCP1	lymphocyte cytosolic protein 1
chr1	192905052	192905447	396	*	1.016711036	3.44E-21	1.23E-18	Distal Intergenic	1	192981496	193028523	47028	2	51377	uc001gsm.3	123076	ENSG00000116750	UCHL5	ubiquitin C-terminal hydrolase L5
chr9	37360267	37360678	412	*	1.016234251	1.86E-12	7.19E-11	Distal Intergenic	9	37422681	37429051	6371	1	9380	uc010mlu.4	-62003	ENSG00000137106	GRHPR	glyoxylate and hydroxypyruvate reductase
chr6	42290185	42290682	498	*	1.015791888	2.30E-15	1.86E-13	Intron (uc003osb.2/55809, intron 2 of 16)	6	42192669	42237586	44918	2	55809	uc011duq.1	-52599	ENSG00000124496	TRERF1	transcriptional regulating factor 1
chr14	61997464	61998083	620	*	1.01570764	2.56E-12	9.51E-11	Intron (uc010tsa.2/5583, intron 11 of 12)	14	62010080	62017698	7619	1	5583	uc001xfo.3	-11997	ENSG00000027075	PRKCH	protein kinase C eta
chr1	92051506	92052156	651	*	1.014710031	5.13E-12	1.75E-10	Distal Intergenic	1	91980376	91991321	10946	1	8317	uc009wdd.3	71130	ENSG00000097046	CDC7	cell division cycle 7
chr1	53398741	53399138	398	*	1.014118827	1.06E-10	2.53E-09	Intron (uc001cuq.2/6342, intron 1 of 10)	1	53392901	53517289	124389	1	6342	uc010onp.2	5840	ENSG00000116171	SCP2	sterol carrier protein 2
chr10	89627677	89628063	387	*	1.013748256	3.66E-10	7.60E-09	Intron (uc001kfb.3/5728, intron 1 of 8)	10	89623195	89728532	105338	1	5728	uc021pvw.1	4482	ENSG00000171862	PTEN	phosphatase and tensin homolog
chr2	37901856	37902793	938	*	1.013271726	3.28E-22	1.58E-19	Promoter (2-3kb)	2	37869025	37899678	30654	2	10602	uc031roa.1	-2178	ENSG00000163171	CDC42EP3	CDC42 effector protein 3
chr3	142261894	142262600	707	*	1.012882121	5.75E-18	9.43E-16	Intron (uc003eux.4/545, intron 16 of 46)	3	142168077	142297668	129592	2	545	uc003eux.4	35068	ENSG00000175054	ATR	ATR serine/threonine kinase
chr5	77558204	77558706	503	*	1.01240966	9.76E-15	6.73E-13	Intron (uc003kfj.4/8546, intron 2 of 26)	5	77298150	77590579	292430	2	8546	uc003kfj.4	31873	ENSG00000132842	AP3B1	adaptor related protein complex 3 subunit beta 1
chr3	38217035	38217667	633	*	1.011813669	1.73E-17	2.54E-15	Intron (uc010hha.1/9943, intron 1 of 10)	3	38207026	38296979	89954	1	9943	uc010hhb.3	10009	ENSG00000172939	OXSR1	oxidative stress responsive kinase 1
chr9	123417481	123417946	466	*	1.011487653	5.02E-16	4.86E-14	Intron (uc004bkj.2/1955, intron 4 of 7)	9	123363196	123476765	113570	2	1955	uc004bkj.2	58819	ENSG00000106780	MEGF9	multiple EGF like domains 9
chr6	42838684	42839173	490	*	1.011282542	3.21E-10	6.77E-09	Distal Intergenic	6	42847671	42853067	5397	1	285855	uc011dux.1	-8498	ENSG00000146223	RPL7L1	ribosomal protein L7 like 1
chr6	89396157	89396516	360	*	1.010963006	2.65E-09	4.34E-08	Intron (uc003pmr.2/8732, intron 13 of 15)	6	89319989	89673348	353360	2	8732	uc003pmr.2	276832	ENSG00000111880	RNGTT	RNA guanylyltransferase and 5'-phosphatase
chr15	68997350	68997745	396	*	1.009824005	2.27E-18	4.03E-16	Intron (uc002arj.4/10391, intron 3 of 11)	15	69005102	69020144	15043	1	10391	uc002ark.3	-7357	ENSG00000103647	CORO2B	coronin 2B
chr2	149213425	149213877	453	*	1.008424786	7.20E-15	5.13E-13	Promoter (1-2kb)	2	149215772	149271044	55273	1	55777	uc010zbs.2	-1895	ENSG00000204406	MBD5	methyl-CpG binding domain protein 5
chr15	70051822	70052474	653	*	1.007210744	2.18E-14	1.38E-12	Distal Intergenic	15	70127573	70135306	7734	1	414926	uc002asj.3	-75099	ENSG00000245750	LINC00593	long intergenic non-protein coding RNA 593
chr11	104481373	104481861	489	*	1.007163024	8.38E-13	3.53E-11	Distal Intergenic	11	104756445	104769397	12953	2	100506742	uc031qdo.1	287536	ENSG00000204403	CASP12	caspase 12 (gene/pseudogene)
chr9	86135372	86135809	438	*	1.007075749	3.99E-16	3.97E-14	Intron (uc004amr.1/257019, intron 1 of 14)	9	85857905	86153348	295444	2	257019	uc004amr.1	17539	ENSG00000172159	FRMD3	FERM domain containing 3
chr16	47375828	47376320	493	*	1.006682427	5.48E-12	1.86E-10	Intron (uc010vgg.2/81533, intron 3 of 12)	16	47189298	47430131	240834	2	81533	uc010vgg.2	53811	ENSG00000129636	ITFG1	integrin alpha FG-GAP repeat containing 1
chr10	27601675	27602235	561	*	1.006677977	1.58E-08	2.09E-07	Distal Intergenic	10	27534782	27541235	6454	2	387646	uc001its.2	-60440	ENSG00000230445	LRRC37A6P	leucine rich repeat containing 37 member A6, pseudogene
chr10	90685478	90685977	500	*	1.006547385	1.16E-10	2.75E-09	Intron (uc010qmx.2/57559, intron 10 of 10)	10	90672113	90683259	11147	1	57559	uc001kfn.4	13365	ENSG00000138134	STAMBPL1	STAM binding protein like 1
chr6	53322952	53323452	501	*	1.00618009	4.63E-12	1.61E-10	Distal Intergenic	6	53362140	53375246	13107	2	2729	uc003pbv.1	51794	ENSG00000001084	GCLC	glutamate-cysteine ligase catalytic subunit
chr2	102975919	102976538	620	*	1.005353826	4.15E-14	2.45E-12	Promoter (2-3kb)	2	102979093	102990453	11361	1	8809	uc010ywb.1	-2555	ENSG00000115604	IL18R1	interleukin 18 receptor 1
chr1	235871753	235872134	382	*	1.00519354	9.58E-15	6.61E-13	Intron (uc001hxi.3/1130, intron 13 of 21)	1	235824331	235901307	76977	2	1130	uc001hxi.3	29173	ENSG00000143669	LYST	lysosomal trafficking regulator
chr3	67702789	67703618	830	*	1.001726255	1.25E-15	1.08E-13	Promoter (1-2kb)	3	67410884	67705038	294155	2	8801	uc021xae.1	1420	ENSG00000172340	SUCLG2	succinate-CoA ligase GDP-forming beta subunit
chr12	32702576	32703036	461	*	1.001472954	1.46E-18	2.74E-16	Intron (uc001rlc.3/121512, intron 1 of 16)	12	32687258	32798984	111727	1	121512	uc010ske.2	15318	ENSG00000139132	FGD4	FYVE, RhoGEF and PH domain containing 4
chr11	110128144	110128794	651	*	0.999994722	3.57E-12	1.28E-10	Exon (uc009yxx.1/5962, exon 7 of 17)	11	110100166	110108493	8328	2	5962	uc001pkt.3	-19651	ENSG00000137710	RDX	radixin
chr7	140147629	140148262	634	*	0.999150583	1.23E-27	1.84E-24	Distal Intergenic	7	140152840	140174569	21730	2	23608	uc003vvs.2	26307	ENSG00000133606	MKRN1	makorin ring finger protein 1
chr13	50854627	50855093	467	*	0.998370098	9.12E-10	1.71E-08	Intron (uc010adl.1/10301, intron 1 of 1)	13	50746154	50747751	1598	1	145165	uc001vej.3	108473	NA	ST13P4	ST13, Hsp70 interacting protein pseudogene 4
chr4	124262562	124262971	410	*	0.99830016	1.33E-15	1.14E-13	Distal Intergenic	4	124317950	124324915	6966	1	10252	uc003ifa.4	-54979	ENSG00000164056	SPRY1	sprouty RTK signaling antagonist 1
chr2	38881317	38881776	460	*	0.997877178	9.77E-24	7.02E-21	Distal Intergenic	2	38893052	38961909	68858	1	130589	uc002rqy.3	-11276	ENSG00000143891	GALM	galactose mutarotase
chr13	37668955	37669301	347	*	0.997740894	2.57E-09	4.22E-08	Distal Intergenic	13	37677397	37679801	2405	2	122011	uc001uwm.1	10500	ENSG00000180138	CSNK1A1L	casein kinase 1 alpha 1 like
chr5	81984848	81985460	613	*	0.997149129	6.18E-19	1.25E-16	Distal Intergenic	5	82135974	82136043	70	1	100616297	uc021yaz.1	-150514	ENSG00000283359	MIR3977	microRNA 3977
chr2	228352720	228353226	507	*	0.996323316	5.50E-21	1.86E-18	Intron (uc002vpc.2/3267, intron 1 of 12)	2	228336888	228425938	89051	1	3267	uc002vpf.2	15832	ENSG00000173744	AGFG1	ArfGAP with FG repeats 1
chr6	36029365	36029893	529	*	0.996098342	4.58E-21	1.59E-18	Intron (uc011dth.2/1432, intron 3 of 8)	6	35995584	36079013	83430	1	1432	uc011dti.2	33781	ENSG00000112062	MAPK14	mitogen-activated protein kinase 14
chr1	97972411	97972772	362	*	0.995887012	4.72E-09	7.18E-08	Intron (uc001drv.3/1806, intron 13 of 22)	1	97561479	97788511	227033	1	100873932	uc031pne.1	410932	ENSG00000232878	DPYD-AS1	DPYD antisense RNA 1
chr14	72091930	72092442	513	*	0.994526581	7.39E-13	3.17E-11	Intron (uc001xms.3/26037, intron 4 of 21)	14	72064951	72206120	141170	1	26037	uc010ttm.2	26979	ENSG00000197555	SIPA1L1	signal induced proliferation associated 1 like 1
chr2	145217269	145217965	697	*	0.99440305	1.21E-23	8.41E-21	Intron (uc002tvu.3/9839, intron 2 of 9)	2	145219750	145275196	55447	2	9839	uc002tvx.1	57231	ENSG00000169554	ZEB2	zinc finger E-box binding homeobox 2
chr6	160445057	160445616	560	*	0.994113458	1.21E-12	4.91E-11	Exon (uc003qta.3/3482, exon 5 of 48)	6	160424323	160428696	4374	2	100271873	uc031sqy.1	-16361	ENSG00000268257	AIRN	antisense of IGF2R non-protein coding RNA
chr11	44198328	44198731	404	*	0.994057181	3.81E-17	5.06E-15	Intron (uc010rfo.2/2132, intron 8 of 13)	11	44117747	44266980	149234	1	2132	uc001mya.3	80581	ENSG00000151348	EXT2	exostosin glycosyltransferase 2
chr6	125916979	125917712	734	*	0.993972532	5.11E-12	1.74E-10	Distal Intergenic	6	125995499	126041364	45866	1	643623	uc021zeo.1	-77787	ENSG00000224506	LINC02523	long intergenic non-protein coding RNA 2523
chr2	139203507	139203940	434	*	0.993809516	2.67E-15	2.11E-13	Distal Intergenic	2	139259350	139330805	71456	1	339745	uc002tvh.3	-55410	ENSG00000144228	SPOPL	speckle type BTB/POZ protein like
chr11	77129751	77130316	566	*	0.992390497	3.87E-14	2.30E-12	Intron (uc001oyg.4/5058, intron 1 of 15)	11	77033062	77122997	89936	2	5058	uc001oyi.1	-6754	ENSG00000149269	PAK1	p21 (RAC1) activated kinase 1
chr2	149483496	149484251	756	*	0.99186498	2.39E-18	4.20E-16	Intron (uc010zbt.2/26122, intron 2 of 13)	2	149402560	149545136	142577	1	26122	uc010zbt.2	80936	ENSG00000135999	EPC2	enhancer of polycomb homolog 2
chr3	72748772	72749376	605	*	0.990953671	1.83E-17	2.67E-15	Distal Intergenic	3	72798428	72897598	99171	2	55164	uc003dpf.3	148222	ENSG00000144736	SHQ1	SHQ1, H/ACA ribonucleoprotein assembly factor
chr10	74283829	74284559	731	*	0.990879571	3.89E-16	3.89E-14	Promoter (<=1kb)	10	74127084	74283744	156661	2	10367	uc010qjx.2	-85	ENSG00000107745	MICU1	mitochondrial calcium uptake 1
chr8	128048130	128048545	416	*	0.99052017	8.94E-12	2.88E-10	Distal Intergenic	8	128025399	128033259	7861	1	100750225	uc022bbd.1	22731	ENSG00000253438	PCAT1	prostate cancer associated transcript 1
chr7	48387514	48388082	569	*	0.989843168	7.92E-13	3.37E-11	Intron (uc003toq.2/154664, intron 29 of 61)	7	48416038	48684350	268313	1	154664	uc010kyt.1	-27956	ENSG00000179869	ABCA13	ATP binding cassette subfamily A member 13
chr6	20660419	20661296	878	*	0.989379463	1.14E-23	8.04E-21	Intron (uc003ndd.2/54901, intron 5 of 15)	6	20546570	21232634	686065	1	54901	uc021ymk.1	113849	ENSG00000145996	CDKAL1	CDK5 regulatory subunit associated protein 1 like 1
chr6	53310602	53311080	479	*	0.989174981	1.79E-12	6.95E-11	Distal Intergenic	6	53362140	53375246	13107	2	2729	uc003pbv.1	64166	ENSG00000001084	GCLC	glutamate-cysteine ligase catalytic subunit
chr6	53730036	53730393	358	*	0.987987436	7.91E-10	1.50E-08	Intron (uc003pcd.1/55227, intron 2 of 13)	6	53659534	53788919	129386	1	55227	uc003pcd.1	70502	ENSG00000137269	LRRC1	leucine rich repeat containing 1
chr12	107993212	107993634	423	*	0.987365529	2.11E-07	2.01E-06	Intron (uc009zut.1/121551, intron 4 of 9)	12	107974634	108053419	78786	1	121551	uc001tml.1	18578	ENSG00000151136	BTBD11	BTB domain containing 11
chr10	6379153	6379975	823	*	0.987208373	5.40E-19	1.10E-16	Distal Intergenic	10	6319650	6377937	58288	1	399715	uc021pms.1	59503	ENSG00000215244	LINC02649	long intergenic non-protein coding RNA 2649
chr6	7403330	7403763	434	*	0.987130514	2.48E-16	2.61E-14	Promoter (<=1kb)	6	7402880	7418270	15391	1	83732	uc003mxo.3	450	ENSG00000124784	RIOK1	RIO kinase 1
chr1	114256861	114257427	567	*	0.987054687	3.69E-17	4.92E-15	Promoter (<=1kb)	1	114239824	114257834	18011	2	10745	uc001edm.2	407	ENSG00000116793	PHTF1	putative homeodomain transcription factor 1
chr1	168193927	168194313	387	*	0.986741314	8.53E-16	7.59E-14	Promoter (<=1kb)	1	168195255	168212088	16834	1	375035	uc001gfi.4	-942	ENSG00000213064	SFT2D2	SFT2 domain containing 2
chr3	48264127	48264732	606	*	0.985789417	3.71E-16	3.75E-14	Promoter (<=1kb)	3	48264837	48266981	2145	1	820	uc003csj.3	-105	ENSG00000164047	CAMP	cathelicidin antimicrobial peptide
chr2	74952593	74953009	417	*	0.985503066	1.17E-08	1.60E-07	Distal Intergenic	2	74881355	74910981	29627	1	10505	uc010ffr.2	71238	ENSG00000135622	SEMA4F	ssemaphorin 4F
chr2	70255762	70256158	397	*	0.984957451	3.52E-12	1.26E-10	Intron (uc002sga.3/400960, intron 7 of 10)	2	70275819	70282974	7156	2	400960	uc002sgc.3	26816	ENSG00000179818	PCBP1-AS1	PCBP1 antisense RNA 1
chr11	86885533	86885903	371	*	0.984810811	1.08E-11	3.40E-10	Intron (uc001pcg.2/65084, intron 4 of 4)	11	86748886	87039876	290991	1	65084	uc010rtt.2	136647	ENSG00000166575	TMEM135	transmembrane protein 135
chr12	129341270	129341961	692	*	0.984712536	8.11E-12	2.64E-10	Intron (uc001uhx.1/144423, intron 1 of 7)	12	129338081	129469509	131429	1	144423	uc001uhy.1	3189	ENSG00000151948	GLT1D1	glycosyltransferase 1 domain containing 1
chr20	32053603	32054143	541	*	0.983140928	3.99E-15	3.04E-13	Distal Intergenic	20	31995763	32031698	35936	2	6640	uc010zuf.1	-21905	ENSG00000101400	SNTA1	syntrophin alpha 1
chr1	87858496	87858906	411	*	0.982486569	1.29E-12	5.16E-11	Distal Intergenic	1	87819210	87837338	18129	2	100505768	uc001dmk.3	-21158	ENSG00000227290	LINC01364	long intergenic non-protein coding RNA 1364
chr3	45688836	45689387	552	*	0.982313989	5.46E-30	1.47E-26	Intron (uc003coq.3/8994, intron 2 of 7)	3	45719657	45730374	10718	2	644714	uc003cor.3	40987	NA	LIMD1-AS1	LIMD1 antisense RNA 1
chr1	179296337	179297095	759	*	0.982013228	1.34E-21	5.36E-19	Intron (uc001gml.3/6646, intron 3 of 15)	1	179281771	179327814	46044	1	6646	uc010pnk.2	14566	ENSG00000057252	SOAT1	sterol O-acyltransferase 1
chr10	76042618	76043264	647	*	0.981629489	2.83E-15	2.23E-13	Intron (uc001jwi.3/132, intron 3 of 10)	10	75936247	76469061	532815	1	132	uc010qlc.2	106371	ENSG00000156110	ADK	adenosine kinase
chr3	72522379	72523366	988	*	0.981197304	1.32E-17	1.99E-15	Distal Intergenic	3	72423744	72495774	72031	2	23429	uc003dpe.3	-26605	ENSG00000163602	RYBP	RING1 and YY1 binding protein
chr3	12494275	12495004	730	*	0.981151321	1.13E-12	4.61E-11	Distal Intergenic	3	12525931	12574820	48890	1	80746	uc003bwz.3	-30927	ENSG00000154743	TSEN2	tRNA splicing endonuclease subunit 2
chr5	94027652	94028246	595	*	0.981071627	2.19E-15	1.78E-13	Exon (uc003kkr.4/84250, exon 20 of 21)	5	94014104	94031573	17470	1	84250	uc003kks.3	13548	ENSG00000133302	SLF1	SMC5-SMC6 complex localization factor 1
chr18	13696977	13697434	458	*	0.980782065	2.73E-09	4.46E-08	Intron (uc002ksj.4/125228, intron 2 of 4)	18	13663346	13682104	18759	2	125228	uc010dlg.3	-14873	ENSG00000177150	FAM210A	family with sequence similarity 210 member A
chr6	110740850	110741240	391	*	0.980562072	1.08E-16	1.28E-14	Distal Intergenic	6	110713383	110736753	23371	2	8528	uc003pud.3	-4097	ENSG00000203797	DDO	D-aspartate oxidase
chr12	93575356	93575837	482	*	0.980442681	8.15E-15	5.72E-13	Intron (uc021rbu.1/643339, intron 3 of 4)	12	93397534	93771512	373979	2	643339	uc021rbu.1	195675	NA	LOC643339	uncharacterized LOC643339
chr6	111809153	111809613	461	*	0.97994454	5.44E-12	1.84E-10	Intron (uc021zdt.1/643749, intron 3 of 3)	6	111620234	111804918	184685	2	5980	uc003puz.4	-4235	ENSG00000009413	REV3L	REV3 like, DNA directed polymerase zeta catalytic subunit
chr2	44329684	44330386	703	*	0.979701523	1.89E-11	5.58E-10	Distal Intergenic	2	44396000	44436571	40572	1	5495	uc002rts.3	-65614	ENSG00000138032	PPM1B	protein phosphatase, Mg2+/Mn2+ dependent 1B
chr6	146234203	146234812	610	*	0.979186993	5.41E-13	2.41E-11	Exon (uc003qle.3/257218, exon 24 of 30)	6	146239553	146248472	8920	2	257218	uc003qli.1	13660	ENSG00000146414	SHPRH	SNF2 histone linker PHD RING helicase
chr21	47900901	47901434	534	*	0.979146784	8.44E-17	1.02E-14	Intron (uc002zjl.3/23181, intron 1 of 19)	21	47882384	47889218	6835	1	100862692	uc031rwd.1	18517	ENSG00000223692	DIP2A-IT1	DIP2A intronic transcript 1
chr5	95551165	95551808	644	*	0.978958449	4.80E-14	2.80E-12	Distal Intergenic	5	95414842	95414916	75	1	693168	uc021ybp.1	136323	ENSG00000207578	MIR583	microRNA 583
chr2	204292627	204293226	600	*	0.978779331	8.05E-17	9.83E-15	3' UTR	2	204259423	204296892	37470	1	10152	uc010zin.2	33204	ENSG00000138443	ABI2	abl interactor 2
chr2	99774054	99774454	401	*	0.978440418	1.11E-15	9.63E-14	Promoter (2-3kb)	2	99771537	99779613	8077	1	51601	uc021vlo.1	2517	ENSG00000144182	LIPT1	lipoyltransferase 1
chr6	64349480	64350325	846	*	0.977729011	2.65E-32	1.19E-28	Intron (uc003pem.2/23469, intron 1 of 5)	6	64346386	64396224	49839	1	23469	uc003peo.3	3094	ENSG00000118482	PHF3	PHD finger protein 3
chr3	134240124	134240456	333	*	0.977701075	9.91E-12	3.17E-10	Intron (uc003eql.1/80254, intron 3 of 11)	3	134267904	134272391	4488	1	80254	uc003eqp.1	-27448	ENSG00000182923	CEP63	centrosomal protein 63
chr20	58805258	58805913	656	*	0.977598454	6.28E-15	4.55E-13	Intron (uc002ybl.3/284757, intron 3 of 4)	20	58713548	59228978	515431	1	284757	uc010gjw.3	91710	ENSG00000228340	MIR646HG	MIR646 host gene
chr4	145963204	145963544	341	*	0.977565168	2.38E-11	6.84E-10	Intron (uc003iju.5/10393, intron 5 of 5)	4	146019156	146050676	31521	1	6059	uc003ijx.3	-55612	ENSG00000164163	ABCE1	ATP binding cassette subfamily E member 1
chr8	105373870	105374688	819	*	0.976737462	2.54E-29	5.98E-26	Distal Intergenic	8	105352024	105368917	16894	1	81501	uc031tcb.1	21846	ENSG00000164935	DCSTAMP	dendrocyte expressed seven transmembrane protein
chr4	103290006	103290411	406	*	0.975763695	1.22E-07	1.24E-06	Distal Intergenic	4	103182821	103266655	83835	2	64116	uc003hwc.2	-23351	ENSG00000138821	SLC39A8	solute carrier family 39 member 8
chr7	48223082	48223765	684	*	0.975634593	6.46E-10	1.26E-08	Intron (uc003top.2/154664, intron 1 of 5)	7	48211057	48687091	476035	1	154664	uc003toq.2	12025	ENSG00000179869	ABCA13	ATP binding cassette subfamily A member 13
chr14	99953784	99954312	529	*	0.975618981	1.82E-13	9.19E-12	Intron (uc001ygi.4/8812, intron 1 of 10)	14	99947739	99977852	30114	1	8812	uc001ygi.4	6045	ENSG00000090061	CCNK	cyclin K
chr11	10541904	10542495	592	*	0.97561026	1.13E-10	2.68E-09	Intron (uc001mis.1/50862, intron 4 of 5)	11	10529434	10530723	1290	2	100463486	uc001miq.3	-11181	ENSG00000255823	MTRNR2L8	MT-RNR2 like 8
chr14	62063428	62064030	603	*	0.975543572	4.07E-20	1.07E-17	Intron (uc021rtz.1/400221, intron 1 of 2)	14	62037258	62121431	84174	1	400221	uc021rtz.1	26170	ENSG00000232774	FLJ22447	uncharacterized LOC400221
chr14	60596289	60596747	459	*	0.975343715	2.41E-12	9.03E-11	Intron (uc001xer.4/64430, intron 9 of 9)	14	60585047	60601532	16486	1	64430	uc010apm.3	11242	ENSG00000126773	PCNX4	pecanex 4
chr13	21075183	21075665	483	*	0.975209243	5.72E-10	1.13E-08	Intron (uc001une.3/51084, intron 2 of 7)	13	20977806	21100012	122207	2	51084	uc001une.3	24347	ENSG00000165475	CRYL1	crystallin lambda 1
chr12	106702481	106702953	473	*	0.975097264	3.29E-14	1.98E-12	Intron (uc001tll.3/255394, intron 1 of 5)	12	106697271	106705010	7740	1	255394	uc001tlo.1	5210	ENSG00000166046	TCP11L2	t-complex 11 like 2
chr6	45471032	45471452	421	*	0.975069473	1.48E-14	9.85E-13	Intron (uc011dvx.2/860, intron 6 of 8)	6	45389914	45518819	128906	1	860	uc003oxt.3	81118	ENSG00000124813	RUNX2	RUNX family transcription factor 2
chr21	39912830	39913204	375	*	0.974424754	8.60E-11	2.11E-09	Intron (uc021wjd.1/2078, intron 3 of 11)	21	39763872	39870428	106557	2	2078	uc011aem.1	-42402	ENSG00000157554	ERG	ETS transcription factor ERG
chr8	55018619	55019340	722	*	0.973023295	1.59E-14	1.05E-12	Distal Intergenic	8	54967013	55014577	47565	2	10434	uc031tbd.1	-4042	ENSG00000120992	LYPLA1	lysophospholipase 1
chr3	141989688	141990090	403	*	0.972908947	1.75E-09	3.02E-08	Distal Intergenic	3	141917644	141944449	26806	2	256356	uc010hut.2	-45239	ENSG00000175066	GK5	glycerol kinase 5
chr11	111023414	111023955	542	*	0.972823221	7.82E-12	2.56E-10	Distal Intergenic	11	111126707	111156972	30266	1	341032	uc001plc.3	-102752	ENSG00000150750	C11orf53	chromosome 11 open reading frame 53
chr21	16439062	16439794	733	*	0.972725349	3.58E-16	3.64E-14	Promoter (<=1kb)	21	16333556	16438231	104676	2	8204	uc031ruz.1	-831	ENSG00000180530	NRIP1	nuclear receptor interacting protein 1
chr2	164557738	164558389	652	*	0.972150936	1.06E-09	1.95E-08	Intron (uc002uck.1/55137, intron 2 of 2)	2	164464118	164592513	128396	2	55137	uc002uck.1	34124	ENSG00000182263	FIGN	fidgetin, microtubule severing factor
chr13	67717839	67718635	797	*	0.97193824	6.95E-16	6.38E-14	Intron (uc001vik.3/5101, intron 2 of 4)	13	66876966	67804468	927503	2	5101	uc001vik.3	85833	ENSG00000184226	PCDH9	protocadherin 9
chr4	175201120	175201729	610	*	0.971768436	4.93E-13	2.21E-11	Intron (uc003itp.3/26269, intron 1 of 5)	4	175204828	175241482	36655	1	80817	uc003itr.3	-3099	ENSG00000164118	CEP44	centrosomal protein 44
chr8	41920262	41920901	640	*	0.971729846	6.22E-11	1.58E-09	Distal Intergenic	8	41799567	41909505	109939	2	7994	uc010lxd.3	-10757	ENSG00000083168	KAT6A	lysine acetyltransferase 6A
chr15	40262170	40262744	575	*	0.970978588	2.33E-11	6.74E-10	Intron (uc001zkl.3/440275, intron 9 of 10)	15	40247821	40327797	79977	1	440275	uc010bbj.1	14349	ENSG00000128829	EIF2AK4	eukaryotic translation initiation factor 2 alpha kinase 4
chr14	61568009	61568405	397	*	0.970952355	3.77E-12	1.34E-10	Distal Intergenic	14	61654287	62017698	363412	1	5583	uc010tsa.2	-85882	ENSG00000027075	PRKCH	protein kinase C eta
chr3	67450873	67451337	465	*	0.970770764	2.06E-12	7.87E-11	Exon (uc021xae.1/8801, exon 10 of 11)	3	67425141	67578646	153506	2	8801	uc010hob.3	127309	ENSG00000172340	SUCLG2	succinate-CoA ligase GDP-forming beta subunit
chr16	18909775	18910169	395	*	0.970305159	3.13E-13	1.48E-11	Promoter (1-2kb)	16	18816175	18908278	92104	2	23049	uc010bwb.3	-1497	ENSG00000157106	SMG1	SMG1 nonsense mediated mRNA decay associated PI3K related kinase
chr9	74243140	74243597	458	*	0.969677259	1.66E-20	4.84E-18	Distal Intergenic	9	74298282	74313157	14876	2	23670	uc004aik.2	69560	ENSG00000135048	CEMIP2	cell migration inducing hyaluronidase 2
chr5	10493992	10494384	393	*	0.969461181	1.53E-13	7.90E-12	Distal Intergenic	5	10441974	10465138	23165	1	83853	uc021xwo.1	52018	ENSG00000145491	ROPN1L	rhophilin associated tail protein 1 like
chr7	87492368	87493349	982	*	0.969208302	1.18E-17	1.78E-15	Intron (uc003uje.3/55972, intron 1 of 11)	7	87505544	87538856	33313	1	10926	uc003ujf.1	-12195	ENSG00000006634	DBF4	DBF4 zinc finger
chr9	134525756	134526462	707	*	0.96903145	5.95E-28	9.82E-25	Exon (uc022bos.1/2889, exon 2 of 24)	9	134467486	134501809	34324	2	2889	uc010mzm.3	-23947	ENSG00000107263	RAPGEF1	Rap guanine nucleotide exchange factor 1
chr6	105222842	105223321	480	*	0.968444355	1.19E-09	2.15E-08	Intron (uc010kcx.1/57531, intron 6 of 12)	6	105175968	105233194	57227	2	57531	uc010kcx.1	9873	ENSG00000085382	HACE1	HECT domain and ankyrin repeat containing E3 ubiquitin protein ligase 1
chr2	168931970	168932333	364	*	0.968295109	8.92E-12	2.88E-10	Intron (uc002uea.3/27347, intron 10 of 17)	2	168810530	169104105	293576	2	27347	uc002uea.3	171772	ENSG00000198648	STK39	serine/threonine kinase 39
chr3	129532795	129533167	373	*	0.967918341	5.71E-12	1.92E-10	Intron (uc021xdy.1/23023, intron 3 of 5)	3	129366635	129513259	146625	2	23023	uc011blc.2	-19536	ENSG00000172765	TMCC1	transmembrane and coiled-coil domain family 1
chr15	76679295	76679775	481	*	0.967778409	1.17E-09	2.11E-08	Intron (uc010bkr.3/49855, intron 11 of 14)	15	76640538	76646992	6455	2	49855	uc031qsw.1	-32303	ENSG00000140386	SCAPER	S-phase cyclin A associated protein in the ER
chr9	2229658	2230022	365	*	0.967383649	2.28E-15	1.85E-13	Distal Intergenic	9	2160264	2193623	33360	1	6595	uc010mhb.3	69394	ENSG00000080503	SMARCA2	SWI/SNF related, matrix associated, actin dependent regulator of chromatin, subfamily a, member 2
chr13	110906513	110907057	545	*	0.966505051	5.16E-19	1.06E-16	Intron (uc001vqw.4/1282, intron 1 of 51)	13	110801310	110959496	158187	2	1282	uc001vqw.4	52439	ENSG00000187498	COL4A1	collagen type IV alpha 1 chain
chr12	56418301	56419127	827	*	0.966422394	1.48E-15	1.25E-13	Promoter (<=1kb)	12	56418524	56432219	13696	1	64375	uc001sje.1	0	ENSG00000123411	IKZF4	IKAROS family zinc finger 4
chr7	76217379	76217855	477	*	0.966410437	6.87E-10	1.33E-08	Intron (uc003ufs.2/100133091, intron 2 of 2)	7	76178658	76257299	78642	1	100133091	uc003ufs.2	38721	ENSG00000205485	LOC100133091	uncharacterized LOC100133091
chr7	90210784	90211270	487	*	0.966181183	8.79E-23	4.92E-20	Intron (uc003ukt.1/5218, intron 4 of 7)	7	90225720	90839904	614185	1	5218	uc003uky.2	-14450	ENSG00000058091	CDK14	cyclin dependent kinase 14
chr2	216996489	216996902	414	*	0.966022092	1.07E-10	2.56E-09	Intron (uc002vfy.3/7520, intron 9 of 20)	2	216981608	217071016	89409	1	7520	uc002vfz.3	14881	ENSG00000079246	XRCC5	X-ray repair cross complementing 5
chr11	45013780	45014224	445	*	0.965945303	3.54E-11	9.64E-10	Distal Intergenic	11	44995453	44999578	4126	1	221122	uc001myn.3	18327	ENSG00000254654	LINC02685	long intergenic non-protein coding RNA 2685
chr7	90240487	90241264	778	*	0.965929927	3.26E-23	2.03E-20	Intron (uc003ukt.1/5218, intron 5 of 7)	7	90225720	90839904	614185	1	5218	uc003uky.2	14767	ENSG00000058091	CDK14	cyclin dependent kinase 14
chr8	141710881	141711256	376	*	0.965838884	1.52E-16	1.71E-14	Exon (uc011ljp.2/5747, exon 5 of 11)	8	141668481	141728460	59980	2	5747	uc011ljp.2	17204	ENSG00000169398	PTK2	protein tyrosine kinase 2
chr5	158586402	158586827	426	*	0.965434488	6.54E-09	9.57E-08	Exon (uc021ygv.1/uc021ygv.1, exon 1 of 1)	5	158584417	158634656	50240	2	153830	uc011ddy.2	47829	ENSG00000145860	RNF145	ring finger protein 145
chr2	55127422	55128093	672	*	0.964468044	1.22E-27	1.84E-24	Intron (uc002ryb.4/400954, intron 21 of 40)	2	55181120	55199156	18037	1	400954	uc002rya.3	-53027	ENSG00000214595	EML6	EMAP like 6
chr4	102022241	102022590	350	*	0.964242082	1.05E-11	3.33E-10	Intron (uc003hvs.2/5530, intron 2 of 12)	4	101944587	102268628	324042	2	5530	uc003hvs.2	246038	ENSG00000138814	PPP3CA	protein phosphatase 3 catalytic subunit alpha
chr2	71360113	71360599	487	*	0.964157802	3.74E-14	2.23E-12	Promoter (2-3kb)	2	71357444	71377232	19789	1	10199	uc002sht.2	2669	ENSG00000124383	MPHOSPH10	M-phase phosphoprotein 10
chr6	106718979	106719608	630	*	0.963440001	1.68E-23	1.13E-20	Intron (uc031spg.1/9474, intron 4 of 5)	6	106632352	106764141	131790	2	9474	uc031spg.1	44533	ENSG00000057663	ATG5	autophagy related 5
chr8	67821237	67821624	388	*	0.963219795	3.36E-08	4.02E-07	Intron (uc003xwz.4/157777, intron 14 of 14)	8	67834709	67834784	76	2	641648	uc003xxb.1	13160	ENSG00000254341	SNORD87	small nucleolar RNA, C/D box 87
chr13	32709714	32710187	474	*	0.96279563	1.36E-11	4.16E-10	Intron (uc001utx.3/10129, intron 10 of 60)	13	32605437	32870776	265340	1	10129	uc010tdw.3	104277	ENSG00000073910	FRY	FRY microtubule binding protein
chr10	120092735	120093243	509	*	0.962650247	1.41E-15	1.20E-13	Intron (uc001ldo.2/63877, intron 6 of 8)	10	120068572	120101839	33268	2	63877	uc001ldo.2	8596	ENSG00000165669	FAM204A	family with sequence similarity 204 member A
chr5	95265662	95266150	489	*	0.962608072	2.96E-08	3.60E-07	Intron (uc003klr.4/22936, intron 2 of 11)	5	95220802	95297775	76974	2	22936	uc003klr.4	31625	ENSG00000118985	ELL2	elongation factor for RNA polymerase II 2
chr12	29683209	29684017	809	*	0.961144192	1.89E-12	7.30E-11	Intron (uc001riz.3/83857, intron 7 of 13)	12	29653746	29672387	18642	2	83857	uc001riy.3	-10822	ENSG00000133687	TMTC1	transmembrane O-mannosyltransferase targeting cadherins 1
chr10	123707458	123707868	411	*	0.960953331	3.68E-16	3.73E-14	Distal Intergenic	10	123502625	123688217	185593	2	11101	uc010qtt.2	-19241	ENSG00000107669	ATE1	arginyltransferase 1
chr9	86617962	86618446	485	*	0.959859505	2.32E-12	8.72E-11	3' UTR	9	86614617	86618987	4371	1	80010	uc004ans.4	3345	ENSG00000178966	RMI1	RecQ mediated genome instability 1
chr15	68138952	68139554	603	*	0.959104457	5.16E-11	1.34E-09	Distal Intergenic	15	68112042	68126174	14133	1	390598	uc031qsn.1	26910	ENSG00000188779	SKOR1	SKI family transcriptional corepressor 1
chr16	55548895	55549397	503	*	0.959063731	2.67E-10	5.74E-09	Intron (uc002eie.4/54947, intron 1 of 13)	16	55542913	55620582	77670	1	54947	uc002eie.4	5982	ENSG00000087253	LPCAT2	lysophosphatidylcholine acyltransferase 2
chr12	93344570	93345165	596	*	0.958554223	2.11E-10	4.66E-09	Distal Intergenic	12	93166285	93323107	156823	2	8411	uc001tck.3	-21463	ENSG00000102189	EEA1	early endosome antigen 1
chr5	149947098	149947681	584	*	0.958489825	5.42E-17	6.90E-15	Distal Intergenic	5	149980642	150031903	51262	1	11346	uc003lsn.3	-32961	ENSG00000171992	SYNPO	synaptopodin
chr12	104962834	104963248	415	*	0.95766379	3.46E-15	2.66E-13	Intron (uc001tky.3/50515, intron 1 of 2)	12	104985411	104985494	84	1	100500843	uc021rdd.1	-22163	ENSG00000264295	MIR3922	microRNA 3922
chr2	149512844	149513487	644	*	0.95733253	2.36E-11	6.80E-10	Intron (uc010zbt.2/26122, intron 4 of 13)	2	149402560	149545136	142577	1	26122	uc010zbt.2	110284	ENSG00000135999	EPC2	enhancer of polycomb homolog 2
chr8	52737915	52738585	671	*	0.957113588	3.59E-14	2.15E-12	Intron (uc011ldm.2/115294, intron 2 of 2)	8	52730140	52746284	16145	2	115294	uc011ldm.2	7699	ENSG00000168300	PCMTD1	protein-L-isoaspartate (D-aspartate) O-methyltransferase domain containing 1
chr8	38648052	38648725	674	*	0.957107733	1.87E-27	2.76E-24	Promoter (2-3kb)	8	38645624	38710546	64923	1	6867	uc011lcb.2	2428	ENSG00000147526	TACC1	transforming acidic coiled-coil containing protein 1
chr16	55572052	55572411	360	*	0.955152824	6.13E-09	9.03E-08	Intron (uc002eie.4/54947, intron 8 of 13)	16	55565951	55620582	54632	1	54947	uc002eic.3	6101	ENSG00000087253	LPCAT2	lysophosphatidylcholine acyltransferase 2
chr10	17490126	17490562	437	*	0.954986047	5.86E-16	5.53E-14	Intron (uc001ipd.3/338596, intron 2 of 7)	10	17362676	17496254	133579	2	338596	uc001ipd.3	5692	ENSG00000148488	ST8SIA6	ST8 alpha-N-acetyl-neuraminide alpha-2,8-sialyltransferase 6
chr2	27863063	27863615	553	*	0.95488673	3.33E-10	7.00E-09	Intron (uc010ezf.3/11321, intron 11 of 14)	2	27852113	27870810	18698	1	11321	uc010ezg.1	10950	ENSG00000198522	GPN1	GPN-loop GTPase 1
chr1	38357918	38358413	496	*	0.95434643	1.41E-11	4.30E-10	Promoter (2-3kb)	1	38339665	38355396	15732	2	3633	uc010oij.1	-2522	ENSG00000204084	INPP5B	inositol polyphosphate-5-phosphatase B
chr14	97315159	97315528	370	*	0.954083398	1.26E-11	3.89E-10	Intron (uc001yft.3/7443, intron 5 of 12)	14	97263684	97347951	84268	1	7443	uc001yft.3	51475	ENSG00000100749	VRK1	VRK serine/threonine kinase 1
chr5	102566515	102566963	449	*	0.95394087	3.46E-09	5.48E-08	Distal Intergenic	5	102594442	102614361	19920	1	90355	uc003kog.1	-27479	ENSG00000181751	C5orf30	chromosome 5 open reading frame 30
chr11	59544527	59545175	649	*	0.953909425	2.89E-13	1.39E-11	Intron (uc001nog.3/6809, intron 2 of 10)	11	59554510	59564869	10360	1	6809	uc009ymt.1	-9335	ENSG00000166900	STX3	syntaxin 3
chr1	33473755	33474447	693	*	0.953813171	1.94E-21	7.52E-19	3' UTR	1	33473541	33502512	28972	2	204	uc001bwo.2	28065	ENSG00000004455	AK2	adenylate kinase 2
chr15	58435100	58435790	691	*	0.953266745	7.03E-17	8.74E-15	Intron (uc010ugx.1/366, intron 1 of 5)	15	58430408	58478110	47703	1	366	uc002aez.2	4692	ENSG00000103569	AQP9	aquaporin 9
chr2	31330419	31330872	454	*	0.953237251	1.48E-12	5.85E-11	Intron (uc002rnq.3/79623, intron 3 of 16)	2	31133331	31352506	219176	2	79623	uc002rnq.3	21634	ENSG00000158089	GALNT14	polypeptide N-acetylgalactosaminyltransferase 14
chr11	46878077	46878740	664	*	0.951945817	9.38E-20	2.25E-17	3' UTR	11	46878268	46884484	6217	2	4038	uc001ndm.4	5744	ENSG00000134569	LRP4	LDL receptor related protein 4
chr2	63188904	63189462	559	*	0.951460277	5.81E-13	2.55E-11	Intron (uc010fcp.3/23301, intron 14 of 22)	2	63271100	63274846	3747	2	100132215	uc002scc.4	85384	ENSG00000231609	LOC100132215	uncharacterized LOC100132215
chr9	133656210	133656935	726	*	0.951379246	4.22E-24	3.33E-21	Intron (uc004bzv.3/25, intron 1 of 10)	9	133710831	133763062	52232	1	25	uc004bzw.3	-53896	ENSG00000097007	ABL1	ABL proto-oncogene 1, non-receptor tyrosine kinase
chr13	77735235	77735645	411	*	0.951214688	1.21E-07	1.23E-06	Intron (uc010aev.3/23077, intron 44 of 82)	13	77671505	77700677	29173	2	23077	uc001vkg.1	-34558	ENSG00000005810	MYCBP2	MYC binding protein 2
chr15	76190854	76191198	345	*	0.951060715	7.12E-11	1.78E-09	Intron (uc002bbg.2/92912, intron 12 of 12)	15	76196200	76223208	27009	1	26263	uc002bbj.2	-5002	ENSG00000167196	FBXO22	F-box protein 22
chr2	206809091	206809629	539	*	0.95050336	5.36E-21	1.81E-18	Distal Intergenic	2	206858445	206950906	92462	2	54891	uc002vaz.4	141277	ENSG00000114933	INO80D	INO80 complex subunit D
chr10	80371143	80371625	483	*	0.949723694	1.28E-07	1.30E-06	Distal Intergenic	10	80027085	80159502	132418	1	414243	uc001jzw.2	344058	ENSG00000230417	LINC00595	long intergenic non-protein coding RNA 595
chr4	101744491	101745285	795	*	0.948924735	2.54E-09	4.18E-08	Distal Intergenic	4	101581436	101596270	14835	2	100874275	uc031sgr.1	-148221	ENSG00000250223	LINC01216	long intergenic non-protein coding RNA 1216
chr3	188538483	188538856	374	*	0.948560689	3.43E-11	9.39E-10	Intron (uc011bsg.2/4026, intron 7 of 9)	3	188665003	189041271	376269	1	285386	uc003frv.2	-126147	ENSG00000188001	TPRG1	tumor protein p63 regulated 1
chr1	235980237	235981079	843	*	0.948529802	1.74E-19	3.93E-17	Intron (uc001hxj.3/1130, intron 3 of 52)	1	236016300	236016360	61	2	100302139	uc021pkv.1	35281	ENSG00000222831	MIR1537	microRNA 1537
chr9	20872958	20873686	729	*	0.948402559	6.59E-18	1.05E-15	Intron (uc003zog.1/54914, intron 20 of 45)	9	20820293	20995954	175662	1	54914	uc003zoh.1	52665	ENSG00000188352	FOCAD	focadhesin
chr1	236119062	236119750	689	*	0.947541771	7.10E-37	7.42E-33	Distal Intergenic	1	236139132	236175343	36212	2	4811	uc009xgc.3	55593	ENSG00000116962	NID1	nidogen 1
chr18	59648135	59648585	451	*	0.947085924	7.27E-09	1.05E-07	Distal Intergenic	18	59482304	59560304	78001	2	220441	uc002lih.1	-87831	ENSG00000176641	RNF152	ring finger protein 152
chr5	102570941	102571514	574	*	0.946998111	1.36E-11	4.15E-10	Distal Intergenic	5	102594442	102614361	19920	1	90355	uc003kog.1	-22928	ENSG00000181751	C5orf30	chromosome 5 open reading frame 30
chr4	84525547	84526066	520	*	0.946891597	5.05E-12	1.73E-10	3' UTR	4	84457470	84527027	69558	1	84803	uc003hox.4	68077	ENSG00000138678	GPAT3	glycerol-3-phosphate acyltransferase 3
chr15	50633834	50634439	606	*	0.946374185	1.95E-28	3.68E-25	Intron (uc001zya.3/2553, intron 1 of 8)	15	50646371	50650503	4133	1	100129387	uc001zyh.4	-11932	NA	GABPB1-AS1	GABPB1 antisense RNA 1
chr1	221837039	221837360	322	*	0.945790857	7.54E-09	1.08E-07	Distal Intergenic	1	221874764	221910802	36039	2	11221	uc001hmx.2	73442	ENSG00000143507	DUSP10	dual specificity phosphatase 10
chr12	116471374	116471972	599	*	0.945677435	6.67E-24	4.98E-21	Intron (uc001tvw.3/23389, intron 4 of 30)	12	116586365	116586459	95	2	693205	uc021reh.1	114487	ENSG00000207967	MIR620	microRNA 620
chr9	77502613	77503229	617	*	0.945659868	2.68E-19	5.86E-17	Promoter (<=1kb)	9	77337411	77502636	165226	2	140803	uc022bib.1	0	ENSG00000119121	TRPM6	transient receptor potential cation channel subfamily M member 6
chr3	57802760	57803142	383	*	0.945584098	2.02E-12	7.73E-11	Intron (uc003djc.1/7871, intron 1 of 14)	3	57850275	57914894	64620	1	7871	uc003djg.1	-47133	ENSG00000163681	SLMAP	sarcolemma associated protein
chr9	110310755	110311349	595	*	0.944818303	5.16E-14	2.99E-12	Distal Intergenic	9	110247133	110252047	4915	2	9314	uc031tes.1	-58708	ENSG00000136826	KLF4	Kruppel like factor 4
chr8	97669380	97670255	876	*	0.943528092	3.59E-12	1.28E-10	Intron (uc003yhw.3/10404, intron 1 of 7)	8	97657499	98155722	498224	1	10404	uc003yhw.3	11881	ENSG00000104324	CPQ	carboxypeptidase Q
chr1	66862260	66862707	448	*	0.942703875	7.42E-12	2.44E-10	Distal Intergenic	1	66820070	66840262	20193	1	5142	uc009was.3	42190	ENSG00000184588	PDE4B	phosphodiesterase 4B
chr1	223611360	223611810	451	*	0.942222477	1.83E-08	2.37E-07	Distal Intergenic	1	223566715	223568812	2098	1	164127	uc001hoa.2	44645	ENSG00000178395	CCDC185	coiled-coil domain containing 185
chr9	75536823	75537207	385	*	0.942161074	1.22E-11	3.79E-10	Intron (uc011lsg.2/216, intron 2 of 7)	9	75515578	75540528	24951	2	216	uc011lsg.2	3321	ENSG00000165092	ALDH1A1	aldehyde dehydrogenase 1 family member A1
chr6	97578573	97578980	408	*	0.941587737	5.66E-07	4.75E-06	Exon (uc003poz.2/114792, exon 7 of 9)	6	97458076	97588630	130555	1	114792	uc003ppa.2	120497	ENSG00000186231	KLHL32	kelch like family member 32
chr21	35522698	35523197	500	*	0.941244485	1.17E-13	6.26E-12	Distal Intergenic	21	35552978	35555546	2569	1	114036	uc002ytr.4	-29781	ENSG00000227456	LINC00310	long intergenic non-protein coding RNA 310
chr2	149414280	149414849	570	*	0.939946431	1.16E-17	1.77E-15	Intron (uc010zbt.2/26122, intron 1 of 13)	2	149402560	149545136	142577	1	26122	uc010zbt.2	11720	ENSG00000135999	EPC2	enhancer of polycomb homolog 2
chr7	8302416	8302966	551	*	0.939745751	2.95E-20	8.01E-18	Promoter (<=1kb)	7	8196586	8302242	105657	2	3382	uc003srs.2	-174	ENSG00000003147	ICA1	islet cell autoantigen 1
chr5	40323283	40324085	803	*	0.939693094	5.79E-16	5.49E-14	Distal Intergenic	5	40680032	40693837	13806	1	5734	uc003jlz.3	-355947	ENSG00000171522	PTGER4	prostaglandin E receptor 4
chr4	8324509	8325390	882	*	0.938564564	1.18E-09	2.13E-08	Distal Intergenic	4	8271489	8308838	37350	1	94031	uc003gla.3	53020	ENSG00000170801	HTRA3	HtrA serine peptidase 3
chr3	190261153	190261795	643	*	0.938144106	5.16E-16	4.98E-14	Intron (uc003fsk.3/3556, intron 1 of 8)	3	190231840	190374986	143147	1	3556	uc003fsq.3	29313	ENSG00000196083	IL1RAP	interleukin 1 receptor accessory protein
chr4	120648003	120648604	602	*	0.938057683	1.86E-09	3.19E-08	Distal Intergenic	4	120415550	120549981	134432	2	8654	uc003idh.3	-98022	ENSG00000138735	PDE5A	phosphodiesterase 5A
chr11	48171726	48172230	505	*	0.937898921	7.52E-11	1.88E-09	Exon (uc001ngp.4/5795, exon 18 of 25)	11	48157243	48161328	4086	1	5795	uc010rhr.1	14483	ENSG00000149177	PTPRJ	protein tyrosine phosphatase receptor type J
chr15	100130726	100131182	457	*	0.937497216	3.06E-11	8.49E-10	Intron (uc002bve.3/4205, intron 1 of 11)	15	100138635	100256629	117995	1	4205	uc002bvi.3	-7453	ENSG00000068305	MEF2A	myocyte enhancer factor 2A
chr5	139954817	139955548	732	*	0.937381486	5.35E-17	6.83E-15	Distal Intergenic	5	139944476	139948683	4208	1	113829	uc003lgh.1	10341	ENSG00000176087	SLC35A4	solute carrier family 35 member A4
chr8	124263221	124263787	567	*	0.93714802	1.41E-18	2.67E-16	Intron (uc003yqd.3/100533106, intron 2 of 5)	8	124232196	124253638	21443	2	84933	uc003yqc.2	-9583	ENSG00000189376	C8orf76	chromosome 8 open reading frame 76
chr20	32192268	32192843	576	*	0.936960337	3.60E-13	1.68E-11	Intron (uc010zug.1/9139, intron 1 of 8)	20	32188131	32237836	49706	1	9139	uc002wzj.1	4137	ENSG00000078699	CBFA2T2	CBFA2/RUNX1 partner transcriptional co-repressor 2
chr12	10987017	10987446	430	*	0.936722989	1.70E-08	2.23E-07	Distal Intergenic	12	10977945	10978868	924	2	50839	uc001qyy.1	-8149	ENSG00000121318	TAS2R10	taste 2 receptor member 10
chr12	89817332	89817959	628	*	0.936693631	4.43E-13	2.02E-11	Intron (uc009zsp.3/282809, intron 10 of 10)	12	89741837	89746296	4460	2	1848	uc001taz.3	-71036	ENSG00000139318	DUSP6	dual specificity phosphatase 6
chr1	33656233	33656838	606	*	0.936307926	1.92E-16	2.09E-14	Distal Intergenic	1	33611003	33647671	36669	2	55223	uc001bxb.3	-8562	ENSG00000116525	TRIM62	tripartite motif containing 62
chr15	35181732	35182162	431	*	0.936099725	4.69E-09	7.15E-08	Intron (uc001ziv.3/9716, intron 24 of 34)	15	35148552	35261995	113444	2	9716	uc001ziv.3	79833	ENSG00000021776	AQR	aquarius intron-binding spliceosomal factor
chr22	40561494	40561879	386	*	0.935984021	4.91E-11	1.29E-09	Intron (uc003aym.3/23112, intron 4 of 23)	22	40573929	40731812	157884	1	23112	uc003ayn.4	-12050	ENSG00000100354	TNRC6B	trinucleotide repeat containing adaptor 6B
chr1	168312656	168313075	420	*	0.935970077	6.92E-14	3.90E-12	Distal Intergenic	1	168344762	168344859	98	1	693142	uc021pel.1	-31687	ENSG00000207974	MIR557	microRNA 557
chr12	77046043	77046422	380	*	0.935774189	2.06E-11	6.04E-10	Distal Intergenic	12	76745578	76953589	208012	2	114882	uc001syg.1	-92454	ENSG00000091039	OSBPL8	oxysterol binding protein like 8
chr8	103747078	103747618	541	*	0.93515787	5.69E-28	9.56E-25	Distal Intergenic	8	103661005	103667983	6979	2	7071	uc011lhk.1	-79095	ENSG00000155090	KLF10	Kruppel like factor 10
chr12	46063461	46063868	408	*	0.935105772	2.12E-11	6.18E-10	Distal Intergenic	12	46119503	46121704	2202	2	400027	uc001roq.3	57836	NA	LINC00938	long intergenic non-protein coding RNA 938
chr2	164483166	164483744	579	*	0.933658711	1.62E-10	3.68E-09	Intron (uc002uck.1/55137, intron 2 of 2)	2	164464118	164592513	128396	2	55137	uc002uck.1	108769	ENSG00000182263	FIGN	fidgetin, microtubule severing factor
chr3	36904034	36904597	564	*	0.933613515	1.49E-13	7.73E-12	Intron (uc003cgj.3/9881, intron 9 of 22)	3	36868308	36986548	118241	2	9881	uc003cgj.3	81951	ENSG00000168016	TRANK1	tetratricopeptide repeat and ankyrin repeat containing 1
chr12	93364584	93365422	839	*	0.933529408	4.48E-12	1.56E-10	Distal Intergenic	12	93166285	93323107	156823	2	8411	uc001tck.3	-41477	ENSG00000102189	EEA1	early endosome antigen 1
chr5	65186522	65187008	487	*	0.933142418	1.61E-13	8.25E-12	Distal Intergenic	5	65222382	65376851	154470	1	55914	uc003jui.2	-35374	ENSG00000112851	ERBIN	erbb2 interacting protein
chr2	228551893	228552273	381	*	0.933069644	2.67E-07	2.47E-06	3' UTR	2	228549926	228582745	32820	2	80704	uc002vpi.3	30472	ENSG00000135917	SLC19A3	solute carrier family 19 member 3
chr10	11204611	11205121	511	*	0.932273603	1.13E-14	7.71E-13	Promoter (1-2kb)	10	11206993	11330515	123523	1	10659	uc010qbk.1	-1872	ENSG00000048740	CELF2	CUGBP Elav-like family member 2
chr5	32595647	32596036	390	*	0.932218671	1.43E-18	2.68E-16	Intron (uc003jhs.2/10923, intron 3 of 4)	5	32585605	32604185	18581	1	10923	uc003jht.2	10042	ENSG00000113387	SUB1	SUB1 regulator of transcription
chr1	78451764	78452383	620	*	0.931434976	2.20E-18	3.93E-16	Intron (uc010orn.2/11080, intron 1 of 2)	1	78444934	78482995	38062	1	11080	uc010orn.2	6830	ENSG00000162616	DNAJB4	DnaJ heat shock protein family (Hsp40) member B4
chr3	18408406	18408839	434	*	0.931183568	2.77E-14	1.70E-12	Intron (uc003cbh.3/6304, intron 9 of 10)	3	18389133	18466829	77697	2	6304	uc003cbh.3	57990	ENSG00000182568	SATB1	SATB homeobox 1
chr1	198875956	198876821	866	*	0.93024469	3.42E-20	9.18E-18	Intron (uc021pgz.1/100131234, intron 1 of 2)	1	198777132	198906558	129427	2	100131234	uc021pgz.1	29737	NA	MIR181A1HG	MIR181A1 host gene
chr4	184820335	184820940	606	*	0.929695258	5.64E-09	8.40E-08	Distal Intergenic	4	184826509	184938875	112367	1	56977	uc003ivz.1	-5569	ENSG00000173320	STOX2	storkhead box 2
chr5	142379224	142379897	674	*	0.929679263	9.81E-10	1.82E-08	Intron (uc003lmt.3/23092, intron 11 of 22)	5	142239170	142248475	9306	2	100874239	uc003lmv.3	-130749	ENSG00000226272	ARHGAP26-AS1	ARHGAP26 antisense RNA 1
chr5	115544026	115544617	592	*	0.928871365	4.82E-10	9.72E-09	Intron (uc003krt.1/51397, intron 5 of 6)	5	115420727	115628978	208252	1	51397	uc003krt.1	123299	ENSG00000145781	COMMD10	COMM domain containing 10
chr12	14766644	14767259	616	*	0.928607609	1.77E-08	2.30E-07	Intron (uc001rcd.3/2984, intron 26 of 26)	12	14656597	14720791	64195	2	79887	uc001rcc.1	-45853	ENSG00000121316	PLBD1	phospholipase B domain containing 1
chr3	11512413	11512942	530	*	0.927925096	1.80E-17	2.63E-15	Intron (uc003bwc.3/10533, intron 18 of 18)	3	11597544	11610398	12855	2	9686	uc010hdv.1	97456	ENSG00000144560	VGLL4	vestigial like family member 4
chr2	198770707	198771088	382	*	0.927823665	1.25E-05	7.07E-05	Intron (uc002uuv.4/5334, intron 1 of 6)	2	198669426	199014608	345183	1	5334	uc010fsp.3	101281	ENSG00000115896	PLCL1	phospholipase C like 1 (inactive)
chr17	37126877	37127403	527	*	0.927482267	6.43E-11	1.63E-09	Distal Intergenic	17	37092685	37123655	30971	2	494188	uc002hrc.2	-3222	ENSG00000204952	FBXO47	F-box protein 47
chr1	236542988	236543577	590	*	0.92745024	4.30E-11	1.15E-09	Distal Intergenic	1	236557680	236648008	90329	1	128178	uc001hxu.1	-14103	ENSG00000186197	EDARADD	EDAR associated death domain
chr11	77785629	77786148	520	*	0.927418854	1.39E-15	1.18E-13	Intron (uc021qnr.1/100532726, intron 1 of 3)	11	77726761	77791265	64505	2	100532726	uc021qnr.1	5117	ENSG00000259112	NDUFC2-KCTD14	NDUFC2-KCTD14 readthrough
chr14	60105574	60105967	394	*	0.926231046	3.36E-11	9.23E-10	Intron (uc001xem.1/6252, intron 1 of 6)	14	60062694	60097532	34839	2	6252	uc010apl.2	-8042	ENSG00000139970	RTN1	reticulon 1
chr2	26194893	26195444	552	*	0.926173044	1.33E-22	7.02E-20	Intron (uc002rgu.2/3797, intron 1 of 7)	2	26149455	26205443	55989	2	3797	uc002rgu.2	9999	ENSG00000084731	KIF3C	kinesin family member 3C
chr1	98299034	98299531	498	*	0.925986802	6.97E-09	1.01E-07	Intron (uc001drv.3/1806, intron 2 of 22)	1	97543300	98386615	843316	2	1806	uc001drv.3	87084	ENSG00000188641	DPYD	dihydropyrimidine dehydrogenase
chr9	82232306	82233006	701	*	0.925940069	7.81E-16	7.05E-14	Intron (uc004alc.3/7091, intron 5 of 19)	9	82189788	82341656	151869	1	7091	uc004alf.3	42518	ENSG00000106829	TLE4	TLE family member 4, transcriptional corepressor
chr10	6403848	6404408	561	*	0.925874968	5.74E-11	1.48E-09	Distal Intergenic	10	6319650	6377937	58288	1	399715	uc021pms.1	84198	ENSG00000215244	LINC02649	long intergenic non-protein coding RNA 2649
chr6	135601181	135601795	615	*	0.925380219	5.35E-16	5.14E-14	Distal Intergenic	6	135516886	135518461	1576	1	4602	uc003qge.1	84295	ENSG00000118513	MYB	MYB proto-oncogene, transcription factor
chr17	11975530	11975860	331	*	0.924913915	2.06E-08	2.62E-07	Promoter (2-3kb)	17	11973103	12047051	73949	1	6416	uc010vvj.2	2427	ENSG00000065559	MAP2K4	mitogen-activated protein kinase kinase 4
chr8	9927934	9928478	545	*	0.924713164	1.93E-09	3.30E-08	Intron (uc003wsx.3/4482, intron 1 of 5)	8	9911830	10286401	374572	1	4482	uc011kwx.2	16104	ENSG00000175806	MSRA	methionine sulfoxide reductase A
chr6	134814679	134815322	644	*	0.924495083	1.04E-15	9.14E-14	Intron (uc003qet.3/154092, intron 2 of 2)	6	134785879	134825158	39280	1	154092	uc003qeu.2	28800	ENSG00000236700	LINC01010	long intergenic non-protein coding RNA 1010
chr4	173869767	173870458	692	*	0.924363756	1.47E-07	1.46E-06	Intron (uc003isv.3/442117, intron 9 of 12)	4	174089904	174245118	155215	1	51809	uc003isz.4	-219446	ENSG00000109586	GALNT7	polypeptide N-acetylgalactosaminyltransferase 7
chr9	5565996	5566873	878	*	0.924340367	1.28E-25	1.39E-22	Intron (uc003zjg.4/80380, intron 6 of 6)	9	5522533	5563211	40679	1	80380	uc010mhp.1	43463	ENSG00000197646	PDCD1LG2	programmed cell death 1 ligand 2
chr2	28258677	28259316	640	*	0.924269759	7.25E-16	6.61E-14	Intron (uc002rlp.2/9577, intron 5 of 11)	2	28219234	28219316	83	1	100422965	uc021vff.1	39443	ENSG00000265321	MIR4263	microRNA 4263
chr8	126159978	126160364	387	*	0.923573422	5.01E-16	4.85E-14	Intron (uc003yrw.2/286053, intron 3 of 7)	8	126104083	126379367	275285	1	286053	uc003yrw.2	55895	ENSG00000156831	NSMCE2	NSE2 (MMS21) homolog, SMC5-SMC6 complex SUMO ligase
chr1	36540630	36541115	486	*	0.923530245	8.12E-09	1.15E-07	Distal Intergenic	1	36549676	36553876	4201	1	27285	uc001bzr.3	-8561	ENSG00000092850	TEKT2	tektin 2
chr5	64311688	64312177	490	*	0.923402744	2.29E-07	2.16E-06	Intron (uc003jtn.1/10283, intron 13 of 13)	5	64064755	64314590	249836	1	10283	uc010iwt.1	246933	ENSG00000153015	CWC27	CWC27 spliceosome associated cyclophilin
chr7	82219822	82220286	465	*	0.923401217	2.95E-15	2.31E-13	Distal Intergenic	7	81579418	82073031	493614	2	781	uc003uhr.1	-146791	ENSG00000153956	CACNA2D1	calcium voltage-gated channel auxiliary subunit alpha2delta 1
chr12	76928011	76928575	565	*	0.923006446	5.84E-20	1.46E-17	5' UTR	12	76745578	76953589	208012	2	114882	uc001sye.1	25014	ENSG00000091039	OSBPL8	oxysterol binding protein like 8
chr5	74785334	74786003	670	*	0.922614094	3.45E-14	2.07E-12	Intron (uc003kds.3/10087, intron 2 of 16)	5	74666928	74807454	140527	2	10087	uc003kds.3	21451	ENSG00000113163	CERT1	ceramide transporter 1
chr16	56980799	56981405	607	*	0.922401838	2.13E-26	2.67E-23	Distal Intergenic	16	56969863	56977793	7931	1	9709	uc002ekh.1	10936	ENSG00000051108	HERPUD1	homocysteine inducible ER protein with ubiquitin like domain 1
chr11	59935766	59936290	525	*	0.922183993	2.92E-07	2.66E-06	Downstream (2-3kb)	11	59939080	59950804	11725	2	64231	uc001noq.3	14514	ENSG00000110077	MS4A6A	membrane spanning 4-domains A6A
chr18	19426893	19427302	410	*	0.920968187	3.88E-12	1.37E-10	Exon (uc002ktp.3/57534, exon 16 of 21)	18	19408965	19409049	85	2	406905	uc021uic.1	-17844	ENSG00000284453	MIR1-2	microRNA 1-2
chr3	38396121	38396485	365	*	0.920757915	1.83E-10	4.12E-09	Intron (uc003cic.2/9942, intron 2 of 18)	3	38401830	38442777	40948	1	9942	uc003cid.1	-5345	ENSG00000093217	XYLB	xylulokinase
chr14	45724187	45724650	464	*	0.920008192	9.24E-11	2.25E-09	Promoter (1-2kb)	14	45695946	45722605	26660	2	55320	uc010anh.2	-1582	ENSG00000129534	MIS18BP1	MIS18 binding protein 1
chr2	101917118	101917607	490	*	0.919992206	1.87E-16	2.04E-14	Intron (uc002tax.2/284996, intron 1 of 7)	2	101887684	101925178	37495	2	284996	uc002tax.2	7571	ENSG00000163162	RNF149	ring finger protein 149
chr4	153345580	153346270	691	*	0.9199586	1.60E-12	6.28E-11	Intron (uc003ims.3/55294, intron 1 of 11)	4	153242410	153303664	61255	2	55294	uc003imr.3	-41916	ENSG00000109670	FBXW7	F-box and WD repeat domain containing 7
chr5	102209722	102210293	572	*	0.919674258	5.57E-09	8.31E-08	Intron (uc003kns.3/5066, intron 2 of 23)	5	102201527	102366808	165282	1	5066	uc011cuz.2	8195	ENSG00000145730	PAM	peptidylglycine alpha-amidating monooxygenase
chr2	238700544	238701214	671	*	0.919026974	2.93E-16	3.04E-14	Distal Intergenic	2	238707388	238751451	44064	1	375316	uc002vxi.4	-6174	ENSG00000177483	RBM44	RNA binding motif protein 44
chr13	105799922	105800351	430	*	0.91894376	1.56E-11	4.70E-10	Distal Intergenic	13	106118216	106143383	25168	1	267012	uc001vpz.3	-317865	ENSG00000182346	DAOA	D-amino acid oxidase activator
chr15	49664637	49665103	467	*	0.918370191	4.38E-11	1.17E-09	Intron (uc001zxl.2/196951, intron 11 of 15)	15	49715375	49779523	64149	1	2252	uc001zxn.3	-50272	ENSG00000140285	FGF7	fibroblast growth factor 7
chr3	17057167	17057568	402	*	0.917819435	1.16E-10	2.75E-09	Intron (uc011awc.2/23228, intron 4 of 6)	3	16974688	16974752	65	1	100500913	uc021wts.1	82479	ENSG00000283885	MIR3714	microRNA 3714
chr6	108244263	108244633	371	*	0.917625911	1.39E-12	5.53E-11	Promoter (1-2kb)	6	108188960	108243113	54154	2	11231	uc003psb.4	-1150	ENSG00000025796	SEC63	SEC63 homolog, protein translocation regulator
chr9	318503	318962	460	*	0.917131609	3.78E-09	5.92E-08	Intron (uc011lls.1/81704, intron 7 of 13)	9	273048	465259	192212	1	81704	uc022bcu.1	45455	ENSG00000107099	DOCK8	dedicator of cytokinesis 8
chr1	241752777	241753480	704	*	0.917124877	1.48E-16	1.67E-14	Exon (uc001hyy.3/8564, exon 13 of 14)	1	241792167	241799232	7066	2	1122	uc001hzd.3	45752	ENSG00000203668	CHML	CHM like Rab escort protein
chr15	64480063	64481040	978	*	0.917073947	6.93E-25	6.66E-22	Exon (uc002ane.3/53944, exon 11 of 13)	15	64451473	64455354	3882	2	5479	uc010bgx.1	-24709	ENSG00000166794	PPIB	peptidylprolyl isomerase B
chr8	121802547	121803038	492	*	0.916727663	3.98E-12	1.40E-10	Intron (uc010mdg.3/6641, intron 1 of 6)	8	121547985	121824309	276325	2	6641	uc010mdg.3	21271	ENSG00000172164	SNTB1	syntrophin beta 1
chr20	34357081	34357548	468	*	0.916629932	5.51E-16	5.28E-14	Promoter (2-3kb)	20	34359923	34411399	51477	1	51230	uc002xeh.3	-2375	ENSG00000025293	PHF20	PHD finger protein 20
chr11	85726618	85727182	565	*	0.916330748	2.09E-11	6.12E-10	Intron (uc001pbl.3/8301, intron 4 of 19)	11	85685751	85718626	32876	2	8301	uc001pbo.1	-7992	ENSG00000073921	PICALM	phosphatidylinositol binding clathrin assembly protein
chr6	145103037	145103394	358	*	0.91626351	2.25E-10	4.94E-09	Exon (uc003qkt.3/7402, exon 60 of 74)	6	144612873	145174170	561298	1	7402	uc003qkt.3	490164	ENSG00000152818	UTRN	utrophin
chr6	73517529	73518155	627	*	0.916159308	5.47E-12	1.85E-10	Intron (uc003pgj.4/56479, intron 1 of 8)	6	73677410	73677476	67	2	100423005	uc021zbr.1	159321	ENSG00000266180	MIR4282	microRNA 4282
chr3	132334584	132335140	557	*	0.915994641	5.08E-10	1.02E-08	Intron (uc003eov.4/84129, intron 11 of 19)	3	132297640	132345918	48279	2	100532724	uc011blr.1	10778	ENSG00000274810	NPHP3-ACAD11	NPHP3-ACAD11 readthrough (NMD candidate)
chr5	93502661	93503127	467	*	0.915896793	1.21E-07	1.23E-06	Intron (uc003kkn.3/285600, intron 4 of 4)	5	93217017	93447404	230388	2	83989	uc003kkm.4	-55257	ENSG00000113391	FAM172A	family with sequence similarity 172 member A
chr12	26966552	26967215	664	*	0.915578118	1.87E-23	1.22E-20	Intron (uc001rhg.3/3709, intron 1 of 56)	12	26488285	26986131	497847	2	3709	uc001rhg.3	18916	ENSG00000123104	ITPR2	inositol 1,4,5-trisphosphate receptor type 2
chr7	96803856	96804342	487	*	0.915516934	2.13E-12	8.10E-11	Intron (uc003uoo.4/57001, intron 1 of 1)	7	96745905	96811075	65171	1	57001	uc003uoo.4	57951	ENSG00000196636	SDHAF3	succinate dehydrogenase complex assembly factor 3
chr19	58250999	58251537	539	*	0.915312825	1.10E-09	2.01E-08	Intron (uc002qpx.4/284309, intron 1 of 2)	19	58258164	58269527	11364	1	284309	uc002qqa.3	-6627	ENSG00000152443	ZNF776	zinc finger protein 776
chr6	74348781	74349274	494	*	0.915244437	7.13E-12	2.36E-10	Intron (uc003phn.4/26503, intron 3 of 10)	6	74303102	74345223	42122	2	26503	uc010kax.3	-3558	ENSG00000119899	SLC17A5	solute carrier family 17 member 5
chr6	155109025	155109696	672	*	0.915194019	1.14E-14	7.72E-13	Exon (uc003qpz.3/22828, exon 4 of 20)	6	155153831	155578857	425027	1	26230	uc003qqb.3	-44135	ENSG00000146426	TIAM2	TIAM Rac1 associated GEF 2
chr17	37976889	37977292	404	*	0.914819207	5.15E-11	1.34E-09	Intron (uc002hsu.4/22806, intron 3 of 7)	17	37913968	37934478	20511	2	22806	uc010wel.3	-42411	ENSG00000161405	IKZF3	IKAROS family zinc finger 3
chr4	124418142	124418870	729	*	0.914817646	1.74E-16	1.92E-14	Distal Intergenic	4	124320645	124324915	4271	1	10252	uc003ifb.4	97497	ENSG00000164056	SPRY1	sprouty RTK signaling antagonist 1
chr6	11333343	11333910	568	*	0.914759295	1.27E-14	8.51E-13	Intron (uc003mzw.3/4739, intron 1 of 9)	6	11183531	11382581	199051	2	4739	uc003mzw.3	48671	ENSG00000111859	NEDD9	neural precursor cell expressed, developmentally down-regulated 9
chr1	198673677	198674051	375	*	0.914299168	3.95E-09	6.15E-08	Intron (uc009wzf.2/5788, intron 6 of 17)	1	198608418	198672501	64084	1	5788	uc001guw.1	65259	ENSG00000081237	PTPRC	protein tyrosine phosphatase receptor type C
chr1	98224656	98225022	367	*	0.913276557	8.82E-13	3.70E-11	Intron (uc001drv.3/1806, intron 3 of 22)	1	97543300	98386615	843316	2	1806	uc001drv.3	161593	ENSG00000188641	DPYD	dihydropyrimidine dehydrogenase
chr8	71216168	71216921	754	*	0.91316914	4.56E-20	1.17E-17	Intron (uc003xyn.1/10499, intron 1 of 22)	8	71024267	71316020	291754	2	10499	uc003xyn.1	99099	ENSG00000140396	NCOA2	nuclear receptor coactivator 2
chr9	88595237	88596125	889	*	0.912724479	1.45E-16	1.65E-14	Intron (uc004aoi.4/60560, intron 11 of 22)	9	88556444	88601956	45513	1	60560	uc004aok.1	38793	ENSG00000135040	NAA35	N(alpha)-acetyltransferase 35, NatC auxiliary subunit
chr11	63557564	63558425	862	*	0.912238617	1.67E-09	2.90E-08	Distal Intergenic	11	63527364	63536113	8750	2	65998	uc010rmv.2	-21451	ENSG00000188070	C11orf95	chromosome 11 open reading frame 95
chr1	114414589	114414960	372	*	0.911601552	4.15E-11	1.11E-09	Promoter (<=1kb)	1	114375569	114414375	38807	2	26191	uc001edu.2	-214	ENSG00000134242	PTPN22	protein tyrosine phosphatase non-receptor type 22
chr3	172624787	172625252	466	*	0.911264201	5.66E-12	1.91E-10	Intron (uc003fin.4/83893, intron 10 of 10)	3	172520651	172539264	18614	1	1894	uc003fim.2	104136	ENSG00000114346	ECT2	epithelial cell transforming 2
chr5	122120087	122120676	590	*	0.911181991	4.76E-13	2.15E-11	Intron (uc003kte.4/6643, intron 1 of 14)	5	122110691	122170234	59544	1	6643	uc011cwn.3	9396	ENSG00000205302	SNX2	sorting nexin 2
chr19	54326862	54327556	695	*	0.911059116	1.23E-09	2.21E-08	Promoter (<=1kb)	19	54296855	54327657	30803	2	91662	uc002qch.5	101	ENSG00000142405	NLRP12	NLR family pyrin domain containing 12
chr17	10114846	10115544	699	*	0.91064196	6.02E-14	3.44E-12	Distal Intergenic	17	9813926	10101868	287943	2	8522	uc002gmg.1	-12978	ENSG00000007237	GAS7	growth arrest specific 7
chr12	92482617	92483432	816	*	0.910083546	7.54E-12	2.47E-10	Intron (uc031qiz.1/256021, intron 1 of 5)	12	92378752	92535489	156738	2	256021	uc031qiz.1	52057	ENSG00000257242	LINC01619	long intergenic non-protein coding RNA 1619
chr9	95782971	95783531	561	*	0.910067842	2.68E-17	3.70E-15	Intron (uc004asw.2/89846, intron 13 of 17)	9	95777342	95798518	21177	1	89846	uc011luc.1	5629	ENSG00000127084	FGD3	FYVE, RhoGEF and PH domain containing 3
chr1	234760415	234761025	611	*	0.909950674	4.01E-20	1.05E-17	Distal Intergenic	1	234765057	234770526	5470	1	100302691	uc021pkr.1	-4032	ENSG00000224939	LINC00184	long intergenic non-protein coding RNA 184
chr12	118701554	118702022	469	*	0.909936995	3.66E-13	1.70E-11	Intron (uc001twx.3/51347, intron 2 of 20)	12	118587606	118677077	89472	2	51347	uc001tww.3	-24477	ENSG00000135090	TAOK3	TAO kinase 3
chr17	4596140	4596757	618	*	0.909913765	9.85E-24	7.02E-21	Intron (uc002fyi.4/27043, intron 1 of 16)	17	4607525	4608824	1300	1	101559451	uc031qyb.1	-10768	ENSG00000244184	LOC101559451	uncharacterized LOC101559451
chr2	37472886	37473418	533	*	0.90929017	1.11E-10	2.63E-09	Exon (uc010ynj.1/55471, exon 7 of 8)	2	37468721	37476303	7583	1	55471	uc010fah.3	4165	ENSG00000003509	NDUFAF7	NADH:ubiquinone oxidoreductase complex assembly factor 7
chr12	49073341	49074260	920	*	0.909284585	3.14E-28	5.47E-25	Promoter (<=1kb)	12	49046995	49073616	26622	2	54934	uc001rrw.2	0	ENSG00000139620	KANSL2	KAT8 regulatory NSL complex subunit 2
chr6	136724210	136724835	626	*	0.908842793	1.02E-16	1.21E-14	Intron (uc011edf.2/9053, intron 3 of 17)	6	136663419	136788013	124595	2	9053	uc011edf.2	63178	ENSG00000135525	MAP7	microtubule associated protein 7
chr5	111045021	111045823	803	*	0.908839888	4.75E-14	2.78E-12	Intron (uc021ych.1/100505678, intron 2 of 6)	5	111065000	111091948	26949	2	9315	uc003kpl.3	46125	ENSG00000134986	NREP	neuronal regeneration related protein
chr3	187497368	187497894	527	*	0.908724439	6.24E-09	9.19E-08	Distal Intergenic	3	187439165	187463513	24349	2	604	uc003frq.2	-33855	ENSG00000113916	BCL6	BCL6 transcription repressor
chr15	41355662	41356163	502	*	0.90856482	3.89E-12	1.38E-10	Intron (uc001zni.3/54617, intron 14 of 35)	15	41271079	41408340	137262	2	54617	uc001zni.3	52177	ENSG00000128908	INO80	INO80 complex ATPase subunit
chr2	215601880	215602409	530	*	0.908442182	4.13E-12	1.45E-10	Intron (uc002veu.2/580, intron 9 of 10)	2	215593275	215674428	81154	2	580	uc002veu.2	72019	ENSG00000138376	BARD1	BRCA1 associated RING domain 1
chr2	31147531	31148025	495	*	0.908427417	5.41E-08	6.11E-07	Exon (uc002rnq.3/79623, exon 14 of 17)	2	30973969	31030311	56343	2	92291	uc002rnp.1	-117220	ENSG00000162949	CAPN13	calpain 13
chr1	114323044	114323394	351	*	0.908396624	1.35E-13	7.09E-12	Intron (uc001edq.3/54665, intron 2 of 6)	1	114246447	114302098	55652	2	10745	uc001edn.3	-20946	ENSG00000116793	PHTF1	putative homeodomain transcription factor 1
chr4	103433124	103433959	836	*	0.908314464	7.52E-16	6.81E-14	Intron (uc011cep.2/4790, intron 1 of 23)	4	103422486	103538459	115974	1	4790	uc011ceq.2	10638	ENSG00000109320	NFKB1	nuclear factor kappa B subunit 1
chr5	52218395	52218917	523	*	0.90790691	3.81E-10	7.88E-09	Exon (uc003jou.3/3672, exon 18 of 29)	5	52197609	52249485	51877	1	3672	uc003jow.3	20786	ENSG00000213949	ITGA1	integrin subunit alpha 1
chr1	207328168	207328976	809	*	0.907597165	1.22E-13	6.48E-12	Distal Intergenic	1	207277607	207318317	40711	1	722	uc001hfo.3	50561	ENSG00000123838	C4BPA	complement component 4 binding protein alpha
chr4	24881729	24882192	464	*	0.907396752	4.04E-10	8.31E-09	Intron (uc003grc.3/91050, intron 1 of 11)	4	24807739	24854822	47084	2	91050	uc003gra.2	-26907	ENSG00000181982	CCDC149	coiled-coil domain containing 149
chr3	179193822	179194341	520	*	0.907356322	1.57E-11	4.73E-10	Distal Intergenic	3	179113876	179169371	55496	2	59345	uc003fjv.4	-24451	ENSG00000114450	GNB4	G protein subunit beta 4
chr11	73334213	73334695	483	*	0.907311232	2.55E-12	9.45E-11	Distal Intergenic	11	73357223	73373864	16642	1	58473	uc001oua.3	-22528	ENSG00000021300	PLEKHB1	pleckstrin homology domain containing B1
chr3	5304152	5304652	501	*	0.907148311	4.02E-09	6.25E-08	Distal Intergenic	3	5291862	5291940	79	2	100616334	uc021wsm.1	-12212	ENSG00000265180	MIR4790	microRNA 4790
chr3	188456888	188457329	442	*	0.906752116	4.68E-11	1.24E-09	Intron (uc011bsg.2/4026, intron 6 of 9)	3	188286786	188608460	321675	1	4026	uc011bsj.2	170102	ENSG00000145012	LPP	LIM domain containing preferred translocation partner in lipoma
chr1	186820352	186820960	609	*	0.906509329	3.44E-12	1.24E-10	Intron (uc001gsc.3/5321, intron 1 of 17)	1	186798032	186958113	160082	1	5321	uc010pos.2	22320	ENSG00000116711	PLA2G4A	phospholipase A2 group IVA
chr7	91728392	91728926	535	*	0.906405403	4.66E-10	9.41E-09	Intron (uc003ulf.3/10142, intron 43 of 49)	7	91721303	91739987	18685	1	10142	uc003ull.3	7089	ENSG00000127914	AKAP9	A-kinase anchoring protein 9
chr7	148424997	148425380	384	*	0.906388754	1.60E-25	1.69E-22	Promoter (1-2kb)	7	148427054	148498202	71149	1	8454	uc003wez.3	-1674	ENSG00000055130	CUL1	cullin 1
chr6	144663020	144663365	346	*	0.906384216	4.39E-16	4.32E-14	Intron (uc010khq.1/7402, intron 2 of 25)	6	144612873	145174170	561298	1	7402	uc003qkt.3	50147	ENSG00000152818	UTRN	utrophin
chr8	117063312	117063710	399	*	0.906080287	2.25E-10	4.94E-09	Intron (uc031tcc.1/100859921, intron 7 of 13)	8	116962736	117337297	374562	2	100859921	uc031tcc.1	273587	ENSG00000249917	LINC00536	long intergenic non-protein coding RNA 536
chr5	130641654	130642340	687	*	0.905984589	2.69E-15	2.13E-13	Intron (uc003kvh.3/56990, intron 1 of 4)	5	130599702	130730382	130681	1	56990	uc003kvk.3	41952	ENSG00000158985	CDC42SE2	CDC42 small effector 2
chr15	50554323	50554825	503	*	0.905376928	3.92E-19	8.28E-17	Intron (uc001zxz.3/3067, intron 2 of 11)	15	50534146	50558162	24017	2	3067	uc001zxz.3	3337	ENSG00000140287	HDC	histidine decarboxylase
chr3	46391823	46392237	415	*	0.904770519	1.04E-09	1.92E-08	Promoter (2-3kb)	3	46395235	46400868	5634	1	729230	uc003cpm.4	-2998	ENSG00000121807	CCR2	C-C motif chemokine receptor 2
chr10	43949378	43949929	552	*	0.90364336	7.25E-13	3.12E-11	Intron (uc010qfb.1/642819, intron 1 of 3)	10	43932574	43978007	45434	1	642819	uc010qfb.1	16804	ENSG00000243660	ZNF487	zinc finger protein 487
chr8	61742852	61743283	432	*	0.90336802	1.35E-11	4.14E-10	Exon (uc003xue.3/55636, exon 15 of 38)	8	61728946	61737973	9028	1	55636	uc003xuf.3	13906	ENSG00000171316	CHD7	chromodomain helicase DNA binding protein 7
chr2	21015322	21015771	450	*	0.902884347	3.73E-10	7.73E-09	Intron (uc002rec.3/60526, intron 1 of 6)	2	20884818	21022827	138010	2	60526	uc002rec.3	7056	ENSG00000118961	LDAH	lipid droplet associated hydrolase
chr3	47676515	47677277	763	*	0.902251443	1.15E-11	3.60E-10	Exon (uc011bbc.1/6599, exon 10 of 14)	3	47627378	47721998	94621	2	6599	uc011bbc.1	44721	ENSG00000173473	SMARCC1	SWI/SNF related, matrix associated, actin dependent regulator of chromatin subfamily c member 1
chr3	71944489	71944948	460	*	0.902239529	3.94E-12	1.39E-10	Distal Intergenic	3	71820806	71834357	13552	2	60675	uc003dpa.4	-110132	ENSG00000163421	PROK2	prokineticin 2
chr6	56823316	56823675	360	*	0.902226446	6.51E-09	9.55E-08	Intron (uc003pdg.2/221336, intron 1 of 3)	6	56819773	56892142	72370	1	221336	uc010kab.3	3543	ENSG00000151917	BEND6	BEN domain containing 6
chr8	82053821	82054482	662	*	0.901499112	6.82E-12	2.27E-10	Distal Intergenic	8	81880046	82024303	144258	2	55824	uc003ybz.3	-29518	ENSG00000076641	PAG1	phosphoprotein membrane anchor with glycosphingolipid microdomains 1
chr7	80092370	80093170	801	*	0.901208883	5.64E-17	7.15E-15	Intron (uc003uhc.3/948, intron 1 of 16)	7	80087987	80141242	53256	2	346562	uc011kgu.2	48072	ENSG00000214415	GNAT3	G protein subunit alpha transducin 3
chr3	155593877	155594420	544	*	0.901074949	2.29E-20	6.34E-18	Intron (uc003faq.3/8833, intron 1 of 15)	3	155588325	155655520	67196	1	8833	uc011bom.2	5552	ENSG00000163655	GMPS	guanine monophosphate synthase
chr15	91305982	91306483	502	*	0.900622652	5.46E-19	1.11E-16	Exon (uc002bpr.3/641, exon 8 of 22)	15	91260579	91358686	98108	1	641	uc010uqi.2	45403	ENSG00000197299	BLM	BLM RecQ like helicase
chr15	76223209	76223583	375	*	0.900438463	1.65E-12	6.46E-11	Promoter (1-2kb)	15	76225024	76225471	448	2	692224	uc002bbm.1	1888	NA	NA	NA
chr4	106346968	106347725	758	*	0.900412009	6.46E-16	6.00E-14	Intron (uc003hxl.3/27068, intron 6 of 11)	4	106290234	106395227	104994	2	27068	uc003hxl.3	47502	ENSG00000138777	PPA2	inorganic pyrophosphatase 2
chr15	67107838	67108224	387	*	0.899904051	1.12E-09	2.04E-08	Distal Intergenic	15	67000930	67074337	73408	1	4091	uc002aqg.3	106908	ENSG00000137834	SMAD6	SMAD family member 6
chr2	61153391	61154030	640	*	0.899841819	5.03E-12	1.72E-10	Distal Intergenic	2	61108752	61150178	41427	1	5966	uc002san.1	44639	ENSG00000162924	REL	REL proto-oncogene, NF-kB subunit
chr19	58779828	58780295	468	*	0.899519319	7.92E-10	1.51E-08	Intron (uc002qrx.1/uc002qrx.1, intron 1 of 1)	19	58790318	58807254	16937	1	7554	uc002qry.1	-10023	ENSG00000278129	ZNF8	zinc finger protein 8
chr2	102547283	102548020	738	*	0.899123717	5.76E-10	1.14E-08	Distal Intergenic	2	102608306	102641218	32913	1	7850	uc002tbo.2	-60286	ENSG00000115590	IL1R2	interleukin 1 receptor type 2
chr12	93344005	93344555	551	*	0.898877776	1.03E-09	1.91E-08	Distal Intergenic	12	93166285	93323107	156823	2	8411	uc001tck.3	-20898	ENSG00000102189	EEA1	early endosome antigen 1
chr1	38310606	38310932	327	*	0.898559914	1.75E-10	3.96E-09	5' UTR	1	38275239	38325292	50054	2	4520	uc001cce.1	14360	ENSG00000188786	MTF1	metal regulatory transcription factor 1
chr17	68370487	68370948	462	*	0.898467545	1.90E-06	1.37E-05	Distal Intergenic	17	68165676	68176183	10508	1	3759	uc002jir.3	204811	ENSG00000123700	KCNJ2	potassium inwardly rectifying channel subfamily J member 2
chr4	125624135	125624690	556	*	0.898351485	5.48E-16	5.26E-14	Intron (uc010inw.3/57182, intron 2 of 4)	4	125585204	125633887	48684	2	57182	uc010inw.3	9197	ENSG00000151458	ANKRD50	ankyrin repeat domain 50
chr3	167834913	167835557	645	*	0.898156489	8.49E-17	1.03E-14	Distal Intergenic	3	167727654	167813417	85764	2	27333	uc011bpg.1	-21496	ENSG00000173905	GOLIM4	golgi integral membrane protein 4
chr6	75982002	75982562	561	*	0.898052778	4.33E-12	1.51E-10	Intron (uc003phw.2/55754, intron 1 of 6)	6	75962638	75994632	31995	2	55754	uc003phw.2	12070	ENSG00000112697	TMEM30A	transmembrane protein 30A
chr6	113755408	113756233	826	*	0.898030157	7.54E-12	2.47E-10	Distal Intergenic	6	114178527	114184652	6126	1	4082	uc003pvy.4	-422294	ENSG00000277443	MARCKS	myristoylated alanine rich protein kinase C substrate
chr4	17897499	17898284	786	*	0.897908364	1.63E-09	2.84E-08	Intron (uc021xmq.1/254251, intron 3 of 4)	4	17844839	17964680	119842	2	254251	uc021xmq.1	66396	ENSG00000178177	LCORL	ligand dependent nuclear receptor corepressor like
chr14	71529462	71529941	480	*	0.897644131	8.59E-09	1.21E-07	Intron (uc001xmo.2/22990, intron 26 of 35)	14	71568700	71582099	13400	1	22990	uc001xmp.2	-38759	ENSG00000100731	PCNX1	pecanex 1
chr15	47776354	47776850	497	*	0.897487453	9.60E-11	2.33E-09	Intron (uc001zvw.3/80031, intron 3 of 19)	15	48009584	48066420	56837	1	80031	uc010bek.3	-232734	ENSG00000137872	SEMA6D	semaphorin 6D
chr1	161176613	161177442	830	*	0.897142244	6.69E-27	8.99E-24	Intron (uc001fyv.3/4720, intron 4 of 14)	1	161173227	161179103	5877	1	4720	uc001fyy.1	3386	ENSG00000158864	NDUFS2	NADH:ubiquinone oxidoreductase core subunit S2
chr4	85733599	85734100	502	*	0.89695509	1.73E-10	3.91E-09	Intron (uc003hpd.3/23001, intron 13 of 67)	4	85612784	85654762	41979	2	23001	uc003hpe.1	-78837	ENSG00000163625	WDFY3	WD repeat and FYVE domain containing 3
chr12	65578371	65578967	597	*	0.896602733	5.37E-18	8.91E-16	Intron (uc001ssl.2/23592, intron 1 of 12)	12	65563351	65642141	78791	1	23592	uc009zqo.2	15020	ENSG00000174106	LEMD3	LEM domain containing 3
chr8	48762657	48763230	574	*	0.896595133	2.47E-19	5.44E-17	Intron (uc003xqi.3/5591, intron 53 of 86)	8	48685669	48872743	187075	2	5591	uc003xqi.3	109513	ENSG00000253729	PRKDC	protein kinase, DNA-activated, catalytic subunit
chr17	33168248	33168585	338	*	0.896545999	2.68E-07	2.47E-06	Distal Intergenic	17	33254878	33288528	33651	2	10693	uc002hig.3	119943	ENSG00000132141	CCT6B	chaperonin containing TCP1 subunit 6B
chr2	68334802	68335588	787	*	0.896329659	3.51E-09	5.56E-08	Distal Intergenic	2	68269332	68290159	20828	2	10438	uc021viu.1	-44643	ENSG00000197223	C1D	C1D nuclear receptor corepressor
chr12	47542835	47543381	547	*	0.896130431	4.44E-09	6.80E-08	Intron (uc001rpn.3/91523, intron 2 of 3)	12	47581595	47581674	80	1	100616486	uc021qxh.1	-38214	ENSG00000263838	MIR4698	microRNA 4698
chr3	54912076	54912542	467	*	0.896122678	7.28E-12	2.40E-10	Intron (uc003dhf.3/55799, intron 18 of 37)	3	54908632	54935282	26651	2	100874237	uc003dhk.1	22740	ENSG00000243715	CACNA2D3-AS1	CACNA2D3 antisense RNA 1
chr1	219342397	219342888	492	*	0.89568201	9.42E-18	1.47E-15	Intron (uc001hlp.3/643723, intron 1 of 4)	1	219254317	219347130	92814	2	643723	uc001hlp.3	4242	ENSG00000228063	LYPLAL1-DT	LYPLAL1 divergent transcript
chr1	198193473	198193827	355	*	0.89557472	7.88E-10	1.50E-08	Intron (uc001gun.4/140609, intron 1 of 9)	1	198126128	198291548	165421	1	140609	uc021pgx.1	67345	ENSG00000151414	NEK7	NIMA related kinase 7
chr1	167297460	167297959	500	*	0.895332491	9.51E-18	1.48E-15	Promoter (<=1kb)	1	167298281	167396582	98302	1	5451	uc001gef.3	-322	ENSG00000143190	POU2F1	POU class 2 homeobox 1
chr3	12246716	12247135	420	*	0.895206437	1.52E-08	2.02E-07	Distal Intergenic	3	12194568	12200851	6284	2	7079	uc003bwo.3	-45865	ENSG00000157150	TIMP4	TIMP metallopeptidase inhibitor 4
chr5	70823875	70824252	378	*	0.894940886	3.39E-12	1.22E-10	Intron (uc003kbo.3/55814, intron 25 of 31)	5	70828135	70863649	35515	1	55814	uc003kbr.1	-3883	ENSG00000145734	BDP1	B double prime 1, subunit of RNA polymerase III transcription initiation factor IIIB
chr12	15864065	15864497	433	*	0.894579182	5.54E-11	1.43E-09	Promoter (1-2kb)	12	15773075	15865859	92785	2	2059	uc009zif.3	1362	ENSG00000151491	EPS8	epidermal growth factor receptor pathway substrate 8
chr1	32654127	32654576	450	*	0.89427694	3.81E-14	2.26E-12	Intron (uc001bui.3/200081, intron 5 of 10)	1	32645666	32663886	18221	1	200081	uc001buj.3	8461	ENSG00000084652	TXLNA	taxilin alpha
chr4	140001976	140002615	640	*	0.894189164	1.49E-13	7.71E-12	Promoter (2-3kb)	4	139978871	140005568	26698	2	1998	uc003ihm.2	2953	ENSG00000109381	ELF2	E74 like ETS transcription factor 2
chr12	66717472	66718117	646	*	0.894133229	5.73E-16	5.44E-14	Exon (uc009zqt.2/92797, exon 9 of 12)	12	66696335	66737423	41089	1	92797	uc001sti.3	21137	ENSG00000127311	HELB	DNA helicase B
chr2	144565379	144565833	455	*	0.893460259	1.72E-06	1.26E-05	Distal Intergenic	2	144193163	144525921	332759	1	55843	uc002tvn.3	372216	ENSG00000075884	ARHGAP15	Rho GTPase activating protein 15
chr12	93164112	93164668	557	*	0.893428548	1.51E-15	1.27E-13	3' UTR	12	93130265	93165868	35604	1	440107	uc001tcj.2	33847	ENSG00000187510	PLEKHG7	pleckstrin homology and RhoGEF domain containing G7
chr4	77184067	77184495	429	*	0.893296388	1.04E-08	1.43E-07	Intron (uc003hjv.3/100129583, intron 2 of 7)	4	77172853	77232283	59431	1	100631383	uc011cbw.2	11214	ENSG00000272414	FAM47E-STBD1	FAM47E-STBD1 readthrough
chr8	100387426	100387927	502	*	0.892992993	4.03E-09	6.27E-08	Intron (uc003yiu.1/157680, intron 19 of 28)	8	100548864	100548958	95	2	693184	uc022azd.1	161031	ENSG00000207804	MIR599	microRNA 599
chr3	101684348	101684934	587	*	0.892856178	9.92E-11	2.39E-09	Intron (uc003dvr.1/152225, intron 2 of 3)	3	101659703	101716770	57068	1	152225	uc003dvr.1	24645	ENSG00000214407	LINC02085	long intergenic non-protein coding RNA 2085
chr3	31397330	31397723	394	*	0.892726027	1.91E-10	4.27E-09	Distal Intergenic	3	31574491	31661766	87276	1	201595	uc003cer.1	-176768	ENSG00000163527	STT3B	STT3 oligosaccharyltransferase complex catalytic subunit B
chr1	228455565	228455982	418	*	0.892387536	1.18E-14	7.98E-13	5' UTR	1	228465206	228472692	7487	1	84033	uc001hsp.2	-9224	ENSG00000154358	OBSCN	obscurin, cytoskeletal calmodulin and titin-interacting RhoGEF
chr5	35382919	35383330	412	*	0.892372112	4.95E-08	5.65E-07	Distal Intergenic	5	35055802	35230823	175022	2	5618	uc003jjm.3	-152096	ENSG00000113494	PRLR	prolactin receptor
chr1	215791597	215792032	436	*	0.892140402	2.88E-10	6.14E-09	Intron (uc001hks.3/51133, intron 15 of 17)	1	215752343	215795149	42807	1	51133	uc009xdn.3	39254	ENSG00000136636	KCTD3	potassium channel tetramerization domain containing 3
chr10	65241529	65242026	498	*	0.89212016	1.41E-13	7.35E-12	Distal Intergenic	10	65139714	65225722	86009	2	221037	uc001jmr.1	-15807	ENSG00000171988	JMJD1C	jumonji domain containing 1C
chr6	147477911	147478810	900	*	0.891341919	5.26E-22	2.40E-19	Intron (uc003qlt.2/729178, intron 3 of 10)	6	147182942	147453122	270181	2	729178	uc003qlv.3	-24789	ENSG00000233452	STXBP5-AS1	STXBP5 antisense RNA 1
chr4	85841886	85842443	558	*	0.890990899	8.52E-12	2.76E-10	Intron (uc003hpd.3/23001, intron 2 of 67)	4	85730019	85818163	88145	2	23001	uc003hpf.3	-23723	ENSG00000163625	WDFY3	WD repeat and FYVE domain containing 3
chr6	90808205	90808975	771	*	0.890749411	1.45E-20	4.30E-18	Intron (uc003pnw.3/60468, intron 2 of 6)	6	90636247	91006627	370381	2	60468	uc003pnw.3	197652	ENSG00000112182	BACH2	BTB domain and CNC homolog 2
chr15	58615097	58615624	528	*	0.890506126	1.99E-09	3.38E-08	Distal Intergenic	15	58245622	58571462	325841	2	8854	uc010ugw.2	-43635	ENSG00000128918	ALDH1A2	aldehyde dehydrogenase 1 family member A2
chr2	11356334	11356875	542	*	0.890374909	1.52E-16	1.71E-14	Intron (uc002rbd.1/9475, intron 12 of 32)	2	11295540	11318998	23459	1	130814	uc010yjk.2	60794	ENSG00000162976	SLC66A3	solute carrier family 66 member 3
chr1	51891741	51892332	592	*	0.890345609	1.35E-17	2.03E-15	Intron (uc001csq.1/2060, intron 12 of 24)	1	51819935	51887793	67859	2	2060	uc001csp.3	-3948	ENSG00000085832	EPS15	epidermal growth factor receptor pathway substrate 15
chr7	104625181	104625779	599	*	0.890301117	9.12E-19	1.78E-16	Exon (uc003vcj.2/100216546, exon 1 of 1)	7	104622194	104631612	9419	2	100216546	uc003vcj.2	5833	NA	LINC01004	long intergenic non-protein coding RNA 1004
chr18	66387592	66388101	510	*	0.889885517	3.99E-10	8.20E-09	Intron (uc002lkh.2/79839, intron 2 of 3)	18	66382491	66722426	339936	1	79839	uc002lkk.2	5101	ENSG00000150636	CCDC102B	coiled-coil domain containing 102B
chr1	92562165	92562584	420	*	0.889843676	1.94E-08	2.50E-07	Intron (uc031pnb.1/284697, intron 2 of 5)	1	92545862	92613401	67540	1	284697	uc010otc.2	16303	ENSG00000189195	BTBD8	BTB domain containing 8
chr6	73721513	73722031	519	*	0.8898285	1.28E-08	1.73E-07	Intron (uc003pgj.4/56479, intron 2 of 8)	6	73677410	73677476	67	2	100423005	uc021zbr.1	-44037	ENSG00000266180	MIR4282	microRNA 4282
chr1	193528957	193529731	775	*	0.889821258	4.66E-15	3.49E-13	Distal Intergenic	1	193147860	193155743	7884	2	8707	uc001gtc.4	-373214	ENSG00000162630	B3GALT2	beta-1,3-galactosyltransferase 2
chr7	87501625	87502132	508	*	0.889256283	7.52E-13	3.22E-11	Intron (uc003uje.3/55972, intron 1 of 11)	7	87505544	87538856	33313	1	10926	uc003ujf.1	-3412	ENSG00000006634	DBF4	DBF4 zinc finger
chr2	12016080	12016724	645	*	0.889103091	3.38E-11	9.27E-10	Distal Intergenic	2	11977059	11977112	54	2	100422996	uc021vea.1	-38968	ENSG00000265172	MIR4262	microRNA 4262
chr1	76685343	76685801	459	*	0.889037155	6.57E-09	9.61E-08	Intron (uc001dhg.4/256435, intron 1 of 3)	1	76540389	77096669	556281	1	256435	uc010orh.1	144954	ENSG00000184005	ST6GALNAC3	ST6 N-acetylgalactosaminide alpha-2,6-sialyltransferase 3
chr6	11521507	11521985	479	*	0.888523347	1.22E-08	1.66E-07	Distal Intergenic	6	11538460	11583757	45298	1	100113407	uc010jpa.4	-16475	ENSG00000205269	TMEM170B	transmembrane protein 170B
chr2	8352426	8352854	429	*	0.888467558	7.49E-12	2.46E-10	Intron (uc010eww.2/339789, intron 7 of 8)	2	8147901	8468549	320649	2	339789	uc010eww.2	115695	ENSG00000236790	LINC00299	long intergenic non-protein coding RNA 299
chr12	12662174	12662766	593	*	0.888413256	9.47E-20	2.27E-17	Intron (uc001ran.2/80824, intron 2 of 4)	12	12626216	12674397	48182	2	80824	uc001ran.2	11631	ENSG00000111266	DUSP16	dual specificity phosphatase 16
chr12	14716697	14717130	434	*	0.888388189	9.98E-09	1.39E-07	Intron (uc001rcc.1/79887, intron 1 of 10)	12	14656597	14720791	64195	2	79887	uc001rcc.1	3661	ENSG00000121316	PLBD1	phospholipase B domain containing 1
chr15	83690550	83690938	389	*	0.888108951	1.90E-12	7.32E-11	Intron (uc002bjn.3/53339, intron 5 of 7)	15	83676702	83680393	3692	2	123207	uc010uor.1	-10157	ENSG00000169609	C15orf40	chromosome 15 open reading frame 40
chr17	25552005	25552351	347	*	0.888012956	2.45E-11	7.02E-10	Distal Intergenic	17	25620936	25621022	87	2	100616277	uc021ttf.1	68671	ENSG00000263583	MIR4522	microRNA 4522
chr5	112182225	112182814	590	*	0.887540763	2.96E-13	1.42E-11	Distal Intergenic	5	112196885	112204089	7205	1	6728	uc003kqb.2	-14071	ENSG00000153037	SRP19	signal recognition particle 19
chr2	30889163	30889802	640	*	0.887227479	4.24E-13	1.94E-11	Distal Intergenic	2	30945638	30966445	20808	2	92291	uc002rnm.3	76643	ENSG00000162949	CAPN13	calpain 13
chr14	51404421	51404814	394	*	0.887133532	1.31E-12	5.25E-11	Exon (uc001wyu.3/5836, exon 2 of 20)	14	51371935	51411248	39314	2	5836	uc001wyu.3	6434	ENSG00000100504	PYGL	glycogen phosphorylase L
chr7	135186586	135187105	520	*	0.88611219	5.26E-19	1.07E-16	Intron (uc003vss.3/4850, intron 1 of 10)	7	135046547	135194875	148329	2	4850	uc003vss.3	7770	ENSG00000080802	CNOT4	CCR4-NOT transcription complex subunit 4
chr6	25194531	25194944	414	*	0.886103797	1.80E-11	5.36E-10	Distal Intergenic	6	25093742	25166793	73052	2	8418	uc011djv.1	-27738	ENSG00000168405	CMAHP	cytidine monophospho-N-acetylneuraminic acid hydroxylase, pseudogene
chr10	72035911	72036830	920	*	0.886021877	7.20E-19	1.44E-16	Intron (uc021psj.1/64106, intron 1 of 3)	10	72014713	72043450	28738	2	64106	uc021psj.1	6620	ENSG00000148734	NPFFR1	neuropeptide FF receptor 1
chr11	22824400	22824954	555	*	0.885977521	1.61E-07	1.58E-06	Intron (uc009yie.3/2620, intron 7 of 7)	11	22843598	22851382	7785	2	258010	uc001mqp.4	26428	ENSG00000198168	SVIP	small VCP interacting protein
chr7	127434492	127434968	477	*	0.885780414	6.75E-17	8.42E-15	Intron (uc003vmi.3/27044, intron 10 of 23)	7	127358650	127732659	374010	1	27044	uc010lle.3	75842	ENSG00000197157	SND1	staphylococcal nuclease and tudor domain containing 1
chr12	47527611	47528183	573	*	0.885568724	3.20E-11	8.83E-10	Intron (uc001rpn.3/91523, intron 2 of 3)	12	47581595	47581674	80	1	100616486	uc021qxh.1	-53412	ENSG00000263838	MIR4698	microRNA 4698
chr4	54928563	54928949	387	*	0.885536169	4.02E-11	1.08E-09	Promoter (1-2kb)	4	54875958	54930815	54858	2	26511	uc003haj.2	1866	ENSG00000109220	CHIC2	cysteine rich hydrophobic domain 2
chr6	140643556	140644095	540	*	0.885197261	3.17E-09	5.07E-08	Distal Intergenic	6	140526389	140526463	75	1	100500879	uc021zgd.1	117167	ENSG00000263514	MIR3668	microRNA 3668
chr17	44822653	44823038	386	*	0.884832766	1.79E-09	3.09E-08	Intron (uc002iku.3/4905, intron 17 of 20)	17	44839872	44896126	56255	2	7473	uc002ikv.3	73088	ENSG00000108379	WNT3	Wnt family member 3
chr11	43760232	43761183	952	*	0.884021568	3.71E-20	9.89E-18	Intron (uc001mxp.2/51144, intron 1 of 3)	11	43702143	43878169	176027	1	51144	uc001mxq.4	58089	ENSG00000149084	HSD17B12	hydroxysteroid 17-beta dehydrogenase 12
chr10	69786750	69787663	914	*	0.883793055	2.46E-15	1.96E-13	Intron (uc001jnf.4/26091, intron 5 of 24)	10	69681656	69752439	70784	2	26091	uc009xpq.3	-34311	ENSG00000148634	HERC4	HECT and RLD domain containing E3 ubiquitin protein ligase 4
chr9	80744766	80745436	671	*	0.883151382	5.24E-18	8.73E-16	Distal Intergenic	9	80335191	80646219	311029	2	2776	uc004akw.3	-98547	ENSG00000156052	GNAQ	G protein subunit alpha q
chr1	203186844	203187355	512	*	0.883132134	3.08E-16	3.18E-14	Exon (uc001gzm.1/1118, exon 11 of 12)	1	203185207	203198860	13654	2	1118	uc001gzn.2	11505	ENSG00000133063	CHIT1	chitinase 1
chr5	36584399	36585306	908	*	0.882611195	2.45E-11	7.02E-10	Distal Intergenic	5	36606457	36609399	2943	1	6507	uc021xxn.1	-21151	ENSG00000079215	SLC1A3	solute carrier family 1 member 3
chr8	104423312	104423802	491	*	0.882541577	5.46E-13	2.42E-11	Intron (uc003yll.4/81034, intron 1 of 6)	8	104426942	104452499	25558	1	25879	uc003ylm.1	-3140	ENSG00000164934	DCAF13	DDB1 and CUL4 associated factor 13
chr16	30475358	30475896	539	*	0.882413947	6.32E-17	7.92E-15	Distal Intergenic	16	30483983	30495584	11602	1	3683	uc010veu.1	-8087	ENSG00000005844	ITGAL	integrin subunit alpha L
chr12	8608119	8608534	416	*	0.882387291	2.79E-06	1.92E-05	Promoter (<=1kb)	12	8608591	8630926	22336	1	93978	uc001qum.1	-57	ENSG00000205846	CLEC6A	C-type lectin domain containing 6A
chr4	122913650	122914566	917	*	0.882322393	2.30E-09	3.84E-08	Distal Intergenic	4	122800183	122872909	72727	2	7222	uc003ieg.2	-40741	ENSG00000138741	TRPC3	transient receptor potential cation channel subfamily C member 3
chr15	65868303	65868817	515	*	0.881906289	3.07E-13	1.47E-11	3' UTR	15	65871096	65903486	32391	2	81556	uc002apd.4	34669	ENSG00000138614	INTS14	integrator complex subunit 14
chr13	41793044	41793528	485	*	0.881590335	7.75E-08	8.37E-07	Exon (uc001uya.1/uc001uya.1, exon 1 of 1)	13	41765711	41768702	2992	2	84078	uc001uxw.1	-24342	ENSG00000120696	KBTBD7	kelch repeat and BTB domain containing 7
chr5	37614056	37614574	519	*	0.881363105	1.16E-14	7.89E-13	Intron (uc010iva.1/55100, intron 10 of 11)	5	37812779	37834924	22146	2	2668	uc011cpd.2	220350	ENSG00000168621	GDNF	glial cell derived neurotrophic factor
chr2	197951133	197951824	692	*	0.881361016	1.91E-10	4.27E-09	Exon (uc002utz.4/91526, exon 7 of 22)	2	197831741	197987516	155776	2	91526	uc002utz.4	35692	ENSG00000065413	ANKRD44	ankyrin repeat domain 44
chr9	128640297	128640846	550	*	0.881328061	1.55E-14	1.03E-12	Intron (uc004bqb.3/5090, intron 2 of 8)	9	128605992	128729655	123664	1	5090	uc011lzx.2	34305	ENSG00000167081	PBX3	PBX homeobox 3
chr6	151949669	151950501	833	*	0.880531367	1.53E-10	3.50E-09	Distal Intergenic	6	151977830	152129499	151670	1	2099	uc031spz.1	-27329	ENSG00000091831	ESR1	estrogen receptor 1
chr11	128114727	128115454	728	*	0.880518625	1.51E-13	7.79E-12	Distal Intergenic	11	128328656	128392205	63550	2	2113	uc009zcg.2	276751	ENSG00000134954	ETS1	ETS proto-oncogene 1, transcription factor
chr13	79905455	79906101	647	*	0.880502173	1.21E-13	6.44E-12	Intron (uc001vkx.2/64062, intron 15 of 16)	13	79894102	79928894	34793	2	64062	uc010tia.2	22793	ENSG00000139746	RBM26	RNA binding motif protein 26
chr5	142729241	142729657	417	*	0.880300714	1.43E-12	5.66E-11	Intron (uc003lmy.3/2908, intron 2 of 8)	5	142661151	142780417	119267	2	2908	uc031slp.1	50760	ENSG00000113580	NR3C1	nuclear receptor subfamily 3 group C member 1
chr8	29836522	29837263	742	*	0.879887861	5.01E-19	1.03E-16	Distal Intergenic	8	29814788	29814864	77	2	100422876	uc022atl.1	-21658	ENSG00000264788	MIR3148	microRNA 3148
chr15	64932103	64932908	806	*	0.879841781	1.03E-15	9.00E-14	Intron (uc002ann.3/23060, intron 2 of 8)	15	64979773	64995462	15690	2	4947	uc002ano.2	62554	ENSG00000180304	OAZ2	ornithine decarboxylase antizyme 2
chr3	189694714	189695294	581	*	0.879800189	3.18E-12	1.15E-10	Intron (uc011bsk.2/55214, intron 8 of 14)	3	189674517	189838908	164392	2	55214	uc011bsk.2	143614	ENSG00000090530	P3H2	prolyl 3-hydroxylase 2
chr2	223758164	223758526	363	*	0.879368426	3.46E-13	1.62E-11	Intron (uc002vni.3/2181, intron 2 of 16)	2	223725732	223808119	82388	1	2181	uc002vnj.3	32432	ENSG00000123983	ACSL3	acyl-CoA synthetase long chain family member 3
chr1	58948952	58949640	689	*	0.879230438	5.51E-10	1.09E-08	Intron (uc001cyt.1/1600, intron 3 of 20)	1	58939504	59004982	65479	2	115209	uc001cyx.1	55342	ENSG00000162600	OMA1	OMA1 zinc metallopeptidase
chr3	129813608	129814077	470	*	0.879126654	6.37E-14	3.62E-12	Intron (uc010hth.3/644974, intron 5 of 7)	3	129816625	129822720	6096	2	729375	uc003ene.2	8643	NA	FAM86HP	family with sequence similarity 86, member A pseudogene
chr7	148057188	148057739	552	*	0.879019391	7.08E-07	5.78E-06	Intron (uc003weu.2/26047, intron 21 of 23)	7	148036553	148118088	81536	1	26047	uc003wev.2	20635	ENSG00000174469	CNTNAP2	contactin associated protein like 2
chr11	59609560	59610260	701	*	0.878980469	5.80E-14	3.32E-12	Promoter (2-3kb)	11	59596746	59612974	16229	2	2694	uc001noi.3	2714	ENSG00000134812	CBLIF	cobalamin binding intrinsic factor
chr12	107225443	107225924	482	*	0.878787868	1.28E-12	5.13E-11	Intron (uc001tlw.3/55188, intron 4 of 8)	12	107216036	107283094	67059	1	55188	uc009zur.3	9407	ENSG00000111785	RIC8B	RIC8 guanine nucleotide exchange factor B
chr6	14875564	14876147	584	*	0.878787733	6.19E-16	5.79E-14	Distal Intergenic	6	15245734	15497401	251668	1	3720	uc011diu.1	-369587	ENSG00000008083	JARID2	jumonji and AT-rich interaction domain containing 2
chr2	60735503	60735974	472	*	0.878686045	1.04E-21	4.33E-19	5' UTR	2	60684329	60763325	78997	2	53335	uc002sad.1	27351	ENSG00000119866	BCL11A	BAF chromatin remodeling complex subunit BCL11A
chr5	10233597	10234026	430	*	0.878540303	5.72E-16	5.44E-14	Intron (uc003jeo.3/134145, intron 4 of 4)	5	10225620	10250021	24402	2	134145	uc003jeo.3	15995	ENSG00000150756	ATPSCKMT	ATP synthase c subunit lysine N-methyltransferase
chr14	71203555	71204154	600	*	0.878428727	2.75E-12	1.01E-10	Intron (uc001xmk.3/4293, intron 7 of 10)	14	71194854	71250162	55309	2	4293	uc001xmk.3	46008	ENSG00000006432	MAP3K9	mitogen-activated protein kinase kinase kinase 9
chr5	72174300	72174932	633	*	0.878319673	6.34E-13	2.76E-11	Promoter (<=1kb)	5	72174418	72174490	73	1	100616152	uc021yal.1	0	ENSG00000263593	MIR4804	microRNA 4804
chr14	58760831	58761393	563	*	0.878019302	3.88E-17	5.15E-15	Exon (uc001xdn.2/379025, exon 2 of 4)	14	58470808	58764855	294048	2	145407	uc010tro.2	3462	ENSG00000139971	ARMH4	armadillo like helical domain containing 4
chr6	149681178	149681806	629	*	0.877933898	6.54E-21	2.16E-18	Intron (uc011eec.2/23118, intron 1 of 5)	6	149663821	149732747	68927	1	23118	uc003qmk.4	17357	ENSG00000055208	TAB2	TGF-beta activated kinase 1 (MAP3K7) binding protein 2
chr3	156958502	156959072	571	*	0.877914815	8.62E-09	1.21E-07	Distal Intergenic	3	156866848	156878482	11635	2	57018	uc003fbi.1	-80020	ENSG00000163660	CCNL1	cyclin L1
chr4	76687428	76687907	480	*	0.877808722	6.73E-14	3.80E-12	Intron (uc003hiu.3/8615, intron 3 of 22)	4	76678650	76735366	56717	1	8615	uc003hiw.3	8778	ENSG00000138768	USO1	USO1 vesicle transport factor
chr14	60693442	60694191	750	*	0.877776053	1.56E-19	3.56E-17	Distal Intergenic	14	60712470	60765805	53336	1	5494	uc001xew.4	-18279	ENSG00000100614	PPM1A	protein phosphatase, Mg2+/Mn2+ dependent 1A
chr1	224526109	224526849	741	*	0.877725268	1.55E-10	3.55E-09	Distal Intergenic	1	224500242	224517891	17650	2	4931	uc010pvg.2	-8218	ENSG00000143748	NVL	nuclear VCP like
chr12	90297640	90298256	617	*	0.877180112	5.73E-10	1.13E-08	Distal Intergenic	12	90102732	90105729	2998	1	338758	uc001tbi.4	194908	ENSG00000271614	ATP2B1-AS1	ATP2B1 antisense RNA 1
chr11	118123471	118124059	589	*	0.876885093	2.40E-10	5.21E-09	Promoter (<=1kb)	11	118100336	118123011	22676	2	196264	uc010rxz.2	-460	ENSG00000160588	MPZL3	myelin protein zero like 3
chr1	225575789	225576552	764	*	0.876597987	1.90E-13	9.54E-12	Exon (uc001how.2/127602, exon 80 of 84)	1	225589204	225615815	26612	2	3930	uc001hoy.3	39263	ENSG00000143815	LBR	lamin B receptor
chr12	69222474	69222886	413	*	0.876456572	6.21E-13	2.72E-11	5' UTR	12	69202988	69239320	36333	1	4193	uc021raj.2	19486	ENSG00000135679	MDM2	MDM2 proto-oncogene
chr1	184475423	184476060	638	*	0.87611254	2.45E-15	1.96E-13	Intron (uc001gqv.1/81563, intron 2 of 5)	1	184356150	184598155	242006	1	81563	uc001gqv.1	119273	ENSG00000116667	C1orf21	chromosome 1 open reading frame 21
chr13	34085605	34086032	428	*	0.875916712	1.35E-09	2.40E-08	Intron (uc001uux.3/90627, intron 4 of 17)	13	33701510	33924767	223258	2	90627	uc010abh.1	-160838	ENSG00000133121	STARD13	StAR related lipid transfer domain containing 13
chr2	88995613	88995932	320	*	0.875650824	2.52E-09	4.16E-08	Intron (uc002ste.3/22934, intron 1 of 8)	2	88991176	89050452	59277	1	22934	uc002ste.3	4437	ENSG00000153574	RPIA	ribose 5-phosphate isomerase A
chr15	55487355	55488314	960	*	0.875363064	4.96E-15	3.71E-13	Promoter (<=1kb)	15	55473512	55489231	15720	2	51187	uc002acn.3	917	ENSG00000137876	RSL24D1	ribosomal L24 domain containing 1
chr20	57566746	57567198	453	*	0.874734473	3.30E-17	4.45E-15	Exon (uc002yaf.2/51497, exon 10 of 16)	20	57556263	57570188	13926	1	51497	uc002yag.4	10483	ENSG00000101158	NELFCD	negative elongation factor complex member C/D
chr9	95483557	95484276	720	*	0.874706423	3.50E-14	2.10E-12	Intron (uc004aso.1/23299, intron 3 of 7)	9	95473645	95527083	53439	2	23299	uc004aso.1	42807	ENSG00000185963	BICD2	BICD cargo adaptor 2
chr1	68806151	68806920	770	*	0.874611163	1.65E-12	6.46E-11	Distal Intergenic	1	68659539	68698284	38746	2	79971	uc001deh.2	-107867	ENSG00000116729	WLS	Wnt ligand secretion mediator
chr5	100149620	100150191	572	*	0.874549205	1.41E-13	7.37E-12	Intron (uc003knk.3/7903, intron 4 of 4)	5	100142639	100238987	96349	2	7903	uc003knk.3	88796	ENSG00000113532	ST8SIA4	ST8 alpha-N-acetyl-neuraminide alpha-2,8-sialyltransferase 4
chr6	26471581	26472128	548	*	0.874198163	8.93E-14	4.88E-12	Intron (uc021yni.1/11120, intron 7 of 7)	6	26472172	26482737	10566	2	285819	uc003nie.2	10609	NA	LOC285819	uncharacterized LOC285819
chr2	206789813	206790350	538	*	0.874013609	5.32E-12	1.81E-10	Distal Intergenic	2	206858445	206950906	92462	2	54891	uc002vaz.4	160556	ENSG00000114933	INO80D	INO80 complex subunit D
chr3	43659197	43659709	513	*	0.873917851	3.80E-14	2.26E-12	Intron (uc003cmv.3/55129, intron 1 of 12)	3	43407818	43663560	255743	2	55129	uc003cmv.3	3851	ENSG00000160746	ANO10	anoctamin 10
chr14	51745720	51746332	613	*	0.873874344	3.34E-13	1.57E-11	Distal Intergenic	14	51706886	51724372	17487	1	81542	uc010aoa.3	38834	ENSG00000139921	TMX1	thioredoxin related transmembrane protein 1
chr1	185406053	185406517	465	*	0.873851105	5.22E-07	4.43E-06	Distal Intergenic	1	185292979	185304171	11193	2	100288079	uc001grn.4	-101882	ENSG00000261024	GS1-279B7.1	microtubule associated protein 1 light chain 3 beta pseudogene
chr3	81755081	81755423	343	*	0.87374349	1.11E-09	2.03E-08	Intron (uc021xav.1/2632, intron 1 of 15)	3	81584346	81792780	208435	2	2632	uc021xax.1	37357	ENSG00000114480	GBE1	1,4-alpha-glucan branching enzyme 1
chr5	67274055	67274638	584	*	0.873363452	1.04E-12	4.27E-11	Distal Intergenic	5	67511584	67597649	86066	1	5295	uc003jva.3	-236946	ENSG00000145675	PIK3R1	phosphoinositide-3-kinase regulatory subunit 1
chr13	73599456	73599995	540	*	0.873357057	6.51E-08	7.18E-07	Distal Intergenic	13	73629114	73651676	22563	1	688	uc001vjd.3	-29119	ENSG00000102554	KLF5	Kruppel like factor 5
chr22	41026316	41026686	371	*	0.873001689	2.13E-15	1.74E-13	Intron (uc003ayw.1/57591, intron 1 of 14)	22	40806292	41032690	226399	2	57591	uc003ayw.1	6004	ENSG00000196588	MRTFA	myocardin related transcription factor A
chr18	56812227	56812640	414	*	0.872865084	5.93E-08	6.62E-07	Intron (uc021uky.1/uc021uky.1, intron 1 of 1)	18	56807125	56826063	18939	1	90701	uc002lht.3	5102	ENSG00000166562	SEC11C	SEC11 homolog C, signal peptidase complex subunit
chr18	74580112	74580649	538	*	0.872699426	8.27E-16	7.40E-14	Exon (uc002lmi.3/7776, exon 4 of 31)	18	74561155	74593468	32314	1	7776	uc002lmk.1	18957	ENSG00000130856	ZNF236	zinc finger protein 236
chr4	88133661	88134273	613	*	0.872679195	6.77E-15	4.86E-13	Intron (uc011cdb.1/57563, intron 1 of 9)	4	88082214	88141420	59207	2	57563	uc011cdb.1	7147	ENSG00000145332	KLHL8	kelch like family member 8
chr8	38663469	38663946	478	*	0.872676902	4.68E-20	1.19E-17	Promoter (<=1kb)	8	38662970	38685585	22616	1	6867	uc011lcc.2	499	ENSG00000147526	TACC1	transforming acidic coiled-coil containing protein 1
chr3	187700043	187700510	468	*	0.872289648	7.42E-11	1.85E-09	Distal Intergenic	3	187871663	188608460	736798	1	4026	uc011bsg.2	-171153	ENSG00000145012	LPP	LIM domain containing preferred translocation partner in lipoma
chr10	89827870	89828236	367	*	0.872139507	1.38E-15	1.17E-13	Distal Intergenic	10	89623195	89728532	105338	1	5728	uc021pvw.1	204675	ENSG00000171862	PTEN	phosphatase and tensin homolog
chr1	118441850	118442310	461	*	0.872086426	1.15E-09	2.09E-08	Intron (uc001ehf.3/54834, intron 6 of 13)	1	118406107	118472302	66196	2	54834	uc001ehf.3	29992	ENSG00000196505	GDAP2	ganglioside induced differentiation associated protein 2
chr1	207526802	207527280	479	*	0.872076075	6.83E-11	1.72E-09	Intron (uc001hfq.4/1604, intron 9 of 9)	1	207497904	207511004	13101	1	1604	uc031prz.1	28898	ENSG00000196352	CD55	CD55 molecule (Cromer blood group)
chr21	34123171	34123714	544	*	0.871858624	2.36E-11	6.80E-10	Promoter (<=1kb)	21	34106210	34124221	18012	2	94104	uc002yql.3	507	ENSG00000159086	PAXBP1	PAX3 and PAX7 binding protein 1
chr18	74647504	74648454	951	*	0.871707653	7.13E-14	4.01E-12	Exon (uc002lmj.3/7776, exon 26 of 32)	18	74690789	74699912	9124	2	4155	uc010dqz.3	51458	ENSG00000197971	MBP	myelin basic protein
chr4	140764034	140764616	583	*	0.871463716	4.32E-17	5.65E-15	Intron (uc011chd.1/55534, intron 1 of 3)	4	140586922	140661899	74978	1	4258	uc021xsf.1	177112	ENSG00000085871	MGST2	microsomal glutathione S-transferase 2
chr13	41787497	41788356	860	*	0.870965274	5.91E-07	4.93E-06	Intron (uc001uxv.1/uc001uxv.1, intron 3 of 3)	13	41765711	41768702	2992	2	84078	uc001uxw.1	-18795	ENSG00000120696	KBTBD7	kelch repeat and BTB domain containing 7
chr3	186257083	186257648	566	*	0.870836753	7.20E-11	1.80E-09	Exon (uc003fqe.3/1427, exon 2 of 3)	3	186256232	186262167	5936	2	1427	uc003fqe.3	4519	ENSG00000213139	CRYGS	crystallin gamma S
chr2	174762143	174763064	922	*	0.870815019	5.44E-22	2.45E-19	Distal Intergenic	2	174771187	174828947	57761	2	6670	uc002uie.3	65883	ENSG00000172845	SP3	Sp3 transcription factor
chr3	105511066	105511981	916	*	0.870676491	3.87E-20	1.03E-17	Intron (uc003dwc.3/868, intron 3 of 18)	3	105377109	105587887	210779	2	868	uc003dwc.3	75906	ENSG00000114423	CBLB	Cbl proto-oncogene B
chr8	97756329	97756801	473	*	0.870443816	1.35E-07	1.35E-06	Intron (uc003yhw.3/10404, intron 1 of 7)	8	97797092	97978571	181480	1	10404	uc010mbe.2	-40291	ENSG00000104324	CPQ	carboxypeptidase Q
chr6	101196687	101197199	513	*	0.870408297	2.22E-11	6.44E-10	Intron (uc003pqk.3/10973, intron 10 of 41)	6	100956608	101329224	372617	2	10973	uc003pqk.3	132025	ENSG00000112249	ASCC3	activating signal cointegrator 1 complex subunit 3
chr2	201109956	201110485	530	*	0.870205514	5.81E-08	6.50E-07	Distal Intergenic	2	201170604	201346986	176383	1	26010	uc002uvn.4	-60119	ENSG00000196141	SPATS2L	spermatogenesis associated serine rich 2 like
chr2	73646197	73646750	554	*	0.869907168	1.38E-13	7.23E-12	Exon (uc002sje.1/7840, exon 3 of 23)	2	73675090	73800704	125615	1	7840	uc002sjg.3	-28340	ENSG00000116127	ALMS1	ALMS1 centrosome and basal body associated protein
chr20	36709741	36710460	720	*	0.869748009	2.80E-21	1.02E-18	Intron (uc002xho.4/58490, intron 6 of 6)	20	36694471	36720766	26296	1	58490	uc002xhp.4	15270	ENSG00000101413	RPRD1B	regulation of nuclear pre-mRNA domain containing 1B
chr9	96237365	96237928	564	*	0.869475942	4.00E-10	8.22E-09	Intron (uc004atv.3/23196, intron 2 of 8)	9	96233423	96328397	94975	1	23196	uc004aty.3	3942	ENSG00000048828	FAM120A	family with sequence similarity 120A
chr7	16748620	16749143	524	*	0.869291288	1.75E-13	8.88E-12	Distal Intergenic	7	16793351	16824161	30811	1	27075	uc003stq.3	-44208	ENSG00000106537	TSPAN13	tetraspanin 13
chr22	19284303	19284859	557	*	0.868787963	6.12E-13	2.68E-11	Distal Intergenic	22	19168244	19279239	110996	2	8218	uc011agw.1	-5064	ENSG00000070371	CLTCL1	clathrin heavy chain like 1
chr5	150973966	150974300	335	*	0.868577805	5.70E-13	2.51E-11	Distal Intergenic	5	150935821	150948505	12685	2	2196	uc010jhx.1	-25461	ENSG00000086570	FAT2	FAT atypical cadherin 2
chr8	122336032	122336520	489	*	0.868469223	4.43E-09	6.79E-08	Distal Intergenic	8	122651586	122657564	5979	1	594842	uc022baf.1	-315066	NA	HAS2-AS1	HAS2 antisense RNA 1
chr6	26532569	26533091	523	*	0.868449012	1.40E-10	3.23E-09	Distal Intergenic	6	26538572	26547164	8593	1	10473	uc003nig.3	-5481	ENSG00000182952	HMGN4	high mobility group nucleosomal binding domain 4
chr22	40865108	40865576	469	*	0.867854601	4.40E-15	3.32E-13	Intron (uc003ayw.1/57591, intron 3 of 14)	22	40806292	40859438	53147	2	57591	uc003ayv.1	-5670	ENSG00000196588	MRTFA	myocardin related transcription factor A
chr3	11391749	11392351	603	*	0.867672372	2.86E-09	4.63E-08	Intron (uc003bwc.3/10533, intron 12 of 18)	3	11314010	11599139	285130	1	10533	uc011aum.2	77739	ENSG00000197548	ATG7	autophagy related 7
chr14	68824850	68825195	346	*	0.867593063	1.26E-10	2.95E-09	Intron (uc001xkd.3/5890, intron 8 of 10)	14	69254372	69260631	6260	2	677	uc001xkh.2	435436	ENSG00000185650	ZFP36L1	ZFP36 ring finger protein like 1
chr20	3402582	3403031	450	*	0.867511997	7.58E-13	3.25E-11	Distal Intergenic	20	3303299	3388587	85289	2	25943	uc010gay.1	-13995	ENSG00000088854	C20orf194	chromosome 20 open reading frame 194
chr2	48669552	48669934	383	*	0.867031413	1.85E-16	2.03E-14	Promoter (1-2kb)	2	48667908	48742531	74624	1	129285	uc010yok.2	1644	ENSG00000162869	PPP1R21	protein phosphatase 1 regulatory subunit 21
chr6	89632948	89633905	958	*	0.866453549	9.43E-15	6.53E-13	Intron (uc003pmr.2/8732, intron 4 of 15)	6	89319989	89673348	353360	2	8732	uc003pmr.2	39443	ENSG00000111880	RNGTT	RNA guanylyltransferase and 5'-phosphatase
chr6	107212843	107213427	585	*	0.866434735	1.80E-08	2.34E-07	Intron (uc003pro.1/100422737, intron 1 of 6)	6	107165327	107193879	28553	2	100422737	uc003prn.1	-18964	ENSG00000235142	LINC02532	long intergenic non-protein coding RNA 2532
chr1	170508248	170508740	493	*	0.866048529	8.95E-11	2.18E-09	Promoter (<=1kb)	1	170508203	170522974	14772	1	92344	uc001ghc.2	45	ENSG00000120370	GORAB	golgin, RAB6 interacting
chr2	61493887	61494788	902	*	0.865800651	1.41E-17	2.11E-15	Intron (uc002sbe.3/9736, intron 41 of 79)	2	61453925	61507483	53559	2	9736	uc002sbf.3	12695	ENSG00000115464	USP34	ubiquitin specific peptidase 34
chr15	64586227	64586710	484	*	0.865607006	5.53E-12	1.87E-10	Intron (uc002ane.3/53944, intron 1 of 12)	15	64457716	64592922	135207	2	53944	uc002ane.3	6212	ENSG00000169118	CSNK1G1	casein kinase 1 gamma 1
chr1	8263875	8264531	657	*	0.865133428	4.94E-13	2.22E-11	Distal Intergenic	1	8384390	8404227	19838	1	50651	uc001apb.3	-119859	ENSG00000162426	SLC45A1	solute carrier family 45 member 1
chr11	76224599	76225512	914	*	0.86512036	7.06E-13	3.05E-11	Intron (uc001oxl.3/56946, intron 10 of 20)	11	76237506	76255912	18407	1	56946	uc001oxo.1	-11994	ENSG00000158636	EMSY	EMSY transcriptional repressor, BRCA2 interacting
chr4	169431010	169431462	453	*	0.865055089	1.01E-10	2.43E-09	Intron (uc003iru.3/23022, intron 1 of 20)	4	169418217	169849608	431392	1	23022	uc011cjx.2	12793	ENSG00000129116	PALLD	palladin, cytoskeletal associated protein
chr2	69727079	69727486	408	*	0.864918289	1.06E-12	4.36E-11	Intron (uc002sfp.2/22848, intron 16 of 21)	2	69747177	69747303	127	2	100124535	uc010fdl.3	19817	ENSG00000207016	SNORA36C	small nucleolar RNA, H/ACA box 36C
chr6	18397928	18398458	531	*	0.864718412	1.08E-13	5.84E-12	Intron (uc003ncs.3/255488, intron 1 of 7)	6	18387581	18469105	81525	1	255488	uc003ncs.3	10347	ENSG00000137393	RNF144B	ring finger protein 144B
chr20	58799305	58799817	513	*	0.864683623	5.61E-09	8.36E-08	Intron (uc002ybl.3/284757, intron 3 of 4)	20	58713548	59228978	515431	1	284757	uc010gjw.3	85757	ENSG00000228340	MIR646HG	MIR646 host gene
chr6	45003707	45004125	419	*	0.864433541	1.56E-10	3.58E-09	Intron (uc003oxn.2/8464, intron 3 of 11)	6	44797501	45073750	276250	2	8464	uc011dvw.2	69625	ENSG00000196284	SUPT3H	SPT3 homolog, SAGA and STAGA complex component
chr2	158973012	158973586	575	*	0.86435026	1.01E-09	1.87E-08	Intron (uc002tzo.3/151531, intron 5 of 8)	2	158958382	158992666	34285	1	151531	uc002tzp.3	14630	ENSG00000007001	UPP2	uridine phosphorylase 2
chr11	108149288	108149945	658	*	0.864334329	2.42E-11	6.96E-10	Intron (uc001pkb.1/472, intron 22 of 62)	11	108157905	108161367	3463	1	472	uc001pkd.4	-7960	ENSG00000149311	ATM	ATM serine/threonine kinase
chr2	225241905	225242410	506	*	0.863662755	3.83E-23	2.36E-20	Downstream (1-2kb)	2	225243415	225266711	23297	2	79843	uc002vnw.3	24301	ENSG00000124019	FAM124B	family with sequence similarity 124 member B
chr17	48826479	48827060	582	*	0.86356664	3.07E-14	1.87E-12	Intron (uc010wmw.2/51747, intron 8 of 9)	17	48838395	48844876	6482	2	55018	uc031rdf.1	17816	ENSG00000167117	ANKRD40CL	ANKRD40 C-terminal like
chr1	225601687	225602244	558	*	0.863175504	1.73E-14	1.13E-12	Intron (uc001hoy.3/3930, intron 7 of 13)	1	225589204	225615815	26612	2	3930	uc001hoy.3	13571	ENSG00000143815	LBR	lamin B receptor
chr15	64292947	64293565	619	*	0.862901477	1.27E-11	3.91E-10	Intron (uc002amr.3/23604, intron 2 of 11)	15	64199235	64338521	139287	2	23604	uc002amr.3	44956	ENSG00000035664	DAPK2	death associated protein kinase 2
chr13	51050582	51051150	569	*	0.86276296	2.34E-12	8.79E-11	Intron (uc001vee.1/10301, intron 5 of 5)	13	50746154	50747751	1598	1	145165	uc001vej.3	304428	NA	ST13P4	ST13, Hsp70 interacting protein pseudogene 4
chr16	71721800	71722139	340	*	0.86140684	4.17E-12	1.46E-10	Intron (uc002fax.3/23035, intron 3 of 17)	16	71671738	71715808	44071	2	23035	uc002fav.3	-5992	ENSG00000040199	PHLPP2	PH domain and leucine rich repeat protein phosphatase 2
chr19	43867723	43868427	705	*	0.861210873	3.22E-06	2.17E-05	Distal Intergenic	19	43857825	43867480	9656	1	57126	uc010eis.3	9898	ENSG00000204936	CD177	CD177 molecule
chr16	31273064	31273624	561	*	0.861204185	3.98E-16	3.97E-14	Promoter (1-2kb)	16	31271288	31344213	72926	1	3684	uc002ebr.3	1776	ENSG00000169896	ITGAM	integrin subunit alpha M
chr1	46743176	46744067	892	*	0.86113161	2.24E-16	2.39E-14	3' UTR	1	46744072	46769038	24967	2	10489	uc001cpn.3	24971	ENSG00000132128	LRRC41	leucine rich repeat containing 41
chr1	219394070	219394901	832	*	0.861130861	2.89E-16	3.01E-14	Distal Intergenic	1	219347192	219386207	39016	1	127018	uc009xds.3	46878	ENSG00000143353	LYPLAL1	lysophospholipase like 1
chr21	47304774	47305207	434	*	0.860890247	6.95E-10	1.35E-08	Intron (uc010gqb.3/54039, intron 3 of 13)	21	47316122	47362368	46247	1	54039	uc002zht.2	-10915	ENSG00000183570	PCBP3	poly(rC) binding protein 3
chr1	183555951	183556353	403	*	0.860249106	4.21E-09	6.50E-08	Exon (uc001gqj.4/4688, exon 2 of 15)	1	183524697	183559739	35043	2	4688	uc001gqj.4	3386	ENSG00000116701	NCF2	neutrophil cytosolic factor 2
chr12	106673834	106674572	739	*	0.860195893	1.05E-11	3.32E-10	Distal Intergenic	12	106696581	106719672	23092	1	255394	uc001tll.3	-22009	ENSG00000166046	TCP11L2	t-complex 11 like 2
chr6	11589553	11590142	590	*	0.860126103	8.75E-16	7.78E-14	Distal Intergenic	6	11538460	11583757	45298	1	100113407	uc010jpa.4	51093	ENSG00000205269	TMEM170B	transmembrane protein 170B
chr11	11898051	11898791	741	*	0.860112187	1.64E-22	8.37E-20	Intron (uc001mjq.1/55031, intron 2 of 20)	11	11862970	11980872	117903	1	55031	uc001mjs.3	35081	ENSG00000170242	USP47	ubiquitin specific peptidase 47
chr5	43769497	43770075	579	*	0.860027707	2.74E-07	2.53E-06	Distal Intergenic	5	43573287	43603332	30046	2	100652772	uc031sjh.1	-166165	NA	NNT-AS1	NNT antisense RNA 1
chr2	64661112	64661573	462	*	0.860010348	2.23E-12	8.43E-11	Distal Intergenic	2	64681327	64688517	7191	1	29094	uc002scy.4	-19754	ENSG00000119862	LGALSL	galectin like
chr2	86428883	86429632	750	*	0.859864587	4.11E-18	6.95E-16	Promoter (2-3kb)	2	86426556	86440477	13922	1	51318	uc002srg.4	2327	ENSG00000132313	MRPL35	mitochondrial ribosomal protein L35
chr15	57199079	57199701	623	*	0.859737381	2.05E-11	6.01E-10	Intron (uc002adw.1/54816, intron 2 of 23)	15	57210323	57579190	368868	1	6938	uc010ugm.1	-10622	ENSG00000140262	TCF12	transcription factor 12
chr14	31185612	31185975	364	*	0.859522075	1.02E-10	2.45E-09	Intron (uc001wqm.2/23256, intron 20 of 24)	14	31091525	31205033	113509	1	23256	uc010tpi.2	94087	ENSG00000092108	SCFD1	sec1 family domain containing 1
chr11	47934140	47934578	439	*	0.859421685	1.85E-14	1.19E-12	Distal Intergenic	11	47861053	47870057	9005	2	23279	uc001ngn.1	-64083	ENSG00000030066	NUP160	nucleoporin 160
chr1	56922008	56922742	735	*	0.859214569	1.67E-23	1.13E-20	Distal Intergenic	1	56960419	57045257	84839	2	8613	uc001cyj.2	122515	ENSG00000162407	PLPP3	phospholipid phosphatase 3
chr5	61789532	61789986	455	*	0.859084981	1.76E-07	1.71E-06	Exon (uc003jtc.3/51194, exon 16 of 30)	5	61800685	61876507	75823	1	51194	uc003jtd.1	-10699	ENSG00000086200	IPO11	importin 11
chr14	36766516	36766997	482	*	0.859054319	2.25E-10	4.94E-09	Downstream (<1kb)	14	36767764	36789882	22119	2	51562	uc001wtm.2	22885	ENSG00000151332	MBIP	MAP3K12 binding inhibitory protein 1
chr4	125257582	125257941	360	*	0.858457091	1.58E-06	1.18E-05	Distal Intergenic	4	125585204	125633887	48684	2	57182	uc010inw.3	375946	ENSG00000151458	ANKRD50	ankyrin repeat domain 50
chr9	115003824	115004135	312	*	0.858434006	2.34E-16	2.48E-14	Intron (uc022bma.1/100422990, intron 2 of 2)	9	114803061	114937556	134496	2	64420	uc010muj.3	-66268	ENSG00000106868	SUSD1	sushi domain containing 1
chr1	77604538	77605136	599	*	0.858376492	2.93E-09	4.73E-08	Intron (uc001dhk.3/10026, intron 9 of 10)	1	77554667	77685132	130466	2	10026	uc001dhk.3	79996	ENSG00000142892	PIGK	phosphatidylinositol glycan anchor biosynthesis class K
chr6	119290204	119290777	574	*	0.858297554	6.73E-10	1.31E-08	Intron (uc003pyi.3/79632, intron 3 of 7)	6	119280996	119297209	16214	2	79632	uc003pyi.3	6432	ENSG00000111879	FAM184A	family with sequence similarity 184 member A
chr2	136720284	136721184	901	*	0.857814945	5.64E-32	2.12E-28	Intron (uc002tux.1/1615, intron 3 of 15)	2	136664254	136743222	78969	2	1615	uc002tux.1	22038	ENSG00000115866	DARS1	aspartyl-tRNA synthetase 1
chr20	2233707	2234334	628	*	0.857796421	6.56E-12	2.19E-10	Distal Intergenic	20	2276613	2321725	45113	1	7053	uc002wfx.4	-42279	ENSG00000125780	TGM3	transglutaminase 3
chr6	134944398	134944914	517	*	0.857783279	4.32E-11	1.15E-09	Distal Intergenic	6	134785879	134825158	39280	1	154092	uc003qeu.2	158519	ENSG00000236700	LINC01010	long intergenic non-protein coding RNA 1010
chr11	18631270	18631807	538	*	0.857670424	1.26E-12	5.05E-11	3' UTR	11	18624534	18625440	907	1	100506540	uc001mox.3	6736	ENSG00000247595	SPTY2D1OS	SPTY2D1 opposite strand
chr10	43147187	43147690	504	*	0.857611725	7.44E-16	6.77E-14	Distal Intergenic	10	43084555	43133992	49438	2	7582	uc001jag.1	-13195	ENSG00000196693	ZNF33B	zinc finger protein 33B
chr8	102932963	102933429	467	*	0.857494608	3.92E-07	3.45E-06	Intron (uc003ykf.3/83988, intron 3 of 7)	8	102698770	102803439	104670	2	83988	uc003yke.3	-129524	ENSG00000104490	NCALD	neurocalcin delta
chr3	81781641	81782445	805	*	0.857100771	9.56E-22	4.00E-19	Intron (uc021xav.1/2632, intron 1 of 15)	3	81584346	81792780	208435	2	2632	uc021xax.1	10335	ENSG00000114480	GBE1	1,4-alpha-glucan branching enzyme 1
chr1	41612088	41612668	581	*	0.857053565	1.48E-07	1.47E-06	Intron (uc010ojr.2/22955, intron 1 of 8)	1	41492871	41625605	132735	2	22955	uc010ojr.2	12937	ENSG00000010803	SCMH1	Scm polycomb group protein homolog 1
chr2	37748998	37749626	629	*	0.856948495	1.00E-12	4.13E-11	Distal Intergenic	2	37869025	37899342	30318	2	10602	uc002rqi.2	149716	ENSG00000163171	CDC42EP3	CDC42 effector protein 3
chr3	38229679	38230275	597	*	0.856742224	2.57E-07	2.39E-06	Intron (uc010hha.1/9943, intron 2 of 10)	3	38207026	38296979	89954	1	9943	uc010hhb.3	22653	ENSG00000172939	OXSR1	oxidative stress responsive kinase 1
chr2	234094632	234095126	495	*	0.85670881	1.95E-10	4.36E-09	Intron (uc010zmo.2/3635, intron 20 of 25)	2	234160217	234204320	44104	1	55054	uc002vtx.2	-65091	ENSG00000085978	ATG16L1	autophagy related 16 like 1
chr18	10072456	10072856	401	*	0.856679437	1.74E-07	1.70E-06	Distal Intergenic	18	9913955	9960018	46064	1	9218	uc002kok.3	158501	ENSG00000101558	VAPA	VAMP associated protein A
chr2	101667583	101668261	679	*	0.856653026	2.01E-10	4.46E-09	Intron (uc002tau.4/11138, intron 2 of 17)	2	101623690	101676001	52312	2	11138	uc002tau.4	7740	ENSG00000204634	TBC1D8	TBC1 domain family member 8
chr17	21055037	21055430	394	*	0.856535305	6.31E-08	6.98E-07	Intron (uc002gyo.3/25979, intron 1 of 6)	17	21069467	21075756	6290	1	25979	uc010crc.1	-14037	ENSG00000109016	DHRS7B	dehydrogenase/reductase 7B
chr10	103172789	103173349	561	*	0.856072903	3.09E-09	4.95E-08	Intron (uc001ksz.2/8945, intron 1 of 1)	10	103113790	103317078	203289	1	8945	uc001ktc.4	58999	ENSG00000166167	BTRC	beta-transducin repeat containing E3 ubiquitin protein ligase
chr2	64241405	64241865	461	*	0.856026053	7.30E-16	6.65E-14	Intron (uc002scp.3/51542, intron 1 of 22)	2	64119667	64246214	126548	2	51542	uc002scp.3	4349	ENSG00000143952	VPS54	VPS54 subunit of GARP complex
chr8	68928155	68928650	496	*	0.855976819	7.73E-07	6.24E-06	Intron (uc003xxu.1/80243, intron 1 of 23)	8	68864603	69143897	279295	1	80243	uc003xxv.1	63552	ENSG00000046889	PREX2	phosphatidylinositol-3,4,5-trisphosphate dependent Rac exchange factor 2
chr14	97023265	97023884	620	*	0.855942825	4.07E-10	8.35E-09	Intron (uc001yfq.3/10914, intron 19 of 21)	14	96968713	97033453	64741	1	10914	uc010twv.2	54552	ENSG00000090060	PAPOLA	poly(A) polymerase alpha
chr12	28452375	28452749	375	*	0.855594438	1.44E-08	1.92E-07	Intron (uc001rio.3/55297, intron 4 of 14)	12	28459675	28703099	243425	1	55297	uc009zjl.3	-6926	ENSG00000123106	CCDC91	coiled-coil domain containing 91
chr5	52220904	52221367	464	*	0.855464975	3.21E-11	8.86E-10	Exon (uc003jou.3/3672, exon 19 of 29)	5	52197609	52249485	51877	1	3672	uc003jow.3	23295	ENSG00000213949	ITGA1	integrin subunit alpha 1
chr5	94334388	94334839	452	*	0.855410835	4.81E-17	6.22E-15	Intron (uc003kkv.2/79772, intron 2 of 22)	5	94042289	94265406	223118	2	79772	uc003kku.2	-68982	ENSG00000175471	MCTP1	multiple C2 and transmembrane domain containing 1
chr4	174144958	174145480	523	*	0.855315979	4.17E-10	8.55E-09	Intron (uc003isz.4/51809, intron 1 of 11)	4	174089904	174245118	155215	1	51809	uc003isz.4	55054	ENSG00000109586	GALNT7	polypeptide N-acetylgalactosaminyltransferase 7
chr3	122518297	122518887	591	*	0.85512633	5.89E-12	1.98E-10	Intron (uc003efw.4/84925, intron 1 of 8)	3	122513901	122599986	86086	1	84925	uc010hrm.3	4396	ENSG00000138463	SLC49A4	solute carrier family 49 member 4
chr2	191543435	191544052	618	*	0.855108383	1.06E-20	3.34E-18	Intron (uc002usb.3/4664, intron 6 of 9)	2	191523884	191557492	33609	1	4664	uc010zgh.2	19551	ENSG00000138386	NAB1	NGFI-A binding protein 1
chr1	55620988	55621549	562	*	0.854917741	1.21E-17	1.83E-15	Intron (uc001cyg.4/23358, intron 11 of 64)	1	55532032	55680763	148732	2	23358	uc001cyg.4	59214	ENSG00000162402	USP24	ubiquitin specific peptidase 24
chr22	27070041	27070569	529	*	0.854787428	2.30E-19	5.12E-17	Exon (uc003ada.2/440823, exon 5 of 5)	22	27053446	27072440	18995	1	440823	uc003add.2	16595	ENSG00000225783	MIAT	myocardial infarction associated transcript
chr2	102635228	102635932	705	*	0.854715317	9.55E-15	6.60E-13	Intron (uc002tbo.2/7850, intron 4 of 6)	2	102624977	102644884	19908	1	7850	uc031rop.1	10251	ENSG00000115590	IL1R2	interleukin 1 receptor type 2
chr3	189112236	189112938	703	*	0.85432524	2.95E-08	3.59E-07	Distal Intergenic	3	188956475	188958383	1909	2	100874027	uc031scu.1	-153853	ENSG00000230115	TPRG1-AS2	TPRG1 antisense RNA 2
chr20	13562053	13562737	685	*	0.854160457	4.96E-13	2.22E-11	Intron (uc010zri.1/55617, intron 4 of 9)	20	13246709	13619583	372875	2	55617	uc010zri.1	56846	ENSG00000089123	TASP1	taspase 1
chr3	132159428	132159854	427	*	0.853974585	2.05E-14	1.31E-12	Intron (uc010htq.2/23317, intron 2 of 19)	3	132175079	132177193	2115	1	23317	uc003eos.1	-15225	ENSG00000138246	DNAJC13	DnaJ heat shock protein family (Hsp40) member C13
chr5	66740085	66740647	563	*	0.853972099	1.23E-10	2.89E-09	Distal Intergenic	5	66478104	66492617	14514	2	4064	uc003juy.2	-247468	ENSG00000134061	CD180	CD180 molecule
chr9	3243866	3244662	797	*	0.853877311	1.95E-11	5.75E-10	Intron (uc003zhr.3/5991, intron 16 of 17)	9	3270929	3489428	218500	2	5991	uc003zht.1	244766	ENSG00000080298	RFX3	regulatory factor X3
chr5	172704070	172704645	576	*	0.853861673	1.20E-10	2.82E-09	Distal Intergenic	5	172659107	172662315	3209	2	1482	uc011dfe.2	-41755	ENSG00000183072	NKX2-5	NK2 homeobox 5
chr5	40384087	40384850	764	*	0.85384365	5.74E-08	6.44E-07	Distal Intergenic	5	40680032	40693837	13806	1	5734	uc003jlz.3	-295182	ENSG00000171522	PTGER4	prostaglandin E receptor 4
chr3	126150896	126151488	593	*	0.853811293	4.02E-17	5.31E-15	Intron (uc003eiu.1/348807, intron 13 of 16)	3	126114785	126155398	40614	1	348807	uc010hsg.1	36111	ENSG00000163885	CFAP100	cilia and flagella associated protein 100
chr11	18592486	18593248	763	*	0.853800469	2.69E-07	2.49E-06	Intron (uc031pzg.1/55293, intron 3 of 10)	11	18552950	18601065	48116	2	55293	uc031pzg.1	7817	ENSG00000151116	UEVLD	UEV and lactate/malate dehyrogenase domains
chr3	48332298	48332963	666	*	0.853538995	1.75E-19	3.95E-17	Downstream (2-3kb)	3	48335589	48342848	7260	2	10201	uc003cso.3	9885	ENSG00000172113	NME6	NME/NM23 nucleoside diphosphate kinase 6
chr1	97877616	97878179	564	*	0.853529336	7.82E-09	1.12E-07	Intron (uc001drv.3/1806, intron 14 of 22)	1	97561479	97788511	227033	1	100873932	uc031pne.1	316137	ENSG00000232878	DPYD-AS1	DPYD antisense RNA 1
chr12	10017352	10017838	487	*	0.853128519	9.14E-15	6.35E-13	Intron (uc001qwn.3/9976, intron 1 of 4)	12	10004968	10022458	17491	2	9976	uc001qwn.3	4620	ENSG00000110852	CLEC2B	C-type lectin domain family 2 member B
chr11	105870520	105870926	407	*	0.852944381	2.70E-10	5.80E-09	Distal Intergenic	11	105878629	105892944	14316	2	84437	uc001piy.3	22018	ENSG00000170903	MSANTD4	Myb/SANT DNA binding domain containing 4 with coiled-coils
chr10	103225762	103226116	355	*	0.852788663	7.93E-08	8.53E-07	Intron (uc001ksz.2/8945, intron 1 of 1)	10	103113790	103317078	203289	1	8945	uc001ktc.4	111972	ENSG00000166167	BTRC	beta-transducin repeat containing E3 ubiquitin protein ligase
chr15	52458581	52458955	375	*	0.85268394	4.46E-11	1.19E-09	Intron (uc002abr.1/10681, intron 1 of 10)	15	52413123	52472162	59040	2	10681	uc002abr.1	13207	ENSG00000069966	GNB5	G protein subunit beta 5
chr2	162100281	162100739	459	*	0.852563062	7.81E-15	5.52E-13	Distal Intergenic	2	162164786	162268228	103443	1	10213	uc002ubu.3	-64047	ENSG00000115233	PSMD14	proteasome 26S subunit, non-ATPase 14
chr9	17397296	17397991	696	*	0.852557845	3.60E-21	1.28E-18	Intron (uc003zmz.2/54875, intron 15 of 24)	9	17236407	17503917	267511	1	54875	uc010mio.3	160889	ENSG00000044459	CNTLN	centlein
chr4	76428836	76429432	597	*	0.852368765	1.45E-10	3.35E-09	Intron (uc003hij.3/25898, intron 3 of 8)	4	76404247	76419641	15395	2	25898	uc010iio.3	-9195	ENSG00000163743	RCHY1	ring finger and CHY zinc finger domain containing 1
chr7	141290258	141290838	581	*	0.852233493	4.81E-11	1.26E-09	Intron (uc003vwh.2/55750, intron 2 of 3)	7	141251078	141354209	103132	1	55750	uc003vwi.2	39180	ENSG00000006530	AGK	acylglycerol kinase
chr5	74767196	74767703	508	*	0.852204498	6.26E-06	3.88E-05	Intron (uc003kds.3/10087, intron 2 of 16)	5	74666928	74807454	140527	2	10087	uc003kds.3	39751	ENSG00000113163	CERT1	ceramide transporter 1
chr3	48591902	48592245	344	*	0.852095607	2.51E-07	2.34E-06	Promoter (1-2kb)	3	48555117	48594227	39111	2	5210	uc003ctv.3	1982	ENSG00000114268	PFKFB4	6-phosphofructo-2-kinase/fructose-2,6-biphosphatase 4
chr2	161379916	161380520	605	*	0.852067705	1.35E-10	3.14E-09	Distal Intergenic	2	161137825	161350318	212494	2	5937	uc010fox.2	-29598	ENSG00000153250	RBMS1	RNA binding motif single stranded interacting protein 1
chr5	37437720	37438226	507	*	0.85180338	3.14E-10	6.64E-09	Exon (uc010iva.1/55100, exon 6 of 12)	5	37379412	37752774	373363	1	55100	uc003jkv.3	58308	ENSG00000082068	WDR70	WD repeat domain 70
chr1	110427007	110427569	563	*	0.851571356	2.75E-18	4.80E-16	Distal Intergenic	1	110453233	110467824	14592	1	1435	uc001dyt.2	-25664	ENSG00000184371	CSF1	colony stimulating factor 1
chr10	75118990	75119916	927	*	0.850857948	1.20E-17	1.82E-15	Promoter (<=1kb)	10	75013516	75118617	105102	2	118491	uc009xrc.3	-373	ENSG00000156042	CFAP70	cilia and flagella associated protein 70
chr2	169834126	169834514	389	*	0.850702847	7.05E-15	5.04E-13	Intron (uc002ueo.1/8647, intron 11 of 27)	2	169779449	169828571	49123	2	8647	uc010zdb.1	-5555	ENSG00000073734	ABCB11	ATP binding cassette subfamily B member 11
chr8	133860820	133861229	410	*	0.85021999	2.92E-15	2.28E-13	3' UTR	8	133879205	134147143	267939	1	7038	uc003ytw.3	-17976	ENSG00000042832	TG	thyroglobulin
chr1	192137542	192138163	622	*	0.850215546	2.72E-18	4.77E-16	Intron (uc001gsg.3/64407, intron 3 of 4)	1	192127592	192154945	27354	1	64407	uc001gsg.3	9950	ENSG00000150681	RGS18	regulator of G protein signaling 18
chr6	43924311	43924840	530	*	0.849908758	8.31E-15	5.83E-13	Distal Intergenic	6	43968337	43973694	5358	1	221416	uc003own.3	-43497	ENSG00000181577	C6orf223	chromosome 6 open reading frame 223
chr6	106234546	106234963	418	*	0.849856312	1.79E-10	4.03E-09	Distal Intergenic	6	106534195	106557814	23620	1	639	uc003prd.2	-299232	ENSG00000057657	PRDM1	PR/SET domain 1
chr10	5313659	5314598	940	*	0.849716838	4.93E-15	3.69E-13	Distal Intergenic	10	5238798	5260910	22113	1	1109	uc001ihw.2	74861	ENSG00000198610	AKR1C4	aldo-keto reductase family 1 member C4
chr5	90399622	90400018	397	*	0.849336522	1.02E-09	1.89E-08	Intron (uc003kjt.4/84059, intron 87 of 89)	5	90195079	90460033	264955	1	84059	uc003kjx.3	204543	ENSG00000164199	ADGRV1	adhesion G protein-coupled receptor V1
chr6	6125811	6126332	522	*	0.848823303	5.09E-11	1.33E-09	Distal Intergenic	6	5998233	6007633	9401	2	51299	uc003mwu.3	-118178	ENSG00000124785	NRN1	neuritin 1
chr3	188576569	188577287	719	*	0.848545848	5.47E-10	1.08E-08	Intron (uc011bsg.2/4026, intron 7 of 9)	3	188665003	189041271	376269	1	285386	uc003frv.2	-87716	ENSG00000188001	TPRG1	tumor protein p63 regulated 1
chr4	95564194	95564801	608	*	0.848475534	8.02E-11	1.98E-09	Intron (uc003hth.4/10611, intron 9 of 12)	4	95505552	95589378	83827	1	10611	uc003htl.4	58642	ENSG00000163110	PDLIM5	PDZ and LIM domain 5
chr3	16637759	16638405	647	*	0.848467926	4.94E-13	2.22E-11	Exon (uc003cba.3/1618, exon 6 of 11)	3	16628301	16646297	17997	2	1618	uc003cba.3	7892	ENSG00000092345	DAZL	deleted in azoospermia like
chr12	29380232	29380808	577	*	0.848404377	2.01E-12	7.69E-11	Intron (uc001ris.5/55711, intron 1 of 11)	12	29376556	29488549	111994	1	55711	uc009zjm.4	3676	ENSG00000064763	FAR2	fatty acyl-CoA reductase 2
chr2	136989052	136989935	884	*	0.848279601	1.92E-18	3.47E-16	Distal Intergenic	2	136871919	136875725	3807	2	7852	uc002tuz.3	-113327	ENSG00000121966	CXCR4	C-X-C motif chemokine receptor 4
chr1	28497592	28498233	642	*	0.848271658	1.16E-19	2.73E-17	Intron (uc001bpl.3/5724, intron 1 of 1)	1	28473677	28503455	29779	2	5724	uc001bpl.3	5222	ENSG00000169403	PTAFR	platelet activating factor receptor
chr8	18999768	19000216	449	*	0.848249326	1.84E-11	5.45E-10	Distal Intergenic	8	19041186	19103032	61847	2	100128993	uc022asm.1	102816	NA	LOC100128993	uncharacterized LOC100128993
chr9	37149754	37150258	505	*	0.84822014	2.04E-10	4.52E-09	Intron (uc003zzq.3/84186, intron 2 of 8)	9	37120633	37358145	237513	1	84186	uc031tds.1	29121	ENSG00000147905	ZCCHC7	zinc finger CCHC-type containing 7
chr21	45805165	45805649	485	*	0.848147793	1.53E-06	1.14E-05	Intron (uc002zet.1/7226, intron 10 of 32)	21	45811155	45862964	51810	1	7226	uc002zey.1	-5506	ENSG00000142185	TRPM2	transient receptor potential cation channel subfamily M member 2
chr20	18551885	18552517	633	*	0.847964081	2.66E-11	7.56E-10	Distal Intergenic	20	18548073	18550203	2131	1	388789	uc002wre.4	3812	ENSG00000232388	SMIM26	small integral membrane protein 26
chr1	221187708	221188080	373	*	0.847904819	2.17E-08	2.74E-07	Distal Intergenic	1	221052743	221058400	5658	1	3142	uc001hmv.4	134965	ENSG00000136630	HLX	H2.0 like homeobox
chr2	103257321	103257878	558	*	0.847763487	8.83E-06	5.24E-05	Intron (uc002tca.3/6549, intron 1 of 11)	2	103236166	103327809	91644	1	6549	uc002tca.3	21155	ENSG00000115616	SLC9A2	solute carrier family 9 member A2
chr19	24236926	24237471	546	*	0.847719418	1.86E-12	7.19E-11	Intron (uc002nrr.1/uc002nrr.1, intron 4 of 6)	19	24216247	24312654	96408	1	9534	uc010xrk.2	20679	ENSG00000213096	ZNF254	zinc finger protein 254
chr8	26307678	26308316	639	*	0.84743446	1.14E-12	4.67E-11	Distal Intergenic	8	26247906	26270644	22739	1	665	uc003xey.2	59772	ENSG00000104765	BNIP3L	BCL2 interacting protein 3 like
chr18	1591831	1592303	473	*	0.847072456	1.28E-06	9.78E-06	Distal Intergenic	18	1268312	1407181	138870	2	56651	uc002kld.1	-184650	NA	LINC00470	long intergenic non-protein coding RNA 470
chr8	91017394	91018051	658	*	0.846939349	3.08E-18	5.33E-16	5' UTR	8	91013580	91064227	50648	1	1666	uc011lgd.1	3814	ENSG00000104325	DECR1	2,4-dienoyl-CoA reductase 1
chr9	102638323	102638829	507	*	0.846913813	2.75E-09	4.48E-08	Distal Intergenic	9	102648600	102668883	20284	2	441461	uc004baj.4	30054	NA	STX17-AS1	STX17 antisense RNA 1
chr6	125340102	125340595	494	*	0.846852964	1.61E-11	4.85E-10	Intron (uc003pzr.3/154214, intron 1 of 5)	6	125304514	125404661	100148	1	154214	uc003pzt.3	35588	ENSG00000146373	RNF217	ring finger protein 217
chr2	30726647	30727060	414	*	0.846771758	2.78E-10	5.94E-09	Intron (uc002rnj.3/253558, intron 2 of 6)	2	30670137	30867091	196955	1	253558	uc010ymq.2	56510	ENSG00000172954	LCLAT1	lysocardiolipin acyltransferase 1
chr5	96087199	96087958	760	*	0.846296591	1.30E-09	2.33E-08	Intron (uc003klt.3/831, intron 19 of 30)	5	96093287	96115299	22013	1	831	uc003kmk.3	-5329	ENSG00000153113	CAST	calpastatin
chr8	19687089	19687522	434	*	0.846148328	8.76E-08	9.30E-07	Intron (uc003wzj.3/55174, intron 9 of 16)	8	19674918	19709586	34669	1	55174	uc022asn.1	12171	ENSG00000104613	INTS10	integrator complex subunit 10
chr5	72133300	72133794	495	*	0.846144345	6.10E-11	1.56E-09	Intron (uc011csi.1/3842, intron 1 of 8)	5	72143930	72210215	66286	1	3842	uc003kci.4	-10136	ENSG00000083312	TNPO1	transportin 1
chr18	60398332	60398781	450	*	0.84606807	1.08E-17	1.65E-15	Intron (uc021ule.1/23239, intron 1 of 16)	18	60382672	60647676	265005	1	23239	uc021ule.1	15660	ENSG00000081913	PHLPP1	PH domain and leucine rich repeat protein phosphatase 1
chr18	56349513	56349916	404	*	0.845948899	3.01E-14	1.84E-12	Intron (uc002lhm.1/10892, intron 2 of 16)	18	56338618	56417370	78753	1	10892	uc002lhn.1	10895	ENSG00000172175	MALT1	MALT1 paracaspase
chr5	115596657	115597219	563	*	0.845878227	1.82E-10	4.09E-09	Intron (uc003krt.1/51397, intron 5 of 6)	5	115420727	115628978	208252	1	51397	uc003krt.1	175930	ENSG00000145781	COMMD10	COMM domain containing 10
chr12	89637294	89638111	818	*	0.845535516	3.61E-16	3.67E-14	Distal Intergenic	12	89741837	89746296	4460	2	1848	uc001tay.3	108185	ENSG00000139318	DUSP6	dual specificity phosphatase 6
chr10	94559511	94560440	930	*	0.845214092	6.91E-15	4.95E-13	Distal Intergenic	10	94590935	94819251	228317	1	54536	uc010qnr.2	-30495	ENSG00000138190	EXOC6	exocyst complex component 6
chr7	47996736	47997316	581	*	0.845188538	9.79E-11	2.37E-09	Distal Intergenic	7	47814250	47988071	173822	2	168507	uc003tny.2	-8665	ENSG00000158683	PKD1L1	polycystin 1 like 1, transient receptor potential channel interacting
chr7	11169561	11170118	558	*	0.845076493	1.29E-17	1.94E-15	Intron (uc011jxj.2/9678, intron 16 of 16)	7	11148514	11209250	60737	1	9678	uc003ssa.3	21047	ENSG00000106443	PHF14	PHD finger protein 14
chr10	254372	254931	560	*	0.844897196	1.23E-12	4.96E-11	Promoter (<=1kb)	10	255829	300577	44749	1	10771	uc009xhh.3	-898	ENSG00000015171	ZMYND11	zinc finger MYND-type containing 11
chr3	156304531	156305121	591	*	0.844737019	1.71E-10	3.86E-09	Distal Intergenic	3	156257929	156272973	15045	2	6747	uc011bop.2	-31558	ENSG00000114850	SSR3	signal sequence receptor subunit 3
chr17	13977393	13977839	447	*	0.844336492	4.33E-07	3.76E-06	5' UTR	17	13932609	13972775	40167	2	100874058	uc002goe.1	-4618	ENSG00000236088	COX10-AS1	COX10 antisense RNA 1
chr13	37775193	37775730	538	*	0.84431689	1.62E-05	8.85E-05	Distal Intergenic	13	37677397	37679801	2405	2	122011	uc001uwm.1	-95392	ENSG00000180138	CSNK1A1L	casein kinase 1 alpha 1 like
chr5	129506429	129506965	537	*	0.844297777	2.15E-08	2.72E-07	Intron (uc003kvd.3/337876, intron 2 of 2)	5	129240523	129522327	281805	1	337876	uc003kvd.3	265906	ENSG00000198108	CHSY3	chondroitin sulfate synthase 3
chr8	42319684	42320333	650	*	0.844246555	3.91E-19	8.27E-17	Promoter (2-3kb)	8	42273980	42317561	43582	2	6575	uc011lcu.3	-2123	ENSG00000168575	SLC20A2	solute carrier family 20 member 2
chr2	203619439	203620103	665	*	0.844056019	5.64E-15	4.13E-13	Intron (uc010zhx.2/150864, intron 4 of 7)	2	203684329	203693957	9629	2	130026	uc002uzj.3	73854	ENSG00000163596	ICA1L	islet cell autoantigen 1 like
chr1	233315562	233316122	561	*	0.844003044	5.28E-08	5.98E-07	Intron (uc001hvm.2/80003, intron 2 of 19)	1	233119882	233336010	216129	2	80003	uc001hvm.2	19888	ENSG00000135749	PCNX2	pecanex 2
chr2	232907915	232908360	446	*	0.843776084	3.43E-13	1.61E-11	Intron (uc002vsm.4/129563, intron 5 of 20)	2	232888987	233201687	312701	1	129563	uc002vso.3	18928	ENSG00000144535	DIS3L2	DIS3 like 3'-5' exoribonuclease 2
chr3	121992505	121993046	542	*	0.843516202	3.89E-21	1.37E-18	Intron (uc003eev.4/846, intron 4 of 6)	3	122044011	122060815	16805	1	1475	uc003eex.3	-50965	ENSG00000121552	CSTA	cystatin A
chr1	207307519	207308060	542	*	0.84344652	2.06E-10	4.57E-09	Exon (uc001hfo.3/722, exon 9 of 12)	1	207277607	207318317	40711	1	722	uc001hfo.3	29912	ENSG00000123838	C4BPA	complement component 4 binding protein alpha
chr10	31776512	31776968	457	*	0.843298476	2.32E-10	5.06E-09	Intron (uc001ivr.4/6935, intron 6 of 12)	10	31610064	31818742	208679	1	6935	uc009xlp.3	166448	ENSG00000148516	ZEB1	zinc finger E-box binding homeobox 1
chr1	54356166	54356819	654	*	0.84291898	1.50E-14	9.91E-13	Promoter (<=1kb)	1	54317392	54355487	38096	2	54432	uc001cvy.3	-679	ENSG00000058799	YIPF1	Yip1 domain family member 1
chr2	172011953	172012568	616	*	0.842880195	2.73E-18	4.77E-16	Intron (uc002ugn.2/9874, intron 1 of 20)	2	171847333	172017410	170078	2	9874	uc002ugn.2	4842	ENSG00000198586	TLK1	tousled like kinase 1
chr4	123202002	123202469	468	*	0.842617571	8.03E-09	1.14E-07	Intron (uc003ieh.3/84162, intron 49 of 83)	4	123175960	123246921	70962	1	84162	uc003iel.1	26042	ENSG00000138688	KIAA1109	KIAA1109
chr20	44621982	44622443	462	*	0.842608055	4.76E-09	7.23E-08	Distal Intergenic	20	44637547	44645200	7654	1	4318	uc002xqz.3	-15104	ENSG00000100985	MMP9	matrix metallopeptidase 9
chr15	85566034	85566688	655	*	0.842257271	9.80E-13	4.05E-11	Intron (uc021stv.1/5151, intron 1 of 21)	15	85605728	85682376	76649	1	5151	uc002blk.3	-39040	ENSG00000073417	PDE8A	phosphodiesterase 8A
chr13	34449620	34450509	890	*	0.842143414	2.19E-13	1.08E-11	Intron (uc001uva.3/5983, intron 8 of 8)	13	34392206	34540695	148490	1	5983	uc001uva.3	57414	ENSG00000133119	RFC3	replication factor C subunit 3
chr1	10445138	10445638	501	*	0.841772042	7.20E-15	5.13E-13	Distal Intergenic	1	10459085	10480201	21117	1	5226	uc001arc.3	-13447	ENSG00000142657	PGD	phosphogluconate dehydrogenase
chr11	112206329	112206807	479	*	0.841524125	3.71E-07	3.29E-06	Distal Intergenic	11	112118876	112131583	12708	2	349633	uc009yyp.2	-74746	ENSG00000188771	PLET1	placenta expressed transcript 1
chr15	70091022	70091458	437	*	0.841473778	2.24E-09	3.75E-08	Distal Intergenic	15	70127573	70135306	7734	1	414926	uc002asj.3	-36115	ENSG00000245750	LINC00593	long intergenic non-protein coding RNA 593
chr2	16942979	16943472	494	*	0.841422909	4.06E-08	4.75E-07	Distal Intergenic	2	16730730	16847134	116405	2	81553	uc002rck.2	-95845	ENSG00000197872	FAM49A	family with sequence similarity 49 member A
chr1	244634414	244635015	602	*	0.84133387	7.31E-09	1.05E-07	Intron (uc001iak.1/257044, intron 3 of 15)	1	244624673	244803662	178990	1	257044	uc010pyn.2	9741	ENSG00000179397	CATSPERE	catsper channel auxiliary subunit epsilon
chr9	123180017	123180506	490	*	0.841123831	1.06E-11	3.35E-10	Intron (uc010mvi.3/55755, intron 5 of 15)	9	123151147	123210404	59258	2	55755	uc010mvi.3	29898	ENSG00000136861	CDK5RAP2	CDK5 regulatory subunit associated protein 2
chr12	24436825	24437179	355	*	0.841093251	6.66E-09	9.72E-08	Intron (uc001rfx.4/6660, intron 3 of 17)	12	24365355	24365429	75	1	100126320	uc021qwc.1	71470	ENSG00000216192	MIR920	microRNA 920
chr10	124916753	124917190	438	*	0.840996618	2.36E-12	8.87E-11	Promoter (2-3kb)	10	124913760	124924886	11127	1	9184	uc010qud.1	2993	ENSG00000154473	BUB3	BUB3 mitotic checkpoint protein
chr10	30726070	30726820	751	*	0.840921079	1.09E-20	3.42E-18	Promoter (<=1kb)	10	30727751	30750762	23012	1	1326	uc001ivj.2	-931	ENSG00000107968	MAP3K8	mitogen-activated protein kinase kinase kinase 8
chr12	116570432	116571019	588	*	0.840828808	2.31E-24	1.99E-21	Intron (uc001tvw.3/23389, intron 2 of 30)	12	116586365	116586459	95	2	693205	uc021reh.1	15440	ENSG00000207967	MIR620	microRNA 620
chr3	57221035	57221715	681	*	0.840656432	1.88E-09	3.22E-08	Distal Intergenic	3	57231944	57234280	2337	2	8820	uc003din.4	12565	ENSG00000163666	HESX1	HESX homeobox 1
chr4	86646449	86647052	604	*	0.840417029	1.07E-14	7.32E-13	Promoter (2-3kb)	4	86643621	86643686	66	1	100616349	uc021xps.1	2828	ENSG00000266421	MIR4451	microRNA 4451
chr4	160079691	160080327	637	*	0.840386125	2.71E-15	2.14E-13	Distal Intergenic	4	160049954	160050046	93	2	100500881	uc021xtt.1	-29645	ENSG00000264105	MIR3688-1	microRNA 3688-1
chr10	75954387	75954683	297	*	0.840103533	2.48E-11	7.08E-10	Intron (uc001jwi.3/132, intron 1 of 10)	10	75936247	76469061	532815	1	132	uc010qlc.2	18140	ENSG00000156110	ADK	adenosine kinase
chr14	70175344	70176081	738	*	0.840004172	2.11E-17	3.02E-15	Exon (uc001xlk.3/9766, exon 5 of 6)	14	70193619	70238722	45104	1	6430	uc001xll.3	-17538	ENSG00000100650	SRSF5	serine and arginine rich splicing factor 5
chr10	76891767	76892145	379	*	0.839827083	3.45E-12	1.24E-10	Intron (uc001jwx.2/142891, intron 1 of 5)	10	76871393	76941881	70489	1	142891	uc001jwy.2	20374	ENSG00000156671	SAMD8	sterile alpha motif domain containing 8
chr11	64540534	64541442	909	*	0.839648578	2.24E-12	8.49E-11	Exon (uc010rnn.2/7536, exon 3 of 13)	11	64532076	64545232	13157	2	7536	uc010rnn.2	3790	ENSG00000168066	SF1	splicing factor 1
chr2	164477903	164478399	497	*	0.839496503	5.22E-08	5.92E-07	Intron (uc002uck.1/55137, intron 2 of 2)	2	164464118	164592513	128396	2	55137	uc002uck.1	114114	ENSG00000182263	FIGN	fidgetin, microtubule severing factor
chr7	112424595	112425101	507	*	0.83948469	2.06E-09	3.49E-08	5' UTR	7	112405787	112430478	24692	2	64418	uc003vgn.3	5377	ENSG00000146802	TMEM168	transmembrane protein 168
chr10	112726750	112727325	576	*	0.838994106	1.31E-11	4.03E-10	Promoter (2-3kb)	10	112723883	112773425	49543	1	8036	uc001kzn.3	2867	ENSG00000108061	SHOC2	SHOC2 leucine rich repeat scaffold protein
chr4	89446259	89446760	502	*	0.838840195	1.71E-20	4.92E-18	Promoter (1-2kb)	4	89442129	89444952	2824	2	100996939	uc003hru.2	-1307	ENSG00000145337	PYURF	PIGY upstream reading frame
chr15	77683986	77684620	635	*	0.838814284	1.18E-16	1.38E-14	Intron (uc021sqy.1/79834, intron 1 of 7)	15	77400498	77712446	311949	2	79834	uc021sqy.1	27826	ENSG00000173517	PEAK1	pseudopodium enriched atypical kinase 1
chr10	124186364	124187032	669	*	0.838811923	7.08E-19	1.42E-16	Exon (uc001lge.2/59338, exon 11 of 12)	10	124176481	124176583	103	1	100500866	uc021qad.1	9883	ENSG00000265442	MIR3941	microRNA 3941
chr3	45997693	45998049	357	*	0.838725495	1.84E-13	9.27E-12	Intron (uc003cpb.5/79443, intron 13 of 17)	3	45986541	45989845	3305	1	10663	uc010hix.1	11152	ENSG00000172215	CXCR6	C-X-C motif chemokine receptor 6
chr2	46084896	46085512	617	*	0.838707983	1.33E-16	1.53E-14	Intron (uc002rut.3/5581, intron 2 of 14)	2	45903873	46072897	169025	1	5581	uc002ruu.3	181023	ENSG00000171132	PRKCE	protein kinase C epsilon
chr18	42485590	42486230	641	*	0.838682587	3.95E-12	1.40E-10	Intron (uc010dni.3/26040, intron 3 of 5)	18	42550047	42550131	85	2	100422829	uc021uje.1	63901	ENSG00000265957	MIR4319	microRNA 4319
chr13	33262336	33262972	637	*	0.838573131	1.47E-08	1.95E-07	3' UTR	13	33249971	33265405	15435	1	23047	uc010teb.2	12365	ENSG00000083642	PDS5B	PDS5 cohesin associated factor B
chr13	21694063	21695053	991	*	0.838558965	3.45E-12	1.24E-10	Distal Intergenic	13	21714653	21723224	8572	1	10284	uc001uns.3	-19600	ENSG00000150459	SAP18	Sin3A associated protein 18
chr18	61659594	61660292	699	*	0.838374873	1.06E-08	1.46E-07	Distal Intergenic	18	61637263	61656608	19346	1	5271	uc010xex.2	22331	ENSG00000166401	SERPINB8	serpin family B member 8
chr7	114692703	114693115	413	*	0.838165623	7.26E-10	1.40E-08	Distal Intergenic	7	114562909	114563720	812	1	29969	uc003vhg.3	129794	ENSG00000135272	MDFIC	MyoD family inhibitor domain containing
chr5	42842991	42843591	601	*	0.838072215	5.63E-13	2.49E-11	Distal Intergenic	5	42799982	42825998	26017	2	6414	uc003jna.3	-16993	ENSG00000250722	SELENOP	selenoprotein P
chr14	55009778	55010526	749	*	0.837991499	2.51E-12	9.35E-11	Distal Intergenic	14	55034330	55170589	136260	1	23034	uc001xba.3	-23804	ENSG00000020577	SAMD4A	sterile alpha motif domain containing 4A
chr13	77805421	77805898	478	*	0.837346237	5.64E-11	1.45E-09	Intron (uc010aev.3/23077, intron 18 of 82)	13	77618792	77901177	282386	2	23077	uc010aev.3	95279	ENSG00000005810	MYCBP2	MYC binding protein 2
chr10	78133886	78134555	670	*	0.837296959	4.35E-10	8.85E-09	Intron (uc001jxi.3/83938, intron 5 of 5)	10	77542519	78317126	774608	1	83938	uc001jxi.3	591367	ENSG00000148655	LRMDA	leucine rich melanocyte differentiation associated
chr8	117456950	117457520	571	*	0.837296342	1.17E-20	3.61E-18	Distal Intergenic	8	116962736	117337297	374562	2	100859921	uc031tcc.1	-119653	ENSG00000249917	LINC00536	long intergenic non-protein coding RNA 536
chr4	31443723	31444211	489	*	0.837248975	1.70E-06	1.25E-05	Distal Intergenic	4	30722037	31148423	426387	1	5099	uc021xnd.1	721686	ENSG00000169851	PCDH7	protocadherin 7
chr17	53769841	53770775	935	*	0.83710333	2.63E-10	5.67E-09	Distal Intergenic	17	53796988	53800225	3238	2	55273	uc002iuj.4	29450	ENSG00000166292	TMEM100	transmembrane protein 100
chr14	30734540	30734885	346	*	0.83677834	1.16E-08	1.58E-07	Distal Intergenic	14	31028329	31077275	48947	1	55632	uc010tpe.1	-293444	ENSG00000092140	G2E3	G2/M-phase specific E3 ubiquitin protein ligase
chr5	118512823	118513518	696	*	0.836627243	2.06E-15	1.68E-13	Exon (uc003ksd.2/1657, exon 27 of 43)	5	118560404	118584822	24419	1	1657	uc010jcm.1	-46886	ENSG00000172869	DMXL1	Dmx like 1
chr7	138888708	138889312	605	*	0.83645611	4.75E-12	1.64E-10	Distal Intergenic	7	138916231	138992982	76752	1	254048	uc011kqr.2	-26919	ENSG00000157741	UBN2	ubinuclein 2
chr11	74316532	74317475	944	*	0.836447986	1.82E-16	2.00E-14	Intron (uc001ovf.2/10714, intron 3 of 11)	11	74303650	74354105	50456	1	10714	uc031qcr.1	12882	ENSG00000077514	POLD3	DNA polymerase delta 3, accessory subunit
chr6	119088900	119089384	485	*	0.836338004	4.49E-10	9.09E-09	Distal Intergenic	6	119103871	119104581	711	1	100287632	uc021zeg.1	-14487	NA	SELENOKP3	selenoprotein K pseudogene 3
chr1	54713427	54714013	587	*	0.83595551	4.87E-21	1.67E-18	Intron (uc001cxe.4/23648, intron 9 of 17)	1	54665840	54684056	18217	1	51253	uc009vzp.3	47587	ENSG00000116221	MRPL37	mitochondrial ribosomal protein L37
chr1	68675040	68675535	496	*	0.835676327	2.31E-07	2.18E-06	Intron (uc001dee.3/79971, intron 1 of 11)	1	68615965	68659904	43940	2	79971	uc021oor.1	-15136	ENSG00000116729	WLS	Wnt ligand secretion mediator
chr20	13802377	13803010	634	*	0.835396595	4.57E-12	1.59E-10	Distal Intergenic	20	13765672	13799067	33396	1	79133	uc002woo.3	36705	ENSG00000101247	NDUFAF5	NADH:ubiquinone oxidoreductase complex assembly factor 5
chr11	72909494	72910054	561	*	0.835234701	6.35E-15	4.59E-13	Distal Intergenic	11	72929343	72953472	24130	1	5029	uc001otj.4	-19289	ENSG00000175591	P2RY2	purinergic receptor P2Y2
chr1	225993268	225993678	411	*	0.834899738	9.68E-09	1.35E-07	Distal Intergenic	1	225997797	226033262	35466	1	2052	uc001hpk.3	-4119	ENSG00000143819	EPHX1	epoxide hydrolase 1
chr12	92474094	92474975	882	*	0.834510457	2.75E-11	7.76E-10	Intron (uc031qiz.1/256021, intron 1 of 5)	12	92378752	92535489	156738	2	256021	uc031qiz.1	60514	ENSG00000257242	LINC01619	long intergenic non-protein coding RNA 1619
chr2	71651059	71651631	573	*	0.834502903	5.18E-14	3.00E-12	Exon (uc010yqw.1/27332, exon 20 of 20)	2	71645352	71662191	16840	1	27332	uc002sid.3	5707	ENSG00000075292	ZNF638	zinc finger protein 638
chr4	16033955	16034943	989	*	0.834487043	1.59E-23	1.09E-20	Exon (uc003goo.2/8842, exon 4 of 27)	4	15969849	16077741	107893	2	8842	uc003goo.2	42798	ENSG00000007062	PROM1	prominin 1
chr16	28160701	28161394	694	*	0.834459721	5.17E-12	1.76E-10	Intron (uc002dpa.2/23214, intron 8 of 23)	16	28109298	28223239	113942	2	23214	uc002dpa.2	61845	ENSG00000169180	XPO6	exportin 6
chr5	123940208	123940542	335	*	0.834299991	6.93E-12	2.30E-10	Distal Intergenic	5	123972610	123980354	7745	2	57507	uc003ktp.1	39812	ENSG00000168916	ZNF608	zinc finger protein 608
chr15	67533595	67534058	464	*	0.834131373	2.91E-14	1.78E-12	Intron (uc002aqk.5/79719, intron 1 of 9)	15	67493013	67547074	54062	2	79719	uc002aqk.5	13016	ENSG00000103591	AAGAB	alpha and gamma adaptin binding protein
chr17	68348371	68349272	902	*	0.834107962	1.74E-07	1.70E-06	Distal Intergenic	17	68165676	68176183	10508	1	3759	uc002jir.3	182695	ENSG00000123700	KCNJ2	potassium inwardly rectifying channel subfamily J member 2
chr14	56139325	56139901	577	*	0.833881283	1.11E-07	1.15E-06	Promoter (<=1kb)	14	56138503	56141022	2520	1	3895	uc031qoq.1	822	ENSG00000126777	KTN1	kinectin 1
chr19	3398351	3399214	864	*	0.83371809	4.82E-16	4.69E-14	Intron (uc002lxo.3/4782, intron 2 of 10)	19	3366565	3469215	102651	1	4782	uc010xhj.2	31786	ENSG00000141905	NFIC	nuclear factor I C
chr3	47169627	47169999	373	*	0.8336593	1.02E-15	8.93E-14	Intron (uc003cqs.3/29072, intron 1 of 20)	3	47057898	47205467	147570	2	29072	uc003cqs.3	35468	ENSG00000181555	SETD2	SET domain containing 2, histone lysine methyltransferase
chr4	84110701	84111230	530	*	0.833653754	5.05E-14	2.94E-12	Distal Intergenic	4	84015307	84035911	20605	2	51316	uc003hod.2	-74790	ENSG00000145287	PLAC8	placenta associated 8
chr8	48441040	48442020	981	*	0.833138168	2.08E-13	1.03E-11	Intron (uc011lcz.2/23514, intron 7 of 7)	8	48352885	48648563	295679	1	23514	uc010lxt.3	88155	ENSG00000164808	SPIDR	scaffold protein involved in DNA repair
chr21	35434271	35434671	401	*	0.833084808	1.27E-13	6.70E-12	Distal Intergenic	21	35445823	35515334	69512	1	64968	uc002ytp.2	-11152	ENSG00000243927	MRPS6	mitochondrial ribosomal protein S6
chr2	68987064	68987622	559	*	0.832757119	8.62E-13	3.62E-11	Intron (uc010yqk.2/9938, intron 2 of 7)	2	69001933	69046874	44942	1	9938	uc002sev.3	-14311	ENSG00000163219	ARHGAP25	Rho GTPase activating protein 25
chr15	62464641	62465321	681	*	0.832711894	3.28E-14	1.98E-12	Distal Intergenic	15	62455737	62457482	1746	2	388125	uc002ahg.2	-7159	ENSG00000205502	C2CD4B	C2 calcium dependent domain containing 4B
chr10	112783504	112784044	541	*	0.832652319	1.23E-08	1.67E-07	Distal Intergenic	10	112836790	112840662	3873	1	150	uc001kzo.3	-52746	ENSG00000150594	ADRA2A	adrenoceptor alpha 2A
chr22	29860149	29860744	596	*	0.832588307	4.87E-12	1.67E-10	Distal Intergenic	22	29876181	29887277	11097	1	4744	uc003afo.3	-15437	ENSG00000100285	NEFH	neurofilament heavy
chr8	48581666	48582150	485	*	0.832458519	1.38E-11	4.20E-10	Intron (uc010lxs.3/23514, intron 6 of 10)	8	48585938	48614426	28489	1	23514	uc010lxv.1	-3788	ENSG00000164808	SPIDR	scaffold protein involved in DNA repair
chr6	34563114	34563770	657	*	0.832441515	9.65E-20	2.30E-17	Intron (uc003ojr.2/64771, intron 4 of 4)	6	34505579	34524110	18532	2	25803	uc011dsq.2	-39004	ENSG00000124664	SPDEF	SAM pointed domain containing ETS transcription factor
chr4	26786868	26787398	531	*	0.83240555	2.81E-12	1.03E-10	Distal Intergenic	4	26862313	27027003	164691	1	57620	uc003gsg.4	-74915	ENSG00000109689	STIM2	stromal interaction molecule 2
chr14	31120916	31121645	730	*	0.832163481	4.60E-17	5.96E-15	Intron (uc010amd.2/23256, intron 8 of 17)	14	31091525	31205033	113509	1	23256	uc010tpi.2	29391	ENSG00000092108	SCFD1	sec1 family domain containing 1
chr12	26681720	26682177	458	*	0.831915552	2.32E-11	6.70E-10	Intron (uc001rhg.3/3709, intron 37 of 56)	12	26540367	26647273	106907	2	3709	uc009zjg.1	-34447	ENSG00000123104	ITPR2	inositol 1,4,5-trisphosphate receptor type 2
chr20	4831806	4832401	596	*	0.831839101	2.16E-23	1.39E-20	Downstream (<1kb)	20	4760669	4804291	43623	2	9770	uc002wlf.3	-27515	ENSG00000101265	RASSF2	Ras association domain family member 2
chr9	32467008	32467456	449	*	0.83170945	1.56E-09	2.72E-08	Intron (uc010mji.3/23586, intron 16 of 18)	9	32455300	32502734	47435	2	23586	uc010mji.3	35278	ENSG00000107201	DDX58	DExD/H-box helicase 58
chr3	111624408	111625038	631	*	0.831699186	7.30E-09	1.05E-07	Intron (uc003dyc.3/90102, intron 3 of 17)	3	111630457	111695364	64908	1	90102	uc003dyi.3	-5419	ENSG00000144824	PHLDB2	pleckstrin homology like domain family B member 2
chr2	164505970	164506656	687	*	0.831616754	4.78E-10	9.63E-09	Intron (uc002uck.1/55137, intron 2 of 2)	2	164464118	164592513	128396	2	55137	uc002uck.1	85857	ENSG00000182263	FIGN	fidgetin, microtubule severing factor
chr2	170396826	170397363	538	*	0.831378864	1.17E-09	2.11E-08	Intron (uc002uev.4/79675, intron 9 of 14)	2	170366212	170382772	16561	1	10324	uc002ueu.1	30614	ENSG00000239474	KLHL41	kelch like family member 41
chr11	77116863	77117504	642	*	0.831336232	4.49E-17	5.84E-15	Intron (uc010rso.2/5058, intron 1 of 14)	11	77033060	77122997	89938	2	5058	uc010rso.2	5493	ENSG00000149269	PAK1	p21 (RAC1) activated kinase 1
chr3	40981214	40981805	592	*	0.831212266	7.74E-09	1.11E-07	Distal Intergenic	3	41236401	41280845	44445	1	1499	uc010hia.1	-254596	ENSG00000168036	CTNNB1	catenin beta 1
chr18	1617771	1618503	733	*	0.831169043	1.08E-05	6.23E-05	Distal Intergenic	18	1268312	1407181	138870	2	56651	uc002kld.1	-210590	NA	LINC00470	long intergenic non-protein coding RNA 470
chr1	117414326	117415019	694	*	0.830688481	1.87E-08	2.41E-07	Distal Intergenic	1	117452689	117532972	80284	1	5738	uc001egv.1	-37670	ENSG00000134247	PTGFRN	prostaglandin F2 receptor inhibitor
chr7	37135971	37136455	485	*	0.83039703	9.78E-12	3.13E-10	Exon (uc011kbc.2/9844, exon 12 of 19)	7	36892511	37025871	133361	2	9844	uc011kbb.2	-110100	ENSG00000155849	ELMO1	engulfment and cell motility 1
chr2	191826208	191826961	754	*	0.830017821	3.35E-12	1.21E-10	Intron (uc002usf.3/2744, intron 17 of 17)	2	191792416	191830270	37855	1	2744	uc010zgj.2	33792	ENSG00000115419	GLS	glutaminase
chr10	99115654	99115997	344	*	0.829836714	9.60E-18	1.49E-15	Downstream (<1kb)	10	99116458	99127133	10676	2	23223	uc001kne.3	11136	ENSG00000052749	RRP12	ribosomal RNA processing 12 homolog
chr12	102321948	102322558	611	*	0.829829355	4.96E-13	2.22E-11	Distal Intergenic	12	102271105	102317401	46297	1	55332	uc010svv.2	50843	ENSG00000136048	DRAM1	DNA damage regulated autophagy modulator 1
chr4	85857938	85858862	925	*	0.829816016	2.15E-13	1.06E-11	Intron (uc003hpd.3/23001, intron 1 of 67)	4	85590693	85887544	296852	2	23001	uc003hpd.3	28682	ENSG00000163625	WDFY3	WD repeat and FYVE domain containing 3
chr2	172251283	172251640	358	*	0.829793721	2.19E-12	8.31E-11	Intron (uc002ugs.4/79828, intron 2 of 8)	2	172173913	172290619	116707	2	79828	uc002ugs.4	38979	ENSG00000123600	METTL8	methyltransferase like 8
chr2	66416290	66416701	412	*	0.829716773	9.89E-06	5.78E-05	Distal Intergenic	2	66585381	66585460	80	2	100616464	uc021vis.1	168759	ENSG00000264525	MIR4778	microRNA 4778
chr11	121229673	121230357	685	*	0.8296679	5.20E-19	1.06E-16	Distal Intergenic	11	121163577	121184119	20543	1	6309	uc001pxv.3	66096	ENSG00000109929	SC5D	sterol-C5-desaturase
chr5	179022758	179023277	520	*	0.829649281	1.44E-20	4.30E-18	Intron (uc003mka.2/80230, intron 12 of 17)	5	179017741	179037027	19287	1	80230	uc003mkd.2	5017	ENSG00000176783	RUFY1	RUN and FYVE domain containing 1
chr10	31181621	31182383	763	*	0.829639057	3.27E-16	3.35E-14	Intron (uc001ivn.3/220929, intron 4 of 7)	10	31133565	31288446	154882	2	220929	uc001ivn.3	106063	ENSG00000183621	ZNF438	zinc finger protein 438
chr5	126026279	126026821	543	*	0.829557187	9.54E-07	7.54E-06	Distal Intergenic	5	125967414	125971974	4561	1	389320	uc003kub.1	58865	ENSG00000196900	TEX43	testis expressed 43
chr6	140227468	140228229	762	*	0.829053886	3.58E-13	1.67E-11	Distal Intergenic	6	140092210	140181608	89399	1	100132735	uc003qir.3	135258	ENSG00000231426	FILNC1	FOXO induced long non-coding RNA 1
chr3	18788791	18789628	838	*	0.828998754	2.43E-10	5.28E-09	Distal Intergenic	3	18389133	18480265	91133	2	6304	uc003cbj.3	-308526	ENSG00000182568	SATB1	SATB homeobox 1
chr4	140250755	140251263	509	*	0.828944934	1.31E-20	3.95E-18	Intron (uc003ihu.1/80155, intron 1 of 19)	4	140211071	140223705	12635	2	4717	uc021xsd.1	-27050	ENSG00000109390	NDUFC1	NADH:ubiquinone oxidoreductase subunit C1
chr1	232747600	232748007	408	*	0.828909976	2.15E-15	1.75E-13	Distal Intergenic	1	232533712	232651243	117532	2	57568	uc001hvg.3	-96357	ENSG00000116991	SIPA1L2	signal induced proliferation associated 1 like 2
chr17	55723734	55724251	518	*	0.828306937	2.83E-11	7.95E-10	Intron (uc010wnm.1/124540, intron 10 of 13)	17	55916287	55927433	11147	2	51649	uc002ivc.3	203182	ENSG00000181610	MRPS23	mitochondrial ribosomal protein S23
chr11	127997423	127997848	426	*	0.82822781	1.87E-07	1.81E-06	Distal Intergenic	11	128328656	128392205	63550	2	2113	uc009zcg.2	394357	ENSG00000134954	ETS1	ETS proto-oncogene 1, transcription factor
chr9	15542047	15542498	452	*	0.828170785	1.09E-10	2.60E-09	Distal Intergenic	9	15552872	15660144	107273	1	203238	uc003zmc.2	-10374	ENSG00000164989	CCDC171	coiled-coil domain containing 171
chr5	176677880	176678339	460	*	0.827951192	1.57E-12	6.15E-11	Intron (uc003mft.4/64324, intron 12 of 23)	5	176715812	176727214	11403	1	64324	uc021yip.1	-37473	ENSG00000165671	NSD1	nuclear receptor binding SET domain protein 1
chr7	130639610	130640005	396	*	0.827938216	1.12E-17	1.71E-15	Intron (uc011kpk.2/378805, intron 2 of 2)	7	130565751	130598069	32319	2	646329	uc003vqn.4	-41541	NA	NA	NA
chr17	59359740	59360092	353	*	0.827776548	7.95E-12	2.59E-10	Intron (uc002iyu.4/54828, intron 22 of 23)	17	59322577	59470199	147623	1	54828	uc002izc.4	37163	ENSG00000141376	BCAS3	BCAS3 microtubule associated cell migration factor
chr2	54456112	54456692	581	*	0.827669695	3.43E-07	3.07E-06	Intron (uc002rxq.4/98, intron 3 of 3)	2	54480315	54483409	3095	2	388951	uc002rxr.2	26717	ENSG00000178021	TSPYL6	TSPY like 6
chr12	117111324	117111968	645	*	0.827642176	4.31E-19	8.98E-17	Distal Intergenic	12	117153596	117175843	22248	2	79794	uc001tvz.1	63875	ENSG00000111412	C12orf49	chromosome 12 open reading frame 49
chr2	12077696	12078086	391	*	0.827597432	5.01E-08	5.71E-07	Distal Intergenic	2	11977059	11977112	54	2	100422996	uc021vea.1	-100584	ENSG00000265172	MIR4262	microRNA 4262
chr3	47687808	47688249	442	*	0.827439205	9.74E-08	1.02E-06	Intron (uc011bbc.1/6599, intron 7 of 13)	3	47627378	47721998	94621	2	6599	uc011bbc.1	33749	ENSG00000173473	SMARCC1	SWI/SNF related, matrix associated, actin dependent regulator of chromatin subfamily c member 1
chr2	160429898	160430582	685	*	0.827296653	4.04E-11	1.08E-09	Intron (uc002uao.3/29994, intron 1 of 36)	2	160293917	160412376	118460	2	29994	uc002uat.4	-17522	ENSG00000123636	BAZ2B	bromodomain adjacent to zinc finger domain 2B
chr2	63757833	63758310	478	*	0.827278773	1.15E-07	1.18E-06	Intron (uc002sch.3/51057, intron 1 of 17)	2	63630844	63711823	80980	2	51057	uc010fcr.1	-46010	ENSG00000143951	WDPCP	WD repeat containing planar cell polarity effector
chr16	53902976	53903414	439	*	0.827135958	6.69E-09	9.76E-08	Intron (uc002ehr.3/79068, intron 4 of 8)	16	53920842	54148379	227538	1	79068	uc010cbz.3	-17428	ENSG00000140718	FTO	FTO alpha-ketoglutarate dependent dioxygenase
chr20	1514708	1515390	683	*	0.826744908	1.28E-11	3.95E-10	3' UTR	20	1514897	1538343	23447	2	128646	uc002wfi.3	22953	ENSG00000125900	SIRPD	signal regulatory protein delta
chr17	47853238	47853670	433	*	0.826427229	5.28E-12	1.79E-10	Intron (uc010wlz.2/81558, intron 1 of 7)	17	47787687	47841518	53832	2	81558	uc002ipk.3	-11720	ENSG00000121104	FAM117A	family with sequence similarity 117 member A
chr6	133070348	133071329	982	*	0.825957128	1.36E-16	1.55E-14	Exon (uc003qds.3/8875, exon 6 of 7)	6	133065009	133078898	13890	2	8875	uc003qds.3	7569	ENSG00000112303	VNN2	vanin 2
chr4	187008409	187008948	540	*	0.825884135	6.08E-10	1.19E-08	Distal Intergenic	4	187003379	187006252	2874	1	7098	uc003iyr.3	5030	ENSG00000164342	TLR3	toll like receptor 3
chr8	101261706	101262551	846	*	0.825765469	6.10E-11	1.56E-09	Distal Intergenic	8	101269288	101315487	46200	2	25897	uc003yjj.1	52936	ENSG00000034677	RNF19A	ring finger protein 19A, RBR E3 ubiquitin protein ligase
chr6	158020159	158020584	426	*	0.825334843	1.05E-09	1.94E-08	Intron (uc003qqs.3/79683, intron 3 of 8)	6	158066769	158094977	28209	1	79683	uc010kjn.3	-46185	ENSG00000175048	ZDHHC14	zinc finger DHHC-type containing 14
chr5	94863561	94863953	393	*	0.825323332	7.34E-09	1.06E-07	Exon (uc003klb.3/9652, exon 13 of 43)	5	94799599	94890709	91111	2	9652	uc003klb.3	26756	ENSG00000198677	TTC37	tetratricopeptide repeat domain 37
chr1	232667086	232667837	752	*	0.824975667	5.10E-07	4.34E-06	Distal Intergenic	1	232533712	232651243	117532	2	57568	uc001hvg.3	-15843	ENSG00000116991	SIPA1L2	signal induced proliferation associated 1 like 2
chr20	36872200	36873095	896	*	0.824493755	1.56E-11	4.70E-10	Intron (uc002xhy.1/85449, intron 2 of 13)	20	36838907	36889174	50268	2	85449	uc002xhy.1	16079	ENSG00000149633	KIAA1755	KIAA1755
chr6	3165894	3166325	432	*	0.824373488	9.98E-13	4.12E-11	Distal Intergenic	6	3153902	3157783	3882	2	7280	uc003mvc.3	-8111	ENSG00000137267	TUBB2A	tubulin beta 2A class IIa
chr2	192489944	192490859	916	*	0.824278338	1.33E-12	5.31E-11	Distal Intergenic	2	192542798	192553248	10451	1	64859	uc002usw.3	-51939	ENSG00000173559	NABP1	nucleic acid binding protein 1
chr4	17870936	17871420	485	*	0.824278205	4.00E-09	6.22E-08	Intron (uc021xmq.1/254251, intron 4 of 4)	4	17812436	17846487	34052	1	64151	uc011bxj.3	58500	ENSG00000109805	NCAPG	non-SMC condensin I complex subunit G
chr3	11399765	11400194	430	*	0.82422648	3.60E-12	1.29E-10	Exon (uc003bwc.3/10533, exon 13 of 19)	3	11314010	11599139	285130	1	10533	uc011aum.2	85755	ENSG00000197548	ATG7	autophagy related 7
chr6	89798704	89799250	547	*	0.824207898	2.44E-12	9.10E-11	Distal Intergenic	6	89791555	89794879	3325	1	10957	uc003pmx.3	7149	ENSG00000146278	PNRC1	proline rich nuclear receptor coactivator 1
chr8	124154505	124155230	726	*	0.824100047	4.11E-15	3.12E-13	Exon (uc003ypp.2/93594, exon 19 of 22)	8	124138296	124164392	26097	1	93594	uc003ypu.2	16209	ENSG00000156787	TBC1D31	TBC1 domain family member 31
chr17	29915052	29915819	768	*	0.824003529	9.85E-16	8.69E-14	Distal Intergenic	17	29902430	29902540	111	1	100126356	uc021tus.1	12622	ENSG00000283978	MIR365B	microRNA 365b
chr3	45010323	45010772	450	*	0.823878204	3.19E-11	8.81E-10	Intron (uc003cod.3/51304, intron 1 of 7)	3	45016750	45054158	37409	1	23016	uc003coh.1	-5978	ENSG00000075914	EXOSC7	exosome component 7
chr1	199720500	199721037	538	*	0.823437707	7.05E-12	2.33E-10	Distal Intergenic	1	199996730	200008923	12194	1	2494	uc009wzg.2	-275693	ENSG00000116833	NR5A2	nuclear receptor subfamily 5 group A member 2
chr2	172929767	172930224	458	*	0.823144982	1.15E-11	3.60E-10	Intron (uc002uhk.3/254042, intron 3 of 9)	2	172950208	172951866	1659	1	1745	uc010fqj.1	-19984	ENSG00000144355	DLX1	distal-less homeobox 1
chr12	96809711	96810481	771	*	0.822993649	2.02E-12	7.73E-11	Distal Intergenic	12	96672039	96794366	122328	2	5128	uc010svb.2	-15345	ENSG00000059758	CDK17	cyclin dependent kinase 17
chr17	65505842	65506208	367	*	0.822905548	1.77E-20	5.06E-18	Intron (uc002jgb.4/26207, intron 1 of 9)	17	65373397	65693379	319983	1	26207	uc002jgc.4	132445	ENSG00000154217	PITPNC1	phosphatidylinositol transfer protein cytoplasmic 1
chr3	119924178	119924832	655	*	0.822766789	1.91E-10	4.27E-09	Intron (uc011bjf.2/165829, intron 2 of 8)	3	119884328	119963325	78998	2	165829	uc011bjf.2	38493	ENSG00000175697	GPR156	G protein-coupled receptor 156
chr2	172082005	172082511	507	*	0.822569203	5.43E-09	8.15E-08	Intron (uc002ugp.2/9874, intron 1 of 20)	2	171847333	172087824	240492	2	9874	uc002ugp.2	5313	ENSG00000198586	TLK1	tousled like kinase 1
chr5	118708998	118709593	596	*	0.822454517	1.32E-21	5.31E-19	Intron (uc003ksf.1/25816, intron 1 of 2)	5	118691596	118730294	38699	1	25816	uc003ksi.3	17402	ENSG00000145779	TNFAIP8	TNF alpha induced protein 8
chr7	95259937	95260555	619	*	0.822426297	2.97E-09	4.79E-08	Distal Intergenic	7	95212809	95225925	13117	2	5166	uc003uoa.3	-34012	ENSG00000004799	PDK4	pyruvate dehydrogenase kinase 4
chr20	21295488	21296474	987	*	0.822420713	8.28E-22	3.52E-19	Intron (uc002wsf.1/22803, intron 1 of 29)	20	21284432	21370463	86032	1	22803	uc010zsk.1	11056	ENSG00000088930	XRN2	5'-3' exoribonuclease 2
chr5	76442300	76442786	487	*	0.822375612	1.28E-07	1.29E-06	Intron (uc011csx.2/728723, intron 3 of 3)	5	76383884	76444176	60293	1	728723	uc003kez.3	58416	ENSG00000250802	ZBED3-AS1	ZBED3 antisense RNA 1
chr18	42480507	42480967	461	*	0.822188413	1.18E-06	9.09E-06	Intron (uc010dni.3/26040, intron 3 of 5)	18	42550047	42550131	85	2	100422829	uc021uje.1	69164	ENSG00000265957	MIR4319	microRNA 4319
chr18	12880746	12881459	714	*	0.821998962	7.49E-14	4.18E-12	Promoter (2-3kb)	18	12785477	12884334	98858	2	5771	uc002krl.3	2875	ENSG00000175354	PTPN2	protein tyrosine phosphatase non-receptor type 2
chr2	148860646	148861340	695	*	0.82191668	2.37E-13	1.16E-11	Intron (uc002twm.4/55777, intron 2 of 14)	2	148687966	148779173	91208	2	5000	uc002twk.3	-81473	ENSG00000115947	ORC4	origin recognition complex subunit 4
chr15	86093227	86093741	515	*	0.821842375	1.38E-08	1.85E-07	Intron (uc002blt.2/11214, intron 5 of 14)	15	86126145	86228104	101960	1	11214	uc010bne.1	-32404	ENSG00000170776	AKAP13	A-kinase anchoring protein 13
chr3	145961591	145962141	551	*	0.821624704	7.71E-10	1.47E-08	Intron (uc010huy.3/57088, intron 1 of 8)	3	145910124	145968651	58528	2	57088	uc010huy.3	6510	ENSG00000114698	PLSCR4	phospholipid scramblase 4
chr4	172559660	172560211	552	*	0.821575789	5.81E-10	1.15E-08	Distal Intergenic	4	172734575	173961558	1226984	1	442117	uc003isv.3	-174364	ENSG00000174473	GALNTL6	polypeptide N-acetylgalactosaminyltransferase like 6
chr13	81061520	81061978	459	*	0.821297686	8.85E-08	9.39E-07	Distal Intergenic	13	80910112	80915086	4975	2	10253	uc001vlj.3	-146434	ENSG00000136158	SPRY2	sprouty RTK signaling antagonist 2
chr22	37158706	37159119	414	*	0.821204921	4.33E-10	8.82E-09	3' UTR	22	37154246	37172177	17932	2	11020	uc003apu.3	13058	ENSG00000100360	IFT27	intraflagellar transport 27
chr3	167769222	167769868	647	*	0.821056213	1.37E-18	2.59E-16	Intron (uc003ffe.2/27333, intron 1 of 15)	3	167727654	167813417	85764	2	27333	uc003ffe.2	43549	ENSG00000173905	GOLIM4	golgi integral membrane protein 4
chr15	52157845	52158717	873	*	0.821021909	4.59E-13	2.08E-11	Intron (uc002abn.3/29766, intron 2 of 9)	15	52167223	52221651	54429	1	29766	uc010bfc.1	-8506	ENSG00000138594	TMOD3	tropomodulin 3
chr4	139901046	139901491	446	*	0.820768975	1.81E-13	9.15E-12	Distal Intergenic	4	139936943	139965034	28092	1	25819	uc003ihk.1	-35452	ENSG00000151014	NOCT	nocturnin
chr6	35278085	35278506	422	*	0.820765836	3.22E-09	5.14E-08	5' UTR	6	35265595	35289548	23954	1	50619	uc010jvt.3	12490	ENSG00000023892	DEF6	DEF6 guanine nucleotide exchange factor
chr3	47128853	47129535	683	*	0.820765579	1.82E-14	1.18E-12	Promoter (2-3kb)	3	47098425	47125872	27448	2	29072	uc003cqt.1	-2981	ENSG00000181555	SETD2	SET domain containing 2, histone lysine methyltransferase
chr6	90400030	90400682	653	*	0.820679879	8.45E-14	4.68E-12	Exon (uc003pnn.1/23195, exon 64 of 102)	6	90341943	90348474	6532	2	57226	uc003pnm.3	-51556	ENSG00000083099	LYRM2	LYR motif containing 2
chr20	1849333	1850110	778	*	0.820662233	5.93E-13	2.60E-11	Distal Intergenic	20	1874813	1920540	45728	1	140885	uc002wfq.3	-24703	ENSG00000198053	SIRPA	signal regulatory protein alpha
chr12	96745046	96745745	700	*	0.820478017	1.49E-14	9.87E-13	Intron (uc001tep.2/5128, intron 1 of 16)	12	96672039	96794366	122328	2	5128	uc001tep.2	48621	ENSG00000059758	CDK17	cyclin dependent kinase 17
chr5	108954335	108955007	673	*	0.820201727	1.66E-14	1.09E-12	Distal Intergenic	5	109025156	109034499	9344	1	4124	uc003kot.1	-70149	ENSG00000112893	MAN2A1	mannosidase alpha class 2A member 1
chr10	98637890	98638765	876	*	0.82008159	2.35E-18	4.15E-16	Intron (uc001kmr.3/84458, intron 2 of 8)	10	98592712	98724198	131487	1	84458	uc001kmu.2	45178	ENSG00000196233	LCOR	ligand dependent nuclear receptor corepressor
chr3	17368667	17369117	451	*	0.820047735	1.03E-10	2.47E-09	Intron (uc010hev.3/9779, intron 14 of 23)	3	17198654	17349626	150973	2	9779	uc010heu.3	-19041	ENSG00000131374	TBC1D5	TBC1 domain family member 5
chr1	31960750	31961229	480	*	0.819992267	2.35E-08	2.95E-07	Distal Intergenic	1	31971839	31973124	1286	1	149086	uc001bsw.2	-10610	ENSG00000260386	LDC1P	leucine decarboxylase 1, pseudogene
chr3	15485926	15486728	803	*	0.819900023	9.06E-13	3.78E-11	Distal Intergenic	3	15469064	15484120	15057	1	85403	uc011avq.2	16862	ENSG00000144597	EAF1	ELL associated factor 1
chr5	130980477	130980892	416	*	0.819775473	1.77E-12	6.86E-11	Intron (uc003kvp.2/51735, intron 2 of 28)	5	130799308	130970929	171622	2	51735	uc010jdk.3	-9548	ENSG00000158987	RAPGEF6	Rap guanine nucleotide exchange factor 6
chr1	66795811	66796568	758	*	0.819702757	2.54E-15	2.02E-13	Promoter (1-2kb)	1	66797793	66840262	42470	1	5142	uc001dcq.3	-1225	ENSG00000184588	PDE4B	phosphodiesterase 4B
chr14	51358980	51359342	363	*	0.819564896	2.85E-11	8.02E-10	Intron (uc001wyq.3/145447, intron 8 of 11)	14	51338878	51371688	32811	1	145447	uc010any.3	20102	ENSG00000131969	ABHD12B	abhydrolase domain containing 12B
chr12	92436587	92437309	723	*	0.819506058	2.61E-12	9.66E-11	Intron (uc031qiz.1/256021, intron 1 of 5)	12	92378752	92535489	156738	2	256021	uc031qiz.1	98180	ENSG00000257242	LINC01619	long intergenic non-protein coding RNA 1619
chr8	96036302	96036925	624	*	0.819495077	4.10E-21	1.43E-18	Promoter (<=1kb)	8	96037214	96070944	33731	1	137682	uc003yhj.3	-289	ENSG00000156170	NDUFAF6	NADH:ubiquinone oxidoreductase complex assembly factor 6
chr2	102974768	102975348	581	*	0.819492497	4.92E-12	1.69E-10	Intron (uc002tbw.4/8809, intron 1 of 10)	2	102979093	102990453	11361	1	8809	uc010ywb.1	-3745	ENSG00000115604	IL18R1	interleukin 18 receptor 1
chr13	80107833	80108297	465	*	0.819288126	1.36E-09	2.41E-08	Intron (uc001vlf.3/54602, intron 3 of 7)	13	80079509	80130212	50704	1	54602	uc001vlg.3	28324	ENSG00000102471	NDFIP2	Nedd4 family interacting protein 2
chr1	224357074	224357655	582	*	0.819025294	8.09E-13	3.43E-11	Distal Intergenic	1	224370910	224381142	10233	1	8560	uc001hoj.3	-13255	ENSG00000143753	DEGS1	delta 4-desaturase, sphingolipid 1
chr6	96048914	96049563	650	*	0.818751051	2.56E-11	7.29E-10	Intron (uc003poo.2/79694, intron 3 of 4)	6	96025373	96057328	31956	1	79694	uc003poo.2	23541	ENSG00000172469	MANEA	mannosidase endo-alpha
chr10	106013308	106014250	943	*	0.818701245	7.48E-16	6.80E-14	Promoter (<=1kb)	10	106013952	106027222	13271	1	9446	uc021pxr.1	0	ENSG00000148834	GSTO1	glutathione S-transferase omega 1
chr8	126625478	126626227	750	*	0.818528865	1.81E-17	2.64E-15	Distal Intergenic	8	126445943	126450644	4702	1	10221	uc010mdn.3	179535	ENSG00000173334	TRIB1	tribbles pseudokinase 1
chr4	166124705	166125286	582	*	0.818390624	9.08E-10	1.70E-08	Distal Intergenic	4	166128770	166244308	115539	1	11275	uc003irb.3	-3484	ENSG00000109466	KLHL2	kelch like family member 2
chr10	99893911	99894283	373	*	0.818292227	4.60E-12	1.60E-10	Promoter (<=1kb)	10	99894381	100004654	110274	1	27291	uc001kow.4	-98	ENSG00000166024	R3HCC1L	R3H domain and coiled-coil containing 1 like
chr11	47428259	47429102	844	*	0.818246107	1.92E-24	1.71E-21	Promoter (<=1kb)	11	47428827	47438046	9220	1	91252	uc001nfe.1	0	ENSG00000165915	SLC39A13	solute carrier family 39 member 13
chr5	90167219	90168073	855	*	0.818127729	1.67E-14	1.09E-12	Intron (uc003kjt.4/84059, intron 83 of 89)	5	90195079	90460033	264955	1	84059	uc003kjx.3	-27006	ENSG00000164199	ADGRV1	adhesion G protein-coupled receptor V1
chr1	98232336	98232782	447	*	0.8181042	1.84E-08	2.38E-07	Intron (uc001drv.3/1806, intron 3 of 22)	1	97543300	98386615	843316	2	1806	uc001drv.3	153833	ENSG00000188641	DPYD	dihydropyrimidine dehydrogenase
chr4	13437763	13438222	460	*	0.817794672	1.04E-10	2.50E-09	Intron (uc003gmt.2/9364, intron 4 of 7)	4	13369347	13485989	116643	2	9364	uc003gmt.2	47767	ENSG00000157869	RAB28	RAB28, member RAS oncogene family
chr13	51275451	51275977	527	*	0.817770751	1.88E-11	5.55E-10	Distal Intergenic	13	51381991	51424041	42051	1	100874074	uc001vey.3	-106014	ENSG00000176124	DLEU7-AS1	DLEU7 antisense RNA 1
chr3	38070113	38070813	701	*	0.817616078	1.07E-11	3.39E-10	Promoter (<=1kb)	3	38048987	38071154	22168	2	5333	uc003chn.3	341	ENSG00000187091	PLCD1	phospholipase C delta 1
chr14	71588494	71589173	680	*	0.817610357	3.95E-11	1.06E-09	Distal Intergenic	14	71568700	71582099	13400	1	22990	uc001xmp.2	19794	ENSG00000100731	PCNX1	pecanex 1
chr12	10381183	10381870	688	*	0.817379757	1.40E-14	9.35E-13	Distal Intergenic	12	10365489	10375724	10236	1	23710	uc001qxt.3	15694	ENSG00000139112	GABARAPL1	GABA type A receptor associated protein like 1
chr4	170207911	170208332	422	*	0.817284953	1.61E-09	2.80E-08	Distal Intergenic	4	170015407	170192249	176843	2	57630	uc003isa.1	-15662	ENSG00000154447	SH3RF1	SH3 domain containing ring finger 1
chr6	150088270	150089246	977	*	0.817213155	2.44E-21	9.08E-19	Intron (uc003qna.3/5110, intron 1 of 6)	6	150070831	150132557	61727	1	5110	uc011eeg.2	17439	ENSG00000120265	PCMT1	protein-L-isoaspartate (D-aspartate) O-methyltransferase
chr11	120357776	120358664	889	*	0.81709323	7.65E-19	1.52E-16	3' UTR	11	120382468	120856969	474502	1	2900	uc001pxn.2	-23804	ENSG00000149403	GRIK4	glutamate ionotropic receptor kainate type subunit 4
chr2	172790918	172791633	716	*	0.816765511	2.18E-18	3.89E-16	Intron (uc010fqi.2/8520, intron 2 of 8)	2	172778935	172848600	69666	1	8520	uc002uhj.3	11983	ENSG00000128708	HAT1	histone acetyltransferase 1
chr2	124398073	124398530	458	*	0.816548534	8.14E-08	8.72E-07	Distal Intergenic	2	124782864	125672863	890000	1	129684	uc002tno.3	-384334	ENSG00000155052	CNTNAP5	contactin associated protein like 5
chr5	70805164	70805717	554	*	0.816513661	1.12E-07	1.15E-06	Exon (uc003kbn.1/55814, exon 17 of 17)	5	70818154	70863649	45496	1	55814	uc003kbq.1	-12437	ENSG00000145734	BDP1	B double prime 1, subunit of RNA polymerase III transcription initiation factor IIIB
chr1	61519999	61520583	585	*	0.816155701	2.46E-10	5.34E-09	Distal Intergenic	1	61542946	61928460	385515	1	4774	uc001czy.3	-22363	ENSG00000162599	NFIA	nuclear factor I A
chr3	107262401	107262974	574	*	0.815854594	1.11E-13	5.98E-12	Intron (uc003dwk.5/56987, intron 2 of 16)	3	107241783	107530176	288394	1	56987	uc010hpr.4	20618	ENSG00000114439	BBX	BBX high mobility group box domain containing
chr10	31646617	31647357	741	*	0.815646013	2.30E-14	1.44E-12	Intron (uc001ivr.4/6935, intron 2 of 12)	10	31610064	31818742	208679	1	6935	uc009xlp.3	36553	ENSG00000148516	ZEB1	zinc finger E-box binding homeobox 1
chr4	175503353	175504098	746	*	0.815608491	1.10E-09	2.01E-08	Distal Intergenic	4	175411328	175444049	32722	2	3248	uc011ckg.2	-59304	ENSG00000164120	HPGD	15-hydroxyprostaglandin dehydrogenase
chr2	102848069	102848568	500	*	0.815588815	6.06E-11	1.55E-09	Intron (uc002tbs.3/8808, intron 9 of 11)	2	102803466	102855811	52346	1	8808	uc002tbt.3	44603	ENSG00000115598	IL1RL2	interleukin 1 receptor like 2
chr6	160405072	160405901	830	*	0.815198371	2.38E-21	8.98E-19	Intron (uc003qta.3/3482, intron 1 of 47)	6	160390131	160527583	137453	1	3482	uc003qta.3	14941	ENSG00000197081	IGF2R	insulin like growth factor 2 receptor
chr2	69742132	69742723	592	*	0.814828349	1.09E-15	9.45E-14	Intron (uc002sfp.2/22848, intron 12 of 21)	2	69747177	69747303	127	2	100124535	uc010fdl.3	4580	ENSG00000207016	SNORA36C	small nucleolar RNA, H/ACA box 36C
chr6	147622083	147622670	588	*	0.814709108	5.89E-11	1.51E-09	Intron (uc003qlz.3/134957, intron 9 of 27)	6	147646095	147661829	15735	1	134957	uc003qma.4	-23425	ENSG00000164506	STXBP5	syntaxin binding protein 5
chr3	152027191	152028024	834	*	0.814491368	1.27E-22	6.79E-20	Intron (uc003ezh.3/4154, intron 2 of 9)	3	152017194	152183569	166376	1	4154	uc003ezp.3	9997	ENSG00000152601	MBNL1	muscleblind like splicing regulator 1
chr1	50955821	50956641	821	*	0.814487183	3.19E-17	4.32E-15	Exon (uc010onc.1/11124, exon 10 of 12)	1	50883223	50889119	5897	2	63950	uc010onb.2	-66702	ENSG00000142700	DMRTA2	DMRT like family A2
chr2	27256403	27257277	875	*	0.814424698	2.11E-20	5.88E-18	Promoter (<=1kb)	2	27255774	27264565	8792	1	54867	uc002rib.4	629	ENSG00000119777	TMEM214	transmembrane protein 214
chr14	35731577	35732370	794	*	0.814355279	8.55E-20	2.06E-17	Intron (uc001wsy.2/9692, intron 5 of 7)	14	35761574	35786682	25109	1	5687	uc001wtd.3	-29204	ENSG00000100902	PSMA6	proteasome 20S subunit alpha 6
chr13	46885441	46886069	629	*	0.814197124	4.85E-17	6.26E-15	Distal Intergenic	13	46870580	46871979	1400	2	100861554	uc031qll.1	-13462	ENSG00000261097	LINC00563	long intergenic non-protein coding RNA 563
chr1	91470937	91471477	541	*	0.813927553	3.03E-07	2.75E-06	Intron (uc001dnv.3/84146, intron 1 of 3)	1	91380857	91487065	106209	2	84146	uc001dnv.3	15588	ENSG00000122482	ZNF644	zinc finger protein 644
chr5	64774239	64775004	766	*	0.813786606	3.15E-10	6.65E-09	Promoter (2-3kb)	5	64444563	64777704	333142	2	11174	uc003jtp.3	2700	ENSG00000049192	ADAMTS6	ADAM metallopeptidase with thrombospondin type 1 motif 6
chr14	35630096	35630735	640	*	0.81376036	1.77E-14	1.15E-12	Intron (uc001wsy.2/9692, intron 4 of 7)	14	35591758	35743497	151740	1	9692	uc031qof.1	38338	ENSG00000100890	PRORP	protein only RNase P catalytic subunit
chr11	32862098	32862895	798	*	0.813697833	9.96E-15	6.86E-13	Intron (uc001mtx.3/79056, intron 5 of 5)	11	32851481	32879669	28189	1	79056	uc001mtx.3	10617	ENSG00000135378	PRRG4	proline rich and Gla domain 4
chr6	53089580	53090040	461	*	0.813536464	1.96E-09	3.34E-08	Distal Intergenic	6	53141791	53141869	79	1	100847075	uc031sow.1	-51751	ENSG00000264056	MIR5685	microRNA 5685
chr12	10292198	10292588	391	*	0.81352516	1.30E-13	6.87E-12	Distal Intergenic	12	10279922	10282868	2947	2	64581	uc001qxn.3	-9330	ENSG00000172243	CLEC7A	C-type lectin domain containing 7A
chr4	89335617	89336410	794	*	0.813518389	7.40E-13	3.17E-11	Intron (uc011cdi.2/55008, intron 12 of 22)	4	89299891	89364249	64359	1	55008	uc011cdl.3	35726	ENSG00000138642	HERC6	HECT and RLD domain containing E3 ubiquitin protein ligase family member 6
chr22	22204026	22204671	646	*	0.813249728	5.32E-30	1.47E-26	Intron (uc002zvn.3/5594, intron 1 of 8)	22	22113947	22221970	108024	2	5594	uc002zvn.3	17299	ENSG00000100030	MAPK1	mitogen-activated protein kinase 1
chr7	30462503	30463020	518	*	0.813198966	2.11E-20	5.88E-18	Downstream (1-2kb)	7	30409666	30412410	2745	1	222161	uc003tau.3	52837	NA	DKFZP586I1420	uncharacterized protein DKFZp586I1420
chr13	31739657	31740087	431	*	0.812816016	6.26E-11	1.59E-09	Distal Intergenic	13	31728116	31736502	8387	2	10808	uc010aay.1	-3155	ENSG00000120694	HSPH1	heat shock protein family H (Hsp110) member 1
chr4	4913947	4914455	509	*	0.812696718	4.45E-08	5.15E-07	Distal Intergenic	4	4861392	4865660	4269	1	4487	uc003gif.3	52555	ENSG00000163132	MSX1	msh homeobox 1
chr8	87521115	87521791	677	*	0.812633923	1.71E-15	1.42E-13	Promoter (<=1kb)	8	87484578	87521009	36432	2	51115	uc011lga.2	-106	ENSG00000176623	RMDN1	regulator of microtubule dynamics 1
chr9	6978342	6978945	604	*	0.812323256	2.86E-15	2.25E-13	Intron (uc010mhu.2/23081, intron 8 of 17)	9	6925501	7175648	250148	1	23081	uc011lml.2	52841	ENSG00000107077	KDM4C	lysine demethylase 4C
chr8	146103911	146104509	599	*	0.812227376	3.82E-08	4.51E-07	3' UTR	8	146075933	146126846	50914	2	28991	uc010mgf.2	22337	ENSG00000170619	COMMD5	COMM domain containing 5
chr19	52253876	52254480	605	*	0.81219071	2.72E-09	4.44E-08	Promoter (<=1kb)	19	52249023	52255150	6128	2	2357	uc002pxq.3	670	ENSG00000171051	FPR1	formyl peptide receptor 1
chr7	114653735	114654679	945	*	0.812174667	4.36E-12	1.52E-10	Intron (uc003vhf.3/29969, intron 4 of 4)	7	114562909	114563720	812	1	29969	uc003vhg.3	90826	ENSG00000135272	MDFIC	MyoD family inhibitor domain containing
chr6	52202474	52203433	960	*	0.812152389	1.70E-20	4.92E-18	Distal Intergenic	6	52226926	52272575	45650	1	85315	uc003pao.4	-23493	ENSG00000170915	PAQR8	progestin and adipoQ receptor family member 8
chr2	102379387	102379933	547	*	0.812063673	6.42E-17	8.02E-15	Intron (uc002tbc.3/9448, intron 2 of 31)	2	102407182	102456456	49275	1	9448	uc010fiw.1	-27249	ENSG00000071054	MAP4K4	mitogen-activated protein kinase kinase kinase kinase 4
chr3	132323740	132324225	486	*	0.811934634	9.97E-09	1.39E-07	Exon (uc003eov.4/84129, exon 12 of 20)	3	132318981	132321382	2402	1	51554	uc003eox.3	4759	ENSG00000129048	ACKR4	atypical chemokine receptor 4
chr2	228300877	228301571	695	*	0.811933563	2.29E-09	3.82E-08	Distal Intergenic	2	228336848	228336903	56	1	100847081	uc031rrr.1	-35277	ENSG00000284092	MIR5703	microRNA 5703
chr1	229192520	229193235	716	*	0.811932359	7.34E-10	1.41E-08	Distal Intergenic	1	229406809	229441640	34832	1	5867	uc001hth.4	-213574	ENSG00000168118	RAB4A	RAB4A, member RAS oncogene family
chr6	111737448	111737755	308	*	0.811800584	8.15E-11	2.01E-09	5' UTR	6	111632272	111689231	56960	2	5980	uc003pva.1	-48217	ENSG00000009413	REV3L	REV3 like, DNA directed polymerase zeta catalytic subunit
chr10	76638583	76639018	436	*	0.810964754	1.36E-17	2.04E-15	Intron (uc001jwm.2/23522, intron 3 of 17)	10	76586171	76792380	206210	1	23522	uc031pvy.1	52412	ENSG00000156650	KAT6B	lysine acetyltransferase 6B
chr5	6372374	6373247	874	*	0.810767606	1.16E-30	3.68E-27	3' UTR	5	6372039	6378639	6601	2	84246	uc003jdo.3	5392	ENSG00000133398	MED10	mediator complex subunit 10
chr1	185298226	185298686	461	*	0.810763399	5.61E-09	8.36E-08	Intron (uc001grn.4/100288079, intron 3 of 3)	1	185292979	185304171	11193	2	100288079	uc001grn.4	5485	ENSG00000261024	GS1-279B7.1	microtubule associated protein 1 light chain 3 beta pseudogene
chr8	61422289	61422695	407	*	0.810734175	1.13E-07	1.17E-06	Distal Intergenic	8	61429469	61536203	106735	1	5862	uc003xud.2	-6774	ENSG00000104388	RAB2A	RAB2A, member RAS oncogene family
chr1	87240449	87240983	535	*	0.810651735	3.70E-13	1.72E-11	Distal Intergenic	1	87170253	87213867	43615	1	51100	uc001dlz.3	70196	ENSG00000097033	SH3GLB1	SH3 domain containing GRB2 like, endophilin B1
chr2	225379143	225379567	425	*	0.810629222	1.64E-11	4.93E-10	Exon (uc010fwy.2/8452, exon 4 of 16)	2	225334867	225434542	99676	2	8452	uc010fwy.2	54975	ENSG00000036257	CUL3	cullin 3
chr8	11173924	11174475	552	*	0.810514187	3.94E-13	1.81E-11	Exon (uc003wtm.3/66036, exon 8 of 10)	8	11188495	11189695	1201	1	83650	uc003wtp.1	-14020	ENSG00000177710	SLC35G5	solute carrier family 35 member G5
chr5	36665740	36666133	394	*	0.810353297	1.02E-09	1.88E-08	Intron (uc003jkj.4/6507, intron 3 of 9)	5	36608431	36688436	80006	1	6507	uc010iuy.3	57309	ENSG00000079215	SLC1A3	solute carrier family 1 member 3
chr6	90571803	90572717	915	*	0.810346967	1.67E-13	8.52E-12	Exon (uc003pnr.3/9994, exon 7 of 10)	6	90604188	90605819	1632	1	84694	uc011eaa.2	-31471	ENSG00000135355	GJA10	gap junction protein alpha 10
chr5	67561480	67562123	644	*	0.81009426	8.09E-17	9.86E-15	Intron (uc003jva.3/5295, intron 2 of 15)	5	67584252	67597649	13398	1	5295	uc003jvc.3	-22129	ENSG00000145675	PIK3R1	phosphoinositide-3-kinase regulatory subunit 1
chr1	174169751	174170508	758	*	0.810017936	3.33E-14	2.00E-12	Intron (uc009wwq.2/9910, intron 1 of 12)	1	174128552	174927327	798776	1	9910	uc001gjx.3	41199	ENSG00000152061	RABGAP1L	RAB GTPase activating protein 1 like
chr2	99356529	99356950	422	*	0.809990333	1.34E-11	4.11E-10	Distal Intergenic	2	99235569	99347589	112021	2	11320	uc010fil.3	-8940	ENSG00000071073	MGAT4A	alpha-1,3-mannosyl-glycoprotein 4-beta-N-acetylglucosaminyltransferase A
chr1	100942661	100943419	759	*	0.809971816	2.49E-12	9.28E-11	Intron (uc009web.2/8556, intron 9 of 13)	1	101003728	101007583	3856	1	54112	uc001dth.3	-60309	ENSG00000181656	GPR88	G protein-coupled receptor 88
chr7	131107607	131108071	465	*	0.809869027	1.32E-07	1.33E-06	Intron (uc011kpl.2/4289, intron 9 of 18)	7	131147976	131181398	33423	1	4289	uc003vqu.3	-39905	ENSG00000128585	MKLN1	muskelin 1
chr4	26615470	26616031	562	*	0.809852255	1.08E-09	1.98E-08	Exon (uc010iew.3/55296, exon 3 of 20)	4	26585546	26756918	171373	1	55296	uc011bxu.2	29924	ENSG00000109680	TBC1D19	TBC1 domain family member 19
chr5	118620150	118620530	381	*	0.809705768	1.37E-12	5.46E-11	Intron (uc003ksf.1/25816, intron 1 of 2)	5	118604418	118730294	125877	1	25816	uc003ksg.3	15732	ENSG00000145779	TNFAIP8	TNF alpha induced protein 8
chr3	101556398	101557264	867	*	0.809684583	3.43E-16	3.50E-14	Intron (uc003dvo.3/64332, intron 2 of 12)	3	101546834	101579869	33036	1	64332	uc010hpo.3	9564	ENSG00000144802	NFKBIZ	NFKB inhibitor zeta
chr17	61201750	61202712	963	*	0.809310948	9.11E-18	1.42E-15	Intron (uc002jal.4/26115, intron 3 of 24)	17	61271352	61505067	233716	1	26115	uc010wpe.2	-68640	ENSG00000170921	TANC2	tetratricopeptide repeat, ankyrin repeat and coiled-coil containing 2
chr9	19313331	19314213	883	*	0.809293036	1.73E-17	2.54E-15	Intron (uc031tcw.1/55667, intron 10 of 31)	9	19336684	19374137	37454	1	55667	uc011lnd.3	-22471	ENSG00000137145	DENND4C	DENN domain containing 4C
chr4	37927631	37928268	638	*	0.808909855	2.27E-14	1.43E-12	Intron (uc003gtb.3/23216, intron 2 of 19)	4	37903624	38140796	237173	1	23216	uc010ifd.3	24007	ENSG00000065882	TBC1D1	TBC1 domain family member 1
chr9	6915080	6915906	827	*	0.808742872	2.10E-14	1.34E-12	Intron (uc010mhu.2/23081, intron 8 of 17)	9	6925501	7175648	250148	1	23081	uc011lml.2	-9595	ENSG00000107077	KDM4C	lysine demethylase 4C
chr12	122070359	122071283	925	*	0.808708592	1.58E-39	2.34E-35	Intron (uc021rff.1/84876, intron 1 of 1)	12	122064455	122079946	15492	1	84876	uc021rff.1	5904	ENSG00000276045	ORAI1	ORAI calcium release-activated calcium modulator 1
chr7	114746279	114746768	490	*	0.808523849	4.96E-07	4.24E-06	Intron (uc003vhh.1/uc003vhh.1, intron 1 of 3)	7	114562909	114563720	812	1	29969	uc003vhg.3	183370	ENSG00000135272	MDFIC	MyoD family inhibitor domain containing
chr15	81593592	81594123	532	*	0.808419233	4.70E-12	1.63E-10	Promoter (1-2kb)	15	81591721	81599193	7473	1	3603	uc010unq.1	1871	ENSG00000172349	IL16	interleukin 16
chr5	139594271	139594630	360	*	0.808075518	3.93E-11	1.06E-09	Intron (uc003lfd.3/84418, intron 2 of 2)	5	139554653	139663119	108467	1	84418	uc010jfi.3	39618	ENSG00000120306	CYSTM1	cysteine rich transmembrane module containing 1
chr20	2094576	2094974	399	*	0.8077552	4.30E-12	1.50E-10	Intron (uc002wfw.4/140901, intron 2 of 3)	20	2083414	2129198	45785	1	140901	uc010zpu.2	11162	ENSG00000125834	STK35	serine/threonine kinase 35
chr14	23756239	23756631	393	*	0.807542139	1.64E-10	3.73E-09	Promoter (<=1kb)	14	23742844	23755309	12466	2	57594	uc001wja.2	-930	ENSG00000215271	HOMEZ	homeobox and leucine zipper encoding
chr13	78358507	78359188	682	*	0.807295502	3.44E-13	1.61E-11	Distal Intergenic	13	78317151	78338377	21227	1	122060	uc001vkm.2	41356	ENSG00000139737	SLAIN1	SLAIN motif family member 1
chr14	71382929	71383827	899	*	0.807239982	2.61E-19	5.74E-17	Intron (uc001xmn.4/22990, intron 1 of 9)	14	71374122	71582099	207978	1	22990	uc010are.1	8807	ENSG00000100731	PCNX1	pecanex 1
chr18	21821433	21821753	321	*	0.806783287	3.08E-09	4.94E-08	Intron (uc002kvd.3/114876, intron 1 of 13)	18	21742011	21852196	110186	2	114876	uc002kvd.3	30443	ENSG00000141447	OSBPL1A	oxysterol binding protein like 1A
chr7	18703445	18704125	681	*	0.806668311	1.96E-12	7.53E-11	Intron (uc011jya.2/9734, intron 12 of 12)	7	18629968	18788761	158794	1	9734	uc010kue.1	73477	ENSG00000048052	HDAC9	histone deacetylase 9
chr7	106131650	106132269	620	*	0.806259787	1.15E-07	1.18E-06	Intron (uc003vds.3/uc003vds.3, intron 3 of 4)	7	106297211	106301634	4424	2	168455	uc003vdt.3	169365	ENSG00000253276	CCDC71L	coiled-coil domain containing 71 like
chr15	40455026	40455720	695	*	0.806159712	6.98E-13	3.02E-11	Promoter (1-2kb)	15	40453210	40513337	60128	1	701	uc001zkx.4	1816	ENSG00000156970	BUB1B	BUB1 mitotic checkpoint serine/threonine kinase B
chr10	5925797	5926157	361	*	0.80596555	1.45E-08	1.94E-07	Exon (uc009xie.3/54522, exon 4 of 6)	10	5931535	5979558	48024	1	84893	uc001iir.4	-5378	ENSG00000134452	FBH1	F-box DNA helicase 1
chr3	132008883	132009859	977	*	0.80555848	7.37E-11	1.84E-09	Distal Intergenic	3	131253577	132004254	750678	2	131034	uc003eom.3	-4629	ENSG00000196353	CPNE4	copine 4
chr11	128649076	128649566	491	*	0.805520096	1.16E-20	3.59E-18	Intron (uc010sbt.2/2313, intron 2 of 6)	11	128628010	128638413	10404	1	2313	uc001qen.3	21066	ENSG00000151702	FLI1	Fli-1 proto-oncogene, ETS transcription factor
chr4	104061369	104061863	495	*	0.805110101	2.74E-08	3.37E-07	Promoter (<=1kb)	4	104059508	104061571	2064	2	1062	uc003hxd.1	0	ENSG00000138778	CENPE	centromere protein E
chr2	164450377	164450997	621	*	0.804984702	3.53E-07	3.15E-06	Distal Intergenic	2	164464118	164592513	128396	2	55137	uc002uck.1	141516	ENSG00000182263	FIGN	fidgetin, microtubule severing factor
chr13	50940915	50941660	746	*	0.804598897	9.76E-12	3.13E-10	Intron (uc010adl.1/10301, intron 1 of 1)	13	50746154	50747751	1598	1	145165	uc001vej.3	194761	NA	ST13P4	ST13, Hsp70 interacting protein pseudogene 4
chr7	76768667	76768971	305	*	0.80458709	6.67E-08	7.32E-07	Intron (uc003uga.3/57639, intron 1 of 18)	7	76751934	76924521	172588	1	57639	uc003uga.3	16733	ENSG00000135205	CCDC146	coiled-coil domain containing 146
chr6	11350789	11351492	704	*	0.80451712	1.09E-09	2.00E-08	Intron (uc003mzw.3/4739, intron 1 of 9)	6	11183531	11382581	199051	2	4739	uc003mzw.3	31089	ENSG00000111859	NEDD9	neural precursor cell expressed, developmentally down-regulated 9
chr10	105124913	105125750	838	*	0.804479608	6.93E-11	1.74E-09	Promoter (1-2kb)	10	105127724	105148822	21099	1	6877	uc001kwv.3	-1974	ENSG00000148835	TAF5	TATA-box binding protein associated factor 5
chr17	57229359	57229839	481	*	0.804432962	2.31E-14	1.45E-12	Promoter (<=1kb)	17	57228497	57228582	86	2	407027	uc010wod.1	-777	ENSG00000207996	MIR301A	microRNA 301a
chr2	58365320	58365962	643	*	0.8043968	3.21E-15	2.48E-13	Intron (uc002rzo.2/7444, intron 13 of 15)	2	58313462	58359564	46103	1	7444	uc010yph.1	51858	ENSG00000028116	VRK2	VRK serine/threonine kinase 2
chr5	148138297	148139276	980	*	0.804168938	2.03E-13	1.01E-11	Intron (uc003lpp.1/79628, intron 20 of 26)	5	148206156	148208197	2042	1	154	uc003lpr.2	-66880	ENSG00000169252	ADRB2	adrenoceptor beta 2
chr11	75487534	75487884	351	*	0.803865397	1.90E-15	1.57E-13	Intron (uc001oxa.3/84649, intron 1 of 7)	11	75479778	75512581	32804	1	84649	uc001oxb.3	7756	ENSG00000062282	DGAT2	diacylglycerol O-acyltransferase 2
chr20	13579494	13579970	477	*	0.803842264	1.18E-08	1.61E-07	Intron (uc010zri.1/55617, intron 4 of 9)	20	13246709	13619583	372875	2	55617	uc010zri.1	39613	ENSG00000089123	TASP1	taspase 1
chr18	11913443	11914202	760	*	0.803817484	1.25E-15	1.07E-13	Distal Intergenic	18	11886114	11908796	22683	2	65258	uc010dla.2	-4647	ENSG00000154889	MPPE1	metallophosphoesterase 1
chr4	48368343	48368847	505	*	0.803523119	2.09E-09	3.53E-08	Intron (uc003gya.4/57606, intron 1 of 7)	4	48384528	48387681	3154	1	57606	uc003gyb.1	-15681	ENSG00000109171	SLAIN2	SLAIN motif family member 2
chr2	98524171	98524539	369	*	0.803503126	3.37E-12	1.21E-10	Intron (uc002syh.4/23505, intron 3 of 40)	2	98372801	98612354	239554	2	23505	uc002syh.4	87815	ENSG00000075568	TMEM131	transmembrane protein 131
chr21	34674177	34674825	649	*	0.803397641	6.26E-15	4.54E-13	Distal Intergenic	21	34696734	34732128	35395	1	3454	uc011adv.2	-21909	ENSG00000142166	IFNAR1	interferon alpha and beta receptor subunit 1
chr2	74986043	74986529	487	*	0.803216698	3.38E-12	1.22E-10	Distal Intergenic	2	75059782	75120481	60700	1	3099	uc002snd.3	-73253	ENSG00000159399	HK2	hexokinase 2
chr5	52918299	52919167	869	*	0.803163775	5.79E-09	8.59E-08	Intron (uc003jpe.2/4724, intron 2 of 4)	5	52856465	52979171	122707	1	4724	uc003jpe.2	61834	ENSG00000164258	NDUFS4	NADH:ubiquinone oxidoreductase subunit S4
chr8	117682872	117683620	749	*	0.803099196	4.78E-13	2.15E-11	Intron (uc003yoa.3/8667, intron 2 of 7)	8	117657055	117768062	111008	2	8667	uc003yoa.3	84442	ENSG00000147677	EIF3H	eukaryotic translation initiation factor 3 subunit H
chr2	31149079	31149599	521	*	0.803085286	2.35E-06	1.66E-05	Intron (uc002rnq.3/79623, intron 13 of 16)	2	30973969	31030311	56343	2	92291	uc002rnp.1	-118768	ENSG00000162949	CAPN13	calpain 13
chr7	21932701	21933254	554	*	0.802935541	6.75E-11	1.70E-09	Intron (uc031swp.1/8701, intron 77 of 81)	7	21940517	21985542	45026	2	55536	uc003sve.4	52288	ENSG00000164649	CDCA7L	cell division cycle associated 7 like
chr5	37711299	37711692	394	*	0.802650082	4.01E-10	8.24E-09	Intron (uc003jkv.3/55100, intron 13 of 17)	5	37812779	37834924	22146	2	2668	uc011cpd.2	123232	ENSG00000168621	GDNF	glial cell derived neurotrophic factor
chr2	191505177	191505916	740	*	0.802560114	4.44E-18	7.47E-16	Distal Intergenic	2	191513848	191557492	43645	1	4664	uc002usb.3	-7932	ENSG00000138386	NAB1	NGFI-A binding protein 1
chr9	124037196	124037554	359	*	0.802317169	1.21E-13	6.47E-12	Intron (uc004bld.1/2934, intron 9 of 25)	9	124030380	124095120	64741	1	2934	uc010mvv.1	6816	ENSG00000148180	GSN	gelsolin
chr12	31647307	31647852	546	*	0.802202706	2.17E-10	4.77E-09	Promoter (1-2kb)	12	31604636	31648853	44218	2	160518	uc001rkk.1	1001	ENSG00000170456	DENND5B	DENN domain containing 5B
chr10	108183844	108184306	463	*	0.80218889	0.000169453	0.00068529	Distal Intergenic	10	108333421	108924466	591046	2	114815	uc001kyl.3	740160	ENSG00000108018	SORCS1	sortilin related VPS10 domain containing receptor 1
chr2	171164333	171165035	703	*	0.802076212	5.07E-09	7.66E-08	Intron (uc002ufv.4/140469, intron 7 of 29)	2	171225718	171511674	285957	1	140469	uc002ugb.3	-60683	ENSG00000071909	MYO3B	myosin IIIB
chr5	31902016	31902515	500	*	0.802017969	1.38E-09	2.45E-08	Intron (uc003jhl.3/23037, intron 2 of 24)	5	31936208	31936265	58	2	100422874	uc021xxb.1	33750	ENSG00000266243	MIR4279	microRNA 4279
chr3	12359315	12359761	447	*	0.80199033	2.21E-11	6.41E-10	Intron (uc031rym.1/5468, intron 2 of 7)	3	12353879	12475855	121977	1	5468	uc003bwv.3	5436	ENSG00000132170	PPARG	peroxisome proliferator activated receptor gamma
chr5	130975199	130975760	562	*	0.801934417	1.06E-13	5.72E-12	Intron (uc003kvp.2/51735, intron 2 of 28)	5	130799308	130970929	171622	2	51735	uc010jdk.3	-4270	ENSG00000158987	RAPGEF6	Rap guanine nucleotide exchange factor 6
chr5	77178814	77179318	505	*	0.801767455	7.83E-10	1.49E-08	Distal Intergenic	5	76987074	77072185	85112	2	6902	uc003kfi.1	-106629	ENSG00000171530	TBCA	tubulin folding cofactor A
chr8	93943539	93944456	918	*	0.801594163	2.22E-14	1.40E-12	Intron (uc022axy.1/286144, intron 2 of 4)	8	93966634	93977564	10931	2	286144	uc003yfs.2	33108	ENSG00000205133	TRIQK	triple QxxK/R motif containing
chr7	106062149	106062692	544	*	0.80140158	7.94E-11	1.97E-09	Distal Intergenic	7	105903604	105925638	22035	2	10135	uc011klu.1	-136511	ENSG00000105835	NAMPT	nicotinamide phosphoribosyltransferase
chr8	134907806	134908330	525	*	0.801101469	2.22E-08	2.80E-07	Distal Intergenic	8	134467091	134584183	117093	2	6482	uc003yum.2	-323623	ENSG00000008513	ST3GAL1	ST3 beta-galactoside alpha-2,3-sialyltransferase 1
chr12	1725858	1726218	361	*	0.800905496	1.46E-11	4.43E-10	Promoter (<=1kb)	12	1726222	1756378	30157	1	81029	uc001qjj.3	-4	ENSG00000111186	WNT5B	Wnt family member 5B
chr14	97374922	97375510	589	*	0.800655541	1.09E-08	1.49E-07	Distal Intergenic	14	97263684	97347951	84268	1	7443	uc001yft.3	111238	ENSG00000100749	VRK1	VRK serine/threonine kinase 1
chr8	116259924	116260385	462	*	0.800578206	8.32E-06	4.97E-05	Distal Intergenic	8	116420724	116680234	259511	2	7227	uc011lhy.2	419849	ENSG00000104447	TRPS1	transcriptional repressor GATA binding 1
chr3	128063186	128063851	666	*	0.800563291	5.86E-12	1.97E-10	Intron (uc003eki.3/60678, intron 5 of 6)	3	128182437	128191160	8724	1	285224	uc003ekl.1	-118586	ENSG00000242049	DNAJB8-AS1	DNAJB8 antisense RNA 1
chr15	92934115	92934969	855	*	0.800498294	1.36E-09	2.42E-08	Promoter (2-3kb)	15	92937140	93011958	74819	1	8128	uc002bra.3	-2171	ENSG00000140557	ST8SIA2	ST8 alpha-N-acetyl-neuraminide alpha-2,8-sialyltransferase 2
chr4	169989242	169990059	818	*	0.80047857	2.79E-15	2.20E-13	Distal Intergenic	4	169922320	169931468	9149	2	84869	uc003irz.2	-57774	ENSG00000145439	CBR4	carbonyl reductase 4
chr12	106620774	106621591	818	*	0.800457199	5.56E-10	1.10E-08	Distal Intergenic	12	106631659	106641713	10055	2	10970	uc001tlk.3	20122	ENSG00000136026	CKAP4	cytoskeleton associated protein 4
chr7	91988729	91989350	622	*	0.800423895	1.16E-13	6.22E-12	Intron (uc003ulw.2/54467, intron 9 of 19)	7	92000791	92030698	29908	1	54467	uc010lew.1	-11441	ENSG00000001629	ANKIB1	ankyrin repeat and IBR domain containing 1
chr6	88439419	88439823	405	*	0.800369754	1.89E-09	3.24E-08	Distal Intergenic	6	88384578	88411985	27408	2	55122	uc003pmk.3	-27434	ENSG00000135334	AKIRIN2	akirin 2
chr2	6944334	6944887	554	*	0.800329595	3.55E-08	4.22E-07	Distal Intergenic	2	6869300	6910442	41143	2	400941	uc002qym.2	-33892	ENSG00000205837	LINC00487	long intergenic non-protein coding RNA 487
chr11	72777738	72778143	406	*	0.800116732	6.33E-15	4.57E-13	Intron (uc001oth.4/9873, intron 2 of 18)	11	72553999	72851173	297175	2	9873	uc001oti.2	73030	ENSG00000137478	FCHSD2	FCH and double SH3 domains 2
chr22	40361958	40362660	703	*	0.7996618	5.01E-15	3.73E-13	Exon (uc003ayh.2/9402, exon 5 of 8)	22	40342856	40367384	24529	1	9402	uc003ayj.2	19102	ENSG00000100351	GRAP2	GRB2 related adaptor protein 2
chr1	86998181	86998592	412	*	0.79946392	9.95E-08	1.04E-06	Distal Intergenic	1	87012759	87046432	33674	1	22802	uc009wcs.3	-14167	ENSG00000016602	CLCA4	chloride channel accessory 4
chr8	134267608	134268038	431	*	0.799416145	1.84E-21	7.19E-19	Promoter (<=1kb)	8	134249414	134268471	19058	2	10397	uc003yuf.1	433	ENSG00000104419	NDRG1	N-myc downstream regulated 1
chr1	221322511	221323053	543	*	0.799411431	1.51E-07	1.50E-06	Distal Intergenic	1	221503270	221509638	6369	2	400804	uc001hmw.1	186585	ENSG00000234754	LINC02817	long intergenic non-protein coding RNA 2817
chr17	48985864	48986395	532	*	0.799178808	5.15E-11	1.34E-09	Distal Intergenic	17	48939587	48945339	5753	2	10140	uc010wmz.2	-40525	ENSG00000141232	TOB1	transducer of ERBB2, 1
chr18	682174	682713	540	*	0.798839941	2.67E-20	7.27E-18	Intron (uc010dkf.3/55556, intron 11 of 14)	18	649620	658340	8721	2	494514	uc002kkr.3	-23834	ENSG00000176912	TYMSOS	TYMS opposite strand
chr8	48757632	48758593	962	*	0.798760902	1.46E-19	3.37E-17	Intron (uc003xqi.3/5591, intron 55 of 86)	8	48649476	48650726	1251	2	1052	uc003xqh.1	-106906	ENSG00000221869	CEBPD	CCAAT enhancer binding protein delta
chr10	892472	892938	467	*	0.798756864	7.48E-21	2.43E-18	Intron (uc031ptb.1/23185, intron 5 of 17)	10	852854	977645	124792	2	23185	uc031ptb.1	84707	ENSG00000107929	LARP4B	La ribonucleoprotein 4B
chr3	141988741	141989472	732	*	0.798731139	2.60E-09	4.27E-08	Distal Intergenic	3	141917644	141944449	26806	2	256356	uc010hut.2	-44292	ENSG00000175066	GK5	glycerol kinase 5
chr17	68133826	68134566	741	*	0.798470954	1.61E-13	8.28E-12	Distal Intergenic	17	68124167	68131746	7580	1	3773	uc002jiq.3	9659	ENSG00000153822	KCNJ16	potassium inwardly rectifying channel subfamily J member 16
chr21	30758977	30759529	553	*	0.798460277	1.01E-07	1.05E-06	Distal Intergenic	21	30677560	30734217	56658	1	571	uc002ynl.2	81417	ENSG00000156273	BACH1	BTB domain and CNC homolog 1
chr2	57826767	57827500	734	*	0.798459039	2.53E-12	9.40E-11	Distal Intergenic	2	58134786	58387055	252270	1	7444	uc002rzo.2	-307286	ENSG00000028116	VRK2	VRK serine/threonine kinase 2
chr14	56725908	56726601	694	*	0.798268096	3.65E-11	9.90E-10	Intron (uc001xch.3/57161, intron 2 of 5)	14	56585093	56768031	182939	1	57161	uc001xch.3	140815	ENSG00000139946	PELI2	pellino E3 ubiquitin protein ligase family member 2
chr9	123927227	123927570	344	*	0.79811711	9.87E-12	3.16E-10	5' UTR	9	123919748	123939886	20139	1	11064	uc010mvp.1	7479	ENSG00000119397	CNTRL	centriolin
chr4	6060022	6060518	497	*	0.79785773	7.32E-06	4.45E-05	Intron (uc010idb.1/152789, intron 11 of 20)	4	5925002	5925055	54	2	100616201	uc021xky.1	-134967	ENSG00000263631	MIR378D1	microRNA 378d-1
chr1	59832734	59833498	765	*	0.797578203	1.96E-14	1.26E-12	Intron (uc001czg.2/55277, intron 3 of 8)	1	59775750	60228402	452653	1	55277	uc001czl.4	56984	ENSG00000172456	FGGY	FGGY carbohydrate kinase domain containing
chr10	62749030	62749579	550	*	0.79750033	1.14E-09	2.08E-08	Intron (uc001jlj.3/9886, intron 1 of 11)	10	62629198	62760736	131539	2	9886	uc001jlj.3	11157	ENSG00000072422	RHOBTB1	Rho related BTB domain containing 1
chr1	234817153	234817980	828	*	0.797462575	1.31E-24	1.19E-21	Distal Intergenic	1	234859789	234867390	7602	1	100506810	uc001hwj.2	-41809	ENSG00000227630	LINC01132	long intergenic non-protein coding RNA 1132
chr15	65896319	65896666	348	*	0.797111445	1.75E-07	1.71E-06	Intron (uc002apd.4/81556, intron 3 of 11)	15	65871096	65903486	32391	2	81556	uc002apd.4	6820	ENSG00000138614	INTS14	integrator complex subunit 14
chr11	45082067	45082503	437	*	0.797093331	4.95E-10	9.95E-09	Distal Intergenic	11	45115564	45246639	131076	1	56981	uc031pzz.1	-33061	ENSG00000019485	PRDM11	PR/SET domain 11
chr2	228335562	228336241	680	*	0.796728057	4.07E-08	4.76E-07	Promoter (<=1kb)	2	228336848	228336903	56	1	100847081	uc031rrr.1	-607	ENSG00000284092	MIR5703	microRNA 5703
chr17	45165067	45165656	590	*	0.796714349	3.62E-16	3.68E-14	Distal Intergenic	17	45195311	45266665	71355	2	996	uc002ild.4	101009	ENSG00000004897	CDC27	cell division cycle 27
chr11	74505775	74506319	545	*	0.796707773	4.62E-11	1.22E-09	Intron (uc001ovl.4/254225, intron 2 of 5)	11	74459913	74553458	93546	1	254225	uc001ovl.4	45862	ENSG00000166439	RNF169	ring finger protein 169
chr1	65365965	65366794	830	*	0.796602995	2.69E-23	1.71E-20	Intron (uc001dbu.1/3716, intron 1 of 24)	1	65298906	65311323	12418	2	3716	uc009wal.1	-54642	ENSG00000162434	JAK1	Janus kinase 1
chr9	6920962	6921669	708	*	0.796513725	5.04E-20	1.28E-17	Intron (uc010mhu.2/23081, intron 8 of 17)	9	6925501	7175648	250148	1	23081	uc011lml.2	-3832	ENSG00000107077	KDM4C	lysine demethylase 4C
chr19	11804502	11805027	526	*	0.796448755	2.34E-09	3.89E-08	Distal Intergenic	19	11784813	11797384	12572	1	401898	uc021upi.1	19689	NA	ZNF833P	zinc finger protein 833, pseudogene
chr2	38735409	38736100	692	*	0.796417374	4.74E-12	1.64E-10	Distal Intergenic	2	38790328	38809310	18983	2	92906	uc002rqv.3	73210	ENSG00000143889	HNRNPLL	heterogeneous nuclear ribonucleoprotein L like
chr7	92956339	92956777	439	*	0.796342731	3.75E-08	4.44E-07	Intron (uc003umo.4/55610, intron 21 of 27)	7	92861653	92990435	128783	1	55610	uc011khz.3	94686	ENSG00000004766	VPS50	VPS50 subunit of EARP/GARPII complex
chr1	115103126	115103722	597	*	0.795903828	6.97E-10	1.35E-08	Intron (uc001eez.3/163259, intron 24 of 29)	1	115110181	115124265	14085	2	10286	uc001efa.3	20543	ENSG00000116752	BCAS2	BCAS2 pre-mRNA processing factor
chr1	145600210	145600713	504	*	0.795879562	2.22E-08	2.81E-07	Intron (uc021ott.2/100288142, intron 99 of 131)	1	145592605	145610627	18023	2	10623	uc001eog.3	9914	ENSG00000186141	POLR3C	RNA polymerase III subunit C
chr14	81234581	81235308	728	*	0.795822728	1.70E-10	3.84E-09	Intron (uc010asz.3/145508, intron 5 of 14)	14	80943326	81302681	359356	2	145508	uc010asz.3	67373	ENSG00000100629	CEP128	centrosomal protein 128
chr21	48089313	48089921	609	*	0.795721055	1.04E-11	3.31E-10	Distal Intergenic	21	48063198	48081848	18651	1	3275	uc002zjz.1	26115	ENSG00000160310	PRMT2	protein arginine methyltransferase 2
chr4	119746945	119747571	627	*	0.795660616	1.46E-12	5.77E-11	Intron (uc003ici.4/9871, intron 2 of 22)	4	119643978	119757326	113349	2	9871	uc003ici.4	9755	ENSG00000150961	SEC24D	SEC24 homolog D, COPII coat complex component
chr3	12469322	12469998	677	*	0.795494393	3.88E-11	1.05E-09	Intron (uc031rym.1/5468, intron 7 of 7)	3	12421203	12458653	37451	1	5468	uc010hea.1	48119	ENSG00000132170	PPARG	peroxisome proliferator activated receptor gamma
chr1	28594943	28595401	459	*	0.795228192	4.69E-12	1.62E-10	Intron (uc001bps.3/83667, intron 1 of 9)	1	28585963	28609002	23040	1	83667	uc001bps.3	8980	ENSG00000130766	SESN2	sestrin 2
chr18	33105512	33106277	766	*	0.795142164	2.90E-16	3.02E-14	Distal Intergenic	18	33048291	33077955	29665	2	125476	uc010dmt.3	-27557	ENSG00000153391	INO80C	INO80 complex subunit C
chr16	20774003	20774413	411	*	0.795097224	1.80E-07	1.75E-06	Promoter (<=1kb)	16	20775312	20797638	22327	1	6296	uc002dhq.3	-899	ENSG00000005187	ACSM3	acyl-CoA synthetase medium chain family member 3
chr11	35880436	35881195	760	*	0.79490777	1.43E-08	1.91E-07	Distal Intergenic	11	35965612	36252841	287230	1	143458	uc001mwk.1	-84417	ENSG00000179241	LDLRAD3	low density lipoprotein receptor class A domain containing 3
chr4	74109352	74109813	462	*	0.794770563	4.37E-13	1.99E-11	Intron (uc003hgp.3/26057, intron 1 of 33)	4	73940502	74124502	184001	2	26057	uc003hgp.3	14689	ENSG00000132466	ANKRD17	ankyrin repeat domain 17
chr7	37666760	37667349	590	*	0.794658936	2.93E-07	2.68E-06	Distal Intergenic	7	37779996	37780913	918	1	353345	uc003tfm.1	-112647	ENSG00000187037	GPR141	G protein-coupled receptor 141
chr8	121000252	121000770	519	*	0.794567251	1.04E-11	3.30E-10	Intron (uc003yow.4/64798, intron 4 of 8)	8	120885900	121063157	177258	1	64798	uc011lid.2	114352	ENSG00000155792	DEPTOR	DEP domain containing MTOR interacting protein
chr10	28431488	28431971	484	*	0.794474892	3.12E-08	3.77E-07	Intron (uc009xkz.1/143098, intron 4 of 15)	10	28339923	28527664	187742	2	143098	uc009xkz.1	95693	ENSG00000150054	MPP7	membrane palmitoylated protein 7
chr11	3885552	3886254	703	*	0.794459461	8.54E-21	2.74E-18	Intron (uc001lyv.2/6786, intron 1 of 11)	11	3877292	3877371	80	1	100616453	uc021qcp.1	8260	ENSG00000284525	MIR4687	microRNA 4687
chr3	172041563	172042414	852	*	0.794398913	4.95E-18	8.28E-16	Intron (uc003fhy.3/64778, intron 11 of 25)	3	172161081	172166246	5166	2	2693	uc003fib.2	123832	ENSG00000121853	GHSR	growth hormone secretagogue receptor
chr14	32595214	32595716	503	*	0.794377336	8.85E-14	4.85E-12	Intron (uc001wrl.3/394, intron 3 of 6)	14	32546495	32628934	82440	1	394	uc001wrp.3	48719	ENSG00000100852	ARHGAP5	Rho GTPase activating protein 5
chr2	223476288	223476706	419	*	0.79430416	4.11E-08	4.80E-07	Intron (uc002vne.1/10056, intron 15 of 16)	2	223436162	223520827	84666	2	10056	uc002vne.1	44121	ENSG00000116120	FARSB	phenylalanyl-tRNA synthetase subunit beta
chr1	89464841	89465653	813	*	0.794280581	2.62E-13	1.27E-11	Distal Intergenic	1	89401456	89458643	57188	2	56267	uc001dmr.2	-6198	ENSG00000137944	KYAT3	kynurenine aminotransferase 3
chr6	151308509	151308957	449	*	0.794075411	1.66E-09	2.88E-08	Intron (uc011een.2/25902, intron 20 of 27)	6	151196379	151423023	226645	1	25902	uc003qoc.3	112130	ENSG00000120254	MTHFD1L	methylenetetrahydrofolate dehydrogenase (NADP+ dependent) 1 like
chr5	147267520	147267863	344	*	0.794020014	1.87E-09	3.21E-08	Downstream (1-2kb)	5	147258274	147261756	3483	1	117156	uc003lot.2	9246	ENSG00000164265	SCGB3A2	secretoglobin family 3A member 2
chr10	119031552	119032299	748	*	0.793967022	3.47E-17	4.67E-15	Intron (uc001ldd.2/6571, intron 15 of 15)	10	119000584	119038941	38358	1	6571	uc009xyy.2	30968	ENSG00000165646	SLC18A2	solute carrier family 18 member A2
chr10	63763868	63764434	567	*	0.79392668	7.71E-11	1.92E-09	Intron (uc010qil.2/84159, intron 4 of 4)	10	63736061	63736088	28	1	100847083	uc021prj.2	27807	ENSG00000263750	MIR548AV	microRNA 548av
chr1	207517741	207518533	793	*	0.793878218	1.23E-16	1.43E-14	Intron (uc001hfq.4/1604, intron 9 of 9)	1	207497904	207511004	13101	1	1604	uc031prz.1	19837	ENSG00000196352	CD55	CD55 molecule (Cromer blood group)
chr3	17838308	17838812	505	*	0.793876629	1.02E-08	1.42E-07	Distal Intergenic	3	17198654	17784240	585587	2	9779	uc003cbe.3	-54068	ENSG00000131374	TBC1D5	TBC1 domain family member 5
chr1	98370942	98371639	698	*	0.793735282	3.27E-15	2.53E-13	Intron (uc001drv.3/1806, intron 1 of 22)	1	97543300	98386615	843316	2	1806	uc001drv.3	14976	ENSG00000188641	DPYD	dihydropyrimidine dehydrogenase
chr3	15552324	15552626	303	*	0.793633207	5.96E-10	1.17E-08	Intron (uc003bzx.3/8292, intron 1 of 16)	3	15491640	15563258	71619	2	8292	uc003bzx.3	10632	ENSG00000206561	COLQ	collagen like tail subunit of asymmetric acetylcholinesterase
chr8	19414687	19415642	956	*	0.793626047	2.69E-14	1.66E-12	Intron (uc011kyn.2/55790, intron 3 of 9)	8	19261672	19460056	198385	2	55790	uc011kyn.2	44414	ENSG00000147408	CSGALNACT1	chondroitin sulfate N-acetylgalactosaminyltransferase 1
chr6	90886926	90887571	646	*	0.793550287	1.02E-12	4.21E-11	Intron (uc003pnw.3/60468, intron 2 of 6)	6	90636247	91006627	370381	2	60468	uc003pnw.3	119056	ENSG00000112182	BACH2	BTB domain and CNC homolog 2
chr3	145894811	145895344	534	*	0.793334137	4.18E-09	6.46E-08	Distal Intergenic	3	145787228	145879282	92055	2	5352	uc003evs.1	-15529	ENSG00000152952	PLOD2	procollagen-lysine,2-oxoglutarate 5-dioxygenase 2
chr15	51482294	51483274	981	*	0.793276752	4.86E-19	1.00E-16	Distal Intergenic	15	51507900	51510745	2846	2	1588	uc001zzc.1	27471	ENSG00000137869	CYP19A1	cytochrome P450 family 19 subfamily A member 1
chr14	70220162	70220701	540	*	0.793203792	3.34E-08	4.00E-07	Intron (uc001xll.3/6430, intron 1 of 8)	14	70232831	70236553	3723	1	6430	uc021rvj.1	-12130	ENSG00000100650	SRSF5	serine and arginine rich splicing factor 5
chr20	8858889	8859305	417	*	0.793016129	4.93E-14	2.87E-12	Intron (uc002wna.4/23236, intron 32 of 32)	20	8696509	8769172	72664	1	23236	uc002wnd.1	162380	ENSG00000182621	PLCB1	phospholipase C beta 1
chr16	3097892	3098523	632	*	0.792912729	1.60E-12	6.28E-11	Promoter (<=1kb)	16	3097416	3106163	8748	1	64386	uc002cti.1	476	ENSG00000008516	MMP25	matrix metallopeptidase 25
chr17	66437559	66438013	455	*	0.792878137	2.55E-17	3.55E-15	Intron (uc010dey.3/55062, intron 4 of 12)	17	66417422	66453653	36232	2	55062	uc010dey.3	15640	ENSG00000070540	WIPI1	WD repeat domain, phosphoinositide interacting 1
chr15	52922281	52922669	389	*	0.792789905	7.47E-09	1.07E-07	Intron (uc010ugf.2/56204, intron 1 of 11)	15	52873518	52944237	70720	2	56204	uc010ugf.2	21568	ENSG00000047346	FAM214A	family with sequence similarity 214 member A
chr4	76579387	76579780	394	*	0.792561392	4.18E-11	1.12E-09	Intron (uc003hir.3/9908, intron 7 of 11)	4	76567953	76598343	30391	2	9908	uc003hir.3	18563	ENSG00000138757	G3BP2	G3BP stress granule assembly factor 2
chr7	89786561	89787121	561	*	0.792555999	7.88E-09	1.12E-07	Promoter (2-3kb)	7	89783689	89794141	10453	1	26872	uc003ujx.3	2872	ENSG00000164647	STEAP1	STEAP family member 1
chr6	140244669	140245003	335	*	0.792485776	9.68E-10	1.80E-08	Distal Intergenic	6	140092210	140181608	89399	1	100132735	uc003qir.3	152459	ENSG00000231426	FILNC1	FOXO induced long non-coding RNA 1
chr18	2174235	2174889	655	*	0.792414321	6.99E-06	4.27E-05	Distal Intergenic	18	2537524	2555037	17514	2	64863	uc010dkj.3	380148	ENSG00000101574	METTL4	methyltransferase like 4
chr13	50784883	50785314	432	*	0.792068824	1.34E-10	3.10E-09	Intron (uc010adl.1/10301, intron 1 of 1)	13	50746154	50747751	1598	1	145165	uc001vej.3	38729	NA	ST13P4	ST13, Hsp70 interacting protein pseudogene 4
chr16	30107848	30108596	749	*	0.791988318	1.95E-19	4.37E-17	Promoter (<=1kb)	16	30103635	30107537	3903	2	83719	uc002dwm.3	-311	ENSG00000090238	YPEL3	yippee like 3
chr12	51058252	51058569	318	*	0.791966711	4.84E-11	1.27E-09	Intron (uc001rwu.3/57609, intron 4 of 7)	12	51079616	51142450	62835	1	57609	uc009zlt.3	-21047	ENSG00000066084	DIP2B	disco interacting protein 2 homolog B
chr1	233316364	233316901	538	*	0.791828315	1.80E-08	2.34E-07	Intron (uc001hvm.2/80003, intron 2 of 19)	1	233119882	233336010	216129	2	80003	uc001hvm.2	19109	ENSG00000135749	PCNX2	pecanex 2
chr12	76363505	76364032	528	*	0.791671923	8.14E-09	1.15E-07	Distal Intergenic	12	76419227	76425556	6330	2	22822	uc001sxu.3	61524	ENSG00000139289	PHLDA1	pleckstrin homology like domain family A member 1
chr2	111447336	111447946	611	*	0.791591174	1.86E-11	5.50E-10	Exon (uc002tgf.2/uc002tgf.2, exon 1 of 1)	2	111418445	111435684	17240	2	699	uc002tgd.2	-11652	ENSG00000169679	BUB1	BUB1 mitotic checkpoint serine/threonine kinase
chr6	41752597	41753356	760	*	0.791506749	1.21E-11	3.76E-10	Promoter (<=1kb)	6	41754178	41757633	3456	1	100188893	uc003org.3	-822	ENSG00000214736	TOMM6	translocase of outer mitochondrial membrane 6
chr7	112125749	112126232	484	*	0.791305311	4.19E-19	8.73E-17	Intron (uc003vgl.3/286006, intron 3 of 5)	7	112121066	112130943	9878	1	286006	uc003vgm.3	4683	ENSG00000181016	LSMEM1	leucine rich single-pass membrane protein 1
chr21	39654195	39655002	808	*	0.791288223	2.34E-12	8.79E-11	Intron (uc031rvj.1/3772, intron 2 of 3)	21	39644342	39673746	29405	1	3772	uc002ywx.4	9853	ENSG00000157551	KCNJ15	potassium inwardly rectifying channel subfamily J member 15
chr4	26148354	26148834	481	*	0.790976015	3.91E-06	2.58E-05	Distal Intergenic	4	26321332	26436752	115421	1	3516	uc003grx.2	-172498	ENSG00000168214	RBPJ	recombination signal binding protein for immunoglobulin kappa J region
chr11	108625488	108626146	659	*	0.790961685	1.83E-12	7.07E-11	Intron (uc001pkl.1/1662, intron 13 of 16)	11	108535816	108811648	275833	1	1662	uc001pkm.3	89672	ENSG00000178105	DDX10	DEAD-box helicase 10
chr1	51253614	51253939	326	*	0.790559808	1.94E-12	7.47E-11	Exon (uc009vyw.1/11124, exon 4 of 16)	1	50906935	51425525	518591	2	11124	uc009vyw.1	171586	ENSG00000185104	FAF1	Fas associated factor 1
chr3	57618897	57619463	567	*	0.790553385	5.03E-08	5.73E-07	Exon (uc003dja.3/201627, exon 15 of 20)	3	57557090	57583215	26126	2	378	uc003dix.4	-35682	ENSG00000168374	ARF4	ADP ribosylation factor 4
chr13	42812140	42812709	570	*	0.790529647	3.02E-08	3.67E-07	Intron (uc001uyp.3/160851, intron 30 of 31)	13	42846289	42897403	51115	1	11215	uc001uys.2	-33580	ENSG00000023516	AKAP11	A-kinase anchoring protein 11
chr11	4469445	4470274	830	*	0.790523241	4.54E-10	9.20E-09	Promoter (<=1kb)	11	4470525	4471591	1067	1	119774	uc001lyz.2	-251	ENSG00000181963	OR52K2	olfactory receptor family 52 subfamily K member 2
chr5	173322254	173323216	963	*	0.790371472	1.30E-19	3.03E-17	Promoter (2-3kb)	5	173320081	173387313	67233	1	80315	uc003mcu.4	2173	ENSG00000113742	CPEB4	cytoplasmic polyadenylation element binding protein 4
chr2	190669994	190670636	643	*	0.789923498	3.27E-07	2.95E-06	3' UTR	2	190682743	190742355	59613	1	5378	uc002url.3	-12107	ENSG00000064933	PMS1	PMS1 homolog 1, mismatch repair system component
chr16	50785201	50785809	609	*	0.789816941	2.23E-12	8.43E-11	Promoter (1-2kb)	16	50783487	50835846	52360	1	1540	uc021tib.1	1714	ENSG00000083799	CYLD	CYLD lysine 63 deubiquitinase
chr10	104070933	104071418	486	*	0.789773819	4.02E-08	4.71E-07	Intron (uc001kuw.3/8729, intron 3 of 9)	10	104005255	104142656	137402	1	8729	uc001kuz.2	65678	ENSG00000107862	GBF1	golgi brefeldin A resistant guanine nucleotide exchange factor 1
chr17	31003484	31004053	570	*	0.789690082	2.75E-09	4.49E-08	Intron (uc002hho.1/4642, intron 16 of 21)	17	30814105	30818271	4167	1	8851	uc002hhn.3	189379	ENSG00000176749	CDK5R1	cyclin dependent kinase 5 regulatory subunit 1
chr8	67845002	67845381	380	*	0.789576942	7.49E-09	1.07E-07	Distal Intergenic	8	67834165	67837777	3613	2	641638	uc003xxa.1	-7225	ENSG00000245910	SNHG6	small nucleolar RNA host gene 6
chr12	42499535	42499994	460	*	0.789434856	1.03E-08	1.42E-07	Exon (uc001rms.4/283464, exon 5 of 8)	12	42475648	42538673	63026	2	283464	uc001rms.4	38679	ENSG00000151233	GXYLT1	glucoside xylosyltransferase 1
chr2	227197716	227198549	834	*	0.789422187	1.39E-07	1.39E-06	Distal Intergenic	2	227007510	227044778	37269	1	646736	uc002vog.1	190206	NA	LOC646736	uncharacterized LOC646736
chr20	23367093	23367729	637	*	0.789383986	2.88E-18	5.00E-16	Intron (uc002wta.3/63908, intron 7 of 10)	20	23356710	23375834	19125	2	63908	uc010zss.1	8105	ENSG00000125814	NAPB	NSF attachment protein beta
chr2	240940076	240940607	532	*	0.78938182	3.28E-07	2.95E-06	Intron (uc002vyn.3/4705, intron 8 of 9)	2	240896789	240964819	68031	2	4705	uc002vyn.3	24212	ENSG00000130414	NDUFA10	NADH:ubiquinone oxidoreductase subunit A10
chr3	136088600	136089315	716	*	0.789340462	5.56E-14	3.20E-12	Intron (uc003era.1/10274, intron 23 of 33)	3	135974163	136046097	71935	1	5096	uc011bmd.1	114437	ENSG00000114054	PCCB	propionyl-CoA carboxylase subunit beta
chr22	22232072	22232846	775	*	0.788789289	3.87E-09	6.05E-08	Distal Intergenic	22	22123484	22221970	98487	2	5594	uc010gtk.1	-10102	ENSG00000100030	MAPK1	mitogen-activated protein kinase 1
chr2	24902974	24903468	495	*	0.788546853	2.43E-12	9.08E-11	Intron (uc002rfi.3/8648, intron 5 of 21)	2	24964653	24993570	28918	1	8648	uc010eyf.3	-61185	ENSG00000084676	NCOA1	nuclear receptor coactivator 1
chr14	85929651	85930240	590	*	0.788490313	1.86E-06	1.35E-05	Distal Intergenic	14	85996488	86094270	97783	1	23768	uc001xvr.3	-66248	ENSG00000185070	FLRT2	fibronectin leucine rich transmembrane protein 2
chr13	33347121	33347524	404	*	0.788347182	2.28E-10	5.00E-09	Exon (uc010abf.3/23047, exon 34 of 35)	13	33249971	33265405	15435	1	23047	uc010teb.2	97150	ENSG00000083642	PDS5B	PDS5 cohesin associated factor B
chr2	31388792	31389210	419	*	0.788150217	2.05E-09	3.48E-08	Distal Intergenic	2	31154934	31378068	223135	2	79623	uc010ezp.1	-10724	ENSG00000158089	GALNT14	polypeptide N-acetylgalactosaminyltransferase 14
chr3	37352698	37353268	571	*	0.787949004	2.94E-10	6.25E-09	Intron (uc010hgr.2/2803, intron 3 of 4)	3	37323583	37408370	84788	1	2803	uc003cgx.3	29115	ENSG00000144674	GOLGA4	golgin A4
chr16	47143259	47143771	513	*	0.787891865	1.80E-07	1.75E-06	Promoter (<=1kb)	16	47115431	47143622	28192	2	81831	uc002eeq.2	0	ENSG00000171208	NETO2	neuropilin and tolloid like 2
chr9	86213680	86214605	926	*	0.787882042	1.99E-18	3.58E-16	Distal Intergenic	9	86237964	86259045	21082	1	414328	uc004amt.2	-23359	ENSG00000148057	IDNK	IDNK gluconokinase
chr17	65433798	65434329	532	*	0.787810742	9.96E-18	1.54E-15	Intron (uc002jgb.4/26207, intron 1 of 9)	17	65373397	65693379	319983	1	26207	uc002jgc.4	60401	ENSG00000154217	PITPNC1	phosphatidylinositol transfer protein cytoplasmic 1
chr22	21259333	21259879	547	*	0.787708889	3.23E-15	2.50E-13	Distal Intergenic	22	21271714	21308037	36324	1	1399	uc002ztf.2	-11835	ENSG00000099942	CRKL	CRK like proto-oncogene, adaptor protein
chr2	164526990	164527895	906	*	0.787694754	4.15E-08	4.84E-07	Intron (uc002uck.1/55137, intron 2 of 2)	2	164464118	164592513	128396	2	55137	uc002uck.1	64618	ENSG00000182263	FIGN	fidgetin, microtubule severing factor
chr3	101707305	101707741	437	*	0.787632123	1.18E-09	2.14E-08	Intron (uc003dvr.1/152225, intron 2 of 3)	3	101659703	101716770	57068	1	152225	uc003dvr.1	47602	ENSG00000214407	LINC02085	long intergenic non-protein coding RNA 2085
chr18	8802024	8802686	663	*	0.787343709	9.81E-09	1.37E-07	Intron (uc002knq.2/23255, intron 8 of 14)	18	8789672	8832775	43104	1	23255	uc002kns.2	12352	ENSG00000168502	MTCL1	microtubule crosslinking factor 1
chr13	77651128	77651552	425	*	0.787140924	3.71E-07	3.29E-06	Promoter (1-2kb)	13	77649649	77661911	12263	1	100874212	uc031qmj.1	1479	ENSG00000236051	MYCBP2-AS1	MYCBP2 antisense RNA 1
chr9	86074205	86075038	834	*	0.786841963	2.28E-11	6.61E-10	Intron (uc004amr.1/257019, intron 1 of 14)	9	85859539	86082657	223119	2	257019	uc022bja.1	7619	ENSG00000172159	FRMD3	FERM domain containing 3
chr12	51372957	51373864	908	*	0.786787137	1.65E-10	3.74E-09	3' UTR	12	51379775	51388875	9101	2	4891	uc001rxg.2	15011	ENSG00000110911	SLC11A2	solute carrier family 11 member 2
chr2	31324605	31324973	369	*	0.7867108	1.18E-05	6.75E-05	Intron (uc002rnq.3/79623, intron 3 of 16)	2	31133331	31352506	219176	2	79623	uc002rnq.3	27533	ENSG00000158089	GALNT14	polypeptide N-acetylgalactosaminyltransferase 14
chr17	42278476	42279255	780	*	0.786379524	2.36E-13	1.15E-11	Promoter (2-3kb)	17	42269173	42275529	6357	2	56970	uc002iga.3	-2947	ENSG00000087152	ATXN7L3	ataxin 7 like 3
chr4	153366117	153366735	619	*	0.786364857	1.79E-11	5.31E-10	Intron (uc003ims.3/55294, intron 1 of 11)	4	153410479	153410568	90	2	100422896	uc021xtd.1	43833	ENSG00000264678	MIR3140	microRNA 3140
chr5	127415994	127416986	993	*	0.786256725	2.34E-15	1.88E-13	Promoter (1-2kb)	5	127276132	127418766	142635	2	644873	uc003kun.3	1780	ENSG00000245937	LINC01184	long intergenic non-protein coding RNA 1184
chr11	32843457	32843964	508	*	0.786145421	4.20E-10	8.59E-09	Distal Intergenic	11	32851481	32879669	28189	1	79056	uc001mtx.3	-7517	ENSG00000135378	PRRG4	proline rich and Gla domain 4
chr4	76422228	76422719	492	*	0.785855647	7.37E-13	3.17E-11	Promoter (2-3kb)	4	76404247	76419641	15395	2	25898	uc010iio.3	-2587	ENSG00000163743	RCHY1	ring finger and CHY zinc finger domain containing 1
chr9	111824723	111825219	497	*	0.785839959	7.62E-10	1.46E-08	Intron (uc022bln.1/23731, intron 4 of 11)	9	111808509	111808578	70	2	407036	uc004bdu.1	-16145	ENSG00000207698	MIR32	microRNA 32
chr8	120638737	120639443	707	*	0.785761926	1.67E-08	2.19E-07	Exon (uc003yos.2/5168, exon 3 of 26)	8	120569317	120651106	81790	2	5168	uc003yos.2	11663	ENSG00000136960	ENPP2	ectonucleotide pyrophosphatase/phosphodiesterase 2
chr9	111809439	111809777	339	*	0.785749491	1.54E-07	1.53E-06	Promoter (<=1kb)	9	111808509	111808578	70	2	407036	uc004bdu.1	-861	ENSG00000207698	MIR32	microRNA 32
chr7	48291654	48292623	970	*	0.785696852	2.94E-07	2.68E-06	Intron (uc010kyr.2/154664, intron 16 of 17)	7	48317691	48666688	348998	1	154664	uc031sxg.1	-25068	ENSG00000179869	ABCA13	ATP binding cassette subfamily A member 13
chr15	50274860	50275586	727	*	0.785635953	3.26E-11	8.96E-10	Intron (uc010ber.3/79895, intron 11 of 28)	15	50187089	50194480	7392	2	79895	uc001zxv.1	-80380	ENSG00000104043	ATP8B4	ATPase phospholipid transporting 8B4 (putative)
chr8	82036533	82037021	489	*	0.785579596	1.81E-12	7.01E-11	Distal Intergenic	8	81880046	82024303	144258	2	55824	uc003ybz.3	-12230	ENSG00000076641	PAG1	phosphoprotein membrane anchor with glycosphingolipid microdomains 1
chr5	41944668	41945272	605	*	0.785567487	1.51E-07	1.50E-06	Distal Intergenic	5	41925356	41941672	16317	1	26272	uc003jmq.3	19312	ENSG00000151876	FBXO4	F-box protein 4
chr10	104259168	104259632	465	*	0.7855502	4.18E-08	4.87E-07	Promoter (2-3kb)	10	104238986	104262512	23527	2	10121	uc001kvv.3	2880	ENSG00000138107	ACTR1A	actin related protein 1A
chr14	36315216	36315677	462	*	0.785348345	6.13E-11	1.56E-09	Intron (uc010tpx.1/84312, intron 5 of 6)	14	36295597	36341169	45573	1	84312	uc001wtl.3	19619	ENSG00000100916	BRMS1L	BRMS1 like transcriptional repressor
chr20	20552046	20552869	824	*	0.784976573	7.27E-09	1.05E-07	Exon (uc002wry.3/57186, exon 13 of 30)	20	20452081	20508902	56822	2	57186	uc002wsa.1	-43144	ENSG00000188559	RALGAPA2	Ral GTPase activating protein catalytic alpha subunit 2
chr15	85681262	85681714	453	*	0.784974799	6.04E-09	8.92E-08	3' UTR	15	85663422	85682376	18955	1	5151	uc002bll.3	17840	ENSG00000073417	PDE8A	phosphodiesterase 8A
chr1	229460754	229461218	465	*	0.784430653	1.26E-14	8.48E-13	3' UTR	1	229456752	229478688	21937	2	126731	uc001htl.4	17470	ENSG00000154429	CCSAP	centriole, cilia and spindle associated protein
chr21	45963206	45963575	370	*	0.784304207	5.77E-07	4.83E-06	Intron (uc002zfe.1/54084, intron 2 of 11)	21	45959068	45960078	1011	2	386677	uc002zfh.1	-3128	ENSG00000215455	KRTAP10-1	keratin associated protein 10-1
chr17	65071597	65072040	444	*	0.784226253	2.09E-09	3.52E-08	3' UTR	17	65040652	65052911	12260	1	786	uc002jfu.3	30945	ENSG00000108878	CACNG1	calcium voltage-gated channel auxiliary subunit gamma 1
chr1	232711428	232712068	641	*	0.784207927	6.90E-09	1.00E-07	Distal Intergenic	1	232533712	232651243	117532	2	57568	uc001hvg.3	-60185	ENSG00000116991	SIPA1L2	signal induced proliferation associated 1 like 2
chr2	208795937	208796703	767	*	0.7839785	1.22E-09	2.19E-08	Intron (uc002vcl.2/389072, intron 4 of 7)	2	208686012	208890284	204273	2	389072	uc002vcl.2	93581	ENSG00000178385	PLEKHM3	pleckstrin homology domain containing M3
chr8	26087508	26088080	573	*	0.783828793	5.44E-12	1.85E-10	Intron (uc003xek.3/5520, intron 7 of 10)	8	26149007	26230195	81189	1	5520	uc003xeu.3	-60927	ENSG00000221914	PPP2R2A	protein phosphatase 2 regulatory subunit Balpha
chr3	171689017	171689430	414	*	0.78378366	1.71E-09	2.96E-08	Distal Intergenic	3	171757418	171905080	147663	1	64778	uc003fhx.3	-67988	ENSG00000075420	FNDC3B	fibronectin type III domain containing 3B
chr3	28388015	28388782	768	*	0.783635109	3.79E-12	1.35E-10	Promoter (1-2kb)	3	28363844	28390618	26775	2	64343	uc003ceb.4	1836	ENSG00000163512	AZI2	5-azacytidine induced 2
chr3	45338785	45339644	860	*	0.783512424	1.90E-07	1.84E-06	Distal Intergenic	3	45265956	45267814	1859	2	25907	uc011baf.2	-70971	ENSG00000249992	TMEM158	transmembrane protein 158 (gene/pseudogene)
chr3	150165761	150166240	480	*	0.783395244	1.25E-11	3.87E-10	Intron (uc003exv.3/9819, intron 2 of 3)	3	150126788	150177615	50828	1	9819	uc003exx.3	38973	ENSG00000196428	TSC22D2	TSC22 domain family member 2
chr8	61690029	61690370	342	*	0.783206785	3.84E-07	3.38E-06	Intron (uc003xue.3/55636, intron 2 of 37)	8	61653818	61780586	126769	1	55636	uc022aux.1	36211	ENSG00000171316	CHD7	chromodomain helicase DNA binding protein 7
chr6	140332608	140333318	711	*	0.78314467	1.17E-11	3.65E-10	Intron (uc003qis.3/uc003qis.3, intron 1 of 3)	6	140526389	140526463	75	1	100500879	uc021zgd.1	-193071	ENSG00000263514	MIR3668	microRNA 3668
chr2	98574047	98574588	542	*	0.783120713	2.19E-14	1.38E-12	Intron (uc002syh.4/23505, intron 1 of 40)	2	98372801	98612354	239554	2	23505	uc002syh.4	37766	ENSG00000075568	TMEM131	transmembrane protein 131
chr5	175864996	175865648	653	*	0.783079382	2.65E-09	4.34E-08	Distal Intergenic	5	175875356	175937075	61720	1	23197	uc003mej.4	-9708	ENSG00000113194	FAF2	Fas associated factor family member 2
chr8	94728981	94729502	522	*	0.783039243	2.13E-12	8.11E-11	Intron (uc022ayc.1/137392, intron 5 of 7)	8	94721991	94740671	18681	1	137392	uc010mar.3	6990	ENSG00000188343	FAM92A	family with sequence similarity 92 member A
chr6	88513359	88513832	474	*	0.782734358	4.27E-09	6.59E-08	Intron (uc003pmm.3/uc003pmm.3, intron 2 of 4)	6	88384578	88411985	27408	2	55122	uc003pmk.3	-101374	ENSG00000135334	AKIRIN2	akirin 2
chr1	94897269	94898048	780	*	0.78271461	4.07E-16	4.03E-14	Intron (uc001dqm.4/5825, intron 1 of 8)	1	94883933	94984219	100287	1	5825	uc010otp.2	13336	ENSG00000117528	ABCD3	ATP binding cassette subfamily D member 3
chr1	55431880	55432753	874	*	0.782647616	1.71E-18	3.13E-16	Distal Intergenic	1	55446465	55457966	11502	1	199964	uc001cyd.3	-13712	ENSG00000143001	TMEM61	transmembrane protein 61
chr2	149942801	149943366	566	*	0.782610707	2.29E-09	3.82E-08	Intron (uc002twv.1/130576, intron 1 of 6)	2	149934036	150071772	137737	1	130576	uc002twx.1	8765	ENSG00000150556	LYPD6B	LY6/PLAUR domain containing 6B
chr16	72855226	72855885	660	*	0.782567511	1.27E-17	1.91E-15	Exon (uc021tle.1/uc021tle.1, exon 1 of 1)	16	72816786	73082274	265489	2	463	uc002fck.3	226389	ENSG00000140836	ZFHX3	zinc finger homeobox 3
chr12	93487146	93487717	572	*	0.782499891	4.19E-09	6.47E-08	Intron (uc021rbu.1/643339, intron 3 of 4)	12	93166285	93323107	156823	2	8411	uc001tck.3	-164039	ENSG00000102189	EEA1	early endosome antigen 1
chr1	186895691	186896122	432	*	0.782427714	1.29E-08	1.74E-07	Intron (uc001gsc.3/5321, intron 7 of 17)	1	186798032	186958113	160082	1	5321	uc010pos.2	97659	ENSG00000116711	PLA2G4A	phospholipase A2 group IVA
chr8	20066828	20067325	498	*	0.782366219	4.04E-09	6.27E-08	Exon (uc003wzp.3/526, exon 3 of 14)	8	20054704	20079207	24504	1	526	uc003wzp.3	12124	ENSG00000147416	ATP6V1B2	ATPase H+ transporting V1 subunit B2
chr6	111428316	111428829	514	*	0.782327375	1.55E-09	2.72E-08	Intron (uc003pur.4/117247, intron 1 of 2)	6	111408781	111544606	135826	1	117247	uc003pus.3	19535	ENSG00000112394	SLC16A10	solute carrier family 16 member 10
chr6	154477325	154478194	870	*	0.782159588	8.09E-19	1.60E-16	3' UTR	6	154475618	154534464	58847	2	26034	uc003qpv.3	56270	ENSG00000074706	IPCEF1	interaction protein for cytohesin exchange factors 1
chr2	196394831	196395418	588	*	0.781954728	7.92E-09	1.13E-07	Distal Intergenic	2	196521532	196602426	80895	1	57181	uc002utg.4	-126114	ENSG00000196950	SLC39A10	solute carrier family 39 member 10
chr9	101233037	101233682	646	*	0.781860145	1.36E-06	1.03E-05	Intron (uc004ays.3/9568, intron 6 of 18)	9	100961280	101018003	56724	2	55357	uc011lvb.2	-215034	ENSG00000095383	TBC1D2	TBC1 domain family member 2
chr10	94596908	94597487	580	*	0.781782813	3.16E-15	2.45E-13	Promoter (2-3kb)	10	94594470	94819251	224782	1	54536	uc001kie.3	2438	ENSG00000138190	EXOC6	exocyst complex component 6
chr7	8245267	8245808	542	*	0.781698557	1.30E-10	3.03E-09	Intron (uc010ktr.3/3382, intron 5 of 13)	7	8152815	8275570	122756	2	3382	uc010ktr.3	29762	ENSG00000003147	ICA1	islet cell autoantigen 1
chr2	55317356	55317774	419	*	0.781493222	8.53E-12	2.76E-10	Distal Intergenic	2	55199327	55277734	78408	2	57142	uc002ryg.3	-39622	ENSG00000115310	RTN4	reticulon 4
chr3	188242237	188243065	829	*	0.78141906	7.31E-10	1.41E-08	Exon (uc011bsg.2/4026, exon 4 of 10)	3	188286786	188608460	321675	1	4026	uc011bsj.2	-43721	ENSG00000145012	LPP	LIM domain containing preferred translocation partner in lipoma
chr16	21599886	21600611	726	*	0.781406736	2.99E-12	1.09E-10	Intron (uc021tel.1/uc021tel.1, intron 2 of 3)	16	21610856	21668792	57937	1	51108	uc002dje.3	-10245	ENSG00000197006	METTL9	methyltransferase like 9
chr9	111781791	111782249	459	*	0.781164342	3.11E-10	6.57E-09	3' UTR	9	111704851	111775764	70914	2	8727	uc004bdp.1	-6027	ENSG00000119326	CTNNAL1	catenin alpha like 1
chr15	49558066	49558801	736	*	0.781095682	6.82E-11	1.72E-09	Intron (uc001zxi.1/2585, intron 5 of 9)	15	49462443	49622002	159560	1	2585	uc010ufc.1	95623	ENSG00000156958	GALK2	galactokinase 2
chr20	43622222	43622693	472	*	0.78078233	3.11E-12	1.13E-10	Intron (uc010ggw.1/6789, intron 5 of 7)	20	43595120	43708593	113474	1	6789	uc010ggy.3	27102	ENSG00000101109	STK4	serine/threonine kinase 4
chr11	111714342	111715176	835	*	0.780726238	1.19E-12	4.82E-11	Intron (uc001ply.3/79796, intron 9 of 14)	11	111652919	111742004	89086	2	79796	uc001ply.3	26828	ENSG00000086848	ALG9	ALG9 alpha-1,2-mannosyltransferase
chr8	58373097	58373606	510	*	0.780714594	7.80E-07	6.29E-06	Distal Intergenic	8	58192102	58197290	5189	1	26138	uc003xtg.3	180995	NA	LINC00588	long intergenic non-protein coding RNA 588
chr3	71717699	71718051	353	*	0.780620791	7.18E-10	1.38E-08	Distal Intergenic	3	71728440	71774526	46087	2	317649	uc003dov.4	56475	ENSG00000163412	EIF4E3	eukaryotic translation initiation factor 4E family member 3
chr15	51873229	51873772	544	*	0.780553342	6.51E-12	2.17E-10	Intron (uc002abf.3/23312, intron 1 of 42)	15	51739921	51914967	175047	2	23312	uc002abf.3	41195	ENSG00000104093	DMXL2	Dmx like 2
chr8	103979701	103980145	445	*	0.780462167	4.22E-07	3.68E-06	Distal Intergenic	8	104033248	104085285	52038	1	528	uc003ykz.4	-53103	ENSG00000155097	ATP6V1C1	ATPase H+ transporting V1 subunit C1
chr1	109712468	109712992	525	*	0.780455174	6.93E-15	4.96E-13	Intron (uc009wex.2/57535, intron 3 of 19)	1	109729171	109749403	20233	1	57535	uc031pnl.1	-16179	ENSG00000116299	KIAA1324	KIAA1324
chr6	151818603	151819071	469	*	0.780382217	4.03E-07	3.53E-06	Intron (uc003qol.3/80129, intron 1 of 10)	6	151815175	151942328	127154	1	80129	uc003qol.3	3428	ENSG00000120262	CCDC170	coiled-coil domain containing 170
chr4	74898464	74898965	502	*	0.780285929	5.13E-10	1.03E-08	Distal Intergenic	4	74902312	74904490	2179	2	2921	uc003hhl.3	5525	ENSG00000163734	CXCL3	C-X-C motif chemokine ligand 3
chr16	57269513	57270063	551	*	0.780254501	7.03E-16	6.43E-14	Intron (uc002elb.3/89970, intron 14 of 14)	16	57279038	57282555	3518	1	23568	uc010ccy.1	-8975	ENSG00000102931	ARL2BP	ADP ribosylation factor like GTPase 2 binding protein
chr7	32677613	32678121	509	*	0.779422428	2.39E-10	5.20E-09	Intron (uc011kai.2/23080, intron 10 of 11)	7	32620553	32758780	138228	2	100129460	uc003tcw.3	80659	NA	DPY19L1P1	DPY19L1 pseudogene 1
chr14	81415324	81415839	516	*	0.779130728	1.16E-09	2.10E-08	Intron (uc001xva.1/145508, intron 2 of 7)	14	81421869	81574828	152960	1	7253	uc001xvb.1	-6030	ENSG00000165409	TSHR	thyroid stimulating hormone receptor
chr6	81158905	81159560	656	*	0.779116903	5.14E-09	7.75E-08	Distal Intergenic	6	80816344	81055987	239644	1	594	uc003pje.2	342561	ENSG00000083123	BCKDHB	branched chain keto acid dehydrogenase E1 subunit beta
chr1	155440952	155441297	346	*	0.778960089	3.83E-08	4.51E-07	Intron (uc001fkt.3/55870, intron 3 of 27)	1	155402971	155404053	1083	1	645682	uc010pgd.2	37981	ENSG00000237872	POU5F1P4	POU class 5 homeobox 1 pseudogene 4
chr18	11246503	11247208	706	*	0.77880235	2.15E-11	6.26E-10	Distal Intergenic	18	10670244	11148761	478518	2	63895	uc002kos.2	-97742	ENSG00000154864	PIEZO2	piezo type mechanosensitive ion channel component 2
chr1	197929389	197929937	549	*	0.778774049	4.83E-09	7.33E-08	Distal Intergenic	1	197896721	197901715	4995	1	56956	uc021pgw.1	32668	ENSG00000143355	LHX9	LIM homeobox 9
chr11	63486711	63487156	446	*	0.778754205	3.38E-11	9.27E-10	Exon (uc001nxn.3/10313, exon 2 of 8)	11	63448922	63527363	78442	1	10313	uc031qbg.1	37789	ENSG00000133318	RTN3	reticulon 3
chr7	72915667	72916141	475	*	0.778658709	3.40E-09	5.40E-08	Intron (uc003tyc.3/9031, intron 3 of 19)	7	72854728	72936615	81888	2	9031	uc003tyc.3	20474	ENSG00000009954	BAZ1B	bromodomain adjacent to zinc finger domain 1B
chr14	91105058	91105432	375	*	0.778658212	7.89E-14	4.39E-12	Intron (uc001xyo.3/145567, intron 1 of 6)	14	91006932	91110552	103621	2	145567	uc001xyo.3	5120	ENSG00000165914	TTC7B	tetratricopeptide repeat domain 7B
chr18	46920687	46921100	414	*	0.778592625	5.93E-06	3.70E-05	Intron (uc002ldi.1/54808, intron 2 of 16)	18	46644389	46860223	215835	2	54808	uc002ldj.3	-60464	ENSG00000141627	DYM	dymeclin
chr14	75807217	75807920	704	*	0.778583678	7.40E-15	5.26E-13	Distal Intergenic	14	75761107	75763111	2005	1	731223	uc001xrp.3	46110	NA	LINC01220	long intergenic non-protein coding RNA 1220
chr14	45711073	45712060	988	*	0.778472579	5.42E-22	2.45E-19	Exon (uc001wwf.3/55320, exon 3 of 17)	14	45672393	45722605	50213	2	55320	uc001wwf.3	10545	ENSG00000129534	MIS18BP1	MIS18 binding protein 1
chr19	55074651	55075122	472	*	0.778444729	1.73E-05	9.41E-05	Distal Intergenic	19	55084482	55099027	14546	1	11027	uc010ern.3	-9360	ENSG00000239998	LILRA2	leukocyte immunoglobulin like receptor A2
chr5	66039959	66040390	432	*	0.778260122	9.32E-10	1.74E-08	Intron (uc003jur.4/375449, intron 1 of 5)	5	66124604	66410875	286272	1	375449	uc003jus.3	-84214	ENSG00000069020	MAST4	microtubule associated serine/threonine kinase family member 4
chr3	71235393	71236266	874	*	0.778048206	2.73E-11	7.71E-10	Intron (uc003dol.3/27086, intron 2 of 16)	3	71003865	71180092	176228	2	27086	uc003dok.3	-55301	ENSG00000114861	FOXP1	forkhead box P1
chr7	133039216	133039809	594	*	0.777890798	1.79E-11	5.32E-10	Intron (uc003vri.3/60412, intron 5 of 8)	7	132938121	133750513	812393	1	60412	uc011kpo.2	101095	ENSG00000131558	EXOC4	exocyst complex component 4
chr6	73525011	73525602	592	*	0.777752864	3.69E-09	5.80E-08	Intron (uc003pgj.4/56479, intron 1 of 8)	6	73677410	73677476	67	2	100423005	uc021zbr.1	151874	ENSG00000266180	MIR4282	microRNA 4282
chr5	156971081	156971917	837	*	0.777741535	4.55E-17	5.90E-15	Intron (uc003lww.3/8728, intron 3 of 22)	5	156908442	157002749	94308	2	8728	uc011ddr.1	30832	ENSG00000135074	ADAM19	ADAM metallopeptidase domain 19
chr18	72502766	72503205	440	*	0.777602681	1.68E-13	8.59E-12	Intron (uc010xfc.2/55628, intron 3 of 3)	18	72342923	72777628	434706	1	55628	uc002llw.2	159843	ENSG00000215421	ZNF407	zinc finger protein 407
chr1	21465828	21466459	632	*	0.777571622	4.28E-14	2.52E-12	Intron (uc001bee.3/8672, intron 2 of 34)	1	21132785	21437876	305092	2	8672	uc001bec.3	-27952	ENSG00000075151	EIF4G3	eukaryotic translation initiation factor 4 gamma 3
chr1	200531982	200532685	704	*	0.777269074	2.78E-08	3.41E-07	Intron (uc010ppj.1/9928, intron 23 of 27)	1	200520625	200587966	67342	2	9928	uc010ppj.1	55281	ENSG00000118193	KIF14	kinesin family member 14
chr12	27940670	27941136	467	*	0.777267172	4.04E-14	2.39E-12	Intron (uc001rij.3/57542, intron 1 of 2)	12	27933187	27955973	22787	1	57542	uc001rij.3	7483	ENSG00000087448	KLHL42	kelch like family member 42
chr7	28284804	28285598	795	*	0.77724623	4.98E-16	4.83E-14	Distal Intergenic	7	28338940	28865511	526572	1	9586	uc003szo.3	-53342	ENSG00000146592	CREB5	cAMP responsive element binding protein 5
chr7	107613308	107614225	918	*	0.777046682	1.26E-08	1.70E-07	Exon (uc003vev.2/3912, exon 11 of 32)	7	107564246	107642448	78203	2	3912	uc003vev.2	28223	ENSG00000091136	LAMB1	laminin subunit beta 1
chr11	94311116	94311602	487	*	0.7770463	3.21E-11	8.84E-10	Intron (uc010rue.1/143689, intron 4 of 14)	11	94300474	94354587	54114	1	143689	uc001pfa.3	10642	ENSG00000134627	PIWIL4	piwi like RNA-mediated gene silencing 4
chr12	42302091	42302526	436	*	0.777001876	6.31E-09	9.28E-08	Distal Intergenic	12	42475648	42538673	63026	2	283464	uc001rms.4	236147	ENSG00000151233	GXYLT1	glucoside xylosyltransferase 1
chr3	97560153	97560971	819	*	0.776623099	1.02E-07	1.06E-06	Intron (uc021xbn.2/131544, intron 1 of 21)	3	97540884	97663830	122947	1	131544	uc021xbn.2	19269	ENSG00000080200	CRYBG3	crystallin beta-gamma domain containing 3
chr9	20820673	20821125	453	*	0.776572648	4.57E-09	6.97E-08	Promoter (<=1kb)	9	20820293	20995954	175662	1	54914	uc003zoh.1	380	ENSG00000188352	FOCAD	focadhesin
chr17	57461057	57461501	445	*	0.776539468	2.92E-09	4.72E-08	Intron (uc002ixm.1/388403, intron 2 of 4)	17	57443444	57443515	72	1	100616204	uc021uat.1	17613	ENSG00000263857	MIR4729	microRNA 4729
chr1	224547259	224547904	646	*	0.776503114	8.63E-12	2.79E-10	Promoter (2-3kb)	1	224544513	224567153	22641	1	29097	uc031psi.1	2746	ENSG00000143771	CNIH4	cornichon family AMPA receptor auxiliary protein 4
chr5	68609297	68609815	519	*	0.776430412	3.11E-08	3.76E-07	5' UTR	5	68576519	68616407	39889	2	202243	uc003jvv.1	6592	ENSG00000183323	CCDC125	coiled-coil domain containing 125
chr11	129799905	129800542	638	*	0.776372081	3.81E-20	1.01E-17	Intron (uc001qfj.3/56980, intron 7 of 17)	11	129784227	129785755	1529	2	56980	uc009zcs.1	-14150	ENSG00000170325	PRDM10	PR/SET domain 10
chr2	7016850	7017341	492	*	0.776314824	1.19E-11	3.71E-10	Promoter (<=1kb)	2	7017796	7038363	20568	1	91543	uc002qyp.1	-455	ENSG00000134321	RSAD2	radical S-adenosyl methionine domain containing 2
chr10	98650346	98650843	498	*	0.776303868	3.69E-11	1.00E-09	Intron (uc001kmr.3/84458, intron 2 of 8)	10	98592712	98724198	131487	1	84458	uc001kmu.2	57634	ENSG00000196233	LCOR	ligand dependent nuclear receptor corepressor
chr18	43802006	43802551	546	*	0.776137341	8.81E-14	4.84E-12	Intron (uc002lbw.3/147339, intron 2 of 4)	18	43753988	43846955	92968	1	147339	uc002lbx.3	48018	ENSG00000152242	C18orf25	chromosome 18 open reading frame 25
chr7	12296712	12297385	674	*	0.776053501	6.98E-09	1.01E-07	Distal Intergenic	7	12250848	12276890	26043	1	54664	uc011jxk.2	45864	ENSG00000106460	TMEM106B	transmembrane protein 106B
chr8	87387632	87388119	488	*	0.775853435	1.64E-07	1.61E-06	Intron (uc003ydt.3/11059, intron 3 of 24)	8	87392955	87460726	67772	1	11059	uc010mai.3	-4836	ENSG00000123124	WWP1	WW domain containing E3 ubiquitin protein ligase 1
chr1	68715142	68715517	376	*	0.77583814	1.39E-05	7.78E-05	Distal Intergenic	1	68659539	68698284	38746	2	79971	uc001deh.2	-16858	ENSG00000116729	WLS	Wnt ligand secretion mediator
chr3	58147305	58148047	743	*	0.775747384	1.06E-18	2.04E-16	Intron (uc003djj.2/2317, intron 42 of 45)	3	58135577	58139368	3792	1	2317	uc010hng.1	11728	ENSG00000136068	FLNB	filamin B
chr1	21225681	21226047	367	*	0.775700391	3.71E-09	5.83E-08	Intron (uc010odi.2/8672, intron 5 of 25)	1	21132785	21299592	166808	2	8672	uc010odi.2	73545	ENSG00000075151	EIF4G3	eukaryotic translation initiation factor 4 gamma 3
chr1	94999150	94999626	477	*	0.775696159	7.90E-09	1.13E-07	Intron (uc001dqp.2/2152, intron 3 of 5)	1	94994732	95006622	11891	2	2152	uc001dqp.2	6996	ENSG00000117525	F3	coagulation factor III, tissue factor
chr3	152128425	152128846	422	*	0.775545131	4.61E-18	7.75E-16	Intron (uc003ezh.3/4154, intron 2 of 9)	3	152132730	152183569	50840	1	4154	uc010hvp.3	-3884	ENSG00000152601	MBNL1	muscleblind like splicing regulator 1
chr5	112020388	112021011	624	*	0.77536393	1.09E-09	1.99E-08	Distal Intergenic	5	112043202	112181936	138735	1	324	uc011cvt.2	-22191	ENSG00000134982	APC	APC regulator of WNT signaling pathway
chr15	50470115	50470638	524	*	0.775320035	2.85E-13	1.37E-11	Distal Intergenic	15	50474393	50528589	54197	1	11001	uc001zxw.3	-3755	ENSG00000140284	SLC27A2	solute carrier family 27 member 2
chr3	57768073	57768441	369	*	0.775277247	2.34E-12	8.78E-11	Intron (uc003djc.1/7871, intron 1 of 14)	3	57743174	57914894	171721	1	7871	uc003djf.1	24899	ENSG00000163681	SLMAP	sarcolemma associated protein
chr17	59818109	59818907	799	*	0.77526608	4.84E-10	9.74E-09	Intron (uc002izk.2/83990, intron 16 of 19)	17	59762133	59858366	96234	2	83990	uc002izl.1	39459	ENSG00000136492	BRIP1	BRCA1 interacting protein C-terminal helicase 1
chr10	63751588	63752460	873	*	0.775263827	6.41E-13	2.79E-11	Intron (uc010qil.2/84159, intron 3 of 4)	10	63736061	63736088	28	1	100847083	uc021prj.2	15527	ENSG00000263750	MIR548AV	microRNA 548av
chr20	8555010	8555588	579	*	0.775241004	1.29E-09	2.31E-08	Intron (uc010zrb.1/23236, intron 3 of 27)	20	8581381	8769172	187792	1	23236	uc002wnc.1	-25793	ENSG00000182621	PLCB1	phospholipase C beta 1
chr10	102085979	102086598	620	*	0.775134956	2.09E-08	2.65E-07	Intron (uc001kqx.1/9033, intron 2 of 15)	10	102047903	102090243	42341	2	9033	uc001kqx.1	3645	ENSG00000107593	PKD2L1	polycystin 2 like 1, transient receptor potential cation channel
chr8	17549476	17550087	612	*	0.775081046	1.06E-12	4.33E-11	Intron (uc003wxs.3/57509, intron 1 of 9)	8	17501303	17555246	53944	2	57509	uc003wxs.3	5159	ENSG00000129422	MTUS1	microtubule associated scaffold protein 1
chr3	169672219	169672993	775	*	0.77506165	3.20E-11	8.83E-10	Exon (uc003fgf.3/100128164, exon 2 of 2)	3	169661772	169684522	22751	2	100128164	uc011bpp.2	11529	ENSG00000239219	LOC100128164	four and a half LIM domains 1 pseudogene
chr21	27912126	27912966	841	*	0.775043044	2.93E-11	8.19E-10	Intron (uc002ymd.3/116159, intron 2 of 3)	21	27838528	27945581	107054	2	116159	uc002ymd.3	32615	ENSG00000166265	CYYR1	cysteine and tyrosine rich 1
chr12	83276236	83276755	520	*	0.774946056	4.82E-06	3.09E-05	Intron (uc001szr.1/160335, intron 2 of 5)	12	83080934	83528067	447134	1	160335	uc010suk.2	195302	ENSG00000179104	TMTC2	transmembrane O-mannosyltransferase targeting cadherins 2
chr5	54053910	54054345	436	*	0.774931663	2.19E-09	3.68E-08	Distal Intergenic	5	54273695	54281414	7720	2	11082	uc003jpk.3	227069	ENSG00000164283	ESM1	endothelial cell specific molecule 1
chr6	110778670	110779521	852	*	0.774927876	5.32E-15	3.92E-13	Intron (uc003pue.3/85413, intron 2 of 9)	6	110745892	110797407	51516	2	85413	uc003pue.3	17886	ENSG00000004809	SLC22A16	solute carrier family 22 member 16
chr6	147495238	147495908	671	*	0.774792729	3.12E-10	6.60E-09	Intron (uc003qlt.2/729178, intron 1 of 10)	6	147525494	147711612	186119	1	134957	uc003qlz.3	-29586	ENSG00000164506	STXBP5	syntaxin binding protein 5
chr8	68311207	68311904	698	*	0.774740495	5.29E-09	7.95E-08	Distal Intergenic	8	68109884	68255912	146029	2	10565	uc003xxo.2	-55295	ENSG00000066777	ARFGEF1	ADP ribosylation factor guanine nucleotide exchange factor 1
chr1	159061045	159061629	585	*	0.774561411	1.68E-12	6.53E-11	Distal Intergenic	1	159032275	159046647	14373	2	9447	uc001ftj.1	-14398	ENSG00000163568	AIM2	absent in melanoma 2
chr4	48668533	48668991	459	*	0.774560293	1.27E-10	2.97E-09	Intron (uc003gyh.1/285527, intron 3 of 63)	4	48619621	48655826	36206	2	285527	uc003gyl.1	-12707	ENSG00000075539	FRYL	FRY like transcription coactivator
chr11	108122987	108123338	352	*	0.774488233	4.92E-09	7.46E-08	Intron (uc001pkb.1/472, intron 11 of 62)	11	108139137	108142133	2997	1	472	uc009yxs.1	-15799	ENSG00000149311	ATM	ATM serine/threonine kinase
chr2	223446266	223446865	600	*	0.774200931	3.56E-13	1.66E-11	Intron (uc002vne.1/10056, intron 16 of 16)	2	223436162	223520827	84666	2	10056	uc002vne.1	73962	ENSG00000116120	FARSB	phenylalanyl-tRNA synthetase subunit beta
chr4	26251379	26252008	630	*	0.774037729	6.82E-07	5.59E-06	Distal Intergenic	4	26321332	26436752	115421	1	3516	uc003grx.2	-69324	ENSG00000168214	RBPJ	recombination signal binding protein for immunoglobulin kappa J region
chr11	72448765	72449570	806	*	0.773967275	2.07E-22	1.05E-19	Intron (uc001osu.3/116985, intron 1 of 34)	11	72396114	72463434	67321	2	116985	uc001osu.3	13864	ENSG00000186635	ARAP1	ArfGAP with RhoGAP domain, ankyrin repeat and PH domain 1
chr14	103135443	103136340	898	*	0.773891592	1.68E-14	1.10E-12	Intron (uc001ymb.4/23186, intron 2 of 11)	14	103058996	103196913	137918	1	23186	uc001ymb.4	76447	ENSG00000089902	RCOR1	REST corepressor 1
chr1	186627353	186627934	582	*	0.773463249	2.08E-10	4.60E-09	Distal Intergenic	1	186640944	186649559	8616	2	5743	uc001gsb.3	21625	ENSG00000073756	PTGS2	prostaglandin-endoperoxide synthase 2
chr1	12313370	12314037	668	*	0.773438598	5.36E-14	3.09E-12	Exon (uc001atv.3/55187, exon 7 of 70)	1	12335882	12572098	236217	1	55187	uc001atx.3	-21845	ENSG00000048707	VPS13D	vacuolar protein sorting 13 homolog D
chr12	48015912	48016480	569	*	0.773359883	1.66E-09	2.88E-08	Distal Intergenic	12	48055715	48099844	44130	2	79657	uc001rpr.3	83364	ENSG00000005175	RPAP3	RNA polymerase II associated protein 3
chr6	139351818	139352363	546	*	0.773357374	6.29E-15	4.55E-13	Promoter (1-2kb)	6	139349819	139364439	14621	1	58527	uc003qim.2	1999	ENSG00000146386	ABRACL	ABRA C-terminal like
chr8	65726183	65726920	738	*	0.773236232	6.59E-09	9.64E-08	Distal Intergenic	8	65508529	65711348	202820	2	9420	uc003xvj.2	-14835	ENSG00000172817	CYP7B1	cytochrome P450 family 7 subfamily B member 1
chr1	8002812	8003414	603	*	0.773177618	8.09E-12	2.63E-10	Promoter (<=1kb)	1	7975931	8003225	27295	2	3604	uc001aot.3	0	ENSG00000049249	TNFRSF9	TNF receptor superfamily member 9
chr5	127391234	127391556	323	*	0.773153515	7.80E-07	6.29E-06	Intron (uc003kun.3/644873, intron 2 of 3)	5	127276132	127418766	142635	2	644873	uc003kun.3	27210	ENSG00000245937	LINC01184	long intergenic non-protein coding RNA 1184
chr3	10286838	10287363	526	*	0.773111981	4.16E-09	6.43E-08	Promoter (2-3kb)	3	10290177	10321611	31435	1	9797	uc003bvg.2	-2814	ENSG00000157014	TATDN2	TatD DNase domain containing 2
chr20	4790442	4791263	822	*	0.772984248	4.50E-20	1.16E-17	Intron (uc002wld.3/9770, intron 1 of 10)	20	4760669	4795769	35101	2	9770	uc002wld.3	4506	ENSG00000101265	RASSF2	Ras association domain family member 2
chr4	153644301	153644678	378	*	0.772851509	9.38E-08	9.88E-07	Distal Intergenic	4	153547266	153601317	54052	2	201799	uc003imw.2	-42984	ENSG00000170006	TMEM154	transmembrane protein 154
chr1	39337838	39338250	413	*	0.772818457	9.85E-11	2.38E-09	Promoter (<=1kb)	1	39328162	39339050	10889	2	26292	uc001ccs.3	800	ENSG00000214114	MYCBP	MYC binding protein
chr2	208183701	208184070	370	*	0.772792562	3.90E-07	3.43E-06	Distal Intergenic	2	207938862	208031970	93109	2	8609	uc031rrb.1	-151731	ENSG00000118263	KLF7	Kruppel like factor 7
chr12	4762930	4763650	721	*	0.77264501	5.28E-06	3.35E-05	Exon (uc009zei.2/4704, exon 2 of 8)	12	4768192	4796720	28529	1	4704	uc010ses.2	-4542	ENSG00000139180	NDUFA9	NADH:ubiquinone oxidoreductase subunit A9
chr1	193040110	193040520	411	*	0.772454784	2.44E-11	6.99E-10	Promoter (1-2kb)	1	193038146	193055115	16970	1	6738	uc001gsx.2	1964	ENSG00000116747	RO60	Ro60, Y RNA binding protein
chr6	109642066	109642410	345	*	0.772342401	1.35E-13	7.08E-12	Distal Intergenic	6	109615506	109629423	13918	1	221262	uc010kdm.1	26560	ENSG00000203799	CCDC162P	coiled-coil domain containing 162, pseudogene
chr4	76956127	76956897	771	*	0.77231491	4.77E-09	7.25E-08	Promoter (<=1kb)	4	76954840	76957350	2511	2	6373	uc003hjm.3	453	ENSG00000169248	CXCL11	C-X-C motif chemokine ligand 11
chr12	121572033	121572539	507	*	0.772160378	2.80E-11	7.88E-10	Promoter (1-2kb)	12	121570622	121624354	53733	1	5027	uc001tzq.3	1411	ENSG00000089041	P2RX7	purinergic receptor P2X 7
chr20	13573716	13574365	650	*	0.772127818	5.44E-11	1.41E-09	Intron (uc010zri.1/55617, intron 4 of 9)	20	13246709	13619583	372875	2	55617	uc010zri.1	45218	ENSG00000089123	TASP1	taspase 1
chr7	138728641	138729161	521	*	0.772081523	3.69E-18	6.31E-16	3' UTR	7	138710452	138720775	10324	2	92092	uc003vum.1	-7866	ENSG00000146858	ZC3HAV1L	zinc finger CCCH-type containing, antiviral 1 like
chr14	36223574	36223924	351	*	0.772014504	8.91E-06	5.28E-05	Intron (uc001wti.3/253959, intron 7 of 40)	14	36145435	36230212	84778	2	253959	uc001wtk.1	6288	ENSG00000174373	RALGAPA1	Ral GTPase activating protein catalytic alpha subunit 1
chr6	107593286	107593797	512	*	0.771841605	6.36E-08	7.03E-07	Intron (uc011eak.1/57107, intron 3 of 7)	6	107386385	107435636	49252	2	57673	uc003prs.2	-157650	ENSG00000178409	BEND3	BEN domain containing 3
chr4	10247335	10248061	727	*	0.771825682	1.61E-12	6.30E-11	Distal Intergenic	4	10075963	10118573	42611	2	9948	uc021xlw.1	-128762	ENSG00000071127	WDR1	WD repeat domain 1
chr7	127428536	127429044	509	*	0.771793153	9.66E-13	4.00E-11	Intron (uc003vmi.3/27044, intron 10 of 23)	7	127358650	127732659	374010	1	27044	uc010lle.3	69886	ENSG00000197157	SND1	staphylococcal nuclease and tudor domain containing 1
chr2	175389386	175390100	715	*	0.7714329	6.82E-08	7.48E-07	Distal Intergenic	2	175296300	175351816	55517	2	151556	uc010fqs.4	-37570	ENSG00000163328	GPR155	G protein-coupled receptor 155
chr15	76863695	76864112	418	*	0.771083677	1.47E-07	1.46E-06	Intron (uc010bkr.3/49855, intron 7 of 14)	15	76640527	77021078	380552	2	49855	uc010bkr.3	156966	ENSG00000140386	SCAPER	S-phase cyclin A associated protein in the ER
chr9	19243314	19244172	859	*	0.771052269	4.77E-26	5.40E-23	Intron (uc031tcw.1/55667, intron 1 of 31)	9	19230763	19374137	143375	1	55667	uc031tcx.1	12551	ENSG00000137145	DENND4C	DENN domain containing 4C
chr13	77208148	77209054	907	*	0.771038584	3.83E-08	4.52E-07	Distal Intergenic	13	77454304	77460540	6237	2	115207	uc010aeu.1	251486	ENSG00000178695	KCTD12	potassium channel tetramerization domain containing 12
chr3	145803531	145804424	894	*	0.771018202	3.29E-13	1.55E-11	Promoter (<=1kb)	3	145787228	145804522	17295	2	5352	uc003evq.1	98	ENSG00000152952	PLOD2	procollagen-lysine,2-oxoglutarate 5-dioxygenase 2
chr1	179995702	179996056	355	*	0.770892481	1.35E-08	1.81E-07	Intron (uc001gnt.3/9857, intron 14 of 37)	1	179965688	180006240	40553	1	9857	uc001gnu.3	30014	ENSG00000135837	CEP350	centrosomal protein 350
chr14	100713772	100714329	558	*	0.770786218	2.80E-24	2.37E-21	Intron (uc001ygy.2/7528, intron 1 of 4)	14	100705102	100745371	40270	1	7528	uc001ygy.2	8670	ENSG00000100811	YY1	YY1 transcription factor
chr12	62754449	62755183	735	*	0.770730413	2.28E-12	8.60E-11	Intron (uc001srb.2/9958, intron 7 of 20)	12	62654121	62803501	149381	1	9958	uc001src.2	100328	ENSG00000135655	USP15	ubiquitin specific peptidase 15
chr11	72935176	72935759	584	*	0.770625066	1.18E-14	8.00E-13	Intron (uc001otj.4/5029, intron 1 of 2)	11	72929502	72953472	23971	1	5029	uc001otl.4	5674	ENSG00000175591	P2RY2	purinergic receptor P2Y2
chr6	55964518	55965300	783	*	0.770496903	2.56E-06	1.78E-05	Intron (uc010jzz.3/81578, intron 4 of 16)	6	55921388	55956459	35072	2	81578	uc003pcr.3	-8059	ENSG00000124749	COL21A1	collagen type XXI alpha 1 chain
chr7	65357012	65357591	580	*	0.770235258	1.62E-14	1.06E-12	Intron (uc003tul.3/154807, intron 1 of 2)	7	65338257	65419800	81544	1	154807	uc011kds.2	18755	ENSG00000196715	VKORC1L1	vitamin K epoxide reductase complex subunit 1 like 1
chr10	77515801	77516209	409	*	0.770181463	4.07E-07	3.56E-06	Distal Intergenic	10	77542519	78317126	774608	1	83938	uc001jxi.3	-26310	ENSG00000148655	LRMDA	leucine rich melanocyte differentiation associated
chr11	107687731	107688536	806	*	0.7701518	1.93E-15	1.58E-13	Intron (uc010rvu.2/54733, intron 1 of 6)	11	107661717	107729680	67964	2	54733	uc010rvu.2	41144	ENSG00000110660	SLC35F2	solute carrier family 35 member F2
chr2	138769391	138770070	680	*	0.76982516	2.60E-07	2.41E-06	Intron (uc002tvf.3/3176, intron 5 of 5)	2	138721808	138773934	52127	1	3176	uc002tvf.3	47583	ENSG00000150540	HNMT	histamine N-methyltransferase
chr7	72381322	72381934	613	*	0.769766865	6.54E-10	1.28E-08	Intron (uc010lam.1/9883, intron 3 of 15)	7	72395660	72414061	18402	1	9883	uc003twk.2	-13726	ENSG00000196313	POM121	POM121 transmembrane nucleoporin
chr3	99802015	99802495	481	*	0.769761859	3.76E-13	1.74E-11	Intron (uc003dtl.3/84319, intron 1 of 9)	3	99551988	99833349	281362	2	11259	uc003dtm.3	30854	ENSG00000168386	FILIP1L	filamin A interacting protein 1 like
chr5	79925619	79926526	908	*	0.769760628	4.96E-11	1.30E-09	Intron (uc003kgy.1/1719, intron 5 of 5)	5	79945819	79946854	1036	2	100462981	uc021yay.1	20328	ENSG00000269028	MTRNR2L2	MT-RNR2 like 2
chr6	106938770	106939652	883	*	0.769746651	2.10E-12	8.00E-11	Distal Intergenic	6	106959305	107018334	59030	1	202	uc003prh.3	-19653	ENSG00000112297	CRYBG1	crystallin beta-gamma domain containing 1
chr6	108634097	108634466	370	*	0.769742598	7.82E-09	1.12E-07	Intron (uc003psj.3/246269, intron 1 of 12)	6	108616098	108844251	228154	1	246269	uc003psj.3	17999	ENSG00000135537	AFG1L	AFG1 like ATPase
chr3	105063871	105064578	708	*	0.76951608	3.99E-10	8.20E-09	Distal Intergenic	3	105085557	105244230	158674	1	214	uc003dvv.3	-20979	ENSG00000170017	ALCAM	activated leukocyte cell adhesion molecule
chr10	52160668	52161175	508	*	0.769057413	2.81E-17	3.84E-15	Intron (uc001jje.3/259230, intron 6 of 10)	10	52086965	52177940	90976	2	259230	uc021pqq.1	16765	ENSG00000198964	SGMS1	sphingomyelin synthase 1
chr12	25409283	25410003	721	*	0.768984497	1.04E-10	2.50E-09	Distal Intergenic	12	25386768	25403863	17096	2	3845	uc001rgr.3	-5420	ENSG00000133703	KRAS	KRAS proto-oncogene, GTPase
chr15	64598470	64598954	485	*	0.768915374	1.09E-09	1.99E-08	Intron (uc002anf.3/53944, intron 1 of 11)	15	64457932	64592922	134991	2	53944	uc002ang.1	-5548	ENSG00000169118	CSNK1G1	casein kinase 1 gamma 1
chr11	59879486	59879848	363	*	0.768910929	1.14E-05	6.55E-05	Distal Intergenic	11	59856137	59865940	9804	1	2206	uc021qka.1	23349	ENSG00000149534	MS4A2	membrane spanning 4-domains A2
chr2	144888571	144889008	438	*	0.768884247	3.44E-13	1.61E-11	Intron (uc002tvo.3/79712, intron 4 of 8)	2	144703581	144969146	265566	2	79712	uc002tvo.3	80138	ENSG00000121964	GTDC1	glycosyltransferase like domain containing 1
chr1	64884254	64884630	377	*	0.76886299	3.05E-08	3.70E-07	Distal Intergenic	1	64936476	65158741	222266	1	57685	uc001dbo.1	-51846	ENSG00000158966	CACHD1	cache domain containing 1
chr3	46401630	46402176	547	*	0.768825239	8.98E-11	2.19E-09	3' UTR	3	46395235	46402413	7179	1	729230	uc003cpn.4	6395	ENSG00000121807	CCR2	C-C motif chemokine receptor 2
chr2	102696361	102697117	757	*	0.768789707	6.16E-11	1.57E-09	Intron (uc010fix.3/3554, intron 1 of 11)	2	102686836	102796334	109499	1	3554	uc010fix.3	9525	ENSG00000115594	IL1R1	interleukin 1 receptor type 1
chr3	43258840	43259582	743	*	0.768776895	5.95E-14	3.40E-12	Distal Intergenic	3	43328004	43392634	64631	1	54861	uc003cms.4	-68422	ENSG00000163788	SNRK	SNF related kinase
chr8	64277435	64277948	514	*	0.768768357	2.02E-09	3.43E-08	Distal Intergenic	8	64081562	64125346	43785	1	253943	uc031tbi.1	195873	ENSG00000185728	YTHDF3	YTH N6-methyladenosine RNA binding protein 3
chr22	41040600	41041146	547	*	0.768681404	6.49E-14	3.68E-12	Distal Intergenic	22	40859225	41032690	173466	2	57591	uc003ayy.1	-7910	ENSG00000196588	MRTFA	myocardin related transcription factor A
chr3	15132810	15133443	634	*	0.768642117	1.05E-09	1.93E-08	Intron (uc003bzm.1/64145, intron 4 of 13)	3	15111580	15140655	29076	2	64145	uc003bzm.1	7212	ENSG00000131381	RBSN	rabenosyn, RAB effector
chr3	11431246	11431735	490	*	0.768569652	2.69E-08	3.32E-07	Intron (uc003bwc.3/10533, intron 17 of 18)	3	11314010	11599139	285130	1	10533	uc011aum.2	117236	ENSG00000197548	ATG7	autophagy related 7
chr6	139810750	139811732	983	*	0.768315985	4.21E-20	1.10E-17	Distal Intergenic	6	139790132	139795733	5602	2	645434	uc003qiq.1	-15017	ENSG00000238099	LINC01625	long intergenic non-protein coding RNA 1625
chr22	40695487	40696126	640	*	0.768297937	2.53E-17	3.54E-15	Intron (uc003aym.3/23112, intron 13 of 23)	22	40660692	40717790	57099	1	23112	uc003ayo.3	34795	ENSG00000100354	TNRC6B	trinucleotide repeat containing adaptor 6B
chr7	29370253	29370811	559	*	0.76803346	1.53E-18	2.84E-16	Intron (uc011jzs.2/1124, intron 2 of 13)	7	29237357	29553944	316588	1	1124	uc011jzu.2	132896	ENSG00000106069	CHN2	chimerin 2
chr13	50056013	50056424	412	*	0.768033129	3.01E-10	6.38E-09	Intron (uc010adh.2/83852, intron 8 of 11)	13	50069801	50092970	23170	1	51131	uc010tgl.2	-13377	ENSG00000136147	PHF11	PHD finger protein 11
chr7	144531206	144532065	860	*	0.767900906	1.11E-15	9.64E-14	Promoter (1-2kb)	7	144149034	144533146	384113	2	27010	uc003weq.3	1081	ENSG00000196511	TPK1	thiamin pyrophosphokinase 1
chr6	26439392	26439771	380	*	0.767884749	6.48E-11	1.64E-09	Promoter (<=1kb)	6	26440700	26453643	12944	1	10384	uc003nhz.3	-929	ENSG00000111801	BTN3A3	butyrophilin subfamily 3 member A3
chr2	69732569	69733377	809	*	0.767860601	4.97E-14	2.89E-12	Exon (uc002sfp.2/22848, exon 16 of 22)	2	69747177	69747303	127	2	100124535	uc010fdl.3	13926	ENSG00000207016	SNORA36C	small nucleolar RNA, H/ACA box 36C
chr9	123237506	123238026	521	*	0.76782003	1.37E-06	1.03E-05	Intron (uc004bkf.4/55755, intron 15 of 37)	9	123151147	123234156	83010	2	55755	uc004bke.3	-3350	ENSG00000136861	CDK5RAP2	CDK5 regulatory subunit associated protein 2
chr4	6585217	6585924	708	*	0.76776693	2.96E-08	3.61E-07	Intron (uc003gje.1/23324, intron 3 of 16)	4	6576902	6624188	47287	1	23324	uc011bwf.1	8315	ENSG00000013288	MAN2B2	mannosidase alpha class 2B member 2
chr6	28194726	28195157	432	*	0.767757872	3.71E-11	1.01E-09	Promoter (1-2kb)	6	28193029	28201264	8236	1	7746	uc010jqz.2	1697	ENSG00000137185	ZSCAN9	zinc finger and SCAN domain containing 9
chr13	35859729	35860188	460	*	0.767610891	1.02E-07	1.06E-06	Intron (uc021ric.1/26960, intron 33 of 56)	13	35735887	36246874	510988	1	26960	uc010abi.3	123842	ENSG00000172915	NBEA	neurobeachin
chr7	139425163	139425960	798	*	0.767544994	9.86E-29	1.89E-25	Intron (uc003vvd.4/28996, intron 1 of 14)	7	139246316	139477693	231378	2	28996	uc003vvd.4	51733	ENSG00000064393	HIPK2	homeodomain interacting protein kinase 2
chr1	78028390	78029100	711	*	0.767247386	9.08E-09	1.27E-07	Downstream (1-2kb)	1	78030190	78099090	68901	2	26009	uc001dhp.3	69990	ENSG00000036549	ZZZ3	zinc finger ZZ-type containing 3
chr11	71985243	71986015	773	*	0.767037839	4.97E-11	1.30E-09	Distal Intergenic	11	71950121	71955220	5100	2	401	uc001osh.4	-30023	ENSG00000165462	PHOX2A	paired like homeobox 2A
chr3	20156585	20157083	499	*	0.767004033	5.01E-10	1.01E-08	Intron (uc003cbq.3/8850, intron 7 of 17)	3	20215736	20227919	12184	1	100874028	uc031ryq.1	-58653	ENSG00000231304	SGO1-AS1	SGO1 antisense RNA 1
chr6	82456999	82457528	530	*	0.766967154	3.02E-14	1.84E-12	3' UTR	6	82461307	82462378	1072	2	55603	uc003pjh.1	4850	ENSG00000112773	TENT5A	terminal nucleotidyltransferase 5A
chr18	12867469	12867850	382	*	0.766939833	1.08E-11	3.41E-10	Intron (uc002krl.3/5771, intron 1 of 9)	18	12785477	12884334	98858	2	5771	uc002krl.3	16484	ENSG00000175354	PTPN2	protein tyrosine phosphatase non-receptor type 2
chr4	142365206	142365692	487	*	0.766934886	1.88E-07	1.82E-06	Distal Intergenic	4	142557749	142655140	97392	1	3600	uc003iis.3	-192057	ENSG00000164136	IL15	interleukin 15
chr1	153328935	153329679	745	*	0.766832582	3.04E-09	4.88E-08	Promoter (<=1kb)	1	153330330	153333503	3174	1	6280	uc001fbq.3	-651	ENSG00000163220	S100A9	S100 calcium binding protein A9
chr6	4004514	4004939	426	*	0.766351741	9.05E-10	1.70E-08	Distal Intergenic	6	4021569	4065217	43649	1	8899	uc003mvv.3	-16630	ENSG00000112739	PRPF4B	pre-mRNA processing factor 4B
chr3	172570988	172571974	987	*	0.76617248	4.08E-14	2.41E-12	Distal Intergenic	3	172520651	172539264	18614	1	1894	uc003fim.2	50337	ENSG00000114346	ECT2	epithelial cell transforming 2
chr2	99320271	99320759	489	*	0.766097708	6.54E-08	7.20E-07	Intron (uc002sze.3/11320, intron 2 of 15)	2	99235569	99347589	112021	2	11320	uc002sze.3	26830	ENSG00000071073	MGAT4A	alpha-1,3-mannosyl-glycoprotein 4-beta-N-acetylglucosaminyltransferase A
chr2	103409109	103409785	677	*	0.765998636	1.20E-11	3.73E-10	Intron (uc002tcc.4/130827, intron 4 of 5)	2	103414225	103434138	19914	1	130827	uc010ywe.3	-4440	ENSG00000170417	TMEM182	transmembrane protein 182
chr5	36368507	36369291	785	*	0.76599283	1.91E-11	5.64E-10	Distal Intergenic	5	36249104	36302011	52908	2	202151	uc011cow.2	-66496	ENSG00000164188	RANBP3L	RAN binding protein 3 like
chr12	100548159	100548950	792	*	0.765895505	6.94E-10	1.34E-08	Downstream (1-2kb)	12	100550175	100552981	2807	2	55592	uc001tgs.3	4031	ENSG00000238105	GOLGA2P5	GOLGA2 pseudogene 5
chr7	134286176	134287164	989	*	0.765727711	1.73E-10	3.90E-09	Distal Intergenic	7	134249540	134255226	5687	1	441282	uc031szd.1	36636	ENSG00000227471	AKR1B15	aldo-keto reductase family 1 member B15
chr3	112464423	112464897	475	*	0.76569212	4.25E-07	3.70E-06	Distal Intergenic	3	112534556	112564797	30242	2	344807	uc003dzi.1	99900	ENSG00000206531	CD200R1L	CD200 receptor 1 like
chr6	34916382	34916933	552	*	0.765646032	2.37E-18	4.19E-16	Intron (uc003ojx.4/23294, intron 1 of 23)	6	34937787	34940415	2629	1	23294	uc010jvq.1	-20854	ENSG00000064999	ANKS1A	ankyrin repeat and sterile alpha motif domain containing 1A
chr18	12452817	12453161	345	*	0.765140114	9.16E-06	5.40E-05	Exon (uc002krc.3/56907, exon 14 of 16)	18	12420188	12432236	12049	1	10650	uc010wzv.2	32629	ENSG00000141391	PRELID3A	PRELI domain containing 3A
chr17	9347080	9347487	408	*	0.764985998	1.05E-11	3.34E-10	Intron (uc002glx.3/9482, intron 6 of 7)	17	9153788	9479275	325488	2	9482	uc002glx.3	131788	ENSG00000170310	STX8	syntaxin 8
chr10	17068725	17069547	823	*	0.764820989	6.48E-11	1.64E-09	Intron (uc001ioo.3/8029, intron 27 of 66)	10	16865965	17171816	305852	2	8029	uc001ioo.3	102269	ENSG00000107611	CUBN	cubilin
chr1	233099688	233100256	569	*	0.76459518	4.05E-10	8.33E-09	Intron (uc001hvj.1/84284, intron 3 of 4)	1	233086370	233114219	27850	1	84284	uc009xft.1	13318	ENSG00000135778	NTPCR	nucleoside-triphosphatase, cancer-related
chr5	10242018	10242418	401	*	0.764496789	4.66E-09	7.11E-08	Intron (uc003jeo.3/134145, intron 1 of 4)	5	10225620	10250021	24402	2	134145	uc003jeo.3	7603	ENSG00000150756	ATPSCKMT	ATP synthase c subunit lysine N-methyltransferase
chr5	122133845	122134303	459	*	0.764440848	3.92E-07	3.44E-06	Intron (uc003kte.4/6643, intron 2 of 14)	5	122110691	122170234	59544	1	6643	uc011cwn.3	23154	ENSG00000205302	SNX2	sorting nexin 2
chr6	70421495	70421999	505	*	0.76432335	2.69E-06	1.87E-05	Intron (uc003pez.3/55788, intron 8 of 14)	6	70385641	70500557	114917	2	55788	uc003pez.3	78558	ENSG00000168216	LMBRD1	LMBR1 domain containing 1
chr6	71790595	71791423	829	*	0.764307278	4.69E-14	2.75E-12	Distal Intergenic	6	71571366	71666788	95423	2	135152	uc003pfw.3	-123807	ENSG00000112309	B3GAT2	beta-1,3-glucuronyltransferase 2
chr8	17159390	17159930	541	*	0.764278526	2.64E-09	4.33E-08	3' UTR	8	17154306	17169182	14877	2	9108	uc011kya.2	9252	ENSG00000003987	MTMR7	myotubularin related protein 7
chr6	110973657	110974206	550	*	0.76420626	2.18E-13	1.07E-11	Intron (uc003puh.1/23097, intron 4 of 12)	6	110931181	110964521	33341	2	23097	uc011eax.1	-9136	ENSG00000155111	CDK19	cyclin dependent kinase 19
chr2	152528740	152529072	333	*	0.763976832	2.07E-05	0.000109572	Exon (uc021vrb.1/4703, exon 35 of 148)	2	152545732	152563511	17780	2	4703	uc010fny.2	34439	ENSG00000183091	NEB	nebulin
chr8	54884484	54885149	666	*	0.763967988	1.17E-10	2.76E-09	Intron (uc010lyg.3/6917, intron 3 of 4)	8	54879116	54897077	17962	2	6917	uc010lyg.3	11928	ENSG00000187735	TCEA1	transcription elongation factor A1
chr11	113149206	113149795	590	*	0.763939099	9.62E-10	1.79E-08	Distal Intergenic	11	113140254	113144623	4370	2	100288346	uc021qqr.1	-4583	NA	NCAM1-AS1	NCAM1 antisense RNA1
chr8	59425721	59426365	645	*	0.763877242	8.84E-10	1.66E-08	Distal Intergenic	8	59402737	59412720	9984	2	1581	uc003xtm.4	-13001	ENSG00000167910	CYP7A1	cytochrome P450 family 7 subfamily A member 1
chr2	30920132	30920609	478	*	0.763428058	3.14E-15	2.44E-13	Distal Intergenic	2	30945638	30966445	20808	2	92291	uc002rnm.3	45836	ENSG00000162949	CAPN13	calpain 13
chr5	58301713	58302279	567	*	0.763426682	2.66E-15	2.11E-13	Intron (uc003jrt.2/5144, intron 2 of 10)	5	58264866	58295759	30894	2	5144	uc003jrs.2	-5954	ENSG00000113448	PDE4D	phosphodiesterase 4D
chr19	44507839	44508444	606	*	0.76310641	3.94E-09	6.14E-08	Promoter (<=1kb)	19	44507077	44518072	10996	1	7773	uc002oyb.1	762	ENSG00000159882	ZNF230	zinc finger protein 230
chr2	197106030	197106446	417	*	0.763020715	1.44E-10	3.31E-09	Intron (uc002utl.1/57520, intron 18 of 26)	2	196998307	197041227	42921	2	9262	uc010fsh.3	-64803	ENSG00000081320	STK17B	serine/threonine kinase 17b
chr18	67997990	67998447	458	*	0.762967856	1.03E-13	5.58E-12	Distal Intergenic	18	67981427	67997434	16008	1	9306	uc010dqq.2	16563	ENSG00000170677	SOCS6	suppressor of cytokine signaling 6
chr15	64475113	64475549	437	*	0.762961786	1.68E-10	3.80E-09	Intron (uc002ane.3/53944, intron 11 of 12)	15	64451473	64455354	3882	2	5479	uc010bgx.1	-19759	ENSG00000166794	PPIB	peptidylprolyl isomerase B
chr17	76734645	76735511	867	*	0.762874915	4.76E-24	3.68E-21	Intron (uc002jvw.3/9267, intron 1 of 12)	17	76694351	76719832	25482	2	9267	uc010wtx.1	-14813	ENSG00000108669	CYTH1	cytohesin 1
chr15	35791908	35792287	380	*	0.762696938	6.79E-08	7.44E-07	Intron (uc001zja.3/89978, intron 3 of 8)	15	35838396	36151202	312807	1	100507466	uc001zjc.3	-46109	NA	DPH6-DT	DPH6 divergent transcript
chr7	7650188	7650623	436	*	0.762419766	2.94E-06	2.01E-05	Distal Intergenic	7	7625267	7647110	21844	1	54468	uc010ktq.3	24921	ENSG00000164654	MIOS	meiosis regulator for oocyte development
chr4	37971956	37972331	376	*	0.762180487	5.53E-14	3.18E-12	Intron (uc003gtb.3/23216, intron 2 of 19)	4	37979030	38091738	112709	1	23216	uc011byf.1	-6699	ENSG00000065882	TBC1D1	TBC1 domain family member 1
chr6	107144900	107145415	516	*	0.761893026	1.01E-07	1.06E-06	Distal Intergenic	6	107165327	107193879	28553	2	100422737	uc003prn.1	48464	ENSG00000235142	LINC02532	long intergenic non-protein coding RNA 2532
chr3	143213071	143213462	392	*	0.761738412	7.28E-09	1.05E-07	Intron (uc003evn.3/285195, intron 10 of 15)	3	143061088	143065913	4826	1	100885796	uc031sbu.1	151983	ENSG00000240012	SLC9A9-AS1	SLC9A9 antisense RNA 1
chr6	16518031	16519008	978	*	0.761697773	6.81E-25	6.66E-22	Intron (uc003nbt.3/6310, intron 6 of 8)	6	16432795	16750324	317530	2	6310	uc003nbu.1	231316	ENSG00000124788	ATXN1	ataxin 1
chr10	65152823	65153361	539	*	0.761531231	5.66E-13	2.50E-11	Intron (uc001jmn.3/221037, intron 1 of 25)	10	64926988	65142595	215608	2	221037	uc009xpi.3	-10228	ENSG00000171988	JMJD1C	jumonji domain containing 1C
chr5	171241106	171241675	570	*	0.761391751	3.12E-07	2.83E-06	Distal Intergenic	5	171288556	171423991	135436	2	23291	uc011dey.1	182316	ENSG00000072803	FBXW11	F-box and WD repeat domain containing 11
chr10	6598655	6599430	776	*	0.76110199	1.08E-18	2.07E-16	Intron (uc001ijj.2/5588, intron 1 of 17)	10	6469105	6622254	153150	2	5588	uc001ijj.2	22824	ENSG00000065675	PRKCQ	protein kinase C theta
chr19	46117431	46118203	773	*	0.76098019	1.12E-10	2.67E-09	Exon (uc002pcn.3/24139, exon 17 of 19)	19	46049539	46105466	55928	2	80207	uc010xxk.2	-11965	ENSG00000125741	OPA3	outer mitochondrial membrane lipid metabolism regulator OPA3
chr19	35931925	35932395	471	*	0.760832277	4.14E-12	1.45E-10	Distal Intergenic	19	35940617	35942669	2053	1	2867	uc010eea.3	-8222	ENSG00000126262	FFAR2	free fatty acid receptor 2
chr9	90272033	90272499	467	*	0.760801162	5.48E-17	6.96E-15	Intron (uc004apc.3/1612, intron 17 of 25)	9	90261740	90297915	36176	1	1612	uc004apf.1	10293	ENSG00000196730	DAPK1	death associated protein kinase 1
chr2	160431016	160431746	731	*	0.760777228	2.56E-10	5.52E-09	Intron (uc002uao.3/29994, intron 1 of 36)	2	160293917	160412376	118460	2	29994	uc002uat.4	-18640	ENSG00000123636	BAZ2B	bromodomain adjacent to zinc finger domain 2B
chr12	113799376	113800180	805	*	0.760695058	4.85E-20	1.23E-17	Intron (uc001tve.2/196463, intron 1 of 11)	12	113796371	113827458	31088	1	196463	uc001tvf.2	3005	ENSG00000151176	PLBD2	phospholipase B domain containing 2
chr13	78470676	78471085	410	*	0.760588816	1.80E-09	3.10E-08	3' UTR	13	78469616	78492966	23351	2	1910	uc001vko.2	21881	ENSG00000136160	EDNRB	endothelin receptor type B
chr5	173368633	173369307	675	*	0.760521019	7.93E-12	2.59E-10	Promoter (2-3kb)	5	173371941	173383823	11883	1	80315	uc021yhy.1	-2634	ENSG00000113742	CPEB4	cytoplasmic polyadenylation element binding protein 4
chr3	126203841	126204375	535	*	0.760500439	9.68E-17	1.16E-14	Intron (uc003eiz.2/131669, intron 18 of 19)	3	126169959	126194762	24804	2	79364	uc003eix.2	-9079	ENSG00000070476	ZXDC	ZXD family zinc finger C
chr18	29479791	29480508	718	*	0.760491925	5.24E-12	1.78E-10	Intron (uc002kxb.4/22878, intron 10 of 28)	18	29453538	29522856	69319	2	22878	uc021uio.1	42348	ENSG00000153339	TRAPPC8	trafficking protein particle complex 8
chr7	139253991	139254479	489	*	0.760427375	3.29E-20	8.91E-18	3' UTR	7	139208674	139229731	21058	1	154790	uc010lnd.3	45317	ENSG00000236279	CLEC2L	C-type lectin domain family 2 member L
chr19	44491374	44491835	462	*	0.759784675	2.64E-07	2.45E-06	Intron (uc002oxy.2/7711, intron 1 of 4)	19	44488322	44502477	14156	1	7711	uc031rlg.1	3052	ENSG00000204920	ZNF155	zinc finger protein 155
chr1	68737460	68737988	529	*	0.759682578	1.57E-06	1.17E-05	Distal Intergenic	1	68659539	68698284	38746	2	79971	uc001deh.2	-39176	ENSG00000116729	WLS	Wnt ligand secretion mediator
chr3	122547000	122547539	540	*	0.759604198	9.51E-10	1.77E-08	Intron (uc003efw.4/84925, intron 3 of 8)	3	122513901	122599986	86086	1	84925	uc010hrm.3	33099	ENSG00000138463	SLC49A4	solute carrier family 49 member 4
chr2	150442673	150443216	544	*	0.759501962	1.56E-12	6.12E-11	Promoter (1-2kb)	2	150426147	150444330	18184	2	27249	uc002txc.3	1114	ENSG00000168288	MMADHC	metabolism of cobalamin associated D
chr8	97325247	97326034	788	*	0.759443754	8.82E-18	1.39E-15	Intron (uc003yht.1/9791, intron 9 of 12)	8	97274167	97346774	72608	1	9791	uc003yhu.1	51080	ENSG00000156471	PTDSS1	phosphatidylserine synthase 1
chr12	22630130	22630648	519	*	0.759344119	5.45E-10	1.08E-08	Intron (uc010sir.2/9847, intron 14 of 25)	12	22601518	22688278	86761	2	9847	uc010sir.2	57630	ENSG00000111731	C2CD5	C2 calcium dependent domain containing 5
chr13	37654981	37655426	446	*	0.759277271	6.14E-06	3.82E-05	Distal Intergenic	13	37596826	37633850	37025	2	55578	uc010tes.1	-21131	ENSG00000102710	SUPT20H	SPT20 homolog, SAGA complex component
chr15	63172823	63173641	819	*	0.759095816	9.08E-10	1.70E-08	Distal Intergenic	15	63116156	63116240	85	1	406965	uc010uid.1	56667	ENSG00000211137	MIR190A	microRNA 190a
chr14	66981437	66981992	556	*	0.758980596	9.85E-12	3.15E-10	Intron (uc001xiw.3/10243, intron 1 of 10)	14	66974125	67648525	674401	1	10243	uc010tst.2	7312	ENSG00000171723	GPHN	gephyrin
chr1	226222368	226223089	722	*	0.758962207	6.99E-14	3.93E-12	Distal Intergenic	1	226250408	226254301	3894	1	3020	uc010pvl.2	-27319	ENSG00000163041	H3-3A	H3.3 histone A
chr1	97556746	97557254	509	*	0.758802389	4.84E-09	7.35E-08	Intron (uc001drv.3/1806, intron 21 of 22)	1	97561479	97788511	227033	1	100873932	uc031pne.1	-4225	ENSG00000232878	DPYD-AS1	DPYD antisense RNA 1
chr12	53902740	53903421	682	*	0.758559776	1.47E-11	4.47E-10	Promoter (1-2kb)	12	53900474	53901422	949	2	8620	uc001sdw.1	-1318	ENSG00000139574	NPFF	neuropeptide FF-amide peptide precursor
chr3	105215216	105215570	355	*	0.758396046	3.13E-11	8.67E-10	Intron (uc003dvv.3/214, intron 1 of 2)	3	105252447	105295757	43311	1	214	uc010hpp.3	-36877	ENSG00000170017	ALCAM	activated leukocyte cell adhesion molecule
chr1	155329408	155329950	543	*	0.758265589	9.02E-08	9.54E-07	Intron (uc001fkt.3/55870, intron 13 of 27)	1	155316141	155316236	96	2	693140	uc021pay.1	-13172	ENSG00000283701	MIR555	microRNA 555
chr6	152643672	152644203	532	*	0.757963624	1.33E-09	2.37E-08	Promoter (<=1kb)	6	152636357	152643098	6742	2	23345	uc031sqk.1	-574	ENSG00000131018	SYNE1	spectrin repeat containing nuclear envelope protein 1
chr11	121317418	121318362	945	*	0.757775187	2.59E-11	7.37E-10	Exon (uc001pxw.1/uc001pxw.1, exon 2 of 2)	11	121322912	121504471	181560	1	6653	uc001pxx.3	-4550	ENSG00000137642	SORL1	sortilin related receptor 1
chr11	93398176	93399036	861	*	0.757753461	7.54E-17	9.28E-15	Intron (uc009ywb.1/85459, intron 1 of 29)	11	93394816	93463522	68707	1	85459	uc009ywb.1	3360	ENSG00000166004	CEP295	centrosomal protein 295
chr6	126280131	126280632	502	*	0.757638407	1.68E-09	2.91E-08	Promoter (2-3kb)	6	126277920	126301389	23470	1	135114	uc010keu.3	2211	ENSG00000111911	HINT3	histidine triad nucleotide binding protein 3
chr8	95905242	95905897	656	*	0.757476361	1.59E-10	3.62E-09	Promoter (1-2kb)	8	95892453	95907482	15030	2	9134	uc003yhc.3	1585	ENSG00000175305	CCNE2	cyclin E2
chr9	78759670	78760413	744	*	0.757335905	9.76E-07	7.69E-06	Intron (uc004ajy.2/5125, intron 10 of 13)	9	78796314	78808346	12033	1	5125	uc004akb.3	-35901	ENSG00000099139	PCSK5	proprotein convertase subtilisin/kexin type 5
chr2	74164018	74164641	624	*	0.757120401	2.84E-13	1.37E-11	Intron (uc002sjx.3/1716, intron 1 of 6)	2	74153953	74186088	32136	1	1716	uc002sjz.3	10065	ENSG00000114956	DGUOK	deoxyguanosine kinase
chr4	143471865	143472430	566	*	0.757077588	5.06E-09	7.65E-08	Intron (uc003iiw.4/8821, intron 2 of 25)	4	143003184	143435448	432265	2	8821	uc011cho.1	-36417	ENSG00000109452	INPP4B	inositol polyphosphate-4-phosphatase type II B
chr6	107152479	107153392	914	*	0.757000434	7.18E-07	5.84E-06	Distal Intergenic	6	107165327	107193879	28553	2	100422737	uc003prn.1	40487	ENSG00000235142	LINC02532	long intergenic non-protein coding RNA 2532
chr1	247330068	247330642	575	*	0.756984009	2.18E-10	4.80E-09	Intron (uc001ici.3/7678, intron 1 of 3)	1	247285277	247335318	50042	2	7678	uc001ici.3	4676	ENSG00000196418	ZNF124	zinc finger protein 124
chr3	14459773	14460376	604	*	0.75684706	5.34E-15	3.93E-13	Intron (uc010hee.2/6533, intron 2 of 2)	3	14444076	14530857	86782	1	6533	uc010heg.4	15697	ENSG00000131389	SLC6A6	solute carrier family 6 member 6
chr12	68886263	68886616	354	*	0.756793177	2.49E-12	9.28E-11	Distal Intergenic	12	69004619	69051493	46875	1	5908	uc010ste.2	-118003	ENSG00000127314	RAP1B	RAP1B, member of RAS oncogene family
chr9	71589230	71589654	425	*	0.756763074	6.85E-13	2.97E-11	Intron (uc004agu.4/8395, intron 14 of 15)	9	71627449	71629039	1591	2	5568	uc004agy.3	39385	ENSG00000165059	PRKACG	protein kinase cAMP-activated catalytic subunit gamma
chr2	75186166	75186829	664	*	0.756688274	3.15E-14	1.91E-12	Promoter (<=1kb)	2	75185775	75196859	11085	1	56655	uc002snf.3	391	ENSG00000115350	POLE4	DNA polymerase epsilon 4, accessory subunit
chr12	47754952	47755708	757	*	0.756498659	4.05E-10	8.32E-09	Distal Intergenic	12	47602203	47610226	8024	2	100233209	uc001rpp.2	-144726	ENSG00000247774	PCED1B-AS1	PCED1B antisense RNA 1
chr8	98630494	98631402	909	*	0.756407899	4.05E-13	1.86E-11	Distal Intergenic	8	98656407	98742488	86082	1	92140	uc003yhz.3	-25005	ENSG00000147649	MTDH	metadherin
chr6	141051017	141051472	456	*	0.75633177	1.16E-07	1.19E-06	Distal Intergenic	6	141004951	141005020	70	1	100616180	uc021zge.1	46066	ENSG00000264390	MIR4465	microRNA 4465
chr7	114180	114886	707	*	0.756050976	2.30E-13	1.13E-11	Distal Intergenic	7	192969	300740	107772	1	56975	uc003sip.3	-78083	ENSG00000177706	FAM20C	FAM20C golgi associated secretory pathway kinase
chr2	135805170	135806059	890	*	0.7560212	6.21E-10	1.22E-08	Promoter (<=1kb)	2	135748911	135805038	56128	2	80122	uc010fne.1	-132	ENSG00000176601	MAP3K19	mitogen-activated protein kinase kinase kinase 19
chr1	89067074	89067398	325	*	0.75570373	1.73E-06	1.26E-05	Intron (uc021opn.1/uc021opn.1, intron 1 of 3)	1	89149922	89301938	152017	1	5586	uc001dmn.3	-82524	ENSG00000065243	PKN2	protein kinase N2
chr1	87376710	87377095	386	*	0.755562183	1.31E-11	4.04E-10	Intron (uc021oph.1/9403, intron 1 of 4)	1	87328128	87380107	51980	2	9403	uc021oph.1	3012	ENSG00000183291	SELENOF	selenoprotein F
chr2	16010818	16011424	607	*	0.755541764	3.98E-13	1.83E-11	Distal Intergenic	2	16080683	16087129	6447	1	4613	uc002rci.3	-69259	ENSG00000134323	MYCN	MYCN proto-oncogene, bHLH transcription factor
chr10	125760923	125761559	637	*	0.755540325	2.04E-13	1.01E-11	Distal Intergenic	10	125465726	125699779	234054	2	119587	uc001lhj.3	-61144	ENSG00000121898	CPXM2	carboxypeptidase X, M14 family member 2
chr14	65413361	65413879	519	*	0.755513307	3.33E-10	6.98E-09	3' UTR	14	65405870	65409623	3754	2	2877	uc031qoz.1	-3738	ENSG00000176153	GPX2	glutathione peroxidase 2
chr11	59015758	59016642	885	*	0.755445479	2.68E-08	3.31E-07	Distal Intergenic	11	58975983	58980494	4512	2	219972	uc001nnu.4	-35264	ENSG00000197629	MPEG1	macrophage expressed 1
chr1	31691529	31691930	402	*	0.755444725	7.92E-09	1.13E-07	Intron (uc010ogd.2/79570, intron 1 of 6)	1	31652592	31712734	60143	2	79570	uc010ogd.2	20804	ENSG00000084628	NKAIN1	sodium/potassium transporting ATPase interacting 1
chr8	18054757	18055433	677	*	0.755411482	2.18E-09	3.67E-08	Intron (uc010ltd.3/9, intron 2 of 4)	8	18067618	18081198	13581	1	9	uc003wyq.3	-12185	ENSG00000171428	NAT1	N-acetyltransferase 1
chr6	111758799	111759298	500	*	0.755283915	2.89E-09	4.68E-08	Intron (uc003pux.4/5980, intron 3 of 33)	6	111620234	111804432	184199	2	5980	uc003pux.4	45134	ENSG00000009413	REV3L	REV3 like, DNA directed polymerase zeta catalytic subunit
chr2	169947837	169948368	532	*	0.755132172	1.23E-09	2.21E-08	Exon (uc002uep.3/10170, exon 7 of 8)	2	169937617	169952677	15061	1	10170	uc010zde.2	10220	ENSG00000073737	DHRS9	dehydrogenase/reductase 9
chr10	97580778	97581379	602	*	0.754985879	3.96E-09	6.16E-08	Intron (uc001kle.1/953, intron 1 of 5)	10	97515673	97637023	121351	1	953	uc010qon.2	65105	ENSG00000138185	ENTPD1	ectonucleoside triphosphate diphosphohydrolase 1
chr20	39416739	39417203	465	*	0.754789672	3.21E-06	2.17E-05	Distal Intergenic	20	39314517	39317876	3360	2	9935	uc002xji.3	-98863	ENSG00000204103	MAFB	MAF bZIP transcription factor B
chr3	46005523	46006336	814	*	0.75478596	7.54E-11	1.88E-09	Exon (uc003cpb.5/79443, exon 10 of 18)	3	45986541	45989845	3305	1	10663	uc010hix.1	18982	ENSG00000172215	CXCR6	C-X-C motif chemokine receptor 6
chr8	97873410	97874010	601	*	0.754774887	9.85E-11	2.38E-09	Intron (uc003yhw.3/10404, intron 3 of 7)	8	97797092	97978571	181480	1	10404	uc010mbe.2	76318	ENSG00000104324	CPQ	carboxypeptidase Q
chr16	48221442	48222178	737	*	0.754754558	3.59E-09	5.66E-08	Promoter (<=1kb)	16	48200822	48221338	20517	2	85320	uc010cbg.1	-104	ENSG00000121270	ABCC11	ATP binding cassette subfamily C member 11
chr8	68421026	68421434	409	*	0.754739833	8.66E-08	9.21E-07	Intron (uc003xxq.4/57094, intron 5 of 10)	8	68109884	68255912	146029	2	10565	uc003xxo.2	-165114	ENSG00000066777	ARFGEF1	ADP ribosylation factor guanine nucleotide exchange factor 1
chr2	139479784	139480475	692	*	0.754446368	3.11E-11	8.62E-10	Intron (uc002tvi.3/11249, intron 1 of 1)	2	139426727	139537811	111085	2	11249	uc002tvi.3	57336	ENSG00000144227	NXPH2	neurexophilin 2
chr17	41361528	41362251	724	*	0.754359477	1.24E-19	2.89E-17	Promoter (1-2kb)	17	41363894	41371589	7696	1	113277	uc002idn.1	-1643	ENSG00000184988	TMEM106A	transmembrane protein 106A
chr13	81161348	81161737	390	*	0.7541474	1.21E-06	9.30E-06	Distal Intergenic	13	80910112	80915086	4975	2	10253	uc001vlj.3	-246262	ENSG00000136158	SPRY2	sprouty RTK signaling antagonist 2
chr2	9340592	9341323	732	*	0.75409286	1.72E-16	1.89E-14	Distal Intergenic	2	9346894	9545812	198919	1	8853	uc002qzh.2	-5571	ENSG00000151693	ASAP2	ArfGAP with SH3 domain, ankyrin repeat and PH domain 2
chr20	25006771	25007222	452	*	0.754051695	1.06E-11	3.34E-10	Intron (uc002wua.3/84532, intron 1 of 11)	20	24986874	25003728	16855	2	84532	uc002wud.1	-3043	ENSG00000154930	ACSS1	acyl-CoA synthetase short chain family member 1
chr12	83421119	83421527	409	*	0.754024511	3.81E-07	3.36E-06	Intron (uc001szt.3/160335, intron 8 of 11)	12	83080934	83528067	447134	1	160335	uc010suk.2	340185	ENSG00000179104	TMTC2	transmembrane O-mannosyltransferase targeting cadherins 2
chr12	977541	978192	652	*	0.753995422	1.36E-12	5.43E-11	Exon (uc021qss.1/65125, exon 9 of 28)	12	970179	1020618	50440	1	65125	uc001qir.4	7362	ENSG00000060237	WNK1	WNK lysine deficient protein kinase 1
chr4	106246987	106247562	576	*	0.753964263	3.44E-08	4.10E-07	Distal Intergenic	4	106155054	106194075	39022	1	54790	uc003hxj.2	91933	ENSG00000168769	TET2	tet methylcytosine dioxygenase 2
chr21	16401126	16401792	667	*	0.753857696	4.19E-12	1.47E-10	Intron (uc002yjx.2/8204, intron 2 of 3)	21	16333556	16437126	103571	2	8204	uc002yjx.2	35334	ENSG00000180530	NRIP1	nuclear receptor interacting protein 1
chr6	47487894	47488449	556	*	0.753771031	2.37E-17	3.34E-15	Intron (uc003oyw.3/23607, intron 2 of 17)	6	47445525	47594996	149472	1	23607	uc003oyw.3	42369	ENSG00000198087	CD2AP	CD2 associated protein
chr2	73245162	73245715	554	*	0.753757117	4.13E-09	6.40E-08	Intron (uc002sio.3/94097, intron 6 of 13)	2	73169165	73215477	46313	2	94097	uc010fes.3	-29685	ENSG00000144040	SFXN5	sideroflexin 5
chr7	40583699	40584341	643	*	0.753563028	6.67E-10	1.30E-08	Intron (uc003thn.2/79783, intron 12 of 13)	7	40833056	40900366	67311	1	79783	uc003thp.2	-248715	ENSG00000175600	SUGCT	succinyl-CoA:glutarate-CoA transferase
chr2	69556062	69556882	821	*	0.753489682	7.26E-10	1.40E-08	Exon (uc002sfh.3/2673, exon 15 of 19)	2	69546901	69614386	67486	2	2673	uc002sfh.3	57504	ENSG00000198380	GFPT1	glutamine--fructose-6-phosphate transaminase 1
chr17	61058959	61059532	574	*	0.75347156	2.12E-07	2.02E-06	Distal Intergenic	17	61086898	61505067	418170	1	26115	uc002jal.4	-27366	ENSG00000170921	TANC2	tetratricopeptide repeat, ankyrin repeat and coiled-coil containing 2
chr6	37318441	37318988	548	*	0.753382872	1.86E-08	2.41E-07	Promoter (2-3kb)	6	37321748	37362514	40767	1	9025	uc003onq.4	-2760	ENSG00000112130	RNF8	ring finger protein 8
chr14	56749780	56750225	446	*	0.753334464	4.49E-09	6.88E-08	Intron (uc001xch.3/57161, intron 3 of 5)	14	56585093	56768031	182939	1	57161	uc001xch.3	164687	ENSG00000139946	PELI2	pellino E3 ubiquitin protein ligase family member 2
chr3	119180748	119181319	572	*	0.753136543	1.60E-13	8.24E-12	Promoter (1-2kb)	3	119147807	119182529	34723	2	55254	uc003eck.2	1210	ENSG00000176142	TMEM39A	transmembrane protein 39A
chr2	39547167	39547601	435	*	0.753063793	9.55E-08	1.00E-06	Intron (uc010yns.3/8491, intron 3 of 25)	2	39476407	39553102	76696	2	8491	uc010yns.3	5501	ENSG00000011566	MAP4K3	mitogen-activated protein kinase kinase kinase kinase 3
chr1	21412858	21413245	388	*	0.753000599	8.71E-12	2.82E-10	Promoter (2-3kb)	1	21267738	21415706	147969	2	8672	uc010odk.2	2461	ENSG00000075151	EIF4G3	eukaryotic translation initiation factor 4 gamma 3
chr1	63113558	63114032	475	*	0.752993778	2.70E-10	5.79E-09	Exon (uc001dan.4/85440, exon 6 of 49)	1	62920397	63154039	233643	2	85440	uc001dan.4	40007	ENSG00000116641	DOCK7	dedicator of cytokinesis 7
chr13	21387876	21388237	362	*	0.752834466	2.74E-08	3.37E-07	Intron (uc001unq.4/64328, intron 9 of 22)	13	21303073	21348095	45023	2	221143	uc009zzr.1	-39781	ENSG00000150456	EEF1AKMT1	EEF1A lysine methyltransferase 1
chr3	108275889	108276366	478	*	0.752803002	1.59E-06	1.18E-05	Exon (uc003dxb.4/57650, exon 17 of 21)	3	108279496	108285485	5990	2	57650	uc010hpv.1	9119	ENSG00000163507	CIP2A	cell proliferation regulating inhibitor of protein phosphatase 2A
chr6	38517521	38518052	532	*	0.752780813	3.87E-11	1.04E-09	Intron (uc003ony.4/114781, intron 5 of 9)	6	38136227	38563843	427617	2	114781	uc003ony.4	45791	ENSG00000183826	BTBD9	BTB domain containing 9
chr17	68338842	68339728	887	*	0.752566983	2.58E-09	4.25E-08	Distal Intergenic	17	68165676	68176183	10508	1	3759	uc002jir.3	173166	ENSG00000123700	KCNJ2	potassium inwardly rectifying channel subfamily J member 2
chr14	53529426	53529900	475	*	0.752506162	8.41E-08	8.98E-07	Promoter (1-2kb)	14	53519230	53528042	8813	2	80821	uc001xak.1	-1384	ENSG00000100523	DDHD1	DDHD domain containing 1
chr5	118860093	118860559	467	*	0.752361677	3.35E-09	5.33E-08	Intron (uc003ksj.3/3295, intron 17 of 23)	5	118812324	118878030	65707	1	3295	uc011cwj.2	47769	ENSG00000133835	HSD17B4	hydroxysteroid 17-beta dehydrogenase 4
chr11	20495819	20496421	603	*	0.752304763	5.92E-15	4.31E-13	Intron (uc001mqb.3/10196, intron 13 of 15)	11	20409076	20530879	121804	1	10196	uc010rdn.2	86743	ENSG00000185238	PRMT3	protein arginine methyltransferase 3
chr22	40232668	40233010	343	*	0.752237725	1.97E-13	9.83E-12	Intron (uc003ayg.3/150350, intron 3 of 6)	22	40139049	40289794	150746	2	150350	uc003ayg.3	56784	ENSG00000176177	ENTHD1	ENTH domain containing 1
chr5	59088783	59089214	432	*	0.751893019	3.02E-14	1.84E-12	Intron (uc003jsa.2/5144, intron 1 of 14)	5	58452921	59064438	611518	2	5144	uc003jsc.3	-24345	ENSG00000113448	PDE4D	phosphodiesterase 4D
chr16	18840429	18841024	596	*	0.751874787	7.20E-10	1.39E-08	Exon (uc010bwa.3/23049, exon 30 of 39)	16	18849785	18861789	12005	2	23049	uc021ted.1	20765	ENSG00000157106	SMG1	SMG1 nonsense mediated mRNA decay associated PI3K related kinase
chr11	94291998	94292484	487	*	0.751828173	7.46E-12	2.45E-10	Intron (uc010rue.1/143689, intron 1 of 14)	11	94300474	94354587	54114	1	143689	uc001pfa.3	-7990	ENSG00000134627	PIWIL4	piwi like RNA-mediated gene silencing 4
chr8	61647368	61647982	615	*	0.751780449	3.95E-16	3.94E-14	Intron (uc003xue.3/55636, intron 1 of 37)	8	61653818	61780586	126769	1	55636	uc022aux.1	-5836	ENSG00000171316	CHD7	chromodomain helicase DNA binding protein 7
chr1	115000041	115000713	673	*	0.751749816	1.18E-08	1.60E-07	Intron (uc010ows.2/51592, intron 2 of 18)	1	114935399	115006178	70780	2	51592	uc010ows.2	5465	ENSG00000197323	TRIM33	tripartite motif containing 33
chr8	55063613	55063990	378	*	0.751729228	1.20E-12	4.86E-11	Distal Intergenic	8	55047781	55061074	13294	1	29088	uc003xsa.2	15832	ENSG00000137547	MRPL15	mitochondrial ribosomal protein L15
chr6	140893447	140894130	684	*	0.751708563	1.42E-10	3.28E-09	Distal Intergenic	6	141004951	141005020	70	1	100616180	uc021zge.1	-110821	ENSG00000264390	MIR4465	microRNA 4465
chr5	100221957	100222453	497	*	0.751521116	3.07E-12	1.12E-10	3' UTR	5	100142639	100238987	96349	2	7903	uc003knk.3	16534	ENSG00000113532	ST8SIA4	ST8 alpha-N-acetyl-neuraminide alpha-2,8-sialyltransferase 4
chr3	71284446	71285282	837	*	0.751439242	9.45E-09	1.32E-07	Intron (uc003dol.3/27086, intron 1 of 16)	3	71003865	71294316	290452	2	27086	uc003dol.3	9034	ENSG00000114861	FOXP1	forkhead box P1
chr1	33248471	33249086	616	*	0.751423483	9.63E-16	8.52E-14	Promoter (<=1kb)	1	33240840	33249356	8517	2	8565	uc001bvx.1	270	ENSG00000134684	YARS1	tyrosyl-tRNA synthetase 1
chr2	208820571	208820904	334	*	0.751280734	9.87E-09	1.37E-07	Intron (uc002vcl.2/389072, intron 3 of 7)	2	208686012	208890284	204273	2	389072	uc002vcl.2	69380	ENSG00000178385	PLEKHM3	pleckstrin homology domain containing M3
chr4	1939722	1940089	368	*	0.751186849	3.22E-09	5.14E-08	Promoter (<=1kb)	4	1941008	1983934	42927	1	7468	uc003gei.4	-919	ENSG00000109685	NSD2	nuclear receptor binding SET domain protein 2
chr5	122844391	122844947	557	*	0.751178631	2.14E-08	2.71E-07	Promoter (2-3kb)	5	122847793	122952738	104946	1	1456	uc003ktn.4	-2846	ENSG00000151292	CSNK1G3	casein kinase 1 gamma 3
chr2	60146544	60146962	419	*	0.751118521	8.80E-06	5.22E-05	Distal Intergenic	2	60614497	60614580	84	2	100616473	uc021vie.1	467618	ENSG00000266078	MIR4432	microRNA 4432
chr12	13150331	13150786	456	*	0.751095535	5.58E-13	2.47E-11	Promoter (2-3kb)	12	13127799	13153243	25445	2	50865	uc001rbd.3	2457	ENSG00000013583	HEBP1	heme binding protein 1
chr11	63274629	63275076	448	*	0.751019472	1.73E-11	5.15E-10	Promoter (<=1kb)	11	63275459	63284246	8788	1	85329	uc001nxd.2	-383	ENSG00000133317	LGALS12	galectin 12
chr7	17833155	17833560	406	*	0.750988481	3.97E-07	3.48E-06	3' UTR	7	17830385	17861320	30936	2	23161	uc010kub.3	27760	ENSG00000071189	SNX13	sorting nexin 13
chr15	80282599	80283075	477	*	0.750950894	1.12E-12	4.59E-11	Distal Intergenic	15	80253232	80263643	10412	2	597	uc002bfd.4	-18956	ENSG00000140379	BCL2A1	BCL2 related protein A1
chr15	50380220	50381067	848	*	0.750839159	9.34E-11	2.27E-09	Intron (uc010ber.3/79895, intron 2 of 28)	15	50150435	50405513	255079	2	79895	uc010ber.3	24446	ENSG00000104043	ATP8B4	ATPase phospholipid transporting 8B4 (putative)
chr6	132812501	132813072	572	*	0.750816507	1.37E-17	2.05E-15	Intron (uc003qdg.2/8417, intron 2 of 9)	6	132778663	132834337	55675	2	8417	uc003qdg.2	21265	ENSG00000079950	STX7	syntaxin 7
chr2	63947249	63947683	435	*	0.75081414	1.28E-05	7.26E-05	Distal Intergenic	2	64068098	64118696	50599	1	7360	uc002scl.3	-120415	ENSG00000169764	UGP2	UDP-glucose pyrophosphorylase 2
chr9	124126064	124126695	632	*	0.750554355	3.15E-10	6.65E-09	Intron (uc004blh.4/2040, intron 1 of 6)	9	124101266	124132582	31317	2	2040	uc004blh.4	5887	ENSG00000148175	STOM	stomatin
chr8	129351598	129352455	858	*	0.750506812	1.30E-10	3.04E-09	Distal Intergenic	8	129162362	129162434	73	1	100302281	uc022bbk.1	189236	ENSG00000221261	MIR1208	microRNA 1208
chr7	44679019	44679981	963	*	0.750370986	7.43E-20	1.82E-17	Intron (uc003tlm.3/4967, intron 2 of 8)	7	44684926	44737096	52171	1	4967	uc003tlo.1	-4945	ENSG00000105953	OGDH	oxoglutarate dehydrogenase
chr6	136947497	136947909	413	*	0.750350604	6.93E-12	2.30E-10	Intron (uc011edj.2/4217, intron 5 of 19)	6	136878187	136977598	99412	2	4217	uc011edj.2	29689	ENSG00000197442	MAP3K5	mitogen-activated protein kinase kinase kinase 5
chr5	115852933	115853411	479	*	0.750281473	3.85E-08	4.53E-07	Intron (uc003krx.4/57556, intron 1 of 19)	5	115779251	115815973	36723	2	57556	uc010jcj.3	-36960	ENSG00000092421	SEMA6A	semaphorin 6A
chr20	13494891	13495257	367	*	0.750213796	7.65E-09	1.09E-07	Intron (uc010zri.1/55617, intron 4 of 9)	20	13246709	13619583	372875	2	55617	uc010zri.1	124326	ENSG00000089123	TASP1	taspase 1
chr2	231598958	231599773	816	*	0.750207149	3.76E-21	1.33E-18	Intron (uc002vqx.3/51719, intron 1 of 8)	2	231578263	231685790	107528	1	51719	uc010fxr.3	20695	ENSG00000135932	CAB39	calcium binding protein 39
chr2	191216725	191217178	454	*	0.750183582	2.00E-12	7.67E-11	Intron (uc002urx.4/3628, intron 3 of 7)	2	191208196	191236391	28196	1	3628	uc010fsb.3	8529	ENSG00000151689	INPP1	inositol polyphosphate-1-phosphatase
chr11	111667305	111667955	651	*	0.750020008	3.86E-12	1.37E-10	Intron (uc001ply.3/79796, intron 14 of 14)	11	111608605	111637169	28565	2	5519	uc010rwl.1	-30136	ENSG00000137713	PPP2R1B	protein phosphatase 2 scaffold subunit Abeta
chr9	115948950	115949462	513	*	0.749969317	1.67E-15	1.40E-13	Promoter (<=1kb)	9	115927800	115950327	22528	2	23307	uc011lxc.1	865	ENSG00000119321	FKBP15	FKBP prolyl isomerase 15
chr16	57048342	57049025	684	*	0.749935958	1.34E-24	1.21E-21	Promoter (1-2kb)	16	57050986	57082129	31144	1	84166	uc010ccq.1	-1961	ENSG00000140853	NLRC5	NLR family CARD domain containing 5
chr16	47515585	47516269	685	*	0.749775927	1.24E-22	6.68E-20	Intron (uc010vgi.1/5257, intron 2 of 7)	16	47495210	47735434	240225	1	5257	uc002eev.4	20375	ENSG00000102893	PHKB	phosphorylase kinase regulatory subunit beta
chr9	135181169	135181906	738	*	0.749664941	1.02E-10	2.45E-09	Intron (uc004cbj.3/23064, intron 2 of 17)	9	135136827	135205886	69060	2	23064	uc004cbj.3	23980	ENSG00000107290	SETX	senataxin
chr14	38534006	38534987	982	*	0.749610914	2.95E-08	3.59E-07	Distal Intergenic	14	38677204	38682268	5065	1	6751	uc001wul.1	-142217	ENSG00000139874	SSTR1	somatostatin receptor 1
chr4	4426832	4427217	386	*	0.749511558	6.11E-07	5.07E-06	Exon (uc003gic.3/53407, exon 8 of 11)	4	4387584	4420785	33202	1	27065	uc003gia.3	39248	ENSG00000168824	NSG1	neuronal vesicle trafficking associated 1
chr1	89625989	89626526	538	*	0.749350919	3.02E-09	4.86E-08	Intron (uc001dna.2/388646, intron 3 of 10)	1	89571843	89616258	44416	2	2634	uc001dmy.1	-9731	ENSG00000162645	GBP2	guanylate binding protein 2
chr3	160705584	160706113	530	*	0.749232269	1.58E-10	3.62E-09	Intron (uc003fdr.3/151742, intron 2 of 3)	3	160802779	160819021	16243	2	8706	uc011bpa.2	112908	ENSG00000169255	B3GALNT1	beta-1,3-N-acetylgalactosaminyltransferase 1 (globoside blood group)
chr9	108174564	108175270	707	*	0.749127301	4.80E-17	6.21E-15	Intron (uc004bco.1/23446, intron 10 of 10)	9	108210315	108234416	24102	1	83856	uc004bcp.3	-35045	ENSG00000106701	FSD1L	fibronectin type III and SPRY domain containing 1 like
chr1	182797527	182798053	527	*	0.749013733	1.56E-10	3.56E-09	3' UTR	1	182808439	182857117	48679	1	1660	uc001gpr.3	-10386	ENSG00000135829	DHX9	DExH-box helicase 9
chr18	43673380	43673881	502	*	0.748965	3.10E-12	1.12E-10	Promoter (1-2kb)	18	43669395	43672164	2770	2	498	uc010xct.1	-1216	ENSG00000152234	ATP5F1A	ATP synthase F1 subunit alpha
chr16	58717291	58718071	781	*	0.748835952	6.05E-14	3.45E-12	Promoter (<=1kb)	16	58700298	58718611	18314	2	55238	uc002eoc.1	540	ENSG00000103042	SLC38A7	solute carrier family 38 member 7
chr19	47765402	47765962	561	*	0.748814952	1.87E-13	9.39E-12	Intron (uc010xym.2/26093, intron 5 of 11)	19	47759731	47775210	15480	1	26093	uc010xym.2	5671	ENSG00000105321	CCDC9	coiled-coil domain containing 9
chr6	45452086	45452628	543	*	0.748681225	3.50E-07	3.13E-06	Intron (uc011dvx.2/860, intron 5 of 8)	6	45389914	45518819	128906	1	860	uc003oxt.3	62172	ENSG00000124813	RUNX2	RUNX family transcription factor 2
chr4	84530068	84530544	477	*	0.74865636	2.51E-10	5.44E-09	Distal Intergenic	4	84457470	84527027	69558	1	84803	uc003hox.4	72598	ENSG00000138678	GPAT3	glycerol-3-phosphate acyltransferase 3
chr7	11676553	11677133	581	*	0.748535088	2.26E-05	0.000118398	Exon (uc021zzn.1/221981, exon 2 of 27)	7	11410062	11871824	461763	2	221981	uc021zzn.1	194691	ENSG00000005108	THSD7A	thrombospondin type 1 domain containing 7A
chr2	159338469	159338949	481	*	0.748466217	7.95E-10	1.51E-08	Intron (uc002tzt.1/8502, intron 1 of 12)	2	159313967	159519600	205634	1	8502	uc002tzy.1	24502	ENSG00000144283	PKP4	plakophilin 4
chr14	35893750	35894278	529	*	0.748443939	1.56E-10	3.56E-09	Distal Intergenic	14	35870716	35873960	3245	2	4792	uc001wtf.4	-19790	ENSG00000100906	NFKBIA	NFKB inhibitor alpha
chr4	40122549	40123066	518	*	0.748241269	5.99E-10	1.18E-08	Exon (uc003guy.4/55728, exon 9 of 18)	4	40103695	40159872	56178	1	55728	uc010ifr.3	18854	ENSG00000078177	N4BP2	NEDD4 binding protein 2
chr7	30829354	30829833	480	*	0.748123292	6.23E-08	6.90E-07	Intron (uc010kwe.3/100526825, intron 6 of 19)	7	30811033	30932002	120970	1	84182	uc003tbt.3	18321	ENSG00000106125	MINDY4	MINDY lysine 48 deubiquitinase 4
chr3	112218620	112219179	560	*	0.748121065	6.40E-08	7.07E-07	Promoter (<=1kb)	3	112182813	112218408	35596	2	151888	uc003dzb.4	-212	ENSG00000186265	BTLA	B and T lymphocyte associated
chr6	36280174	36280791	618	*	0.748038011	1.51E-09	2.65E-08	Downstream (2-3kb)	6	36283535	36304662	21128	2	389384	uc003oly.3	23871	ENSG00000189325	BNIP5	BCL2 interacting protein 5
chr3	136012172	136012805	634	*	0.747931893	2.81E-12	1.03E-10	Exon (uc003eqy.2/5096, exon 7 of 15)	3	135974163	136046097	71935	1	5096	uc011bmd.1	38009	ENSG00000114054	PCCB	propionyl-CoA carboxylase subunit beta
chr5	126875729	126876485	757	*	0.74777152	1.97E-09	3.35E-08	Intron (uc003kuj.4/133619, intron 7 of 7)	5	126853309	126890780	37472	1	133619	uc003kuk.3	22420	ENSG00000164244	PRRC1	proline rich coiled-coil 1
chr4	123108910	123109329	420	*	0.747707897	3.06E-07	2.78E-06	Promoter (1-2kb)	4	123107191	123161508	54318	1	84162	uc003iei.1	1719	ENSG00000138688	KIAA1109	KIAA1109
chr1	116415318	116415980	663	*	0.747704429	2.97E-12	1.08E-10	Distal Intergenic	1	116378999	116383747	4749	2	4808	uc001efy.3	-31571	ENSG00000177551	NHLH2	nescient helix-loop-helix 2
chr3	27527672	27528303	632	*	0.747593347	2.15E-08	2.72E-07	Promoter (1-2kb)	3	27465132	27525911	60780	2	9497	uc010hfm.3	-1761	ENSG00000033867	SLC4A7	solute carrier family 4 member 7
chr12	65025044	65025612	569	*	0.747561166	2.21E-09	3.71E-08	Promoter (2-3kb)	12	65023001	65091347	68347	1	283349	uc001sse.3	2043	ENSG00000153179	RASSF3	Ras association domain family member 3
chr7	105824149	105824895	747	*	0.747528989	3.24E-09	5.16E-08	Distal Intergenic	7	105730814	105753093	22280	2	6856	uc003vdp.4	-71056	ENSG00000008282	SYPL1	synaptophysin like 1
chr8	135528307	135528839	533	*	0.74686853	1.50E-06	1.12E-05	Intron (uc011ljj.2/57623, intron 3 of 5)	8	135490031	135577914	87884	2	57623	uc011ljj.2	49075	ENSG00000066827	ZFAT	zinc finger and AT-hook domain containing
chr3	43801678	43802159	482	*	0.746702757	1.52E-09	2.67E-08	Distal Intergenic	3	43732375	43764217	31843	1	51099	uc003cmx.3	69303	ENSG00000011198	ABHD5	abhydrolase domain containing 5
chr2	178100673	178101073	401	*	0.74654222	8.13E-18	1.28E-15	Intron (uc002ulg.5/4780, intron 1 of 4)	2	178081404	178088580	7177	1	220988	uc002ule.3	19269	ENSG00000170144	HNRNPA3	heterogeneous nuclear ribonucleoprotein A3
chr5	49711981	49712927	947	*	0.746480161	2.12E-12	8.08E-11	Intron (uc011cpy.2/133418, intron 2 of 8)	5	49692031	49707829	15799	2	133418	uc003jol.3	-4152	ENSG00000170571	EMB	embigin
chr3	99832683	99833108	426	*	0.746471554	2.88E-11	8.09E-10	Promoter (<=1kb)	3	99551988	99833349	281362	2	11259	uc003dtm.3	241	ENSG00000168386	FILIP1L	filamin A interacting protein 1 like
chr9	110824211	110824809	599	*	0.746462056	3.20E-06	2.16E-05	Distal Intergenic	9	110247133	110252047	4915	2	9314	uc031tes.1	-572164	ENSG00000136826	KLF4	Kruppel like factor 4
chr8	118533706	118534383	678	*	0.746433738	2.61E-12	9.66E-11	Promoter (<=1kb)	8	118532965	118552501	19537	1	90390	uc011lib.2	741	ENSG00000164758	MED30	mediator complex subunit 30
chr8	131329468	131330116	649	*	0.74626388	3.46E-18	5.94E-16	Intron (uc003yta.2/50807, intron 3 of 29)	8	131307601	131308779	1179	2	29065	uc003ytc.2	-20689	NA	ASAP1-IT1	ASAP1 intronic transcript 1
chr9	5051958	5052311	354	*	0.745798908	6.77E-09	9.85E-08	Intron (uc010mhm.3/3717, intron 5 of 23)	9	4985245	5128183	142939	1	3717	uc003ziw.3	66713	ENSG00000096968	JAK2	Janus kinase 2
chr2	237907301	237907832	532	*	0.74574036	3.35E-10	7.02E-09	Distal Intergenic	2	237994084	238004527	10444	1	10920	uc010fys.1	-86252	ENSG00000198612	COPS8	COP9 signalosome subunit 8
chr5	90712679	90713426	748	*	0.745486143	3.77E-08	4.46E-07	Intron (uc003kka.4/100129716, intron 1 of 2)	5	90664541	90679149	14609	2	57561	uc003kjz.2	-33530	ENSG00000113369	ARRDC3	arrestin domain containing 3
chr1	94424805	94425406	602	*	0.745359922	2.04E-07	1.95E-06	Distal Intergenic	1	94352590	94375012	22423	2	2730	uc031pnc.1	-49793	ENSG00000023909	GCLM	glutamate-cysteine ligase modifier subunit
chr15	64637498	64638307	810	*	0.745331713	6.44E-16	6.00E-14	Intron (uc002anf.3/53944, intron 1 of 11)	15	64457716	64648442	190727	2	53944	uc002anf.3	10135	ENSG00000169118	CSNK1G1	casein kinase 1 gamma 1
chr17	9494486	9495153	668	*	0.745297662	3.10E-05	0.000156229	Intron (uc002gly.3/146845, intron 3 of 13)	17	9479944	9546776	66833	1	146845	uc010coc.3	14542	ENSG00000166596	CFAP52	cilia and flagella associated protein 52
chr13	47971050	47971455	406	*	0.745185509	2.24E-08	2.82E-07	Distal Intergenic	13	47405677	47471211	65535	2	3356	uc010acr.4	-499839	ENSG00000102468	HTR2A	5-hydroxytryptamine receptor 2A
chr5	14543792	14544519	728	*	0.745147419	2.95E-10	6.26E-09	Distal Intergenic	5	14581891	14616287	34397	1	54491	uc003jfj.3	-37372	ENSG00000145569	OTULINL	OTU deubiquitinase with linear linkage specificity like
chr2	128925613	128926121	509	*	0.745124879	3.60E-13	1.68E-11	Intron (uc002tps.3/56886, intron 26 of 40)	2	128848782	128953249	104468	1	56886	uc002tpr.3	76831	ENSG00000136731	UGGT1	UDP-glucose glycoprotein glucosyltransferase 1
chr17	43302056	43302605	550	*	0.744936746	1.62E-19	3.69E-17	Promoter (2-3kb)	17	43299292	43324683	25392	1	752	uc002iin.3	2764	ENSG00000184922	FMNL1	formin like 1
chr7	135640739	135641308	570	*	0.744855378	5.09E-11	1.33E-09	Intron (uc003vte.4/767558, intron 1 of 3)	7	135611503	135662204	50702	2	767558	uc003vte.4	20896	ENSG00000267697	LUZP6	leucine zipper protein 6
chr17	49373148	49373780	633	*	0.744557133	1.15E-07	1.18E-06	Intron (uc002its.3/51096, intron 12 of 13)	17	49337897	49375292	37396	1	51096	uc002its.3	35251	ENSG00000011260	UTP18	UTP18 small subunit processome component
chr3	105548989	105549392	404	*	0.744492767	5.44E-09	8.15E-08	Intron (uc003dwc.3/868, intron 3 of 18)	3	105377109	105587887	210779	2	868	uc003dwc.3	38495	ENSG00000114423	CBLB	Cbl proto-oncogene B
chr2	32483200	32483839	640	*	0.74447846	2.03E-11	5.95E-10	Intron (uc002roi.3/58484, intron 1 of 8)	2	32449518	32489949	40432	2	58484	uc002roi.3	6110	ENSG00000091106	NLRC4	NLR family CARD domain containing 4
chr22	28777168	28777749	582	*	0.744410283	7.02E-09	1.02E-07	Intron (uc003adp.4/23331, intron 2 of 22)	22	28374002	29075853	701852	2	23331	uc003adp.4	298104	ENSG00000100154	TTC28	tetratricopeptide repeat domain 28
chr7	134906849	134907278	430	*	0.744397104	3.16E-07	2.86E-06	Distal Intergenic	7	134916731	134943244	26514	1	346673	uc011kpx.2	-9453	ENSG00000146857	STRA8	stimulated by retinoic acid 8
chr2	198534272	198535037	766	*	0.744391021	2.27E-06	1.61E-05	Intron (uc002uuo.4/130132, intron 1 of 8)	2	198435527	198540584	105058	2	130132	uc002uuo.4	5547	ENSG00000162944	RFTN2	raftlin family member 2
chr2	73776980	73777499	520	*	0.744369044	3.36E-07	3.02E-06	Exon (uc002sje.1/7840, exon 13 of 23)	2	73746902	73784481	37580	1	7840	uc010fev.1	30078	ENSG00000116127	ALMS1	ALMS1 centrosome and basal body associated protein
chr2	25989167	25989630	464	*	0.744153507	2.18E-11	6.35E-10	Intron (uc002rgs.2/55252, intron 7 of 11)	2	25964797	26003178	38382	2	55252	uc002rgt.1	13548	ENSG00000143970	ASXL2	ASXL transcriptional regulator 2
chr22	42810913	42811350	438	*	0.744095704	2.92E-13	1.40E-11	Intron (uc003bcn.4/150372, intron 1 of 5)	22	42776414	42828401	51988	2	150372	uc003bcn.4	17051	ENSG00000235568	NFAM1	NFAT activating protein with ITAM motif 1
chr12	68845610	68846177	568	*	0.744072188	3.72E-11	1.01E-09	Distal Intergenic	12	68718785	68726161	7377	2	56890	uc010std.2	-119449	ENSG00000111554	MDM1	Mdm1 nuclear protein
chr6	139949576	139950118	543	*	0.744045511	3.34E-09	5.32E-08	Distal Intergenic	6	140092210	140181608	89399	1	100132735	uc003qir.3	-142092	ENSG00000231426	FILNC1	FOXO induced long non-coding RNA 1
chr2	28218876	28219481	606	*	0.744036522	1.95E-11	5.74E-10	Promoter (<=1kb)	2	28219234	28219316	83	1	100422965	uc021vff.1	0	ENSG00000265321	MIR4263	microRNA 4263
chr7	90336686	90337373	688	*	0.743881873	1.41E-13	7.35E-12	Promoter (1-2kb)	7	90338712	90839904	501193	1	5218	uc003ukz.1	-1339	ENSG00000058091	CDK14	cyclin dependent kinase 14
chr1	202923183	202924047	865	*	0.743705758	1.39E-12	5.53E-11	5' UTR	1	202909960	202927524	17565	2	51094	uc001gyq.5	3477	ENSG00000159346	ADIPOR1	adiponectin receptor 1
chr18	44710767	44711559	793	*	0.743634673	7.62E-11	1.90E-09	Distal Intergenic	18	44681390	44702745	21356	2	51124	uc002lcu.3	-8022	ENSG00000134049	IER3IP1	immediate early response 3 interacting protein 1
chr22	37314945	37315346	402	*	0.743496548	8.71E-14	4.79E-12	Promoter (2-3kb)	22	37318078	37336479	18402	1	1439	uc003aqc.4	-2732	ENSG00000100368	CSF2RB	colony stimulating factor 2 receptor beta common subunit
chr6	147508230	147508721	492	*	0.743484428	1.55E-08	2.05E-07	Intron (uc003qlt.2/729178, intron 1 of 10)	6	147525494	147711612	186119	1	134957	uc003qlz.3	-16773	ENSG00000164506	STXBP5	syntaxin binding protein 5
chr1	208272054	208272754	701	*	0.743352176	4.57E-15	3.43E-13	Exon (uc001hgz.3/5362, exon 6 of 32)	1	208195588	208202551	6964	2	5362	uc001hgy.3	-69503	ENSG00000076356	PLXNA2	plexin A2
chr6	12072486	12073041	556	*	0.74332414	2.88E-15	2.26E-13	Intron (uc003nac.3/3096, intron 2 of 8)	6	12120123	12165232	45110	1	3096	uc011diq.2	-47082	ENSG00000095951	HIVEP1	HIVEP zinc finger 1
chr6	139430653	139431140	488	*	0.743297464	1.42E-13	7.39E-12	Distal Intergenic	6	139456249	139501946	45698	1	51696	uc003qin.3	-25109	ENSG00000112406	HECA	hdc homolog, cell cycle regulator
chr3	141995036	141995665	630	*	0.743272786	6.09E-08	6.77E-07	Distal Intergenic	3	141917644	141944449	26806	2	256356	uc010hut.2	-50587	ENSG00000175066	GK5	glycerol kinase 5
chr14	100481261	100482048	788	*	0.743240846	3.41E-20	9.18E-18	Intron (uc001ygt.3/51466, intron 1 of 13)	14	100485719	100606454	120736	1	51466	uc001ygv.2	-3671	ENSG00000196405	EVL	Enah/Vasp-like
chr1	185400008	185400544	537	*	0.743231231	7.45E-07	6.04E-06	Distal Intergenic	1	185292979	185304171	11193	2	100288079	uc001grn.4	-95837	ENSG00000261024	GS1-279B7.1	microtubule associated protein 1 light chain 3 beta pseudogene
chr19	17068325	17068900	576	*	0.74322823	3.27E-08	3.93E-07	Exon (uc002nfb.3/27151, exon 19 of 42)	19	17003769	17014433	10665	2	27151	uc002nfd.1	-53892	ENSG00000160111	CPAMD8	C3 and PZP like alpha-2-macroglobulin domain containing 8
chr6	128581419	128581954	536	*	0.743223632	2.10E-09	3.55E-08	Intron (uc003qbj.3/5796, intron 3 of 29)	6	128321132	128718833	397702	2	5796	uc003qbl.1	136879	ENSG00000152894	PTPRK	protein tyrosine phosphatase receptor type K
chr2	112831309	112831865	557	*	0.742986752	2.81E-12	1.03E-10	Intron (uc010fkg.2/84910, intron 4 of 6)	2	112812800	112876895	64096	1	84910	uc002thm.2	18509	ENSG00000153214	TMEM87B	transmembrane protein 87B
chr2	61448816	61449262	447	*	0.742797169	5.32E-10	1.06E-08	Intron (uc002sbe.3/9736, intron 65 of 79)	2	61414590	61433259	18670	2	9736	uc002sbd.3	-15557	ENSG00000115464	USP34	ubiquitin specific peptidase 34
chr2	37576551	37576959	409	*	0.742567541	2.82E-08	3.46E-07	Intron (uc002rqg.3/25797, intron 1 of 6)	2	37571753	37600465	28713	1	25797	uc002rqg.3	4798	ENSG00000115828	QPCT	glutaminyl-peptide cyclotransferase
chr11	76563432	76563869	438	*	0.742308261	7.40E-10	1.42E-08	Distal Intergenic	11	76571917	76726305	154389	1	55331	uc010rsg.1	-8048	ENSG00000078124	ACER3	alkaline ceramidase 3
chr17	60616495	60617446	952	*	0.742281466	4.57E-19	9.46E-17	Intron (uc002izx.4/11011, intron 8 of 22)	17	60558474	60692841	134368	1	11011	uc010wpd.2	58021	ENSG00000146872	TLK2	tousled like kinase 2
chr14	93592413	93593199	787	*	0.742064034	1.54E-09	2.70E-08	Distal Intergenic	14	93406068	93582263	176196	2	3705	uc001ybh.3	-10150	ENSG00000100605	ITPK1	inositol-tetrakisphosphate 1-kinase
chr7	41439865	41440450	586	*	0.741993167	8.49E-05	0.000375706	Distal Intergenic	7	41733514	41752792	19279	1	285954	uc003ths.2	-293064	ENSG00000224116	INHBA-AS1	INHBA antisense RNA 1
chr7	36201837	36202615	779	*	0.741943874	8.61E-15	6.00E-13	Intron (uc003tfa.3/80820, intron 2 of 7)	7	36192836	36341152	148317	1	80820	uc003tfa.3	9001	ENSG00000122547	EEPD1	endonuclease/exonuclease/phosphatase family domain containing 1
chr6	74365617	74366364	748	*	0.741863106	8.75E-12	2.83E-10	Promoter (1-2kb)	6	74310074	74363737	53664	2	26503	uc011dyo.1	-1880	ENSG00000119899	SLC17A5	solute carrier family 17 member 5
chr2	128070738	128071481	744	*	0.741834334	8.65E-13	3.63E-11	Intron (uc002toj.2/10746, intron 14 of 15)	2	128047272	128051752	4481	2	2071	uc010fly.3	-18986	ENSG00000163161	ERCC3	ERCC excision repair 3, TFIIH core complex helicase subunit
chr1	115628686	115629375	690	*	0.741729812	3.50E-17	4.70E-15	Promoter (2-3kb)	1	115590633	115632121	41489	2	10100	uc001eft.3	2746	ENSG00000134198	TSPAN2	tetraspanin 2
chr1	212947696	212948295	600	*	0.741695123	2.41E-08	3.01E-07	Intron (uc001hjm.3/25936, intron 4 of 6)	1	212899495	212965139	65645	2	25936	uc001hjm.3	16844	ENSG00000117697	NSL1	NSL1 component of MIS12 kinetochore complex
chr7	39696508	39697178	671	*	0.741569702	2.04E-13	1.02E-11	Intron (uc003thd.3/5898, intron 1 of 4)	7	39663152	39747723	84572	1	5898	uc003thd.3	33356	ENSG00000006451	RALA	RAS like proto-oncogene A
chr6	35802981	35803400	420	*	0.741568954	4.02E-08	4.71E-07	3' UTR	6	35773071	35791852	18782	1	222662	uc003olg.1	29910	ENSG00000197753	LHFPL5	LHFPL tetraspan subfamily member 5
chr14	52315393	52315817	425	*	0.741346315	1.10E-11	3.45E-10	Promoter (1-2kb)	14	52313952	52436518	122567	1	54331	uc001wzh.3	1441	ENSG00000186469	GNG2	G protein subunit gamma 2
chr13	100776397	100776895	499	*	0.741033932	3.17E-09	5.07E-08	Intron (uc001voo.3/5095, intron 4 of 23)	13	100741269	101182691	441423	1	5095	uc010tiz.2	35128	ENSG00000175198	PCCA	propionyl-CoA carboxylase subunit alpha
chr17	8323154	8323781	628	*	0.740951041	3.97E-18	6.74E-16	Distal Intergenic	17	8339170	8371495	32326	1	81565	uc002gli.4	-15389	ENSG00000166579	NDEL1	nudE neurodevelopment protein 1 like 1
chr1	180971488	180972061	574	*	0.74086828	5.09E-08	5.79E-07	Exon (uc021pfr.1/10228, exon 3 of 8)	1	180942176	180992046	49871	2	10228	uc010pnr.2	19985	ENSG00000135823	STX6	syntaxin 6
chr4	2860452	2860944	493	*	0.740854888	9.69E-14	5.27E-12	Intron (uc010ico.1/118, intron 1 of 8)	4	2869602	2907448	37847	1	118	uc003gft.3	-8658	ENSG00000087274	ADD1	adducin 1
chr12	57381481	57382065	585	*	0.740599378	5.22E-15	3.85E-13	Distal Intergenic	12	57388355	57390469	2115	1	11318	uc001smk.3	-6290	ENSG00000166856	GPR182	G protein-coupled receptor 182
chr16	4356999	4357531	533	*	0.740559385	6.90E-12	2.29E-10	Distal Intergenic	16	4382216	4389598	7383	1	84662	uc002cwc.1	-24685	ENSG00000126603	GLIS2	GLIS family zinc finger 2
chr3	105257188	105257613	426	*	0.740436185	1.92E-08	2.47E-07	Intron (uc003dvw.2/214, intron 6 of 13)	3	105252447	105295757	43311	1	214	uc010hpp.3	4741	ENSG00000170017	ALCAM	activated leukocyte cell adhesion molecule
chr2	169953186	169953691	506	*	0.740424711	4.59E-06	2.96E-05	Distal Intergenic	2	169937617	169952677	15061	1	10170	uc010zde.2	15569	ENSG00000073737	DHRS9	dehydrogenase/reductase 9
chr12	106699171	106699800	630	*	0.740141696	7.74E-09	1.11E-07	Promoter (1-2kb)	12	106697271	106705010	7740	1	255394	uc001tlo.1	1900	ENSG00000166046	TCP11L2	t-complex 11 like 2
chr10	112173334	112174303	970	*	0.739748108	2.25E-29	5.42E-26	Distal Intergenic	10	112257625	112271302	13678	1	1847	uc001kzd.3	-83322	ENSG00000138166	DUSP5	dual specificity phosphatase 5
chr14	89997814	89998625	812	*	0.739703902	4.26E-10	8.71E-09	Intron (uc001xxo.4/1112, intron 1 of 6)	14	90042560	90043820	1261	1	29018	uc001xxr.3	-43935	ENSG00000259073	FOXN3-AS2	FOXN3 antisense RNA 2
chr14	65017072	65017928	857	*	0.739605251	6.63E-15	4.77E-13	Promoter (<=1kb)	14	65016620	65056096	39477	1	145376	uc001xhl.1	452	ENSG00000165807	PPP1R36	protein phosphatase 1 regulatory subunit 36
chr6	84870912	84871678	767	*	0.739597456	2.99E-12	1.09E-10	Exon (uc003pki.4/22832, exon 11 of 18)	6	84833960	84904793	70834	2	22832	uc003pki.4	33115	ENSG00000135315	CEP162	centrosomal protein 162
chr3	194746334	194746845	512	*	0.7393901	1.70E-10	3.85E-09	Distal Intergenic	3	194789013	194842924	53912	2	152002	uc003fuk.3	96079	ENSG00000173950	XXYLT1	xyloside xylosyltransferase 1
chr12	92463815	92464414	600	*	0.73937009	1.29E-07	1.31E-06	Intron (uc031qiz.1/256021, intron 1 of 5)	12	92378752	92535489	156738	2	256021	uc031qiz.1	71075	ENSG00000257242	LINC01619	long intergenic non-protein coding RNA 1619
chr6	159211716	159212334	619	*	0.739217135	4.22E-10	8.62E-09	Intron (uc003qrt.4/7430, intron 1 of 12)	6	159186773	159191004	4232	2	7430	uc011efr.2	-20712	ENSG00000092820	EZR	ezrin
chr1	235281390	235281772	383	*	0.739187389	2.60E-06	1.81E-05	Intron (uc001hwl.3/9804, intron 3 of 4)	1	235291118	235291252	135	2	677802	uc001hwm.1	9480	ENSG00000207181	SNORA14B	small nucleolar RNA, H/ACA box 14B
chr3	114846003	114846572	570	*	0.739178605	1.49E-11	4.51E-10	Intron (uc003ebn.3/26137, intron 1 of 9)	3	114056947	114866127	809181	2	26137	uc003ebn.3	19555	ENSG00000181722	ZBTB20	zinc finger and BTB domain containing 20
chr5	55968037	55968456	420	*	0.739050128	9.58E-11	2.32E-09	Distal Intergenic	5	56110900	56191978	81079	1	4214	uc003jqw.4	-142444	ENSG00000095015	MAP3K1	mitogen-activated protein kinase kinase kinase 1
chr8	18563480	18563896	417	*	0.739042952	3.34E-08	4.00E-07	Intron (uc003wyy.3/23362, intron 6 of 12)	8	18384813	18541586	156774	2	23362	uc003wyx.4	-21894	ENSG00000156011	PSD3	pleckstrin and Sec7 domain containing 3
chr22	24788552	24789100	549	*	0.738975797	5.76E-15	4.20E-13	Intron (uc002zzv.4/23384, intron 13 of 15)	22	24813709	24838325	24617	1	135	uc002zzx.3	-24609	ENSG00000128271	ADORA2A	adenosine A2a receptor
chr17	14259928	14260430	503	*	0.738813011	2.17E-07	2.06E-06	Distal Intergenic	17	14207057	14209062	2006	1	84815	uc010vvv.2	52871	ENSG00000266709	MGC12916	uncharacterized protein MGC12916
chr2	48108102	48108497	396	*	0.738798237	1.15E-12	4.69E-11	Intron (uc010fbl.3/80204, intron 1 of 22)	2	48034059	48115858	81800	2	80204	uc010fbl.3	7361	ENSG00000138081	FBXO11	F-box protein 11
chr10	7228547	7229275	729	*	0.73854593	3.90E-15	2.98E-13	Intron (uc009xio.2/57713, intron 16 of 20)	10	7200586	7451303	250718	2	57713	uc009xio.2	222028	ENSG00000198879	SFMBT2	Scm like with four mbt domains 2
chr2	71361012	71361475	464	*	0.738537612	3.88E-07	3.41E-06	Exon (uc010feb.1/10199, exon 3 of 5)	2	71357444	71377232	19789	1	10199	uc002sht.2	3568	ENSG00000124383	MPHOSPH10	M-phase phosphoprotein 10
chr9	14146253	14146743	491	*	0.738474346	1.80E-09	3.10E-08	Exon (uc003zld.3/4781, exon 5 of 11)	9	14081842	14180797	98956	2	4781	uc003zld.3	34054	ENSG00000147862	NFIB	nuclear factor I B
chr16	3772436	3772938	503	*	0.738465043	2.57E-11	7.32E-10	Downstream (2-3kb)	16	3708038	3767598	59561	2	10131	uc010uxf.2	-4838	ENSG00000126602	TRAP1	TNF receptor associated protein 1
chr8	28827546	28828247	702	*	0.738457322	2.48E-14	1.55E-12	Promoter (<=1kb)	8	28827560	28910242	82683	1	79618	uc003xhf.3	0	ENSG00000147421	HMBOX1	homeobox containing 1
chr5	50119495	50120011	517	*	0.738408187	1.71E-11	5.11E-10	Intron (uc003jon.4/79668, intron 18 of 26)	5	49962772	50142356	179585	1	79668	uc003jop.3	156723	ENSG00000151883	PARP8	poly(ADP-ribose) polymerase family member 8
chr11	108089635	108090185	551	*	0.738183737	3.31E-12	1.19E-10	Intron (uc001pjz.4/4863, intron 1 of 17)	11	108028119	108093365	65247	2	4863	uc001pjz.4	3180	ENSG00000149308	NPAT	nuclear protein, coactivator of histone transcription
chr1	68678611	68679287	677	*	0.73806603	3.20E-08	3.85E-07	Intron (uc001dee.3/79971, intron 1 of 11)	1	68615965	68659904	43940	2	79971	uc021oor.1	-18707	ENSG00000116729	WLS	Wnt ligand secretion mediator
chr1	178661687	178662360	674	*	0.737970506	4.61E-09	7.04E-08	Distal Intergenic	1	178646884	178646969	86	1	100616328	uc021pfg.1	14803	ENSG00000266417	MIR4424	microRNA 4424
chr7	133033858	133034715	858	*	0.737952927	1.07E-09	1.96E-08	Intron (uc003vri.3/60412, intron 5 of 8)	7	132938121	133750513	812393	1	60412	uc011kpo.2	95737	ENSG00000131558	EXOC4	exocyst complex component 4
chr5	142289716	142290257	542	*	0.737694755	2.03E-10	4.51E-09	Intron (uc003lmt.3/23092, intron 9 of 22)	5	142239170	142248475	9306	2	100874239	uc003lmv.3	-41241	ENSG00000226272	ARHGAP26-AS1	ARHGAP26 antisense RNA 1
chr17	72497685	72498421	737	*	0.737644628	5.96E-11	1.52E-09	Distal Intergenic	17	72517313	72527613	10301	2	124599	uc002jkx.2	29192	ENSG00000178789	CD300LB	CD300 molecule like family member b
chr6	129829809	129830259	451	*	0.73753458	1.01E-08	1.40E-07	Intron (uc003qbn.3/3908, intron 61 of 63)	6	129898240	130031370	133131	2	93663	uc003qbr.3	201111	ENSG00000146376	ARHGAP18	Rho GTPase activating protein 18
chr11	82982436	82983053	618	*	0.737420267	5.47E-08	6.17E-07	Intron (uc001pac.3/60492, intron 7 of 8)	11	82972502	82997019	24518	2	60492	uc001pac.3	13966	ENSG00000137500	CCDC90B	coiled-coil domain containing 90B
chr15	75135893	75136890	998	*	0.73741153	2.98E-16	3.10E-14	Promoter (<=1kb)	15	75128459	75135552	7094	2	25989	uc010uls.1	-341	ENSG00000140474	ULK3	unc-51 like kinase 3
chr2	102505509	102506329	821	*	0.737199718	8.68E-18	1.37E-15	Intron (uc002tbc.3/9448, intron 31 of 31)	2	102481392	102511152	29761	1	9448	uc002tbl.3	24117	ENSG00000071054	MAP4K4	mitogen-activated protein kinase kinase kinase kinase 4
chr8	133811062	133811651	590	*	0.737193523	1.13E-11	3.54E-10	5' UTR	8	133806979	133837586	30608	1	51105	uc031tck.1	4083	ENSG00000129292	PHF20L1	PHD finger protein 20 like 1
chr13	79234402	79234940	539	*	0.73708907	5.43E-10	1.08E-08	Promoter (<=1kb)	13	79188421	79234700	46280	2	79596	uc010afb.1	0	ENSG00000152193	OBI1	ORC ubiquitin ligase 1
chr13	41126992	41127498	507	*	0.7369991	3.84E-08	4.53E-07	Intron (uc010acc.1/2308, intron 2 of 2)	13	41048131	41185264	137134	2	2308	uc010acc.1	57766	ENSG00000150907	FOXO1	forkhead box O1
chr14	64080859	64081462	604	*	0.736919394	3.22E-14	1.95E-12	Intron (uc001xgh.4/112840, intron 3 of 3)	14	64063757	64108641	44885	2	112840	uc001xgh.4	27179	ENSG00000140006	WDR89	WD repeat domain 89
chr1	86100788	86101638	851	*	0.736831844	1.40E-08	1.88E-07	Distal Intergenic	1	86046444	86049648	3205	1	3491	uc001dle.3	54344	ENSG00000142871	CCN1	cellular communication network factor 1
chr16	53473912	53474350	439	*	0.73677472	2.35E-14	1.47E-12	Intron (uc002ehi.4/5934, intron 2 of 21)	16	53469561	53504097	34537	1	5934	uc010vgv.1	4351	ENSG00000103479	RBL2	RB transcriptional corepressor like 2
chr9	80091092	80091508	417	*	0.736600409	1.73E-07	1.69E-06	Intron (uc004aku.3/9630, intron 2 of 6)	9	79933151	79954098	20948	1	23230	uc004akt.3	157941	ENSG00000197969	VPS13A	vacuolar protein sorting 13 homolog A
chr13	41119004	41119678	675	*	0.736593192	1.30E-09	2.32E-08	Intron (uc010acc.1/2308, intron 2 of 2)	13	41025071	41055143	30073	2	646982	uc001uxk.3	-63861	ENSG00000215483	LINC00598	long intergenic non-protein coding RNA 598
chr9	20984661	20985268	608	*	0.736541574	6.56E-10	1.28E-08	Intron (uc003zog.1/54914, intron 41 of 45)	9	21003623	21031635	28013	2	401494	uc010miq.2	46367	ENSG00000188921	HACD4	3-hydroxyacyl-CoA dehydratase 4
chr3	51664129	51664541	413	*	0.736514528	7.73E-10	1.48E-08	Promoter (<=1kb)	3	51664288	51697612	33325	1	23132	uc003dbj.3	0	ENSG00000164080	RAD54L2	RAD54 like 2
chr3	167446565	167447525	961	*	0.736493757	6.13E-18	9.92E-16	Intron (uc003fex.3/11235, intron 2 of 8)	3	167401695	167452594	50900	2	11235	uc003fex.3	5069	ENSG00000114209	PDCD10	programmed cell death 10
chr4	15010487	15011195	709	*	0.736228947	9.46E-13	3.93E-11	Intron (uc003gni.2/132864, intron 3 of 10)	4	15004298	15071777	67480	1	132864	uc003gnn.2	6189	ENSG00000137449	CPEB2	cytoplasmic polyadenylation element binding protein 2
chr5	169970556	169971233	678	*	0.736215805	1.59E-09	2.77E-08	Intron (uc003map.3/30820, intron 1 of 7)	5	169931048	170163636	232589	1	30820	uc010jjq.3	39508	ENSG00000182132	KCNIP1	potassium voltage-gated channel interacting protein 1
chr6	11574617	11575162	546	*	0.73615898	1.06E-08	1.46E-07	Intron (uc010jpa.4/100113407, intron 2 of 2)	6	11538460	11583757	45298	1	100113407	uc010jpa.4	36157	ENSG00000205269	TMEM170B	transmembrane protein 170B
chr10	72135695	72136402	708	*	0.736129435	3.66E-12	1.30E-10	Promoter (<=1kb)	10	72058726	72136535	77810	2	55222	uc031pvo.1	133	ENSG00000172731	LRRC20	leucine rich repeat containing 20
chr4	6844896	6845267	372	*	0.736019901	6.18E-12	2.07E-10	Intron (uc003gjq.4/9778, intron 3 of 8)	4	6784459	6885899	101441	1	9778	uc003gjr.4	60437	ENSG00000170871	KIAA0232	KIAA0232
chr2	37471056	37471562	507	*	0.736012829	1.10E-09	2.01E-08	Promoter (2-3kb)	2	37468721	37476303	7583	1	55471	uc010fah.3	2335	ENSG00000003509	NDUFAF7	NADH:ubiquinone oxidoreductase complex assembly factor 7
chr16	12624319	12624871	553	*	0.735913223	6.57E-08	7.22E-07	Intron (uc002dby.5/92017, intron 20 of 20)	16	12814178	12814228	51	1	100616195	uc021tdb.1	-189307	ENSG00000264733	MIR4718	microRNA 4718
chr4	122185987	122186762	776	*	0.735766717	3.36E-05	0.000167171	Distal Intergenic	4	122052564	122148621	96058	2	79931	uc021xrj.1	-37366	ENSG00000050730	TNIP3	TNFAIP3 interacting protein 3
chr3	31012710	31013240	531	*	0.735756681	9.10E-06	5.37E-05	Distal Intergenic	3	30842348	30936153	93806	2	339896	uc003ceq.1	-76557	ENSG00000144644	GADL1	glutamate decarboxylase like 1
chr18	13580351	13581180	830	*	0.735703553	1.26E-29	3.28E-26	Intron (uc002ksb.3/753, intron 4 of 5)	18	13611113	13611199	87	1	100616130	uc021uhr.1	-29933	ENSG00000263527	MIR4526	microRNA 4526
chr14	90443545	90443949	405	*	0.735491216	1.39E-06	1.05E-05	Intron (uc010atm.3/55775, intron 8 of 17)	14	90451476	90499956	48481	1	55775	uc001xyd.1	-7527	ENSG00000042088	TDP1	tyrosyl-DNA phosphodiesterase 1
chr7	11036313	11036729	417	*	0.735484042	1.57E-10	3.59E-09	Intron (uc003sry.2/9678, intron 4 of 16)	7	11013499	11209250	195752	1	9678	uc011jxj.2	22814	ENSG00000106443	PHF14	PHD finger protein 14
chr6	44395060	44395884	825	*	0.735144861	3.35E-09	5.33E-08	Intron (uc003oxl.3/988, intron 13 of 15)	6	44403378	44403459	82	1	100616352	uc021zaa.1	-7494	ENSG00000266619	MIR4642	microRNA 4642
chr20	56973342	56973902	561	*	0.735078338	5.85E-21	1.95E-18	Intron (uc002xza.3/9217, intron 1 of 5)	20	56964175	57026156	61982	1	9217	uc010zzo.2	9167	ENSG00000124164	VAPB	VAMP associated protein B and C
chr10	116376211	116376709	499	*	0.734968304	1.44E-10	3.32E-09	Intron (uc021pyw.1/3983, intron 1 of 21)	10	116200776	116392100	191325	2	3983	uc021pze.1	15391	ENSG00000099204	ABLIM1	actin binding LIM protein 1
chr2	61524794	61525279	486	*	0.734940919	2.75E-07	2.53E-06	Intron (uc002sbe.3/9736, intron 29 of 79)	2	61453925	61507483	53559	2	9736	uc002sbf.3	-17311	ENSG00000115464	USP34	ubiquitin specific peptidase 34
chr7	65382853	65383468	616	*	0.73483655	2.01E-13	1.00E-11	Intron (uc003tul.3/154807, intron 1 of 2)	7	65338257	65419800	81544	1	154807	uc011kds.2	44596	ENSG00000196715	VKORC1L1	vitamin K epoxide reductase complex subunit 1 like 1
chr17	30536259	30536753	495	*	0.734781124	6.03E-09	8.91E-08	3' UTR	17	30593195	30651680	58486	1	162494	uc002hhe.1	-56442	ENSG00000141314	RHBDL3	rhomboid like 3
chr4	79488041	79488613	573	*	0.734708953	8.58E-14	4.73E-12	Intron (uc003hld.3/306, intron 2 of 12)	4	79472742	79531605	58864	1	306	uc003hld.3	15299	ENSG00000138772	ANXA3	annexin A3
chr6	134758406	134759200	795	*	0.734691245	4.42E-09	6.77E-08	Promoter (<=1kb)	6	134758854	134825158	66305	1	154092	uc003qet.3	0	ENSG00000236700	LINC01010	long intergenic non-protein coding RNA 1010
chr7	95798374	95799047	674	*	0.734648419	4.32E-12	1.51E-10	Intron (uc003uof.4/10165, intron 13 of 17)	7	95848974	95849068	95	2	693176	uc022aho.1	50021	ENSG00000208025	MIR591	microRNA 591
chr2	170568080	170568877	798	*	0.734583509	1.07E-13	5.77E-12	Intron (uc002ufh.2/100526832, intron 3 of 5)	2	170550964	170558218	7255	1	493911	uc021vsj.1	17116	ENSG00000144362	PHOSPHO2	phosphatase, orphan 2
chr22	28822417	28822799	383	*	0.73447101	2.38E-08	2.98E-07	Intron (uc003adp.4/23331, intron 2 of 22)	22	28374002	29075853	701852	2	23331	uc003adp.4	253054	ENSG00000100154	TTC28	tetratricopeptide repeat domain 28
chr4	102175990	102176682	693	*	0.73441724	3.61E-12	1.29E-10	Intron (uc003hvs.2/5530, intron 1 of 12)	4	101944587	102268628	324042	2	5530	uc003hvs.2	91946	ENSG00000138814	PPP3CA	protein phosphatase 3 catalytic subunit alpha
chr1	27959681	27960429	749	*	0.734339057	1.24E-22	6.68E-20	Promoter (1-2kb)	1	27938801	27961727	22927	2	2268	uc001bom.3	1298	ENSG00000000938	FGR	FGR proto-oncogene, Src family tyrosine kinase
chr1	247240084	247240658	575	*	0.734293672	1.75E-10	3.95E-09	Promoter (1-2kb)	1	247108849	247242115	133267	2	100533111	uc001ica.3	1457	ENSG00000135747	ZNF670-ZNF695	ZNF670-ZNF695 readthrough (NMD candidate)
chr1	62700378	62700824	447	*	0.734233044	2.74E-09	4.47E-08	Downstream (1-2kb)	1	62701837	62729096	27260	2	163782	uc001daf.4	28272	ENSG00000132854	KANK4	KN motif and ankyrin repeat domains 4
chr10	101932637	101933144	508	*	0.734184729	1.19E-11	3.71E-10	Intron (uc001kqn.4/10613, intron 6 of 10)	10	101909847	101945734	35888	2	10613	uc001kqn.4	12590	ENSG00000107566	ERLIN1	ER lipid raft associated 1
chr1	211482917	211483467	551	*	0.734163137	1.27E-11	3.92E-10	Promoter (2-3kb)	1	211485579	211489725	4147	1	55758	uc009xcz.3	-2112	ENSG00000117625	RCOR3	REST corepressor 3
chr10	74342334	74342821	488	*	0.734120073	4.14E-11	1.11E-09	Intron (uc001jtb.2/10367, intron 1 of 11)	10	74119698	74336541	216844	2	100302155	uc021pth.1	-5793	ENSG00000221808	MIR1256	microRNA 1256
chr10	35513905	35514498	594	*	0.734029088	5.39E-11	1.40E-09	Distal Intergenic	10	35535953	35860847	324895	1	219771	uc001iyu.4	-21455	ENSG00000108100	CCNY	cyclin Y
chr14	68230113	68230753	641	*	0.733836219	3.41E-08	4.08E-07	Promoter (1-2kb)	14	68217190	68228301	11112	2	23503	uc001xkb.3	-1812	ENSG00000072121	ZFYVE26	zinc finger FYVE-type containing 26
chr4	74710218	74710968	751	*	0.73375362	1.77E-11	5.26E-10	Distal Intergenic	4	74702273	74704477	2205	1	6372	uc003hhf.3	7945	ENSG00000124875	CXCL6	C-X-C motif chemokine ligand 6
chr12	40648962	40649431	470	*	0.73348492	1.11E-07	1.14E-06	Intron (uc001rmg.4/120892, intron 11 of 50)	12	40645267	40698778	53512	1	120892	uc001rmh.1	3695	ENSG00000188906	LRRK2	leucine rich repeat kinase 2
chr15	41628189	41629141	953	*	0.733465302	2.19E-21	8.32E-19	Intron (uc001znr.4/51203, intron 1 of 10)	15	41624892	41673248	48357	1	51203	uc010ucw.2	3297	ENSG00000137804	NUSAP1	nucleolar and spindle associated protein 1
chr2	24869873	24870353	481	*	0.733413895	1.21E-08	1.65E-07	Intron (uc002rfi.3/8648, intron 3 of 21)	2	24807345	24993570	186226	1	8648	uc002rfl.3	62528	ENSG00000084676	NCOA1	nuclear receptor coactivator 1
chr1	44748322	44748971	650	*	0.733359941	1.79E-08	2.33E-07	Intron (uc010okv.2/79033, intron 5 of 6)	1	44679125	44686351	7227	1	55929	uc010oku.1	69197	ENSG00000178028	DMAP1	DNA methyltransferase 1 associated protein 1
chr8	80820688	80821548	861	*	0.733209037	1.58E-16	1.77E-14	Distal Intergenic	8	80831095	80942506	111412	2	28957	uc003ybp.3	120958	ENSG00000147586	MRPS28	mitochondrial ribosomal protein S28
chr10	104797535	104797965	431	*	0.733127166	1.48E-06	1.11E-05	Intron (uc001kwm.3/54805, intron 1 of 7)	10	104847774	104913384	65611	2	22978	uc010qqp.2	115419	ENSG00000076685	NT5C2	5'-nucleotidase, cytosolic II
chr7	76637036	76637693	658	*	0.733106	5.93E-09	8.79E-08	Intron (uc003ufw.4/441263, intron 6 of 10)	7	76610139	76673095	62957	1	441263	uc011kgn.1	26897	ENSG00000265479	DTX2P1-UPK3BP1-PMS2P11	DTX2P1-UPK3BP1-PMS2P11 readthrough, transcribed pseudogene
chr5	139721136	139721805	670	*	0.73305429	3.04E-22	1.48E-19	Intron (uc003lfi.3/1839, intron 3 of 5)	5	139712428	139726188	13761	2	1839	uc003lfi.3	4383	ENSG00000113070	HBEGF	heparin binding EGF like growth factor
chr5	39171656	39172139	484	*	0.733052426	5.30E-14	3.07E-12	Intron (uc003jls.3/2533, intron 1 of 16)	5	39105354	39203129	97776	2	2533	uc003jls.3	30990	ENSG00000082074	FYB1	FYN binding protein 1
chr4	159856496	159857197	702	*	0.732969549	1.35E-11	4.12E-10	Intron (uc003iqf.1/152940, intron 3 of 4)	4	159814684	159956333	141650	2	152940	uc003iqf.1	99136	ENSG00000164123	C4orf45	chromosome 4 open reading frame 45
chr8	19436107	19436894	788	*	0.732886028	3.11E-15	2.42E-13	Intron (uc011kyn.2/55790, intron 3 of 9)	8	19261672	19460056	198385	2	55790	uc011kyn.2	23162	ENSG00000147408	CSGALNACT1	chondroitin sulfate N-acetylgalactosaminyltransferase 1
chr15	42731251	42731745	495	*	0.732857143	3.60E-08	4.28E-07	Exon (uc001zpu.3/64397, exon 6 of 17)	15	42705021	42740903	35883	2	64397	uc001zpu.3	9158	ENSG00000103994	ZNF106	zinc finger protein 106
chr2	223501530	223502369	840	*	0.732587795	7.77E-08	8.38E-07	Intron (uc002vne.1/10056, intron 5 of 16)	2	223436162	223520827	84666	2	10056	uc002vne.1	18458	ENSG00000116120	FARSB	phenylalanyl-tRNA synthetase subunit beta
chr4	47841169	47841760	592	*	0.732569573	2.97E-13	1.42E-11	Promoter (1-2kb)	4	47681551	47840059	158509	2	10699	uc003gxn.4	-1110	ENSG00000145244	CORIN	corin, serine peptidase
chr11	128269267	128270101	835	*	0.732436799	3.86E-11	1.04E-09	Distal Intergenic	11	128328656	128392205	63550	2	2113	uc009zcg.2	122104	ENSG00000134954	ETS1	ETS proto-oncogene 1, transcription factor
chr14	92864057	92864804	748	*	0.732409648	2.31E-13	1.13E-11	Intron (uc001yai.3/123041, intron 2 of 16)	14	92905679	92967825	62147	1	123041	uc010auj.3	-40875	ENSG00000140090	SLC24A4	solute carrier family 24 member 4
chr1	115633915	115634806	892	*	0.732398991	3.74E-14	2.23E-12	Promoter (1-2kb)	1	115590633	115632121	41489	2	10100	uc021osc.1	-1794	ENSG00000134198	TSPAN2	tetraspanin 2
chr11	12997089	12997769	681	*	0.732343425	1.26E-09	2.26E-08	Distal Intergenic	11	13001081	13011095	10015	2	100506305	uc001mkl.2	13326	ENSG00000251381	LINC00958	long intergenic non-protein coding RNA 958
chr1	77372179	77373096	918	*	0.732331509	1.25E-06	9.54E-06	Intron (uc001dhi.3/81849, intron 2 of 4)	1	77334182	77529737	195556	1	81849	uc009wbw.3	37997	ENSG00000117069	ST6GALNAC5	ST6 N-acetylgalactosaminide alpha-2,6-sialyltransferase 5
chr2	86805203	86805586	384	*	0.732325167	0.000416949	0.001497662	Intron (uc010ytl.2/100526767, intron 3 of 7)	2	86730553	86790620	60068	2	51652	uc021vkf.1	-14583	ENSG00000115561	CHMP3	charged multivesicular body protein 3
chr18	10191173	10191761	589	*	0.732257985	1.25E-07	1.27E-06	Distal Intergenic	18	10454625	10488698	34074	1	147495	uc002kom.4	-262864	ENSG00000154856	APCDD1	APC down-regulated 1
chr2	182798311	182799230	920	*	0.732176719	3.12E-14	1.89E-12	Distal Intergenic	2	182779943	182795464	15522	1	6744	uc002uom.3	18368	ENSG00000138434	ITPRID2	ITPR interacting domain containing 2
chr3	127836029	127836619	591	*	0.732077274	2.34E-12	8.79E-11	Intron (uc003ekf.3/8607, intron 2 of 9)	3	127799800	127842671	42872	2	8607	uc003ekh.3	6052	ENSG00000175792	RUVBL1	RuvB like AAA ATPase 1
chr12	80253403	80253831	429	*	0.732056006	3.15E-17	4.27E-15	Intron (uc010suc.2/4659, intron 2 of 24)	12	80167343	80307691	140349	2	4659	uc010suc.2	53860	ENSG00000058272	PPP1R12A	protein phosphatase 1 regulatory subunit 12A
chr16	68957117	68957563	447	*	0.732046153	4.19E-09	6.47E-08	Intron (uc002ewi.4/79613, intron 12 of 17)	16	68877509	69119085	241577	1	79613	uc002ewi.4	79608	ENSG00000103047	TANGO6	transport and golgi organization 6 homolog
chr12	82349562	82350388	827	*	0.731936377	1.66E-05	9.06E-05	Distal Intergenic	12	81652045	82153109	501065	2	8499	uc031qis.1	-196453	ENSG00000139220	PPFIA2	PTPRF interacting protein alpha 2
chr22	30347800	30348254	455	*	0.731930958	2.31E-12	8.71E-11	Intron (uc003agu.4/8897, intron 1 of 19)	22	30279158	30426857	147700	1	8897	uc003agw.4	68642	ENSG00000100330	MTMR3	myotubularin related protein 3
chr8	33472579	33473118	540	*	0.731882843	7.53E-07	6.09E-06	Distal Intergenic	8	33448854	33457439	8586	2	78986	uc003xjq.3	-15140	ENSG00000133878	DUSP26	dual specificity phosphatase 26
chr12	99084608	99085107	500	*	0.731817424	5.90E-08	6.59E-07	Intron (uc001tfy.3/317, intron 16 of 26)	12	99065313	99129211	63899	1	317	uc009zto.3	19295	ENSG00000120868	APAF1	apoptotic peptidase activating factor 1
chr10	112060164	112060709	546	*	0.731714472	5.65E-13	2.49E-11	Intron (uc001kzc.4/10285, intron 2 of 5)	10	112052798	112064707	11910	2	10285	uc001kzc.4	3998	ENSG00000119953	SMNDC1	survival motor neuron domain containing 1
chr1	152432263	152432664	402	*	0.731701894	6.92E-09	1.00E-07	Distal Intergenic	1	152381719	152386750	5032	2	49860	uc001ezx.2	-45513	ENSG00000143536	CRNN	cornulin
chr1	16228437	16228969	533	*	0.731497668	2.75E-21	1.01E-18	Intron (uc001axk.1/23013, intron 3 of 14)	1	16200610	16266950	66341	1	23013	uc010obp.1	27827	ENSG00000065526	SPEN	spen family transcriptional repressor
chr20	310484	311274	791	*	0.731481198	1.24E-17	1.87E-15	3' UTR	20	306215	310872	4658	1	6666	uc002wdh.4	4269	ENSG00000177732	SOX12	SRY-box transcription factor 12
chr1	203923337	203924317	981	*	0.731190849	6.60E-07	5.43E-06	Distal Intergenic	1	204001575	204010392	8818	2	284573	uc001haj.2	86075	ENSG00000176754	LINC00303	long intergenic non-protein coding RNA 303
chr17	79239736	79240303	568	*	0.731126895	3.28E-09	5.23E-08	Intron (uc002jzy.1/124565, intron 8 of 13)	17	79218804	79221435	2632	2	124565	uc031reu.1	-18301	ENSG00000157637	SLC38A10	solute carrier family 38 member 10
chr2	144684267	144684928	662	*	0.731070448	1.17E-08	1.60E-07	Distal Intergenic	2	144703581	144969146	265566	2	79712	uc002tvo.3	284218	ENSG00000121964	GTDC1	glycosyltransferase like domain containing 1
chr2	180208152	180208743	592	*	0.730847689	6.74E-13	2.92E-11	Distal Intergenic	2	179966419	180129350	162932	2	91404	uc002uni.4	-78802	ENSG00000187231	SESTD1	SEC14 and spectrin domain containing 1
chr6	146914817	146915367	551	*	0.730788037	2.11E-10	4.67E-09	Distal Intergenic	6	146920136	147136597	216462	1	79747	uc003qlp.3	-4769	ENSG00000118492	ADGB	androglobin
chr5	77744520	77744953	434	*	0.730727811	4.01E-06	2.63E-05	Intron (uc003kfl.3/9522, intron 6 of 9)	5	77753618	77776562	22945	1	9522	uc003kfn.3	-8665	ENSG00000085365	SCAMP1	secretory carrier membrane protein 1
chr5	49730730	49731485	756	*	0.730709755	6.93E-09	1.00E-07	Intron (uc003jom.3/133418, intron 1 of 8)	5	49692031	49737234	45204	2	133418	uc003jom.3	5749	ENSG00000170571	EMB	embigin
chr1	92909495	92910039	545	*	0.730673675	1.81E-08	2.35E-07	Distal Intergenic	1	92940318	92949356	9039	2	2672	uc001dou.4	39317	ENSG00000162676	GFI1	growth factor independent 1 transcriptional repressor
chr8	27466184	27466722	539	*	0.730673165	4.18E-15	3.16E-13	Promoter (2-3kb)	8	27454434	27468874	14441	2	1191	uc003xfw.2	2152	ENSG00000120885	CLU	clusterin
chr6	82607512	82607962	451	*	0.730509534	4.54E-06	2.93E-05	Distal Intergenic	6	82455447	82462428	6982	2	55603	uc003pjg.3	-145084	ENSG00000112773	TENT5A	terminal nucleotidyltransferase 5A
chr10	52298499	52299277	779	*	0.730490078	1.62E-14	1.06E-12	Intron (uc001jje.3/259230, intron 2 of 10)	10	52103252	52382747	279496	2	259230	uc009xou.1	83470	ENSG00000198964	SGMS1	sphingomyelin synthase 1
chr2	131821480	131821825	346	*	0.730455146	8.06E-15	5.67E-13	Intron (uc002tsd.3/130074, intron 3 of 6)	2	131797102	131804836	7735	1	50649	uc002tsc.1	24378	ENSG00000136002	ARHGEF4	Rho guanine nucleotide exchange factor 4
chr17	67499962	67500299	338	*	0.730435252	4.58E-08	5.28E-07	Promoter (1-2kb)	17	67501587	67517949	16363	1	5608	uc002jik.3	-1288	ENSG00000108984	MAP2K6	mitogen-activated protein kinase kinase 6
chr1	150736193	150737169	977	*	0.730219618	1.07E-16	1.26E-14	Promoter (1-2kb)	1	150702672	150738433	35762	2	1520	uc001evn.3	1264	ENSG00000163131	CTSS	cathepsin S
chr8	19212307	19213170	864	*	0.730120337	3.09E-15	2.40E-13	Intron (uc003wzb.3/63898, intron 4 of 9)	8	19171487	19253729	82243	1	63898	uc003wzc.3	40820	ENSG00000104611	SH2D4A	SH2 domain containing 4A
chr6	163966386	163966862	477	*	0.730099871	5.27E-13	2.35E-11	Intron (uc003que.3/9444, intron 4 of 5)	6	163835675	163999628	163954	1	9444	uc003quj.3	130711	ENSG00000112531	QKI	QKI, KH domain containing RNA binding
chr5	121315019	121315754	736	*	0.730008657	3.28E-10	6.90E-09	Intron (uc003kst.1/153443, intron 3 of 7)	5	121297656	121364295	66640	1	153443	uc003kst.1	17363	ENSG00000151304	SRFBP1	serum response factor binding protein 1
chr5	10577240	10577910	671	*	0.72996108	2.22E-18	3.96E-16	Intron (uc021xwp.1/651746, intron 1 of 3)	5	10564435	10657928	93494	1	651746	uc021xwp.1	12805	ENSG00000164236	ANKRD33B	ankyrin repeat domain 33B
chr1	52995372	52995915	544	*	0.729953261	9.78E-12	3.13E-10	Intron (uc001ctx.2/23318, intron 1 of 29)	1	52927866	52992045	64180	2	23318	uc001cub.3	-3327	ENSG00000134744	TUT4	terminal uridylyl transferase 4
chr1	100666533	100667372	840	*	0.729830462	1.93E-10	4.31E-09	Intron (uc001dta.3/1629, intron 10 of 10)	1	100614004	100643829	29826	2	127495	uc001dsz.2	-22704	ENSG00000122477	LRRC39	leucine rich repeat containing 39
chr3	119722664	119723428	765	*	0.729756882	5.45E-23	3.22E-20	Intron (uc003edn.3/2932, intron 1 of 11)	3	119540802	119813264	272463	2	2932	uc003edn.3	89836	ENSG00000082701	GSK3B	glycogen synthase kinase 3 beta
chr17	517076	517952	877	*	0.72957875	4.50E-09	6.89E-08	Intron (uc002frk.3/55275, intron 5 of 16)	17	411908	579647	167740	2	55275	uc002frk.3	61695	ENSG00000141252	VPS53	VPS53 subunit of GARP complex
chr5	82653234	82654183	950	*	0.729369236	2.76E-13	1.33E-11	Distal Intergenic	5	82767493	82808758	41266	1	1462	uc003kih.4	-113310	ENSG00000038427	VCAN	versican
chr5	66039086	66039718	633	*	0.729307589	6.68E-14	3.78E-12	Intron (uc003jur.4/375449, intron 1 of 5)	5	66124604	66410875	286272	1	375449	uc003jus.3	-84886	ENSG00000069020	MAST4	microtubule associated serine/threonine kinase family member 4
chr8	25356049	25357044	996	*	0.729034621	4.50E-15	3.38E-13	Intron (uc003xek.3/5520, intron 7 of 10)	8	25325733	25365425	39693	1	157313	uc003xer.1	30316	ENSG00000184661	CDCA2	cell division cycle associated 2
chr13	41751289	41751795	507	*	0.72888	3.29E-06	2.22E-05	Intron (uc001uxv.1/uc001uxv.1, intron 3 of 3)	13	41765711	41768702	2992	2	84078	uc001uxw.1	16907	ENSG00000120696	KBTBD7	kelch repeat and BTB domain containing 7
chr19	16873060	16873949	890	*	0.728843214	7.74E-07	6.25E-06	Intron (uc002net.4/284434, intron 9 of 20)	19	16842003	16928774	86772	1	284434	uc002nev.4	31057	ENSG00000188039	NWD1	NACHT and WD repeat domain containing 1
chr2	185459915	185460570	656	*	0.728826137	1.63E-08	2.14E-07	Promoter (2-3kb)	2	185463093	185804214	341122	1	91752	uc002uph.3	-2523	ENSG00000170396	ZNF804A	zinc finger protein 804A
chr4	83203631	83204221	591	*	0.728822931	7.30E-09	1.05E-07	Distal Intergenic	4	83274467	83292737	18271	2	3184	uc003hml.1	88516	ENSG00000138668	HNRNPD	heterogeneous nuclear ribonucleoprotein D
chr16	27176492	27177489	998	*	0.728799445	1.06E-14	7.28E-13	Distal Intergenic	16	27214807	27223036	8230	1	79831	uc010bxv.2	-37318	ENSG00000155666	KDM8	lysine demethylase 8
chr10	14613755	14614511	757	*	0.728792195	2.34E-13	1.15E-11	Promoter (<=1kb)	10	14560559	14614188	53630	2	83641	uc009xjg.1	0	ENSG00000065809	FAM107B	family with sequence similarity 107 member B
chr14	89079218	89079729	512	*	0.728725327	5.04E-12	1.73E-10	3' UTR	14	89081174	89086056	4883	2	161436	uc001xxd.3	6327	ENSG00000165521	EML5	EMAP like 5
chr2	164520939	164521476	538	*	0.728442596	1.67E-06	1.23E-05	Intron (uc002uck.1/55137, intron 2 of 2)	2	164464118	164592513	128396	2	55137	uc002uck.1	71037	ENSG00000182263	FIGN	fidgetin, microtubule severing factor
chr11	70119462	70120293	832	*	0.728424224	1.51E-16	1.70E-14	Promoter (2-3kb)	11	70116806	70230607	113802	1	8500	uc001opp.3	2656	ENSG00000131626	PPFIA1	PTPRF interacting protein alpha 1
chr1	235147623	235148497	875	*	0.728374039	1.27E-16	1.47E-14	Distal Intergenic	1	235291118	235291252	135	2	677802	uc001hwm.1	142755	ENSG00000207181	SNORA14B	small nucleolar RNA, H/ACA box 14B
chr4	48767940	48768353	414	*	0.728318236	5.17E-15	3.83E-13	Intron (uc003gyh.1/285527, intron 1 of 63)	4	48499380	48782316	282937	2	285527	uc003gyh.1	13963	ENSG00000075539	FRYL	FRY like transcription coactivator
chr9	112941985	112942546	562	*	0.728224632	2.87E-10	6.12E-09	Distal Intergenic	9	112961846	112970413	8568	2	401546	uc011lwk.2	27867	ENSG00000188959	C9orf152	chromosome 9 open reading frame 152
chr8	61838130	61839017	888	*	0.728182387	3.94E-20	1.04E-17	Distal Intergenic	8	61878680	61880307	1628	2	100130298	uc022auy.1	41290	NA	LOC100130298	hCG1816373-like
chr15	57052812	57053503	692	*	0.728095764	1.67E-07	1.64E-06	Intron (uc002adw.1/54816, intron 6 of 23)	15	56991558	57025787	34230	2	54816	uc002ady.3	-27025	ENSG00000137871	ZNF280D	zinc finger protein 280D
chr2	105122203	105122767	565	*	0.727908102	7.37E-13	3.17E-11	Exon (uc002tch.3/150568, exon 2 of 4)	2	105050805	105129215	78411	1	150568	uc002tch.3	71398	ENSG00000235597	LINC01102	long intergenic non-protein coding RNA 1102
chr2	25932624	25933140	517	*	0.727838684	1.79E-07	1.74E-06	Distal Intergenic	2	25650404	25896516	246113	2	1838	uc010ykq.2	-36108	ENSG00000138101	DTNB	dystrobrevin beta
chr10	89856586	89857241	656	*	0.727725571	8.48E-16	7.56E-14	Distal Intergenic	10	89623195	89728532	105338	1	5728	uc021pvw.1	233391	ENSG00000171862	PTEN	phosphatase and tensin homolog
chr3	13029879	13030501	623	*	0.727607805	8.89E-14	4.87E-12	Promoter (1-2kb)	3	12938542	13028536	89995	2	9922	uc003bxu.4	-1343	ENSG00000144711	IQSEC1	IQ motif and Sec7 domain ArfGEF 1
chr10	76904327	76905063	737	*	0.727604555	7.36E-14	4.12E-12	Intron (uc001jwx.2/142891, intron 1 of 5)	10	76871393	76941881	70489	1	142891	uc001jwy.2	32934	ENSG00000156671	SAMD8	sterile alpha motif domain containing 8
chr11	6213331	6213780	450	*	0.727574849	2.72E-05	0.000139397	Distal Intergenic	11	6220454	6221416	963	1	120787	uc010qzz.2	-6674	ENSG00000175485	OR52W1	olfactory receptor family 52 subfamily W member 1
chr10	27396595	27397130	536	*	0.72748809	8.81E-07	7.01E-06	Downstream (1-2kb)	10	27293045	27389427	96383	2	22852	uc009xku.1	-7168	ENSG00000107890	ANKRD26	ankyrin repeat domain 26
chr4	184312730	184313314	585	*	0.727403061	1.98E-11	5.84E-10	Distal Intergenic	4	184365789	184369049	3261	1	55602	uc003ivp.1	-52475	ENSG00000168564	CDKN2AIP	CDKN2A interacting protein
chr12	101739602	101740212	611	*	0.727340477	2.70E-08	3.33E-07	Intron (uc001tia.1/27340, intron 37 of 61)	12	101786903	101801572	14670	2	400	uc001tib.3	61360	ENSG00000120805	ARL1	ADP ribosylation factor like GTPase 1
chr3	142555816	142556450	635	*	0.727289826	1.01E-09	1.86E-08	Intron (uc003evd.3/26577, intron 5 of 8)	3	142509861	142523020	13160	1	7220	uc011bni.1	45955	ENSG00000144935	TRPC1	transient receptor potential cation channel subfamily C member 1
chr16	67719097	67720061	965	*	0.72727488	3.93E-15	3.00E-13	5' UTR	16	67700717	67702661	1945	1	388284	uc002etz.3	18380	ENSG00000159761	C16orf86	chromosome 16 open reading frame 86
chr4	140062296	140062618	323	*	0.727150061	4.12E-11	1.10E-09	Promoter (1-2kb)	4	139978871	140060651	81781	2	1998	uc003ihp.1	-1645	ENSG00000109381	ELF2	E74 like ETS transcription factor 2
chr7	7282502	7283440	939	*	0.727144111	1.65E-10	3.76E-09	3' UTR	7	7273934	7278595	4662	1	56913	uc010kto.2	8568	ENSG00000106392	C1GALT1	core 1 synthase, glycoprotein-N-acetylgalactosamine 3-beta-galactosyltransferase 1
chr2	59279407	59279856	450	*	0.727048615	1.66E-06	1.22E-05	Intron (uc002rzy.3/400955, intron 12 of 13)	2	59152746	59290901	138156	1	400955	uc021vhz.2	126661	ENSG00000233723	LINC01122	long intergenic non-protein coding RNA 1122
chr15	39683272	39683790	519	*	0.726979606	6.58E-16	6.10E-14	Distal Intergenic	15	39542885	39547048	4164	1	400360	uc001zkg.2	140387	ENSG00000175746	C15orf54	chromosome 15 open reading frame 54 (putative)
chr2	29120383	29120782	400	*	0.726924853	2.61E-09	4.28E-08	Promoter (2-3kb)	2	29117533	29171080	53548	1	23160	uc002rmo.2	2850	ENSG00000163811	WDR43	WD repeat domain 43
chr12	94116854	94117727	874	*	0.726918888	4.97E-14	2.89E-12	Intron (uc001tda.3/8738, intron 2 of 2)	12	94071151	94288616	217466	1	8738	uc010sus.1	45703	ENSG00000169372	CRADD	CASP2 and RIPK1 domain containing adaptor with death domain
chr12	25865117	25865559	443	*	0.726726284	2.25E-06	1.59E-05	Distal Intergenic	12	25649251	25801496	152246	2	160492	uc010sjj.3	-63621	ENSG00000152936	LMNTD1	lamin tail domain containing 1
chr3	71300390	71301171	782	*	0.726717908	9.68E-23	5.32E-20	Intron (uc003dom.3/27086, intron 2 of 15)	3	71003865	71294316	290452	2	27086	uc003dol.3	-6074	ENSG00000114861	FOXP1	forkhead box P1
chr4	1065409	1065767	359	*	0.726479882	5.49E-07	4.63E-06	3' UTR	4	1065266	1107352	42087	2	285498	uc003gci.3	41585	ENSG00000178222	RNF212	ring finger protein 212
chr18	54372887	54373409	523	*	0.726349363	3.11E-09	4.98E-08	Intron (uc010dpk.1/23335, intron 12 of 19)	18	54318616	54697036	378421	1	23335	uc002lgl.1	54271	ENSG00000091157	WDR7	WD repeat domain 7
chr3	133270076	133270651	576	*	0.726153801	1.18E-07	1.21E-06	Distal Intergenic	3	133292434	133309118	16685	1	55573	uc003epp.4	-21783	ENSG00000091527	CDV3	CDV3 homolog
chr8	27999400	28000195	796	*	0.726135788	1.27E-14	8.49E-13	Intron (uc003xgn.4/55140, intron 10 of 14)	8	27950584	28048669	98086	1	55140	uc011lat.2	48816	ENSG00000134014	ELP3	elongator acetyltransferase complex subunit 3
chr8	140961266	140961892	627	*	0.726061715	4.10E-08	4.79E-07	Intron (uc003yvj.2/83696, intron 19 of 22)	8	140630249	140715299	85051	2	51305	uc003yvg.1	-245967	ENSG00000169427	KCNK9	potassium two pore domain channel subfamily K member 9
chr15	57226440	57227313	874	*	0.725792625	4.69E-21	1.62E-18	Intron (uc010ugm.1/6938, intron 3 of 18)	15	57210833	57580714	369882	1	6938	uc010bfs.3	15607	ENSG00000140262	TCF12	transcription factor 12
chr3	101938745	101939146	402	*	0.725714316	2.19E-09	3.68E-08	Intron (uc003dvs.1/131368, intron 2 of 17)	3	101818088	102198685	380598	1	131368	uc003dvs.1	120657	ENSG00000170044	ZPLD1	zona pellucida like domain containing 1
chr15	99414017	99414818	802	*	0.725579755	1.45E-16	1.64E-14	Intron (uc010urq.2/3480, intron 2 of 10)	15	99454544	99460184	5641	1	3480	uc010urr.1	-39726	ENSG00000140443	IGF1R	insulin like growth factor 1 receptor
chr3	149581053	149581499	447	*	0.725563131	2.63E-09	4.32E-08	Intron (uc003exn.4/11342, intron 4 of 10)	3	149589816	149679925	90110	1	11342	uc010hvh.3	-8317	ENSG00000082996	RNF13	ring finger protein 13
chr16	22086521	22087080	560	*	0.725233454	4.69E-13	2.12E-11	Exon (uc002dkd.2/730094, exon 2 of 3)	16	22103863	22149833	45971	1	146177	uc010bxc.2	-16783	ENSG00000175267	VWA3A	von Willebrand factor A domain containing 3A
chr15	77415220	77415851	632	*	0.725231819	3.99E-09	6.21E-08	Intron (uc021sqy.1/79834, intron 7 of 7)	15	77336360	77363570	27211	2	10099	uc010ump.2	-51650	ENSG00000140391	TSPAN3	tetraspanin 3
chr7	139960764	139961455	692	*	0.725200744	1.29E-14	8.63E-13	Distal Intergenic	7	139877061	139879440	2380	1	100134229	uc011kqy.2	83703	ENSG00000260231	KDM7A-DT	KDM7A divergent transcript
chr7	75197561	75198473	913	*	0.725169302	4.94E-13	2.22E-11	Intron (uc003uds.2/3092, intron 8 of 30)	7	75140253	75157453	17201	2	5387	uc022agj.1	-40108	ENSG00000127957	PMS2P3	PMS1 homolog 2, mismatch repair system component pseudogene 3
chr12	25610906	25611528	623	*	0.725115877	2.24E-11	6.50E-10	Distal Intergenic	12	25629016	25706217	77202	2	160492	uc001rgs.2	94689	ENSG00000152936	LMNTD1	lamin tail domain containing 1
chr9	37192563	37192905	343	*	0.725097015	1.71E-07	1.67E-06	Intron (uc003zzq.3/84186, intron 2 of 8)	9	37120633	37358145	237513	1	84186	uc031tds.1	71930	ENSG00000147905	ZCCHC7	zinc finger CCHC-type containing 7
chr17	71135949	71136820	872	*	0.725013746	2.92E-08	3.56E-07	Distal Intergenic	17	71161160	71168062	6903	1	6752	uc002jje.3	-24340	ENSG00000180616	SSTR2	somatostatin receptor 2
chr11	85787058	85787551	494	*	0.724967295	2.35E-09	3.91E-08	Distal Intergenic	11	85668214	85780923	112710	2	8301	uc010rtl.2	-6135	ENSG00000073921	PICALM	phosphatidylinositol binding clathrin assembly protein
chr3	122212253	122212937	685	*	0.724932039	6.16E-16	5.77E-14	Promoter (2-3kb)	3	122140748	122215484	74737	2	3836	uc011bjr.1	2547	ENSG00000114030	KPNA1	karyopherin subunit alpha 1
chr12	68761677	68762240	564	*	0.724889911	2.33E-15	1.88E-13	Distal Intergenic	12	68718785	68726161	7377	2	56890	uc010std.2	-35516	ENSG00000111554	MDM1	Mdm1 nuclear protein
chr7	25987343	25987935	593	*	0.724804911	2.50E-12	9.32E-11	Promoter (1-2kb)	7	25989539	25989606	68	2	406940	uc011jzf.2	1671	ENSG00000199085	MIR148A	microRNA 148a
chr5	87537442	87538075	634	*	0.724608952	7.83E-09	1.12E-07	Intron (uc003kjc.3/153396, intron 1 of 11)	5	87491023	87516536	25514	2	153396	uc011ctx.2	-20906	ENSG00000164180	TMEM161B	transmembrane protein 161B
chr6	136536540	136537534	995	*	0.724588101	1.32E-09	2.36E-08	Intron (uc003qgq.1/uc003qgq.1, intron 1 of 7)	6	136552168	136571449	19282	2	113115	uc003qgt.1	33915	ENSG00000146410	MTFR2	mitochondrial fission regulator 2
chr12	22830542	22831328	787	*	0.72451375	9.98E-19	1.93E-16	Intron (uc001rft.3/55500, intron 6 of 7)	12	22778076	22843608	65533	1	55500	uc009ziz.3	52466	ENSG00000139163	ETNK1	ethanolamine kinase 1
chr15	85350207	85350902	696	*	0.72446871	3.32E-15	2.57E-13	Distal Intergenic	15	85359911	85416713	56803	1	57538	uc002ble.3	-9009	ENSG00000136383	ALPK3	alpha kinase 3
chr4	86533822	86534383	562	*	0.724391167	4.88E-06	3.12E-05	Intron (uc003hpi.1/83478, intron 2 of 2)	4	86643621	86643686	66	1	100616349	uc021xps.1	-109238	ENSG00000266421	MIR4451	microRNA 4451
chr5	153844522	153845130	609	*	0.724342358	5.24E-10	1.04E-08	Distal Intergenic	5	153854532	153857824	3293	2	9421	uc003lvn.3	12694	ENSG00000113196	HAND1	heart and neural crest derivatives expressed 1
chr6	111118759	111119411	653	*	0.724263408	6.71E-14	3.79E-12	Intron (uc003puh.1/23097, intron 1 of 12)	6	111135824	111216913	81090	1	262	uc011eay.1	-16413	ENSG00000123505	AMD1	adenosylmethionine decarboxylase 1
chr10	125000735	125001579	845	*	0.724190744	2.55E-09	4.20E-08	Distal Intergenic	10	124913760	124924886	11127	1	9184	uc010qud.1	86975	ENSG00000154473	BUB3	BUB3 mitotic checkpoint protein
chr16	53181731	53182625	895	*	0.724141765	7.37E-18	1.17E-15	Intron (uc002egy.3/80205, intron 1 of 38)	16	53189838	53361414	171577	1	80205	uc002ehb.3	-7213	ENSG00000177200	CHD9	chromodomain helicase DNA binding protein 9
chr8	70680583	70681464	882	*	0.723985265	1.26E-07	1.28E-06	Intron (uc010lzb.3/81796, intron 1 of 7)	8	70584568	70745404	160837	2	81796	uc010lzb.3	63940	ENSG00000137571	SLCO5A1	solute carrier organic anion transporter family member 5A1
chr3	32455508	32455955	448	*	0.723800146	6.40E-14	3.63E-12	Intron (uc003cey.1/112616, intron 1 of 4)	3	32433163	32496333	63171	1	112616	uc003cez.1	22345	ENSG00000153551	CMTM7	CKLF like MARVEL transmembrane domain containing 7
chr8	100075254	100075692	439	*	0.723773606	3.83E-06	2.53E-05	Intron (uc003yis.3/157680, intron 3 of 7)	8	100025494	100889814	864321	1	157680	uc003yiw.4	49760	ENSG00000132549	VPS13B	vacuolar protein sorting 13 homolog B
chr3	107463334	107463710	377	*	0.723504485	2.33E-06	1.64E-05	Exon (uc003dwk.5/56987, exon 8 of 17)	3	107493566	107530176	36611	1	56987	uc003dwo.5	-29856	ENSG00000114439	BBX	BBX high mobility group box domain containing
chr8	27670985	27671829	845	*	0.72342979	4.94E-08	5.64E-07	Intron (uc003xgi.3/55872, intron 6 of 7)	8	27667138	27695349	28212	2	55872	uc003xgi.3	23520	ENSG00000168078	PBK	PDZ binding kinase
chr11	88102489	88102884	396	*	0.723345629	1.40E-07	1.40E-06	Distal Intergenic	11	88053981	88070941	16961	2	1075	uc001pcn.4	-31548	ENSG00000109861	CTSC	cathepsin C
chr4	164070384	164071048	665	*	0.723204609	1.10E-13	5.93E-12	Intron (uc010iqw.1/92345, intron 2 of 7)	4	164047860	164088073	40214	2	92345	uc010iqw.1	17025	ENSG00000145414	NAF1	nuclear assembly factor 1 ribonucleoprotein
chr5	93959632	93960114	483	*	0.723199636	5.32E-07	4.50E-06	Intron (uc011cul.1/84250, intron 1 of 7)	5	93954391	94031573	77183	1	84250	uc003kkr.4	5241	ENSG00000133302	SLF1	SMC5-SMC6 complex localization factor 1
chr18	22536409	22536885	477	*	0.723192406	3.12E-08	3.77E-07	Distal Intergenic	18	22208146	22242162	34017	1	729950	uc002kvj.1	328263	ENSG00000265485	LINC01915	long intergenic non-protein coding RNA 1915
chr15	40029288	40029727	440	*	0.723098673	4.68E-08	5.38E-07	Intron (uc001zki.3/161835, intron 8 of 11)	15	39892232	40075039	182808	2	161835	uc001zki.3	45312	ENSG00000150667	FSIP1	fibrous sheath interacting protein 1
chr1	185406687	185407683	997	*	0.723043406	1.47E-08	1.96E-07	Distal Intergenic	1	185292979	185304171	11193	2	100288079	uc001grn.4	-102516	ENSG00000261024	GS1-279B7.1	microtubule associated protein 1 light chain 3 beta pseudogene
chr5	115843776	115844392	617	*	0.72284858	1.20E-07	1.23E-06	Intron (uc003krx.4/57556, intron 1 of 19)	5	115779251	115815973	36723	2	57556	uc010jcj.3	-27803	ENSG00000092421	SEMA6A	semaphorin 6A
chr18	33216897	33217747	851	*	0.722696385	6.25E-17	7.84E-15	Intron (uc002kyz.4/2589, intron 1 of 12)	18	33234533	33244481	9949	1	2589	uc002kza.2	-16786	ENSG00000141429	GALNT1	polypeptide N-acetylgalactosaminyltransferase 1
chr7	65818288	65819053	766	*	0.722577119	1.32E-15	1.13E-13	Intron (uc010kzy.2/8460, intron 3 of 4)	7	65841031	65865395	24365	2	285908	uc003tux.4	46342	ENSG00000179406	LINC00174	long intergenic non-protein coding RNA 174
chr7	106279928	106280512	585	*	0.722575804	1.12E-12	4.59E-11	Intron (uc003vds.3/uc003vds.3, intron 2 of 4)	7	106297211	106301634	4424	2	168455	uc003vdt.3	21122	ENSG00000253276	CCDC71L	coiled-coil domain containing 71 like
chr2	136613959	136614579	621	*	0.722548275	8.10E-10	1.53E-08	Exon (uc002tuw.4/4175, exon 11 of 17)	2	136545415	136594750	49336	2	3938	uc002tuu.1	-19209	ENSG00000115850	LCT	lactase
chr6	145130948	145131648	701	*	0.722469994	7.56E-17	9.30E-15	Intron (uc003qkt.3/7402, intron 64 of 73)	6	144612873	145174170	561298	1	7402	uc003qkt.3	518075	ENSG00000152818	UTRN	utrophin
chr5	115212942	115213807	866	*	0.722338718	7.80E-11	1.94E-09	Intron (uc003krk.3/1176, intron 4 of 6)	5	115177619	115249778	72160	1	1176	uc003krl.3	35323	ENSG00000177879	AP3S1	adaptor related protein complex 3 subunit sigma 1
chr1	154522648	154523138	491	*	0.722274451	1.28E-12	5.14E-11	3' UTR	1	154521051	154531120	10070	2	55585	uc001fff.1	7982	ENSG00000160714	UBE2Q1	ubiquitin conjugating enzyme E2 Q1
chr1	224546560	224547132	573	*	0.721996893	2.82E-10	6.02E-09	Promoter (2-3kb)	1	224544513	224567153	22641	1	29097	uc031psi.1	2047	ENSG00000143771	CNIH4	cornichon family AMPA receptor auxiliary protein 4
chr4	99930025	99930558	534	*	0.721926162	5.20E-11	1.35E-09	Intron (uc003huf.4/23173, intron 1 of 10)	4	99918538	99918611	74	1	100500867	uc021xqh.1	11487	ENSG00000265213	MIR3684	microRNA 3684
chr7	76969036	76969619	584	*	0.721896034	8.66E-19	1.70E-16	Intron (uc003ugf.3/54103, intron 19 of 30)	7	76940068	76956801	16734	2	54103	uc003ugd.3	-12235	ENSG00000186088	GSAP	gamma-secretase activating protein
chr18	66507694	66508498	805	*	0.721823718	4.54E-09	6.95E-08	Intron (uc002lkk.2/79839, intron 5 of 9)	18	66490611	66565030	74420	1	79839	uc002lkj.1	17083	ENSG00000150636	CCDC102B	coiled-coil domain containing 102B
chr4	54820784	54821347	564	*	0.721798497	7.70E-06	4.65E-05	Intron (uc003haa.3/5156, intron 12 of 23)	4	54851666	54853449	1784	2	402176	uc011bzv.3	32102	NA	RPL21P44	ribosomal protein L21 pseudogene 44
chr9	134564737	134565423	687	*	0.721731471	2.58E-11	7.33E-10	Intron (uc022bos.1/2889, intron 1 of 23)	9	134452157	134585229	133073	2	2889	uc022bos.1	19806	ENSG00000107263	RAPGEF1	Rap guanine nucleotide exchange factor 1
chr17	57837813	57838366	554	*	0.721696863	2.64E-08	3.26E-07	Intron (uc002ixu.4/81671, intron 5 of 11)	17	57784863	57917952	133090	1	81671	uc010woj.2	52950	ENSG00000062716	VMP1	vacuole membrane protein 1
chr1	29488151	29488901	751	*	0.721663478	4.91E-18	8.21E-16	Intron (uc001bro.3/6429, intron 1 of 5)	1	29474250	29508637	34388	2	6429	uc001bro.3	19736	ENSG00000116350	SRSF4	serine and arginine rich splicing factor 4
chr3	33648152	33648487	336	*	0.721625493	1.15E-06	8.90E-06	Exon (uc021wvb.1/23122, exon 10 of 33)	3	33537739	33636460	98722	2	23122	uc021wva.1	-11692	ENSG00000163539	CLASP2	cytoplasmic linker associated protein 2
chr9	20747156	20747714	559	*	0.721561976	2.58E-08	3.19E-07	Intron (uc003zog.1/54914, intron 7 of 45)	9	20716104	20716187	84	1	574444	uc022beb.1	31052	ENSG00000207609	MIR491	microRNA 491
chr20	34634220	34634587	368	*	0.72153722	2.62E-12	9.68E-11	3' UTR	20	34633540	34638882	5343	2	647979	uc002xet.3	4295	ENSG00000260032	NORAD	non-coding RNA activated by DNA damage
chr7	112515688	112516265	578	*	0.72142014	7.39E-12	2.43E-10	Intron (uc003vgo.1/154743, intron 3 of 4)	7	112459202	112579932	120731	2	154743	uc003vgo.1	63667	ENSG00000164603	BMT2	base methyltransferase of 25S rRNA 2 homolog
chr9	71555417	71555985	569	*	0.721329883	6.38E-13	2.78E-11	Exon (uc004agu.4/8395, exon 14 of 16)	9	71627449	71629039	1591	2	5568	uc004agy.3	73054	ENSG00000165059	PRKACG	protein kinase cAMP-activated catalytic subunit gamma
chr1	8969008	8969512	505	*	0.721276668	3.41E-16	3.48E-14	Distal Intergenic	1	8931006	8939151	8146	2	2023	uc009vmm.3	-29857	ENSG00000074800	ENO1	enolase 1
chr6	71159506	71159862	357	*	0.721194284	6.26E-08	6.93E-07	Intron (uc003pfh.3/57579, intron 3 of 20)	6	71138007	71270877	132871	1	57579	uc003pfl.3	21499	ENSG00000082269	FAM135A	family with sequence similarity 135 member A
chr1	150373735	150374459	725	*	0.720873191	4.33E-12	1.51E-10	Intron (uc010pcc.1/23248, intron 1 of 10)	1	150336990	150449041	112052	1	23248	uc009wlr.3	36745	ENSG00000163125	RPRD2	regulation of nuclear pre-mRNA domain containing 2
chr4	36101625	36102049	425	*	0.720802327	7.13E-06	4.35E-05	Intron (uc003gsq.2/116984, intron 27 of 32)	4	35949843	36075457	125615	2	116984	uc003gso.3	-26168	ENSG00000047365	ARAP2	ArfGAP with RhoGAP domain, ankyrin repeat and PH domain 2
chr1	31954067	31954658	592	*	0.720744498	4.06E-06	2.66E-05	Distal Intergenic	1	31971839	31973124	1286	1	149086	uc001bsw.2	-17181	ENSG00000260386	LDC1P	leucine decarboxylase 1, pseudogene
chr19	39353561	39353982	422	*	0.720649042	1.22E-12	4.94E-11	Distal Intergenic	19	39327028	39342979	15952	2	3191	uc021uui.1	-10582	ENSG00000104824	HNRNPL	heterogeneous nuclear ribonucleoprotein L
chr10	77553352	77553822	471	*	0.720521426	1.27E-09	2.28E-08	Intron (uc001jxi.3/83938, intron 1 of 5)	10	77542519	78317126	774608	1	83938	uc001jxi.3	10833	ENSG00000148655	LRMDA	leucine rich melanocyte differentiation associated
chr6	87994159	87994787	629	*	0.720424916	6.51E-06	4.02E-05	5' UTR	6	88032306	88052043	19738	1	57150	uc003plp.1	-37519	ENSG00000111850	SMIM8	small integral membrane protein 8
chr2	102759695	102760669	975	*	0.720338761	3.06E-14	1.86E-12	Promoter (<=1kb)	2	102759246	102796334	37089	1	3554	uc002tbq.3	449	ENSG00000115594	IL1R1	interleukin 1 receptor type 1
chr15	62433839	62434267	429	*	0.720294405	2.29E-08	2.88E-07	Distal Intergenic	15	62455737	62457482	1746	2	388125	uc002ahg.2	23215	ENSG00000205502	C2CD4B	C2 calcium dependent domain containing 4B
chr2	68255934	68256352	419	*	0.720279203	1.49E-07	1.48E-06	Distal Intergenic	2	68269332	68280269	10938	2	10438	uc002sea.4	23917	ENSG00000197223	C1D	C1D nuclear receptor corepressor
chr6	144013205	144014116	912	*	0.720205384	1.77E-20	5.06E-18	Intron (uc003qjq.4/9749, intron 1 of 12)	6	143999102	144152322	153221	1	9749	uc010khi.3	14103	ENSG00000112419	PHACTR2	phosphatase and actin regulator 2
chr20	47385808	47386409	602	*	0.720175822	1.63E-13	8.35E-12	Intron (uc002xtw.1/57580, intron 1 of 39)	20	47240793	47444420	203628	2	57580	uc002xtw.1	58011	ENSG00000124126	PREX1	phosphatidylinositol-3,4,5-trisphosphate dependent Rac exchange factor 1
chr3	167560435	167561262	828	*	0.719857052	2.02E-11	5.94E-10	Distal Intergenic	3	167613736	167641797	28062	1	646168	uc003ffc.3	-52474	ENSG00000244227	LRRC77P	leucine rich repeat containing 77, pseudogene
chr15	101520576	101520962	387	*	0.719761491	5.04E-08	5.74E-07	Intron (uc002bwq.1/79705, intron 3 of 5)	15	101464716	101610317	145602	1	79705	uc010usc.2	55860	ENSG00000154237	LRRK1	leucine rich repeat kinase 1
chr2	226899790	226900688	899	*	0.719706849	3.31E-06	2.23E-05	Distal Intergenic	2	227007510	227044778	37269	1	646736	uc002vog.1	-106822	NA	LOC646736	uncharacterized LOC646736
[truncated: 8,595 more rows]
