# Supplementary material for: 5-Hydroxymethylcytosine Signatures in Circulating Cell-Free DNA as Early Warning Biomarkers for COVID-19 Progression and Myocardial Injury
Source: Front Cell Dev Biol. 2022 Jan 6;9:781267. doi: 10.3389/fcell.2021.781267 (PMC8770986; doi:10.3389/fcell.2021.781267)
Supplement: Supplementary file 12 [file Table5.CSV]

seqnames	start	end	width	strand	log2FoldChange	pvalue	padj	annotation	geneChr	geneStart	geneEnd	geneLength	geneStrand	geneId	transcriptId	distanceToTSS	ENSEMBL	SYMBOL	GENENAME
chr6	160380406	160381078	673	*	1.521292154	4.34E-05	0.646081997	Distal Intergenic	6	160390131	160527583	137453	1	3482	uc003qta.3	-9053	ENSG00000197081	IGF2R	insulin like growth factor 2 receptor
chr13	49465012	49465428	417	*	1.358003756	0.000103605	0.717279972	Distal Intergenic	13	49550048	49720983	170936	1	22862	uc001vcl.1	-84620	ENSG00000102531	FNDC3A	fibronectin type III domain containing 3A
chr9	7655280	7655841	562	*	1.319319712	0.000194429	0.717279972	Distal Intergenic	9	7796491	7799767	3277	2	90871	uc022bdi.1	143926	ENSG00000137038	DMAC1	distal membrane arm assembly complex 1
chr3	154611494	154612109	616	*	1.282239526	0.000210048	0.717279972	Distal Intergenic	3	154741913	154901518	159606	1	4311	uc010hvr.1	-129804	ENSG00000196549	MME	membrane metalloendopeptidase
chr19	37852112	37852450	339	*	1.222336632	0.005840797	0.968087327	Intron (uc002ofx.4/284459, intron 8 of 8)	19	37862059	37876545	14487	1	84503	uc002oge.3	-9609	ENSG00000189164	ZNF527	zinc finger protein 527
chr9	7936030	7936554	525	*	1.213366992	0.000209767	0.717279972	Distal Intergenic	9	7796491	7799799	3309	2	90871	uc003zkj.3	-136231	ENSG00000137038	DMAC1	distal membrane arm assembly complex 1
chr14	35371129	35371540	412	*	1.209266145	0.000249602	0.717279972	Distal Intergenic	14	35221937	35344853	122917	2	11177	uc001wsl.3	-26276	ENSG00000198604	BAZ1A	bromodomain adjacent to zinc finger domain 1A
chr1	98797462	98797960	499	*	1.195440276	0.000939309	0.898472871	Distal Intergenic	1	98676267	98738214	61948	1	729987	uc031pnf.1	121195	ENSG00000226053	LINC01776	long intergenic non-protein coding RNA 1776
chr19	43866758	43867470	713	*	1.147667423	0.002026176	0.914502252	3' UTR	19	43857825	43867480	9656	1	57126	uc010eis.3	8933	ENSG00000204936	CD177	CD177 molecule
chr3	154696018	154696893	876	*	1.132335524	0.001315699	0.898472871	Distal Intergenic	3	154741913	154901518	159606	1	4311	uc010hvr.1	-45020	ENSG00000196549	MME	membrane metalloendopeptidase
chr3	8848959	8849414	456	*	1.129992763	0.004717297	0.968087327	Distal Intergenic	3	8792095	8811300	19206	2	5021	uc003brc.3	-37659	ENSG00000180914	OXTR	oxytocin receptor
chr7	20488569	20489174	606	*	1.121913153	0.000438425	0.771875026	Distal Intergenic	7	20370725	20455382	84658	1	3696	uc003suu.3	117844	ENSG00000105855	ITGB8	integrin subunit beta 8
chr3	43602152	43602897	746	*	1.112989432	0.006320479	0.968087327	Exon (uc003cmv.3/55129, exon 9 of 13)	3	43407818	43663560	255743	2	55129	uc003cmv.3	60663	ENSG00000160746	ANO10	anoctamin 10
chr7	25991519	25992012	494	*	1.100883488	0.000266854	0.717279972	Promoter (1-2kb)	7	25989539	25989606	68	2	406940	uc011jzf.2	-1913	ENSG00000199085	MIR148A	microRNA 148a
chr10	45857534	45858044	511	*	1.091014935	0.007077401	0.978294603	Distal Intergenic	10	45869624	45941567	71944	1	240	uc001jce.4	-11580	ENSG00000012779	ALOX5	arachidonate 5-lipoxygenase
chr11	115523093	115523641	549	*	1.084719485	0.006406938	0.968087327	Distal Intergenic	11	115628169	115630915	2747	2	283143	uc009yza.3	107274	NA	LINC00900	long intergenic non-protein coding RNA 900
chr2	227197716	227198549	834	*	1.078993134	0.002659469	0.939256116	Distal Intergenic	2	227007510	227044778	37269	1	646736	uc002vog.1	190206	NA	LOC646736	uncharacterized LOC646736
chr7	21969793	21970305	513	*	1.063898138	0.004293111	0.968087327	Intron (uc003sve.4/55536, intron 2 of 10)	7	21940517	21985542	45026	2	55536	uc003sve.4	15237	ENSG00000164649	CDCA7L	cell division cycle associated 7 like
chr3	150295090	150295512	423	*	1.059189262	0.000233076	0.717279972	Intron (uc003eya.3/83939, intron 11 of 13)	3	150270143	150303803	33661	1	83939	uc003eyd.3	24947	ENSG00000144895	EIF2A	eukaryotic translation initiation factor 2A
chr12	27333313	27333995	683	*	1.056307002	0.002468357	0.939256116	Distal Intergenic	12	27397078	27478890	81813	1	23012	uc001rhr.3	-63083	ENSG00000211455	STK38L	serine/threonine kinase 38 like
chr21	47193911	47194383	473	*	1.055550354	0.008488286	0.978294603	Intron (uc010gqb.3/54039, intron 2 of 13)	21	47247755	47256333	8579	2	100129027	uc002zho.2	61950	NA	LOC100129027	uncharacterized LOC100129027
chr15	36654768	36655264	497	*	1.050430384	0.00311614	0.939256116	Distal Intergenic	15	36871812	37102449	230638	1	84529	uc001zje.4	-216548	ENSG00000186073	C15orf41	chromosome 15 open reading frame 41
chr1	12749259	12749866	608	*	1.035090142	0.008317576	0.978294603	Distal Intergenic	1	12776118	12788726	12609	1	126767	uc001aug.1	-26252	ENSG00000188984	AADACL3	arylacetamide deacetylase like 3
chr19	43850615	43851105	491	*	1.030532988	0.006150209	0.968087327	Promoter (2-3kb)	19	43853208	43853700	493	1	23574	uc010xwn.1	-2103	NA	PRG1	p53-responsive gene 1
chr11	6316677	6317562	886	*	1.012329804	0.00123738	0.898472871	Distal Intergenic	11	6340176	6341740	1565	2	112464	uc001mcu.1	24178	ENSG00000170955	CAVIN3	caveolae associated protein 3
chr17	73987622	73988220	599	*	1.010553484	0.001003342	0.898472871	Distal Intergenic	17	73996987	74002080	5094	1	1018	uc010dgt.3	-8767	ENSG00000250506	CDK3	cyclin dependent kinase 3
chr14	100139001	100139492	492	*	1.006322345	4.43E-05	0.646081997	Promoter (<=1kb)	14	100140219	100140241	23	1	100847024	uc031qqk.1	-727	ENSG00000263987	MIR5698	microRNA 5698
chr8	19319430	19319931	502	*	1.005907507	0.000141114	0.717279972	Intron (uc011kyn.2/55790, intron 4 of 9)	8	19261672	19460056	198385	2	55790	uc011kyn.2	140125	ENSG00000147408	CSGALNACT1	chondroitin sulfate N-acetylgalactosaminyltransferase 1
chr2	69044959	69045302	344	*	0.995527822	0.00179572	0.914502252	Exon (uc010fdg.3/9938, exon 8 of 11)	2	69002036	69045126	43091	1	9938	uc010fdh.1	42923	ENSG00000163219	ARHGAP25	Rho GTPase activating protein 25
chr1	228622123	228622905	783	*	0.991605645	0.008775195	0.978294603	Distal Intergenic	1	228612546	228613026	481	2	8290	uc001hsx.1	-9097	ENSG00000168148	H3-4	H3.4 histone
chr1	192243656	192244154	499	*	0.983446697	0.001830568	0.914502252	Distal Intergenic	1	192286122	192336414	50293	1	431704	uc001gsh.3	-41968	ENSG00000253148	RGS21	regulator of G protein signaling 21
chr2	24644762	24645118	357	*	0.97707047	0.006834559	0.978294603	Distal Intergenic	2	24509081	24583397	74317	2	50618	uc010eyd.2	-61365	ENSG00000198399	ITSN2	intersectin 2
chr5	175065574	175066064	491	*	0.971246788	0.002099689	0.914502252	Distal Intergenic	5	175085040	175113245	28206	1	3274	uc003mdc.4	-18976	ENSG00000113749	HRH2	histamine receptor H2
chr7	76781805	76782381	577	*	0.968648985	0.000157424	0.717279972	Intron (uc003uga.3/57639, intron 1 of 18)	7	76751934	76924521	172588	1	57639	uc003uga.3	29871	ENSG00000135205	CCDC146	coiled-coil domain containing 146
chr2	232840045	232840548	504	*	0.965260071	0.002272442	0.939256116	Intron (uc002vsm.4/129563, intron 1 of 20)	2	232826293	233208678	382386	1	129563	uc031rrt.1	13752	ENSG00000144535	DIS3L2	DIS3 like 3'-5' exoribonuclease 2
chr1	87770489	87770978	490	*	0.959675775	0.003322265	0.939256116	Distal Intergenic	1	87794151	87814607	20457	1	8543	uc001dmi.3	-23173	ENSG00000143013	LMO4	LIM domain only 4
chr1	67196521	67197062	542	*	0.958878564	0.000533307	0.771875026	Intron (uc001dcr.3/84251, intron 20 of 24)	1	67218140	67244730	26591	1	200132	uc001dcv.3	-21078	ENSG00000152760	TCTEX1D1	Tctex1 domain containing 1
chr14	107283248	107283725	478	*	0.955077516	0.000531519	0.771875026	Distal Intergenic	14	106938455	106951529	13075	1	338005	uc001ysy.2	344793	ENSG00000270816	LINC00221	long intergenic non-protein coding RNA 221
chr6	151873345	151873790	446	*	0.952176526	0.004597662	0.968087327	Intron (uc003qol.3/80129, intron 5 of 10)	6	151815175	151942328	127154	1	80129	uc003qol.3	58170	ENSG00000120262	CCDC170	coiled-coil domain containing 170
chr10	119464286	119464800	515	*	0.951201058	0.004376888	0.968087327	Distal Intergenic	10	119243804	119304579	60776	2	196047	uc001ldg.3	-159707	ENSG00000229847	EMX2OS	EMX2 opposite strand/antisense RNA
chr6	44957155	44957655	501	*	0.944596564	0.007409945	0.978294603	Intron (uc003oxn.2/8464, intron 6 of 11)	6	44797501	45073750	276250	2	8464	uc011dvw.2	116095	ENSG00000196284	SUPT3H	SPT3 homolog, SAGA and STAGA complex component
chr9	89297114	89297678	565	*	0.939409839	0.004969456	0.968087327	Distal Intergenic	9	89559277	89562104	2828	2	2619	uc004aox.4	264426	ENSG00000180447	GAS1	growth arrest specific 1
chr2	136251576	136252244	669	*	0.936717483	0.000506062	0.771875026	Intron (uc002tuk.3/84083, intron 2 of 21)	2	135957574	136288182	330609	2	84083	uc002tuk.3	35938	ENSG00000121988	ZRANB3	zinc finger RANBP2-type containing 3
chr12	49239073	49239865	793	*	0.934093255	4.23E-05	0.646081997	Exon (uc001rsm.3/9416, exon 2 of 17)	12	49223539	49245957	22419	2	9416	uc001rsm.3	6092	ENSG00000174243	DDX23	DEAD-box helicase 23
chr10	31459632	31460087	456	*	0.931555784	0.007962562	0.978294603	Distal Intergenic	10	31137460	31320866	183407	2	220929	uc010qec.1	-138766	ENSG00000183621	ZNF438	zinc finger protein 438
chr6	106451999	106452788	790	*	0.92149813	0.009344581	0.978294603	Distal Intergenic	6	106534195	106557814	23620	1	639	uc003prd.2	-81407	ENSG00000057657	PRDM1	PR/SET domain 1
chr1	227574697	227575335	639	*	0.919691844	0.000690698	0.829359507	Distal Intergenic	1	227177566	227505826	328261	2	8476	uc010pvs.2	-68871	ENSG00000143776	CDC42BPA	CDC42 binding protein kinase alpha
chr1	51154964	51155357	394	*	0.917240264	0.001391225	0.898472871	Intron (uc009vyw.1/11124, intron 7 of 15)	1	50906935	51078170	171236	2	11124	uc010onc.1	-76794	ENSG00000185104	FAF1	Fas associated factor 1
chr3	134313619	134314345	727	*	0.914534876	0.003641481	0.939256116	Distal Intergenic	3	134324783	134339699	14917	2	339855	uc003eqr.1	25354	ENSG00000174611	KY	kyphoscoliosis peptidase
chr15	50381881	50382562	682	*	0.913803224	0.00026619	0.717279972	Intron (uc010ber.3/79895, intron 2 of 28)	15	50150435	50405513	255079	2	79895	uc010ber.3	22951	ENSG00000104043	ATP8B4	ATPase phospholipid transporting 8B4 (putative)
chr3	72067164	72067963	800	*	0.906555271	0.000288477	0.753863733	Distal Intergenic	3	72200408	72223490	23083	1	201617	uc003dpd.2	-132445	ENSG00000243083	LINC00870	long intergenic non-protein coding RNA 870
chr5	10324931	10325394	464	*	0.906002067	0.006525577	0.968087327	Distal Intergenic	5	10277707	10308168	30462	2	134147	uc003jes.3	-16763	ENSG00000164237	CMBL	carboxymethylenebutenolidase homolog
chr2	73296375	73296967	593	*	0.894697578	0.00385994	0.950488747	Promoter (1-2kb)	2	73169165	73298965	129801	2	94097	uc002siq.3	1998	ENSG00000144040	SFXN5	sideroflexin 5
chr17	10039533	10040278	746	*	0.890838133	0.000246313	0.717279972	Intron (uc002gmg.1/8522, intron 1 of 13)	17	9813926	10017870	203945	2	8522	uc010coh.1	-21663	ENSG00000007237	GAS7	growth arrest specific 7
chr7	25311865	25312271	407	*	0.890197971	0.007405222	0.978294603	Distal Intergenic	7	25264191	25268105	3915	2	64111	uc003sxo.3	-43760	ENSG00000105954	NPVF	neuropeptide VF precursor
chr11	95974608	95975067	460	*	0.886992813	0.006111476	0.968087327	Intron (uc001pfw.1/84441, intron 1 of 4)	11	96074602	96074690	89	1	100422991	uc021qoz.1	-99535	ENSG00000266192	MIR1260B	microRNA 1260b
chr8	86322676	86323186	511	*	0.884077773	0.006033507	0.968087327	Intron (uc003ydf.1/377677, intron 8 of 8)	8	86351056	86361267	10212	1	761	uc003ydj.3	-27870	ENSG00000164879	CA3	carbonic anhydrase 3
chr3	44173470	44173853	384	*	0.880023413	0.006095693	0.968087327	Distal Intergenic	3	44155704	44155802	99	1	406929	uc011azu.1	17766	ENSG00000207954	MIR138-1	microRNA 138-1
chr4	113033228	113033719	492	*	0.879954984	0.006342882	0.968087327	Distal Intergenic	4	113066553	113110237	43685	1	132720	uc003iah.2	-32834	ENSG00000174749	FAM241A	family with sequence similarity 241 member A
chr12	94637957	94638502	546	*	0.870858679	0.000678925	0.829359507	Intron (uc001tdc.3/10154, intron 12 of 30)	12	94648304	94701451	53148	1	10154	uc010sut.2	-9802	ENSG00000136040	PLXNC1	plexin C1
chr12	1530416	1531213	798	*	0.869367639	0.00675983	0.978294603	Intron (uc001qiz.2/23085, intron 18 of 19)	12	1609657	1613590	3934	1	100292680	uc021qsv.1	-78444	ENSG00000249628	LINC00942	long intergenic non-protein coding RNA 942
chr10	6295941	6296615	675	*	0.868870601	0.003572128	0.939256116	Distal Intergenic	10	6319650	6377937	58288	1	399715	uc021pms.1	-23035	ENSG00000215244	LINC02649	long intergenic non-protein coding RNA 2649
chr9	79943297	79944293	997	*	0.868747775	1.62E-05	0.646081997	Intron (uc004akp.4/23230, intron 45 of 68)	9	79933151	79954098	20948	1	23230	uc004akt.3	10146	ENSG00000197969	VPS13A	vacuolar protein sorting 13 homolog A
chr6	15090017	15090555	539	*	0.867681472	0.000265601	0.717279972	Distal Intergenic	6	15245734	15497401	251668	1	3720	uc011diu.1	-155179	ENSG00000008083	JARID2	jumonji and AT-rich interaction domain containing 2
chr6	22146759	22147403	645	*	0.866442315	0.003218985	0.939256116	Promoter (<=1kb)	6	22146883	22194616	47734	1	401237	uc003ndn.3	0	NA	CASC15	cancer susceptibility 15
chr1	98031396	98031972	577	*	0.864438035	0.002347556	0.939256116	Intron (uc001drv.3/1806, intron 11 of 22)	1	97543300	98386615	843316	2	1806	uc001drv.3	354643	ENSG00000188641	DPYD	dihydropyrimidine dehydrogenase
chr1	206748090	206748558	469	*	0.863974687	0.002567265	0.939256116	Intron (uc001hec.1/83593, intron 2 of 3)	1	206756601	206762604	6004	1	83593	uc001heg.1	-8043	ENSG00000266094	RASSF5	Ras association domain family member 5
chr5	135522525	135523056	532	*	0.863897192	0.006747994	0.978294603	Distal Intergenic	5	135527156	135528851	1696	2	389332	uc003lbm.4	5795	ENSG00000271824	SMIM32	small integral membrane protein 32
chr5	131965220	131965575	356	*	0.861561329	0.005250619	0.968087327	Intron (uc003kxh.3/10111, intron 21 of 24)	5	131993865	131996801	2937	1	3596	uc003kxj.1	-28290	ENSG00000169194	IL13	interleukin 13
chr11	82948403	82949149	747	*	0.861490718	0.007289022	0.978294603	Intron (uc001ozz.1/338699, intron 8 of 9)	11	82905291	82967042	61752	1	338699	uc001pab.1	43112	ENSG00000137494	ANKRD42	ankyrin repeat domain 42
chr3	16746017	16746973	957	*	0.861078107	0.002631305	0.939256116	Distal Intergenic	3	16844159	17052576	208418	1	23228	uc010het.1	-97186	ENSG00000154822	PLCL2	phospholipase C like 2
chr1	162191812	162192201	390	*	0.858943487	0.001302092	0.898472871	Intron (uc010pkr.1/9722, intron 2 of 7)	1	162126897	162126972	76	1	100616386	uc021pdp.1	64915	ENSG00000266144	MIR4654	microRNA 4654
chr9	117797465	117797940	476	*	0.855489378	0.005294111	0.968087327	Exon (uc010mvf.3/3371, exon 19 of 25)	9	117791639	117853433	61795	2	3371	uc022bmj.1	55493	ENSG00000041982	TNC	tenascin C
chr14	56735184	56735857	674	*	0.85374021	0.001204375	0.898472871	Intron (uc001xch.3/57161, intron 2 of 5)	14	56585093	56768031	182939	1	57161	uc001xch.3	150091	ENSG00000139946	PELI2	pellino E3 ubiquitin protein ligase family member 2
chr12	76454967	76455391	425	*	0.849995608	0.002525564	0.939256116	Intron (uc001sxw.2/4673, intron 4 of 15)	12	76438672	76478738	40067	2	4673	uc001sxw.2	23347	ENSG00000187109	NAP1L1	nucleosome assembly protein 1 like 1
chr15	51850164	51850596	433	*	0.849921859	0.006794926	0.978294603	Intron (uc002abf.3/23312, intron 6 of 42)	15	51739921	51914967	175047	2	23312	uc002abf.3	64371	ENSG00000104093	DMXL2	Dmx like 2
chr2	158283473	158284221	749	*	0.847735328	0.004262906	0.968087327	Exon (uc002tzj.1/9595, exon 6 of 8)	2	158271131	158300604	29474	2	9595	uc002tzj.1	16383	ENSG00000115165	CYTIP	cytohesin 1 interacting protein
chr6	17715498	17716292	795	*	0.845157859	0.002763573	0.939256116	Distal Intergenic	6	17615266	17707065	91800	2	9972	uc011dje.2	-8433	ENSG00000124789	NUP153	nucleoporin 153
chr2	24015450	24016003	554	*	0.843086616	0.003812804	0.945358639	Intron (uc002rej.4/54454, intron 10 of 18)	2	23971534	24055472	83939	2	54454	uc002rej.4	39469	ENSG00000119778	ATAD2B	ATPase family AAA domain containing 2B
chr3	132260970	132261529	560	*	0.842192186	0.008091507	0.978294603	Distal Intergenic	3	132316094	132321382	5289	1	51554	uc003eow.3	-54565	ENSG00000129048	ACKR4	atypical chemokine receptor 4
chr9	95290112	95290605	494	*	0.841880799	0.009347976	0.978294603	Promoter (<=1kb)	9	95290266	95290340	75	2	100616351	uc022bjz.1	0	ENSG00000264158	MIR4670	microRNA 4670
chr6	110018159	110018827	669	*	0.841280106	0.000417113	0.771875026	Intron (uc003ptt.2/9896, intron 1 of 22)	6	110012424	110146634	134211	1	9896	uc011eau.1	5735	ENSG00000112367	FIG4	FIG4 phosphoinositide 5-phosphatase
chr12	50664638	50665174	537	*	0.837053076	0.000531158	0.771875026	Intron (uc001rwj.4/51474, intron 1 of 10)	12	50569563	50677353	107791	2	51474	uc001rwj.4	12179	ENSG00000050405	LIMA1	LIM domain and actin binding 1
chr7	141605934	141606347	414	*	0.829799516	0.005832951	0.968087327	Distal Intergenic	7	141618676	141619620	945	1	130075	uc003vwu.1	-12329	ENSG00000258083	OR9A4	olfactory receptor family 9 subfamily A member 4
chr1	200820014	200820681	668	*	0.829494218	0.004334106	0.968087327	Intron (uc001gvk.3/23271, intron 11 of 16)	1	200842083	200843306	1224	1	2848	uc001gvn.2	-21402	ENSG00000170128	GPR25	G protein-coupled receptor 25
chr12	14710793	14711427	635	*	0.828824667	0.002960595	0.939256116	Intron (uc001rcc.1/79887, intron 1 of 10)	12	14656597	14720791	64195	2	79887	uc001rcc.1	9364	ENSG00000121316	PLBD1	phospholipase B domain containing 1
chr3	16845624	16846018	395	*	0.827444077	0.007691397	0.978294603	Promoter (1-2kb)	3	16844159	17052576	208418	1	23228	uc010het.1	1465	ENSG00000154822	PLCL2	phospholipase C like 2
chr6	7091829	7092441	613	*	0.827330922	0.004705398	0.968087327	Distal Intergenic	6	7107830	7252213	144384	1	6239	uc021yky.1	-15389	ENSG00000124782	RREB1	ras responsive element binding protein 1
chr3	105215216	105215570	355	*	0.826769794	0.005467681	0.968087327	Intron (uc003dvv.3/214, intron 1 of 2)	3	105252447	105295757	43311	1	214	uc010hpp.3	-36877	ENSG00000170017	ALCAM	activated leukocyte cell adhesion molecule
chr1	108223159	108223991	833	*	0.826730367	0.000757129	0.861479837	Promoter (2-3kb)	1	108113782	108220631	106850	2	10451	uc010ouu.1	-2528	ENSG00000134215	VAV3	vav guanine nucleotide exchange factor 3
chr5	107682946	107683466	521	*	0.824631407	0.006857544	0.978294603	Intron (uc011cvc.2/64839, intron 4 of 8)	5	107213952	107703654	489703	2	64839	uc003kon.4	20188	ENSG00000145743	FBXL17	F-box and leucine rich repeat protein 17
chr12	27486943	27487280	338	*	0.822648618	0.002884516	0.939256116	Promoter (1-2kb)	12	27485787	27578746	92960	1	56938	uc010sjp.2	1156	ENSG00000029153	ARNTL2	aryl hydrocarbon receptor nuclear translocator like 2
chr3	112623274	112624052	779	*	0.822535572	0.005998441	0.968087327	Distal Intergenic	3	112534556	112564797	30242	2	344807	uc011bhw.1	-58477	ENSG00000206531	CD200R1L	CD200 receptor 1 like
chr1	181474230	181474991	762	*	0.822010223	0.009820435	0.988744966	Intron (uc001gow.3/777, intron 1 of 46)	1	181479613	181621230	141618	1	777	uc009wxr.3	-4622	ENSG00000198216	CACNA1E	calcium voltage-gated channel subunit alpha1 E
chr3	178223630	178224031	402	*	0.821908558	0.008470545	0.978294603	Intron (uc031scj.1/10242, intron 1 of 4)	3	178254224	178562217	307994	1	10242	uc003fjd.3	-30193	ENSG00000197584	KCNMB2	potassium calcium-activated channel subfamily M regulatory beta subunit 2
chr10	64040873	64041521	649	*	0.81648199	0.004181011	0.968087327	Intron (uc001jly.4/22891, intron 1 of 4)	10	63997909	64028466	30558	2	219790	uc001jlx.2	-12407	ENSG00000182010	RTKN2	rhotekin 2
chr10	27960602	27961318	717	*	0.815797802	0.007444185	0.978294603	Downstream (<1kb)	10	27961803	28034778	72976	2	283078	uc001itx.4	73460	ENSG00000150051	MKX	mohawk homeobox
chr9	101687302	101687954	653	*	0.815318449	0.003554726	0.939256116	Distal Intergenic	9	101705995	101833074	127080	1	1306	uc004azb.2	-18041	ENSG00000204291	COL15A1	collagen type XV alpha 1 chain
chr3	136280974	136281445	472	*	0.813300541	0.003674116	0.939256116	Intron (uc003era.1/10274, intron 5 of 33)	3	136055999	136471245	415247	2	10274	uc003era.1	189800	ENSG00000118007	STAG1	stromal antigen 1
chr11	130486555	130487438	884	*	0.811878993	0.007879072	0.978294603	Distal Intergenic	11	130542851	130587247	44397	1	283171	uc031qfg.1	-55413	ENSG00000175728	C11orf44	chromosome 11 open reading frame 44
chr11	59035081	59035890	810	*	0.807632632	0.0009545	0.898472871	Distal Intergenic	11	58975983	58980494	4512	2	219972	uc001nnu.4	-54587	ENSG00000197629	MPEG1	macrophage expressed 1
chr5	7900182	7900518	337	*	0.804811093	0.008744599	0.978294603	3' UTR	5	7869217	7901235	32019	1	4552	uc010ito.3	30965	ENSG00000124275	MTRR	5-methyltetrahydrofolate-homocysteine methyltransferase reductase
chr9	104627588	104628042	455	*	0.804457003	0.006693286	0.97760884	Distal Intergenic	9	104337982	104500862	162881	2	116443	uc004bbq.1	-126726	ENSG00000198785	GRIN3A	glutamate ionotropic receptor NMDA type subunit 3A
chr6	109833054	109833796	743	*	0.804185747	0.001737927	0.914502252	Intron (uc003ptn.2/221264, intron 32 of 40)	6	109814059	109827750	13692	2	221264	uc011eas.1	-5304	ENSG00000155085	AK9	adenylate kinase 9
chr2	36573371	36573942	572	*	0.803901401	0.009219073	0.978294603	Distal Intergenic	2	36581892	36582713	822	2	100288911	uc021vfw.1	8771	NA	CRIM1-DT	CRIM1 divergent transcript
chr10	63751588	63752460	873	*	0.802269798	7.25E-05	0.717279972	Intron (uc010qil.2/84159, intron 3 of 4)	10	63736061	63736088	28	1	100847083	uc021prj.2	15527	ENSG00000263750	MIR548AV	microRNA 548av
chr10	74760836	74761360	525	*	0.800118231	0.003227434	0.939256116	Distal Intergenic	10	74695331	74714510	19180	2	84647	uc010qjz.1	-46326	ENSG00000138308	PLA2G12B	phospholipase A2 group XIIB
chr1	35323989	35324591	603	*	0.799254852	0.004078172	0.968087327	Promoter (<=1kb)	1	35315963	35324646	8684	2	113444	uc021olc.1	55	ENSG00000163866	SMIM12	small integral membrane protein 12
chr5	101565667	101566125	459	*	0.798247262	0.007249124	0.978294603	Distal Intergenic	5	101569692	101632253	62562	2	353189	uc003knm.3	66128	ENSG00000173930	SLCO4C1	solute carrier organic anion transporter family member 4C1
chr5	11007327	11007899	573	*	0.797001728	0.008851347	0.978294603	Intron (uc011cmx.1/1501, intron 13 of 16)	5	10679342	10761387	82046	2	1611	uc011cmw.2	-245940	ENSG00000112977	DAP	death associated protein
chr18	22928191	22928924	734	*	0.793019613	0.003785879	0.945358639	Intron (uc002kvk.2/25925, intron 2 of 7)	18	22641888	22932214	290327	2	25925	uc002kvk.2	3290	ENSG00000198795	ZNF521	zinc finger protein 521
chr20	58825486	58826167	682	*	0.791543062	0.005562662	0.968087327	Intron (uc002ybl.3/284757, intron 3 of 4)	20	58713548	59228978	515431	1	284757	uc010gjw.3	111938	ENSG00000228340	MIR646HG	MIR646 host gene
chr2	149512844	149513487	644	*	0.791289946	0.006350813	0.968087327	Intron (uc010zbt.2/26122, intron 4 of 13)	2	149402560	149545136	142577	1	26122	uc010zbt.2	110284	ENSG00000135999	EPC2	enhancer of polycomb homolog 2
chr12	15111890	15112435	546	*	0.786308951	0.005640958	0.968087327	Promoter (2-3kb)	12	15094950	15114562	19613	2	397	uc001rcq.1	2127	ENSG00000111348	ARHGDIB	Rho GDP dissociation inhibitor beta
chr1	24071417	24071881	465	*	0.781161943	0.002396689	0.939256116	Promoter (1-2kb)	1	24069856	24088549	18694	1	6924	uc001bho.3	1561	ENSG00000011007	ELOA	elongin A
chr8	109688350	109688808	459	*	0.777653209	0.005586657	0.968087327	Intron (uc003ymx.3/157753, intron 1 of 3)	8	109619079	109799770	180692	2	157753	uc003ymx.3	110962	ENSG00000164841	TMEM74	transmembrane protein 74
chr14	56559088	56559632	545	*	0.777360487	0.003543929	0.939256116	Distal Intergenic	14	56585093	56768031	182939	1	57161	uc001xch.3	-25461	ENSG00000139946	PELI2	pellino E3 ubiquitin protein ligase family member 2
chr21	39237375	39238158	784	*	0.776757931	0.003875654	0.950488747	Intron (uc011aej.2/3763, intron 1 of 3)	21	38996785	39285557	288773	2	3763	uc011aej.2	47399	ENSG00000157542	KCNJ6	potassium inwardly rectifying channel subfamily J member 6
chr12	122751798	122752442	645	*	0.776344176	0.001937002	0.914502252	Promoter (<=1kb)	12	122716094	122751068	34975	2	65082	uc001ucd.3	-730	ENSG00000139719	VPS33A	VPS33A core subunit of CORVET and HOPS complexes
chr9	133016110	133016805	696	*	0.775785441	0.00546398	0.968087327	Distal Intergenic	9	132962872	132999583	36712	1	23413	uc010myz.1	53238	ENSG00000107130	NCS1	neuronal calcium sensor 1
chr1	151918512	151919030	519	*	0.773999817	0.0054709	0.968087327	Distal Intergenic	1	151843343	151882361	39019	2	117145	uc001ezk.2	-36151	ENSG00000159445	THEM4	thioesterase superfamily member 4
chr1	179895367	179896288	922	*	0.773963874	0.000368916	0.771875026	Distal Intergenic	1	179923908	179966310	42403	1	9857	uc001gnr.1	-27620	ENSG00000135837	CEP350	centrosomal protein 350
chr9	93652433	93652916	484	*	0.773631814	0.001563783	0.914502252	Intron (uc004aqz.3/6850, intron 13 of 13)	9	93606140	93660842	54703	1	6850	uc011ltt.2	46293	ENSG00000165025	SYK	spleen associated tyrosine kinase
chr1	211989047	211989695	649	*	0.773079734	0.001362525	0.898472871	Intron (uc001hiu.3/9926, intron 2 of 7)	1	211916799	212003577	86779	2	9926	uc001hiu.3	13882	ENSG00000123684	LPGAT1	lysophosphatidylglycerol acyltransferase 1
chr6	106737991	106738506	516	*	0.772348119	0.009200822	0.978294603	Intron (uc031spg.1/9474, intron 3 of 5)	6	106632352	106764141	131790	2	9474	uc031spg.1	25635	ENSG00000057663	ATG5	autophagy related 5
chr1	233315562	233316122	561	*	0.771274213	0.00681093	0.978294603	Intron (uc001hvm.2/80003, intron 2 of 19)	1	233119882	233336010	216129	2	80003	uc001hvm.2	19888	ENSG00000135749	PCNX2	pecanex 2
chr18	32409116	32409766	651	*	0.765979672	0.007166675	0.978294603	3' UTR	18	32398247	32471808	73562	1	1837	uc010xca.2	10869	ENSG00000134769	DTNA	dystrobrevin alpha
chr21	34603928	34604360	433	*	0.765430036	0.008583622	0.978294603	Promoter (1-2kb)	21	34602231	34636820	34590	1	3455	uc002yrf.3	1697	ENSG00000159110	IFNAR2	interferon alpha and beta receptor subunit 2
chr9	97623960	97624457	498	*	0.764006322	0.001018283	0.898472871	Intron (uc004aux.2/84909, intron 5 of 7)	9	97572244	97572339	96	1	100313780	uc022bkj.1	51716	ENSG00000252153	MIR2278	microRNA 2278
chr17	29633842	29634445	604	*	0.760850362	0.003002719	0.939256116	Intron (uc002hgg.3/4763, intron 36 of 57)	17	29630788	29641130	10343	2	2124	uc002hgk.2	6685	ENSG00000185862	EVI2B	ecotropic viral integration site 2B
chr7	51253845	51254461	617	*	0.760251498	0.008029318	0.978294603	Intron (uc003tpp.4/23242, intron 1 of 11)	7	51083909	51258775	174867	2	23242	uc003tpp.4	4314	ENSG00000106078	COBL	cordon-bleu WH2 repeat protein
chr12	64287488	64288036	549	*	0.756912321	0.00496241	0.968087327	Intron (uc001srt.3/57522, intron 1 of 9)	12	64238541	64541613	303073	1	57522	uc010ssp.1	48947	ENSG00000196935	SRGAP1	SLIT-ROBO Rho GTPase activating protein 1
chr10	114675331	114675647	317	*	0.754560109	0.007636481	0.978294603	Distal Intergenic	10	114710009	114927436	217428	1	6934	uc001lac.4	-34362	ENSG00000148737	TCF7L2	transcription factor 7 like 2
chr15	90519443	90519862	420	*	0.753962528	0.005941129	0.968087327	Distal Intergenic	15	90544752	90625432	80681	1	374655	uc002bov.2	-24890	ENSG00000140548	ZNF710	zinc finger protein 710
chr18	60785467	60785999	533	*	0.753893269	0.006293936	0.968087327	Distal Intergenic	18	60790579	60986613	196035	2	596	uc002lit.1	200614	ENSG00000171791	BCL2	BCL2 apoptosis regulator
chr3	64044931	64045522	592	*	0.752185779	0.000417663	0.771875026	Distal Intergenic	3	64053640	64088807	35168	1	100652759	uc031sak.1	-8118	ENSG00000241111	PRICKLE2-AS1	PRICKLE2 antisense RNA 1
chr2	197078098	197078942	845	*	0.751002126	0.002224463	0.939256116	Intron (uc002utl.1/57520, intron 26 of 26)	2	196998307	197041227	42921	2	9262	uc010fsh.3	-36871	ENSG00000081320	STK17B	serine/threonine kinase 17b
chr13	29329635	29330001	367	*	0.749458077	0.00434931	0.968087327	Distal Intergenic	13	29274218	29293150	18933	2	283537	uc001usj.3	-36485	ENSG00000139508	SLC46A3	solute carrier family 46 member 3
chr1	239679281	239680274	994	*	0.749382568	0.00309512	0.939256116	Intron (uc001hyo.1/1131, intron 2 of 8)	1	239792373	240072717	280345	1	1131	uc001hyp.3	-112099	ENSG00000133019	CHRM3	cholinergic receptor muscarinic 3
chr2	32785742	32786666	925	*	0.747339197	0.000485917	0.771875026	Intron (uc010ezu.3/57448, intron 65 of 73)	2	32757220	32757313	94	1	693143	uc021vfr.1	28522	ENSG00000207653	MIR558	microRNA 558
chr20	40256472	40257040	569	*	0.746736649	0.009103571	0.978294603	Distal Intergenic	20	40125449	40247133	121685	2	84181	uc002xkc.3	-9339	ENSG00000124177	CHD6	chromodomain helicase DNA binding protein 6
chr10	90612089	90612521	433	*	0.746371553	0.009101623	0.978294603	Promoter (<=1kb)	10	90579659	90611732	32074	2	118932	uc001kfj.4	-357	ENSG00000152766	ANKRD22	ankyrin repeat domain 22
chr13	72348517	72349215	699	*	0.745055187	0.002630976	0.939256116	Intron (uc021rkj.1/1602, intron 1 of 10)	13	72012098	72441330	429233	2	1602	uc021rkj.1	92115	ENSG00000276644	DACH1	dachshund family transcription factor 1
chr8	6537056	6537582	527	*	0.744951425	0.004263116	0.968087327	Distal Intergenic	8	6565878	6619021	53144	1	55326	uc003wqo.3	-28296	ENSG00000155189	AGPAT5	1-acylglycerol-3-phosphate O-acyltransferase 5
chr21	34425005	34425443	439	*	0.742862554	0.003373233	0.939256116	Distal Intergenic	21	34442450	34444728	2279	1	116448	uc002yqz.3	-17007	ENSG00000184221	OLIG1	oligodendrocyte transcription factor 1
chr14	50883272	50883707	436	*	0.738546433	0.009199561	0.978294603	Promoter (<=1kb)	14	50802711	50883179	80469	2	8814	uc010anu.2	-93	ENSG00000100490	CDKL1	cyclin dependent kinase like 1
chr14	55072808	55073319	512	*	0.736640851	0.003171795	0.939256116	Intron (uc001xba.3/23034, intron 1 of 1)	14	55034330	55260033	225704	1	23034	uc001xbc.3	38478	ENSG00000020577	SAMD4A	sterile alpha motif domain containing 4A
chr2	61219854	61220736	883	*	0.733844548	0.005549229	0.968087327	Intron (uc010fci.3/150962, intron 4 of 17)	2	61236983	61240389	3407	2	150962	uc002sap.1	19653	ENSG00000162927	PUS10	pseudouridine synthase 10
chr4	84229147	84229629	483	*	0.731828802	0.0045047	0.968087327	Intron (uc003hoi.3/10855, intron 7 of 10)	4	84184977	84206067	21091	2	27235	uc003hog.3	-23080	ENSG00000173085	COQ2	coenzyme Q2, polyprenyltransferase
chr4	40734255	40735017	763	*	0.729592884	0.006982402	0.978294603	Distal Intergenic	4	40751914	40777473	25560	1	79730	uc003gvh.2	-16897	ENSG00000179299	NSUN7	NOP2/Sun RNA methyltransferase family member 7
chr2	198126281	198126904	624	*	0.726996185	0.008342929	0.978294603	Intron (uc021vuj.1/91526, intron 1 of 27)	2	197851386	198175521	324136	2	91526	uc021vuj.1	48617	ENSG00000065413	ANKRD44	ankyrin repeat domain 44
chr16	31273064	31273624	561	*	0.725612608	0.007053531	0.978294603	Promoter (1-2kb)	16	31271288	31344213	72926	1	3684	uc002ebr.3	1776	ENSG00000169896	ITGAM	integrin subunit alpha M
chr22	40551764	40552461	698	*	0.723940159	0.00057786	0.799460223	Exon (uc003aym.3/23112, exon 4 of 24)	22	40573929	40731812	157884	1	23112	uc003ayn.4	-21468	ENSG00000100354	TNRC6B	trinucleotide repeat containing adaptor 6B
chr1	75197195	75197679	485	*	0.723032072	0.002775724	0.939256116	Promoter (1-2kb)	1	75198836	75232360	33525	1	127253	uc001dgn.3	-1157	ENSG00000162623	TYW3	tRNA-yW synthesizing protein 3 homolog
chr7	80399544	80400186	643	*	0.722437403	0.008128088	0.978294603	Intron (uc003uhj.3/10512, intron 12 of 17)	7	80275968	80303734	27767	1	948	uc022agv.1	123576	ENSG00000135218	CD36	CD36 molecule
chr4	70088698	70089446	749	*	0.721524541	0.005827056	0.968087327	Distal Intergenic	4	70066051	70080449	14399	2	10720	uc003heh.3	-8249	ENSG00000213759	UGT2B11	UDP glucuronosyltransferase family 2 member B11
chr11	13715632	13716349	718	*	0.720170319	0.008339595	0.978294603	5' UTR	11	13690206	13753893	63688	1	84188	uc001mld.3	25426	ENSG00000197601	FAR1	fatty acyl-CoA reductase 1
chr2	29540905	29541879	975	*	0.719825538	0.000453226	0.771875026	Exon (uc002rmy.3/238, exon 8 of 29)	2	29415640	29447593	31954	2	238	uc031rnw.1	-93312	ENSG00000171094	ALK	ALK receptor tyrosine kinase
chr10	129704150	129705100	951	*	0.718810834	0.008740628	0.978294603	Promoter (<=1kb)	10	129705325	129884164	178840	1	5791	uc001lkb.3	-225	ENSG00000132334	PTPRE	protein tyrosine phosphatase receptor type E
chr12	51730060	51730763	704	*	0.718244012	0.001865053	0.914502252	Intron (uc001ryi.1/1990, intron 6 of 7)	12	51722227	51740463	18237	2	1990	uc001ryi.1	9700	ENSG00000139610	CELA1	chymotrypsin like elastase 1
chr17	42323580	42323979	400	*	0.713138981	0.003475241	0.939256116	Downstream (1-2kb)	17	42325758	42340302	14545	2	6521	uc021tyc.1	16323	ENSG00000004939	SLC4A1	solute carrier family 4 member 1 (Diego blood group)
chr4	8081033	8081586	554	*	0.710681307	0.007275586	0.978294603	Intron (uc003gkj.4/84448, intron 5 of 20)	4	7967037	8073713	106677	2	84448	uc003gkl.3	-7320	ENSG00000163995	ABLIM2	actin binding LIM protein family member 2
chr9	113079117	113079591	475	*	0.710078069	0.001100333	0.898472871	Intron (uc004bes.3/255220, intron 4 of 5)	9	113065867	113100125	34259	2	255220	uc004bes.3	20534	ENSG00000204193	TXNDC8	thioredoxin domain containing 8
chr16	85794784	85795454	671	*	0.70703517	0.006273765	0.968087327	Distal Intergenic	16	85741124	85784689	43566	2	404550	uc002fjc.4	-10095	ENSG00000154102	C16orf74	chromosome 16 open reading frame 74
chr22	26149354	26149823	470	*	0.706571553	0.001689083	0.914502252	Intron (uc003abz.1/84700, intron 1 of 43)	22	26159198	26423732	264535	1	84700	uc003aca.1	-9375	ENSG00000133454	MYO18B	myosin XVIIIB
chr18	29279268	29280037	770	*	0.706550413	0.003283736	0.939256116	Distal Intergenic	18	29202209	29264686	62478	2	9331	uc010dmb.3	-14582	ENSG00000118276	B4GALT6	beta-1,4-galactosyltransferase 6
chr2	157280202	157280770	569	*	0.70501306	0.005602903	0.968087327	Distal Intergenic	2	157291965	157442915	150951	1	2820	uc002tzf.4	-11195	ENSG00000115159	GPD2	glycerol-3-phosphate dehydrogenase 2
chr2	197018572	197019016	445	*	0.704812858	0.006304191	0.968087327	Intron (uc002utk.3/9262, intron 3 of 7)	2	196998307	197036336	38030	2	9262	uc002utk.3	17320	ENSG00000081320	STK17B	serine/threonine kinase 17b
chr20	9149951	9150844	894	*	0.704402908	7.95E-05	0.717279972	Intron (uc010gbw.1/5332, intron 1 of 31)	20	9198037	9461462	263426	1	5332	uc021wal.1	-47193	ENSG00000101333	PLCB4	phospholipase C beta 4
chr12	52526331	52526821	491	*	0.703697361	0.008883336	0.978294603	Distal Intergenic	12	52562780	52579533	16754	2	144501	uc001rzw.3	52712	ENSG00000167767	KRT80	keratin 80
chr5	34022815	34023486	672	*	0.702561665	0.006135157	0.968087327	Promoter (1-2kb)	5	34017963	34024523	6561	2	114899	uc031sjb.1	1037	ENSG00000082196	C1QTNF3	C1q and TNF related 3
chr9	102635562	102636143	582	*	0.70240438	0.008389222	0.978294603	Distal Intergenic	9	102648600	102668883	20284	2	441461	uc004baj.4	32740	NA	STX17-AS1	STX17 antisense RNA 1
chr15	93448195	93449170	976	*	0.702249477	0.001662977	0.914502252	Promoter (<=1kb)	15	93447703	93492463	44761	1	1106	uc010urb.2	492	ENSG00000173575	CHD2	chromodomain helicase DNA binding protein 2
chr2	161208973	161209473	501	*	0.700661623	0.003716699	0.941694727	Intron (uc002ubi.4/5937, intron 2 of 14)	2	161264321	161264393	73	2	100616364	uc021vru.1	54920	ENSG00000283734	MIR4785	microRNA 4785
chr15	50380220	50381067	848	*	0.696106932	0.000852506	0.891124875	Intron (uc010ber.3/79895, intron 2 of 28)	15	50150435	50405513	255079	2	79895	uc010ber.3	24446	ENSG00000104043	ATP8B4	ATPase phospholipid transporting 8B4 (putative)
chr2	231090236	231091155	920	*	0.696030184	0.007243849	0.978294603	Promoter (<=1kb)	2	231041189	231090444	49256	2	3431	uc021vxx.1	0	ENSG00000135899	SP110	SP110 nuclear body protein
chr1	12038289	12038815	527	*	0.695111202	0.001257747	0.898472871	Promoter (1-2kb)	1	12040238	12073572	33335	1	9927	uc001atn.4	-1423	ENSG00000116688	MFN2	mitofusin 2
chr16	67149505	67150130	626	*	0.694856206	0.000375629	0.771875026	Intron (uc002erc.3/80262, intron 2 of 16)	16	67153998	67170211	16214	1	80262	uc002ere.1	-3868	ENSG00000125149	C16orf70	chromosome 16 open reading frame 70
chr6	119765033	119765799	767	*	0.694258792	0.003342415	0.939256116	Distal Intergenic	6	119773712	119812467	38756	2	285762	uc003pyn.3	46668	NA	LOC285762	uncharacterized LOC285762
chr5	39946902	39947660	759	*	0.693371367	0.003995149	0.962518357	Distal Intergenic	5	39371776	39425335	53560	2	1601	uc003jlx.3	-521567	ENSG00000153071	DAB2	DAB adaptor protein 2
chr11	67889820	67890593	774	*	0.692890709	0.003338063	0.939256116	Promoter (<=1kb)	11	67820326	67888858	68533	2	1119	uc001onk.3	-962	ENSG00000110721	CHKA	choline kinase alpha
chr20	31485483	31486129	647	*	0.691969279	0.001000113	0.898472871	Distal Intergenic	20	31407699	31438211	30513	1	22919	uc002wyh.3	77784	ENSG00000101367	MAPRE1	microtubule associated protein RP/EB family member 1
chr8	19502686	19503260	575	*	0.691816367	0.006256624	0.968087327	Intron (uc011kyo.2/55790, intron 1 of 9)	8	19261672	19540094	278423	2	55790	uc011kyo.2	36834	ENSG00000147408	CSGALNACT1	chondroitin sulfate N-acetylgalactosaminyltransferase 1
chr9	27122547	27122978	432	*	0.690787341	0.002537074	0.939256116	Intron (uc010mjc.1/7010, intron 1 of 3)	9	27109147	27230172	121026	1	7010	uc011lnp.2	13400	ENSG00000120156	TEK	TEK receptor tyrosine kinase
chr1	77013861	77014642	782	*	0.690487467	0.00767282	0.978294603	Intron (uc001dhg.4/256435, intron 3 of 3)	1	77333186	77529737	196552	1	81849	uc001dhi.3	-318544	ENSG00000117069	ST6GALNAC5	ST6 N-acetylgalactosaminide alpha-2,6-sialyltransferase 5
chr2	24959090	24960064	975	*	0.690400082	0.007023929	0.978294603	Intron (uc002rfi.3/8648, intron 15 of 21)	2	24964653	24993570	28918	1	8648	uc010eyf.3	-4589	ENSG00000084676	NCOA1	nuclear receptor coactivator 1
chr15	85267597	85268247	651	*	0.689803095	0.00400039	0.962518357	Distal Intergenic	15	85212768	85259691	46924	2	23478	uc031qtj.1	-7906	ENSG00000140612	SEC11A	SEC11 homolog A, signal peptidase complex subunit
chr5	142253471	142253884	414	*	0.688400395	0.004763333	0.968087327	Intron (uc003lmt.3/23092, intron 2 of 22)	5	142239170	142248475	9306	2	100874239	uc003lmv.3	-4996	ENSG00000226272	ARHGAP26-AS1	ARHGAP26 antisense RNA 1
chr15	80262972	80263374	403	*	0.688088831	0.00594435	0.968087327	Promoter (<=1kb)	15	80253232	80263643	10412	2	597	uc002bfc.4	269	ENSG00000140379	BCL2A1	BCL2 related protein A1
chr2	1929156	1929628	473	*	0.685901924	0.001206882	0.898472871	Promoter (2-3kb)	2	1887649	1927035	39387	2	23040	uc010ewl.2	-2121	ENSG00000186487	MYT1L	myelin transcription factor 1 like
chr15	75304756	75305361	606	*	0.68428085	0.003370456	0.939256116	5' UTR	15	75315927	75343067	27141	1	60490	uc002azo.3	-10566	ENSG00000138621	PPCDC	phosphopantothenoylcysteine decarboxylase
chr1	9764516	9765061	546	*	0.68400262	0.003466768	0.939256116	Intron (uc001aqa.2/5293, intron 1 of 3)	1	9770163	9789172	19010	1	5293	uc001aqe.4	-5102	ENSG00000171608	PIK3CD	phosphatidylinositol-4,5-bisphosphate 3-kinase catalytic subunit delta
chr5	145866283	145867001	719	*	0.683316616	0.006426012	0.968087327	Intron (uc003lob.3/10915, intron 14 of 21)	5	145894417	145895676	1260	2	134391	uc003lod.1	28675	ENSG00000173250	GPR151	G protein-coupled receptor 151
chr15	42414634	42415371	738	*	0.682027457	0.009544529	0.980687437	Distal Intergenic	15	42433332	42437880	4549	2	255189	uc010bcq.3	22509	ENSG00000168907	PLA2G4F	phospholipase A2 group IVF
chr20	20338946	20339503	558	*	0.681926044	0.007447663	0.978294603	Intron (uc002wru.3/26074, intron 26 of 26)	20	20348765	20351592	2828	1	3642	uc002wrx.3	-9262	ENSG00000173404	INSM1	INSM transcriptional repressor 1
chr10	119130614	119131491	878	*	0.68186843	0.004940798	0.968087327	Intron (uc001lde.1/118987, intron 1 of 4)	10	119042606	119134937	92332	2	118987	uc001lde.1	3446	ENSG00000165650	PDZD8	PDZ domain containing 8
chr4	17577542	17578403	862	*	0.680691376	0.006822398	0.978294603	Promoter (<=1kb)	4	17578927	17587079	8153	1	51056	uc010ieg.3	-524	ENSG00000002549	LAP3	leucine aminopeptidase 3
chr8	131276350	131277224	875	*	0.679939717	4.81E-05	0.646081997	Intron (uc003yta.2/50807, intron 3 of 29)	8	131307601	131308779	1179	2	29065	uc003ytc.2	31555	NA	ASAP1-IT1	ASAP1 intronic transcript 1
chr2	98527300	98527901	602	*	0.679869946	0.003235952	0.939256116	Intron (uc002syh.4/23505, intron 2 of 40)	2	98372801	98612354	239554	2	23505	uc002syh.4	84453	ENSG00000075568	TMEM131	transmembrane protein 131
chr2	223656875	223657668	794	*	0.678233493	0.000500098	0.771875026	Distal Intergenic	2	223725732	223808119	82388	1	2181	uc002vni.3	-68064	ENSG00000123983	ACSL3	acyl-CoA synthetase long chain family member 3
chr10	132079	132951	873	*	0.676596626	0.001363295	0.898472871	Distal Intergenic	10	92828	95178	2351	2	347688	uc001ifi.2	-36901	ENSG00000261456	TUBB8	tubulin beta 8 class VIII
chr6	3592392	3593078	687	*	0.676290286	0.005611739	0.968087327	Distal Intergenic	6	3323558	3456793	133236	2	63027	uc010jno.2	-135599	ENSG00000137266	SLC22A23	solute carrier family 22 member 23
chr10	62412306	62412873	568	*	0.675926093	0.005483414	0.968087327	Intron (uc001jkz.4/288, intron 1 of 43)	10	61843697	62332714	489018	2	288	uc001jlb.1	-79592	ENSG00000151150	ANK3	ankyrin 3
chr2	188394765	188395496	732	*	0.67582876	0.00979906	0.988744966	Intron (uc002upy.3/7035, intron 1 of 7)	2	188328958	188419219	90262	2	7035	uc002upy.3	23723	ENSG00000003436	TFPI	tissue factor pathway inhibitor
chr3	89105278	89105993	716	*	0.674350419	0.002156864	0.922324248	Distal Intergenic	3	89156674	89449495	292822	1	2042	uc003dqx.1	-50681	ENSG00000044524	EPHA3	EPH receptor A3
chr19	42027397	42028075	679	*	0.673379863	0.001255617	0.898472871	Distal Intergenic	19	41960074	42006554	46481	2	100505495	uc010ehw.3	-20843	ENSG00000267107	PCAT19	prostate cancer associated transcript 19
chr7	130639610	130640005	396	*	0.667718388	0.002662551	0.939256116	Intron (uc011kpk.2/378805, intron 2 of 2)	7	130565751	130598069	32319	2	646329	uc003vqn.4	-41541	NA	NA	NA
chr5	67294095	67294882	788	*	0.665430468	0.003571007	0.939256116	Distal Intergenic	5	67511584	67597649	86066	1	5295	uc003jva.3	-216702	ENSG00000145675	PIK3R1	phosphoinositide-3-kinase regulatory subunit 1
chr22	41901415	41901830	416	*	0.663647708	0.00518833	0.968087327	Intron (uc003bac.3/50, intron 2 of 17)	22	41865129	41924993	59865	1	50	uc003bac.3	36286	ENSG00000100412	ACO2	aconitase 2
chr1	160210444	160210996	553	*	0.663625625	0.003131108	0.939256116	Intron (uc001fvo.2/50717, intron 3 of 13)	1	160185505	160232277	46773	2	50717	uc001fvo.2	21281	ENSG00000132716	DCAF8	DDB1 and CUL4 associated factor 8
chr15	65130025	65130496	472	*	0.663132781	0.005155753	0.968087327	Distal Intergenic	15	65134082	65160201	26120	1	80301	uc002anv.3	-3586	ENSG00000241839	PLEKHO2	pleckstrin homology domain containing O2
chr12	64978352	64979225	874	*	0.661889223	0.00324433	0.939256116	Distal Intergenic	12	65004293	65091347	87055	1	283349	uc001ssd.3	-25068	ENSG00000153179	RASSF3	Ras association domain family member 3
chr6	117859553	117860142	590	*	0.661674065	0.003832429	0.946308302	Promoter (<=1kb)	6	117860418	117870960	10543	1	285761	uc003pxt.1	-276	ENSG00000164465	DCBLD1	discoidin, CUB and LCCL domain containing 1
chr13	26854778	26855258	481	*	0.661419759	0.009459491	0.978294603	Intron (uc001uqr.1/1024, intron 1 of 12)	13	26828756	26978569	149814	1	1024	uc001uqt.1	26022	ENSG00000132964	CDK8	cyclin dependent kinase 8
chr13	95665846	95666500	655	*	0.660936042	0.006394268	0.968087327	Distal Intergenic	13	95672083	95715113	43031	2	10257	uc010afj.3	48613	ENSG00000125257	ABCC4	ATP binding cassette subfamily C member 4
chr5	112044386	112044976	591	*	0.660771097	0.005718471	0.968087327	Promoter (1-2kb)	5	112043202	112181936	138735	1	324	uc011cvt.2	1184	ENSG00000134982	APC	APC regulator of WNT signaling pathway
chr1	209958104	209958836	733	*	0.659799227	0.008658385	0.978294603	Promoter (<=1kb)	1	209955662	209957890	2229	2	148304	uc001hhp.1	-214	ENSG00000162757	C1orf74	chromosome 1 open reading frame 74
chr20	46048419	46049072	654	*	0.658426719	0.001283443	0.898472871	Distal Intergenic	20	45926888	45985474	58587	2	23613	uc002xth.3	-62945	ENSG00000101040	ZMYND8	zinc finger MYND-type containing 8
chr12	29587796	29588768	973	*	0.657325247	0.007280573	0.978294603	Intron (uc031qgu.1/101055625, intron 1 of 2)	12	29542227	29640257	98031	1	101055625	uc031qgw.1	45569	ENSG00000257599	OVCH1-AS1	OVCH1 antisense RNA 1
chr20	47582149	47582833	685	*	0.656549513	0.007525662	0.978294603	Exon (uc002xtx.4/10564, exon 8 of 39)	20	47601329	47653230	51902	1	10564	uc010zyf.2	-18496	ENSG00000124198	ARFGEF2	ADP ribosylation factor guanine nucleotide exchange factor 2
chr2	175497054	175497565	512	*	0.656173511	0.003981645	0.962518357	Promoter (1-2kb)	2	175424302	175499307	75006	2	7456	uc002uiz.3	1742	ENSG00000115935	WIPF1	WAS/WASL interacting protein family member 1
chr6	12594171	12595058	888	*	0.656105812	0.005296404	0.968087327	Distal Intergenic	6	12717037	13253337	536301	1	221692	uc011dir.2	-121979	ENSG00000112137	PHACTR1	phosphatase and actin regulator 1
chr6	41650130	41651040	911	*	0.65593292	0.002638903	0.939256116	Downstream (<1kb)	6	41651716	41659153	7438	2	7942	uc021yzl.1	8113	ENSG00000112561	TFEB	transcription factor EB
chr7	112483	113078	596	*	0.654129319	0.007239447	0.978294603	Distal Intergenic	7	192969	300740	107772	1	56975	uc003sip.3	-79891	ENSG00000177706	FAM20C	FAM20C golgi associated secretory pathway kinase
chr12	102321948	102322558	611	*	0.653511995	0.007758158	0.978294603	Distal Intergenic	12	102271105	102317401	46297	1	55332	uc010svv.2	50843	ENSG00000136048	DRAM1	DNA damage regulated autophagy modulator 1
chr17	17186064	17186555	492	*	0.652544403	0.006648696	0.975508959	Promoter (1-2kb)	17	17149938	17184617	34680	2	8533	uc010vww.2	-1447	ENSG00000141030	COPS3	COP9 signalosome subunit 3
chr17	16170556	16171092	537	*	0.651206939	0.001846241	0.914502252	Intron (uc010vwd.2/9487, intron 2 of 4)	17	16185328	16185402	75	1	100302124	uc021tqr.1	-14236	ENSG00000221355	MIR1288	microRNA 1288
chr5	110898055	110898980	926	*	0.651061024	0.007465795	0.978294603	Intron (uc021ych.1/100505678, intron 1 of 6)	5	110834022	110848233	14212	2	134429	uc003kpi.1	-49822	ENSG00000164211	STARD4	StAR related lipid transfer domain containing 4
chr17	66249637	66250238	602	*	0.650650178	0.004000134	0.962518357	Intron (uc002jgr.1/51321, intron 5 of 7)	17	66245341	66253305	7965	1	51321	uc002jgy.1	4296	ENSG00000196704	AMZ2	archaelysin family metallopeptidase 2
chr9	86125270	86126112	843	*	0.64900781	0.00303393	0.939256116	Intron (uc004amr.1/257019, intron 1 of 14)	9	85857905	86153348	295444	2	257019	uc004amr.1	27236	ENSG00000172159	FRMD3	FERM domain containing 3
chr10	6389193	6389977	785	*	0.647842886	0.003032085	0.939256116	Distal Intergenic	10	6319650	6377937	58288	1	399715	uc021pms.1	69543	ENSG00000215244	LINC02649	long intergenic non-protein coding RNA 2649
chr6	110770416	110771140	725	*	0.646671064	0.009634352	0.981882444	Intron (uc003pue.3/85413, intron 4 of 9)	6	110745892	110797407	51516	2	85413	uc003pue.3	26267	ENSG00000004809	SLC22A16	solute carrier family 22 member 16
chr21	39654195	39655002	808	*	0.646337144	0.002849002	0.939256116	Intron (uc031rvj.1/3772, intron 2 of 3)	21	39644342	39673746	29405	1	3772	uc002ywx.4	9853	ENSG00000157551	KCNJ15	potassium inwardly rectifying channel subfamily J member 15
chr11	128349960	128350846	887	*	0.645730695	0.008276652	0.978294603	Exon (uc009zcg.2/2113, exon 6 of 7)	11	128328656	128392205	63550	2	2113	uc009zcg.2	41359	ENSG00000134954	ETS1	ETS proto-oncogene 1, transcription factor
chr21	46566215	46566621	407	*	0.645511843	0.003051183	0.939256116	Intron (uc002zgq.2/104, intron 2 of 12)	21	46572523	46596579	24057	1	104	uc011afo.1	-5902	ENSG00000197381	ADARB1	adenosine deaminase RNA specific B1
chr16	56644780	56645406	627	*	0.645511124	0.004559022	0.968087327	Promoter (2-3kb)	16	56642478	56643409	932	1	4502	uc002ejh.3	2302	ENSG00000125148	MT2A	metallothionein 2A
chr10	26624250	26624851	602	*	0.645243851	0.009044739	0.978294603	Distal Intergenic	10	26727266	26790867	63602	1	54518	uc001isr.3	-102415	ENSG00000077420	APBB1IP	amyloid beta precursor protein binding family B member 1 interacting protein
chr1	212641062	212641721	660	*	0.64440836	0.005139453	0.968087327	Distal Intergenic	1	212606229	212619721	13493	1	29937	uc010ptf.2	34833	ENSG00000117691	NENF	neudesin neurotrophic factor
chr7	36955141	36956033	893	*	0.642996482	0.00688063	0.978294603	Intron (uc003tfi.2/9844, intron 1 of 6)	7	36958962	36959037	76	2	100302113	uc022abw.1	3004	ENSG00000221325	MIR1200	microRNA 1200
chr1	28389242	28389578	337	*	0.641368298	0.005211124	0.968087327	Intron (uc001bpi.2/2140, intron 1 of 17)	1	28296855	28415148	118294	2	2140	uc001bpi.2	25570	ENSG00000158161	EYA3	EYA transcriptional coactivator and phosphatase 3
chr21	39812174	39812630	457	*	0.640197694	0.009292762	0.978294603	Intron (uc021wjd.1/2078, intron 4 of 11)	21	39764298	39775631	11334	2	2078	uc010gny.1	-36543	ENSG00000157554	ERG	ETS transcription factor ERG
chr11	63451127	63452017	891	*	0.640056103	0.00072922	0.846948214	Promoter (2-3kb)	11	63448922	63527363	78442	1	10313	uc031qbg.1	2205	ENSG00000133318	RTN3	reticulon 3
chr1	45987966	45988758	793	*	0.639724215	0.00235249	0.939256116	Promoter (<=1kb)	1	45976707	45988562	11856	2	5052	uc021omw.1	0	ENSG00000117450	PRDX1	peroxiredoxin 1
chr14	77874077	77874778	702	*	0.637803874	0.006305943	0.968087327	Intron (uc001xtr.3/122945, intron 2 of 5)	14	77860365	77889399	29035	2	122945	uc001xtr.3	14621	ENSG00000165555	NOXRED1	NADP dependent oxidoreductase domain containing 1
chr17	9967265	9968101	837	*	0.637715047	0.00494778	0.968087327	Intron (uc010coh.1/8522, intron 1 of 14)	17	9813926	9940064	126139	2	8522	uc002gmj.1	-27201	ENSG00000007237	GAS7	growth arrest specific 7
chr1	52109851	52110756	906	*	0.63764212	0.001407153	0.898472871	Intron (uc001css.4/114883, intron 4 of 25)	1	52082546	52254891	172346	1	114883	uc009vza.3	27305	ENSG00000117859	OSBPL9	oxysterol binding protein like 9
chr14	76292071	76292858	788	*	0.636071199	0.002098641	0.914502252	Intron (uc010ask.2/23093, intron 29 of 31)	14	76249490	76421425	171936	1	23093	uc001xsa.3	42581	ENSG00000119685	TTLL5	tubulin tyrosine ligase like 5
chr7	92237830	92238627	798	*	0.635151268	0.009907418	0.991528317	3' UTR	7	92190072	92219706	29635	2	257415	uc022ahf.1	-18124	ENSG00000234545	FAM133B	family with sequence similarity 133 member B
chr2	40013588	40014142	555	*	0.630065671	0.009643796	0.981882444	Distal Intergenic	2	39988471	40006416	17946	2	80745	uc010ynu.1	-7172	ENSG00000138050	THUMPD2	THUMP domain containing 2
chr14	21418052	21418615	564	*	0.629671811	0.009501174	0.980089902	Intron (uc010aif.2/6036, intron 1 of 1)	14	21423630	21424594	965	1	6036	uc001vyl.1	-5015	ENSG00000169385	RNASE2	ribonuclease A family member 2
chr1	154428739	154429558	820	*	0.62913319	0.005216467	0.968087327	Intron (uc001fez.2/3570, intron 9 of 9)	1	154451954	154474526	22573	2	126669	uc001ffb.3	44968	ENSG00000169291	SHE	Src homology 2 domain containing E
chr22	19689096	19689977	882	*	0.629111868	0.001457319	0.901975152	Distal Intergenic	22	19701987	19711102	9116	1	100526833	uc002zpv.2	-12010	ENSG00000284874	SEPT5-GP1BB	SEPT5-GP1BB readthrough
chr4	42647918	42648624	707	*	0.628532938	0.005441785	0.968087327	Intron (uc003gwr.2/10396, intron 1 of 36)	4	42410392	42659122	248731	2	10396	uc003gwr.2	10498	ENSG00000124406	ATP8A1	ATPase phospholipid transporting 8A1
chr5	88646825	88647820	996	*	0.627020205	0.00676613	0.978294603	Distal Intergenic	5	88014058	88199922	185865	2	4208	uc003kjm.3	-446903	ENSG00000081189	MEF2C	myocyte enhancer factor 2C
chr2	69002381	69003372	992	*	0.625825689	0.000975086	0.898472871	Promoter (<=1kb)	2	69002036	69045126	43091	1	9938	uc010fdh.1	345	ENSG00000163219	ARHGAP25	Rho GTPase activating protein 25
chr20	4651701	4652431	731	*	0.623455749	0.00624032	0.968087327	Distal Intergenic	20	4666797	4682233	15437	1	5621	uc002wkt.1	-14366	ENSG00000171867	PRNP	prion protein
chr3	101655871	101656411	541	*	0.623381928	0.007943752	0.978294603	Distal Intergenic	3	101659703	101716770	57068	1	152225	uc003dvr.1	-3292	ENSG00000214407	LINC02085	long intergenic non-protein coding RNA 2085
chr9	130887234	130888041	808	*	0.622683131	0.000362883	0.771875026	Promoter (2-3kb)	9	130882972	130890467	7496	2	80142	uc031tff.1	2426	ENSG00000148334	PTGES2	prostaglandin E synthase 2
chr19	2658306	2659046	741	*	0.620834921	0.001331609	0.898472871	Intron (uc002lwd.2/2788, intron 1 of 4)	19	2511218	2702746	191529	2	2788	uc002lwd.2	43700	ENSG00000176533	GNG7	G protein subunit gamma 7
chr17	71035230	71035931	702	*	0.620170266	0.003508971	0.939256116	Intron (uc002jja.3/201266, intron 3 of 9)	17	70642085	71088853	446769	2	201266	uc002jja.3	52922	ENSG00000133195	SLC39A11	solute carrier family 39 member 11
chr17	20658452	20659154	703	*	0.618167096	0.007843467	0.978294603	Distal Intergenic	17	20615759	20641178	25420	1	100287072	uc031qzh.1	42693	NA	LOC100287072	ribosomal protein S6 kinase B1 pseudogene
chr9	123879553	123880390	838	*	0.618061692	0.003292487	0.939256116	Intron (uc004bkx.1/11064, intron 9 of 41)	9	123884079	123903894	19816	1	11064	uc004bkz.1	-3689	ENSG00000119397	CNTRL	centriolin
chr17	45971610	45972567	958	*	0.615397526	0.003889627	0.950488747	Promoter (<=1kb)	17	45973516	46006323	32808	1	6668	uc002imk.3	-949	ENSG00000167182	SP2	Sp2 transcription factor
chr17	53021029	53021914	886	*	0.61539512	0.003232893	0.939256116	Intron (uc002iud.2/10040, intron 11 of 15)	17	53029259	53046064	16806	2	1353	uc002iue.2	24150	ENSG00000166260	COX11	cytochrome c oxidase copper chaperone COX11
chr3	72499328	72499885	558	*	0.61521899	0.004444473	0.968087327	Distal Intergenic	3	72423744	72495774	72031	2	23429	uc003dpe.3	-3554	ENSG00000163602	RYBP	RING1 and YY1 binding protein
chr22	27058439	27058867	429	*	0.614361955	0.008473234	0.978294603	Intron (uc003ada.2/440823, intron 1 of 4)	22	27053446	27072440	18995	1	440823	uc003add.2	4993	ENSG00000225783	MIAT	myocardial infarction associated transcript
chr5	31595741	31596550	810	*	0.614218629	0.006235565	0.968087327	Distal Intergenic	5	31639517	32111038	471522	1	23037	uc003jhl.3	-42967	ENSG00000133401	PDZD2	PDZ domain containing 2
chr5	172233581	172234286	706	*	0.613870823	0.002356705	0.939256116	Distal Intergenic	5	172261223	172379688	118466	1	57222	uc003mbw.4	-26937	ENSG00000113719	ERGIC1	endoplasmic reticulum-golgi intermediate compartment 1
chr3	122229538	122230297	760	*	0.612816163	0.004671719	0.968087327	Intron (uc003efe.2/3836, intron 1 of 13)	3	122140748	122233786	93039	2	3836	uc003efe.2	3489	ENSG00000114030	KPNA1	karyopherin subunit alpha 1
chr15	81584596	81585329	734	*	0.612752557	0.008714627	0.978294603	Promoter (<=1kb)	15	81584265	81605104	20840	1	3603	uc002bgj.3	331	ENSG00000172349	IL16	interleukin 16
chr1	25390168	25390808	641	*	0.612512475	0.001945639	0.914502252	Distal Intergenic	1	25256078	25291612	35535	2	864	uc009vrl.1	-98556	ENSG00000020633	RUNX3	RUNX family transcription factor 3
chr1	239973233	239973821	589	*	0.61137071	0.008250821	0.978294603	Intron (uc001hyo.1/1131, intron 6 of 8)	1	239792373	240072717	280345	1	1131	uc001hyp.3	180860	ENSG00000133019	CHRM3	cholinergic receptor muscarinic 3
chr8	99309258	99309755	498	*	0.610832388	0.00711367	0.978294603	Promoter (2-3kb)	8	99204387	99306621	102235	2	79815	uc003yim.1	-2637	ENSG00000104361	NIPAL2	NIPA like domain containing 2
chr22	26019676	26020316	641	*	0.609593266	0.001733863	0.914502252	Intron (uc010gux.3/157, intron 2 of 15)	22	25960861	26125258	164398	1	157	uc003aby.4	58815	ENSG00000100077	GRK3	G protein-coupled receptor kinase 3
chr8	67045503	67046263	761	*	0.609113447	0.006120637	0.968087327	Intron (uc003xvu.3/84675, intron 2 of 10)	8	67039278	67087718	48441	1	84675	uc003xvx.3	6225	ENSG00000147573	TRIM55	tripartite motif containing 55
chr22	45614808	45615343	536	*	0.608210792	0.000545898	0.778127825	Intron (uc003bfx.1/23313, intron 1 of 9)	22	45588123	45609380	21258	2	23313	uc010gzx.2	-5428	ENSG00000100364	KIAA0930	KIAA0930
chr1	33428262	33429257	996	*	0.607747426	0.004927284	0.968087327	Promoter (1-2kb)	1	33402050	33430286	28237	2	127544	uc001bwm.4	1029	ENSG00000116514	RNF19B	ring finger protein 19B
chr5	5432263	5432777	515	*	0.607301884	0.003679316	0.939256116	Intron (uc003jdm.5/23379, intron 1 of 18)	5	5422786	5490347	67562	1	23379	uc003jdm.5	9477	ENSG00000164151	ICE1	interactor of little elongation complex ELL subunit 1
chr16	21669707	21670580	874	*	0.606568641	0.001410875	0.898472871	Intron (uc021tel.1/uc021tel.1, intron 2 of 3)	16	21657707	21663987	6281	2	10261	uc010vbi.2	-5720	ENSG00000140749	IGSF6	immunoglobulin superfamily member 6
chr3	33946503	33947188	686	*	0.606221451	0.008378883	0.978294603	Distal Intergenic	3	33870130	33911199	41070	1	10015	uc011axw.3	76373	ENSG00000170248	PDCD6IP	programmed cell death 6 interacting protein
chr14	45719742	45720326	585	*	0.601456293	0.000806021	0.881721898	Promoter (2-3kb)	14	45672393	45722605	50213	2	55320	uc001wwf.3	2279	ENSG00000129534	MIS18BP1	MIS18 binding protein 1
chr2	233180700	233181468	769	*	0.601312123	0.003184812	0.939256116	Intron (uc002vsm.4/129563, intron 14 of 20)	2	233243348	233247599	4252	1	250	uc002vsq.3	-61880	ENSG00000163283	ALPP	alkaline phosphatase, placental
chr1	87240449	87240983	535	*	0.601289213	0.008448153	0.978294603	Distal Intergenic	1	87170253	87213867	43615	1	51100	uc001dlz.3	70196	ENSG00000097033	SH3GLB1	SH3 domain containing GRB2 like, endophilin B1
chr15	58567564	58568181	618	*	0.600153251	0.009285008	0.978294603	Intron (uc010ugw.2/8854, intron 1 of 12)	15	58245622	58571462	325841	2	8854	uc010ugw.2	3281	ENSG00000128918	ALDH1A2	aldehyde dehydrogenase 1 family member A2
chr6	45912468	45913212	745	*	0.599605653	0.007294029	0.978294603	Intron (uc003oxu.4/53405, intron 3 of 5)	6	45879360	45905334	25975	2	53405	uc003oxw.3	-7134	ENSG00000112782	CLIC5	chloride intracellular channel 5
chr10	97097122	97097633	512	*	0.59940672	0.002910165	0.939256116	Intron (uc001kkk.3/10580, intron 11 of 14)	10	96997325	97050905	53581	2	9124	uc001kkh.4	-46217	ENSG00000107438	PDLIM1	PDZ and LIM domain 1
chr3	133181791	133182476	686	*	0.599213196	0.002072581	0.914502252	Intron (uc003epn.1/8419, intron 4 of 6)	3	133118790	133194056	75267	1	8419	uc003epn.1	63001	ENSG00000170819	BFSP2	beaded filament structural protein 2
chr1	226220693	226221453	761	*	0.596387684	0.005558575	0.968087327	Distal Intergenic	1	226250408	226254301	3894	1	3020	uc010pvl.2	-28955	ENSG00000163041	H3-3A	H3.3 histone A
chr3	8671138	8671763	626	*	0.59638574	0.00513568	0.968087327	Exon (uc003bqt.4/51066, exon 8 of 13)	3	8661086	8686484	25399	2	51066	uc003bqt.4	14721	ENSG00000125046	SSUH2	ssu-2 homolog
chr2	36747127	36747786	660	*	0.594124173	0.007821603	0.978294603	Intron (uc002rpd.3/51232, intron 12 of 16)	2	36779404	36821709	42306	2	9637	uc002rpf.2	73923	ENSG00000171055	FEZ2	fasciculation and elongation protein zeta 2
chr15	99987702	99988361	660	*	0.593858953	0.003616805	0.939256116	Distal Intergenic	15	100106133	100256629	150497	1	4205	uc002bve.3	-117772	ENSG00000068305	MEF2A	myocyte enhancer factor 2A
chr12	8914771	8915525	755	*	0.593097145	0.007824236	0.978294603	Intron (uc009zgf.2/57494, intron 5 of 8)	12	8975150	9029381	54232	1	144568	uc001quz.5	-59625	ENSG00000166535	A2ML1	alpha-2-macroglobulin like 1
chr14	21359836	21360566	731	*	0.592108321	0.008647	0.978294603	Promoter (<=1kb)	14	21359562	21360507	946	1	6037	uc001vyj.3	274	ENSG00000169397	RNASE3	ribonuclease A family member 3
chr20	60850020	60850704	685	*	0.589122013	0.000410404	0.771875026	Intron (uc002yck.1/9885, intron 6 of 13)	20	60854170	60861505	7336	1	9885	uc002ycm.1	-3466	ENSG00000130703	OSBPL2	oxysterol binding protein like 2
chr5	58061416	58062255	840	*	0.588994632	0.005417716	0.968087327	Intron (uc003jrp.3/115827, intron 3 of 4)	5	57878939	58147406	268468	1	115827	uc003jrp.3	182477	ENSG00000152932	RAB3C	RAB3C, member RAS oncogene family
chr20	10482794	10483356	563	*	0.587173717	0.004773724	0.968087327	Intron (uc010zre.2/128710, intron 2 of 7)	20	10415951	10604027	188077	1	128710	uc010zre.2	66843	ENSG00000149346	SLX4IP	SLX4 interacting protein
chr20	47441195	47441965	771	*	0.584161584	0.001824678	0.914502252	Promoter (2-3kb)	20	47240793	47444420	203628	2	57580	uc002xtw.1	2455	ENSG00000124126	PREX1	phosphatidylinositol-3,4,5-trisphosphate dependent Rac exchange factor 1
chr8	1824439	1825214	776	*	0.58380362	0.005690452	0.968087327	Promoter (<=1kb)	8	1824217	1875670	51454	1	9639	uc003wpv.3	222	ENSG00000104728	ARHGEF10	Rho guanine nucleotide exchange factor 10
chr20	23117277	23117977	701	*	0.583577413	0.002059512	0.914502252	Distal Intergenic	20	23105705	23113273	7569	2	200261	uc021wbi.1	-4004	ENSG00000233746	LINC00656	long intergenic non-protein coding RNA 656
chr1	229177731	229178705	975	*	0.581817235	0.00609588	0.968087327	Distal Intergenic	1	229406809	229441640	34832	1	5867	uc001hth.4	-228104	ENSG00000168118	RAB4A	RAB4A, member RAS oncogene family
chr14	106001155	106001928	774	*	0.581479933	0.002313368	0.939256116	Intron (uc031qqx.1/uc031qqx.1, intron 4910 of 4910)	14	105992953	105996539	3587	1	80757	uc001yrp.1	8202	ENSG00000184986	TMEM121	transmembrane protein 121
chr16	30478942	30479584	643	*	0.581436198	0.002661721	0.939256116	Distal Intergenic	16	30483983	30495584	11602	1	3683	uc010veu.1	-4399	ENSG00000005844	ITGAL	integrin subunit alpha L
chr5	131107239	131107683	445	*	0.580108114	0.005750369	0.968087327	Intron (uc003kvp.2/51735, intron 1 of 28)	5	130759614	131132756	373143	2	51735	uc003kvp.2	25073	ENSG00000158987	RAPGEF6	Rap guanine nucleotide exchange factor 6
chr4	7760859	7761341	483	*	0.579700337	0.009042355	0.978294603	3' UTR	4	7755817	7780654	24838	1	84740	uc003gkd.4	5042	ENSG00000272620	AFAP1-AS1	AFAP1 antisense RNA 1
chr21	35256679	35257477	799	*	0.579484573	0.002331946	0.939256116	Exon (uc002yta.1/6453, exon 37 of 40)	21	35247658	35258764	11107	1	6453	uc010gmn.1	9021	ENSG00000205726	ITSN1	intersectin 1
chr12	51019748	51020353	606	*	0.579268307	0.009360982	0.978294603	Exon (uc001rwu.3/57609, exon 2 of 8)	12	51034507	51074044	39538	1	57609	uc009zls.2	-14154	ENSG00000066084	DIP2B	disco interacting protein 2 homolog B
chr6	26541255	26541720	466	*	0.578985204	0.009595778	0.980687437	Promoter (2-3kb)	6	26538572	26547164	8593	1	10473	uc003nig.3	2683	ENSG00000182952	HMGN4	high mobility group nucleosomal binding domain 4
chr8	28306320	28306871	552	*	0.578589427	0.008149217	0.978294603	Intron (uc003xgt.4/55893, intron 6 of 15)	8	28285926	28347835	61910	2	157574	uc003xgu.4	40964	ENSG00000214050	FBXO16	F-box protein 16
chr4	1546145	1546805	661	*	0.577480682	0.0043106	0.968087327	Distal Intergenic	4	1641608	1685718	44111	2	152877	uc021xkk.1	138913	ENSG00000174137	FAM53A	family with sequence similarity 53 member A
chr1	150749607	150750183	577	*	0.576987419	0.007810728	0.978294603	Distal Intergenic	1	150702672	150738433	35762	2	1520	uc010pcj.2	-11174	ENSG00000163131	CTSS	cathepsin S
chr6	157967867	157968636	770	*	0.576446262	0.000488864	0.771875026	Intron (uc003qqs.3/79683, intron 2 of 8)	6	157963617	158049743	86127	1	79683	uc010kjm.1	4250	ENSG00000175048	ZDHHC14	zinc finger DHHC-type containing 14
chr13	52518034	52518822	789	*	0.576091518	0.007684665	0.978294603	Exon (uc001vfv.2/540, exon 7 of 14)	13	52506806	52534146	27341	2	540	uc001vfv.2	15324	ENSG00000123191	ATP7B	ATPase copper transporting beta
chr7	26224697	26225212	516	*	0.576073783	0.00087647	0.896257158	Exon (uc003sxq.3/9603, exon 4 of 4)	7	26229556	26240413	10858	2	3181	uc003sxr.4	15201	ENSG00000122566	HNRNPA2B1	heterogeneous nuclear ribonucleoprotein A2/B1
chr2	121020126	121020712	587	*	0.572320746	0.003401615	0.939256116	Intron (uc010yys.2/5899, intron 1 of 4)	2	121010414	121052286	41873	1	5899	uc010yyt.2	9712	ENSG00000144118	RALB	RAS like proto-oncogene B
chr17	67886296	67887081	786	*	0.571709673	0.00901205	0.978294603	Distal Intergenic	17	68071366	68131746	60381	1	3773	uc002jin.4	-184285	ENSG00000153822	KCNJ16	potassium inwardly rectifying channel subfamily J member 16
chr1	212408247	212408852	606	*	0.57156511	0.005935199	0.968087327	Distal Intergenic	1	212458879	212535205	76327	1	5525	uc001hjb.3	-50027	ENSG00000066027	PPP2R5A	protein phosphatase 2 regulatory subunit B'alpha
chr16	48443607	48444505	899	*	0.570748761	0.005107801	0.968087327	Intron (uc002efl.3/6477, intron 1 of 6)	16	48394446	48419229	24784	2	6477	uc002efo.1	-24378	ENSG00000196470	SIAH1	siah E3 ubiquitin protein ligase 1
chr7	35730022	35730753	732	*	0.569510157	0.002572721	0.939256116	Intron (uc003tet.3/64224, intron 1 of 7)	7	35672270	35734745	62476	2	64224	uc003tet.3	3992	ENSG00000122557	HERPUD2	HERPUD family member 2
chr5	130749628	130750470	843	*	0.568076452	0.006377263	0.968087327	Distal Intergenic	5	130759614	130783094	23481	2	51735	uc003kvm.2	32624	ENSG00000158987	RAPGEF6	Rap guanine nucleotide exchange factor 6
chr16	88750812	88751526	715	*	0.567236983	0.003102632	0.939256116	Promoter (1-2kb)	16	88744090	88752882	8793	2	333929	uc002flj.3	1356	ENSG00000185669	SNAI3	snail family transcriptional repressor 3
chr2	43489919	43490488	570	*	0.566501157	0.006902963	0.978294603	Intron (uc010far.3/63892, intron 21 of 22)	2	43454350	43455994	1645	1	100129726	uc010ynx.1	35569	ENSG00000279873	LINC01126	long intergenic non-protein coding RNA 1126
chr1	109911411	109912026	616	*	0.565637364	0.007688594	0.978294603	Intron (uc010ovi.2/6272, intron 2 of 19)	1	109852188	109935979	83792	2	6272	uc010ovi.2	23953	ENSG00000134243	SORT1	sortilin 1
chr10	104943650	104944100	451	*	0.565318137	0.001350085	0.898472871	Intron (uc001kwo.3/22978, intron 1 of 18)	10	104847774	104953063	105290	2	22978	uc001kwo.3	8963	ENSG00000076685	NT5C2	5'-nucleotidase, cytosolic II
chr2	32585144	32586070	927	*	0.56498972	0.005647454	0.968087327	Intron (uc010ezu.3/57448, intron 1 of 73)	2	32582096	32843965	261870	1	57448	uc010ezu.3	3048	ENSG00000115760	BIRC6	baculoviral IAP repeat containing 6
chr2	99081204	99082092	889	*	0.564160716	0.001143503	0.898472871	Intron (uc010yvj.1/3631, intron 1 of 25)	2	99061321	99207496	146176	1	3631	uc010yvk.2	19883	ENSG00000040933	INPP4A	inositol polyphosphate-4-phosphatase type I A
chr3	169029615	169030139	525	*	0.563312793	0.006062162	0.968087327	Intron (uc003ffl.2/2122, intron 1 of 14)	3	168801287	169099312	298026	2	2122	uc003ffl.2	69173	ENSG00000085276	MECOM	MDS1 and EVI1 complex locus
chr20	58629690	58630509	820	*	0.560450612	0.002677926	0.939256116	Promoter (<=1kb)	20	58630980	58648008	17029	1	284756	uc002ybj.1	-471	ENSG00000176659	C20orf197	chromosome 20 open reading frame 197
chr19	16140661	16141577	917	*	0.557811775	0.001677217	0.914502252	Promoter (2-3kb)	19	16144018	16152918	8901	1	148231	uc002ncc.3	-2441	ENSG00000167459	LINC00905	long intergenic non-protein coding RNA 905
chr18	11918266	11918838	573	*	0.556971496	0.003535151	0.939256116	Distal Intergenic	18	11886114	11908796	22683	2	65258	uc010dla.2	-9470	ENSG00000154889	MPPE1	metallophosphoesterase 1
chr8	116890739	116891528	790	*	0.555986008	0.007710738	0.978294603	Distal Intergenic	8	116420724	116681228	260505	2	7227	uc010mcy.3	-209511	ENSG00000104447	TRPS1	transcriptional repressor GATA binding 1
chr2	208563289	208564087	799	*	0.555697964	0.008937262	0.978294603	Distal Intergenic	2	208576264	208620896	44633	1	151195	uc002vch.3	-12177	ENSG00000163249	CCNYL1	cyclin Y like 1
chr15	75476960	75477692	733	*	0.55426738	0.006380333	0.968087327	Distal Intergenic	15	75491233	75504510	13278	1	56905	uc002azp.4	-13541	ENSG00000167173	C15orf39	chromosome 15 open reading frame 39
chr11	57308408	57309198	791	*	0.554115669	0.008863041	0.978294603	Promoter (<=1kb)	11	57310114	57317747	7634	1	219537	uc021qjh.1	-916	ENSG00000214872	SMTNL1	smoothelin like 1
chr10	91111469	91112337	869	*	0.553915274	0.005747861	0.968087327	Intron (uc001kgb.4/3988, intron 2 of 8)	10	91092239	91100725	8487	1	3437	uc001kgg.3	19230	ENSG00000119917	IFIT3	interferon induced protein with tetratricopeptide repeats 3
chr17	64481275	64481947	673	*	0.553805334	0.00173842	0.914502252	Intron (uc002jfo.1/5578, intron 2 of 14)	17	64298926	64806862	507937	1	5578	uc002jfp.1	182349	ENSG00000154229	PRKCA	protein kinase C alpha
chr11	57183422	57183882	461	*	0.552302887	0.009158898	0.978294603	Intron (uc001nke.3/5553, intron 5 of 12)	11	57154834	57191532	36699	2	5553	uc001nke.3	7650	ENSG00000186652	PRG2	proteoglycan 2, pro eosinophil major basic protein
chr17	27137972	27138554	583	*	0.552078615	0.003491581	0.939256116	Promoter (<=1kb)	17	27082996	27139453	56458	2	55731	uc002hct.1	899	ENSG00000173065	FAM222B	family with sequence similarity 222 member B
chr14	101308979	101309860	882	*	0.551765351	0.001103025	0.898472871	Intron (uc021sbw.2/55384, intron 5 of 6)	14	101318727	101318824	98	1	768222	uc021sbz.1	-8867	ENSG00000211574	MIR770	microRNA 770
chr2	65623172	65623870	699	*	0.551748145	0.008924987	0.978294603	Intron (uc002sdr.4/200734, intron 1 of 5)	2	65537985	65593931	55947	2	200734	uc010fcw.3	-29241	ENSG00000198369	SPRED2	sprouty related EVH1 domain containing 2
chr12	27165550	27166083	534	*	0.549778541	0.008167245	0.978294603	Promoter (1-2kb)	12	27124506	27167339	42834	2	51768	uc010sjl.2	1256	ENSG00000064115	TM7SF3	transmembrane 7 superfamily member 3
chr22	50317102	50317493	392	*	0.548499069	0.009412315	0.978294603	3' UTR	22	50312283	50321186	8904	1	79174	uc010ham.2	4819	ENSG00000184164	CRELD2	cysteine rich with EGF like domains 2
chr20	60745004	60745726	723	*	0.548429191	0.007949815	0.978294603	Intron (uc011aaa.1/26039, intron 8 of 9)	20	60736474	60755957	19484	1	26039	uc002ycc.1	8530	ENSG00000184402	SS18L1	SS18L1 subunit of BAF chromatin remodeling complex
chr14	45722819	45723601	783	*	0.547838368	0.006091971	0.968087327	Promoter (<=1kb)	14	45695946	45722605	26660	2	55320	uc010anh.2	-214	ENSG00000129534	MIS18BP1	MIS18 binding protein 1
chr1	153494810	153495444	635	*	0.547327275	0.00795935	0.978294603	Distal Intergenic	1	153507076	153508717	1642	2	6277	uc001fbw.1	13273	ENSG00000197956	S100A6	S100 calcium binding protein A6
chr3	185311392	185311927	536	*	0.547090754	0.004935277	0.968087327	Intron (uc011brv.2/59343, intron 2 of 16)	3	185304031	185348885	44855	1	59343	uc011brw.2	7361	ENSG00000163904	SENP2	SUMO specific peptidase 2
chr1	117099104	117099566	463	*	0.546517912	0.009384536	0.978294603	Intron (uc001egm.3/965, intron 1 of 5)	1	117061853	117087226	25374	2	965	uc001ego.1	-11878	ENSG00000116815	CD58	CD58 molecule
chr11	44972639	44973276	638	*	0.546451678	0.007943547	0.978294603	Promoter (<=1kb)	11	44953899	44972857	18959	2	9537	uc031pzw.1	0	ENSG00000175274	TP53I11	tumor protein p53 inducible protein 11
chr1	100326020	100326746	727	*	0.544930306	0.007971451	0.978294603	Promoter (<=1kb)	1	100326766	100389579	62814	1	178	uc001dsn.1	-20	ENSG00000162688	AGL	amylo-alpha-1, 6-glucosidase, 4-alpha-glucanotransferase
chr9	132718896	132719458	563	*	0.544627126	0.007783513	0.978294603	Intron (uc004byw.1/23048, intron 6 of 16)	9	132649466	132681589	32124	2	23048	uc011mbu.1	-37307	ENSG00000187239	FNBP1	formin binding protein 1
chr1	167658070	167658703	634	*	0.544017344	0.005079617	0.968087327	Intron (uc001gem.3/92241, intron 3 of 6)	1	167691187	167743133	51947	1	9019	uc001gen.4	-32484	ENSG00000197965	MPZL1	myelin protein zero like 1
chr10	134109505	134110148	644	*	0.540990257	0.005291539	0.968087327	Intron (uc001lld.1/282974, intron 1 of 11)	10	134020996	134120716	99721	2	282974	uc001lld.1	10568	ENSG00000165752	STK32C	serine/threonine kinase 32C
chr19	15432961	15433446	486	*	0.540613539	0.008820754	0.978294603	Intron (uc002nat.3/23476, intron 1 of 11)	19	15366875	15442717	75843	2	23476	uc002nau.4	9271	ENSG00000141867	BRD4	bromodomain containing 4
chr9	88154017	88154488	472	*	0.540390665	0.004487182	0.968087327	Distal Intergenic	9	88161454	88258258	96805	2	23287	uc004aod.4	103770	ENSG00000135049	AGTPBP1	ATP/GTP binding protein 1
chr2	97553102	97553790	689	*	0.540142832	0.002052157	0.914502252	Intron (uc002sxi.4/51252, intron 2 of 4)	2	97541619	97560899	19281	2	51252	uc002sxi.4	7109	ENSG00000168754	FAM178B	family with sequence similarity 178 member B
chr6	109763662	109764422	761	*	0.538975913	0.001930543	0.914502252	Promoter (1-2kb)	6	109711418	109762374	50957	2	285755	uc021zdq.1	-1288	ENSG00000185250	PPIL6	peptidylprolyl isomerase like 6
chr22	18325076	18325967	892	*	0.538542569	0.0014116	0.898472871	5' UTR	22	18270416	18298428	28013	2	57553	uc010gre.2	-26648	ENSG00000243156	MICAL3	microtubule associated monooxygenase, calponin and LIM domain containing 3
chr5	178954310	178954959	650	*	0.538330222	0.006781892	0.978294603	Distal Intergenic	5	178977562	179037027	59466	1	80230	uc003mka.2	-22603	ENSG00000176783	RUFY1	RUN and FYVE domain containing 1
chr20	37554230	37554802	573	*	0.538313575	0.009183884	0.978294603	Promoter (<=1kb)	20	37554955	37574842	19888	1	81610	uc002xjf.3	-153	ENSG00000101447	FAM83D	family with sequence similarity 83 member D
chr15	101673911	101674594	684	*	0.537995134	0.000713919	0.839541385	Distal Intergenic	15	101715928	101728266	12339	2	22856	uc010usd.2	53672	ENSG00000131873	CHSY1	chondroitin sulfate synthase 1
chr1	33720348	33721171	824	*	0.537943247	0.002128095	0.918370412	Promoter (1-2kb)	1	33722174	33766320	44147	1	149076	uc001bxc.1	-1003	ENSG00000160094	ZNF362	zinc finger protein 362
chr15	74695650	74696468	819	*	0.536974946	0.006542428	0.968087327	Distal Intergenic	15	74701630	74726001	24372	2	8482	uc010ulk.2	29533	ENSG00000138623	SEMA7A	semaphorin 7A (John Milton Hagen blood group)
chr2	85558340	85558804	465	*	0.536572415	0.009980222	0.992606672	Promoter (2-3kb)	2	85551457	85555419	3963	2	10618	uc002spc.2	-2921	ENSG00000152291	TGOLN2	trans-golgi network protein 2
chr18	46557562	46558298	737	*	0.536281917	0.009751233	0.988541753	Distal Intergenic	18	46576057	46576138	82	2	100616420	uc021ujs.1	17840	ENSG00000263849	MIR4744	microRNA 4744
chr14	50976733	50977310	578	*	0.534119125	0.003355361	0.939256116	Intron (uc001wya.3/11183, intron 2 of 31)	14	50906731	50998893	92163	2	11183	uc010anv.1	21583	ENSG00000012983	MAP4K5	mitogen-activated protein kinase kinase kinase kinase 5
chr7	5788424	5789372	949	*	0.533133193	0.003612617	0.939256116	Intron (uc010ksz.2/54476, intron 2 of 15)	7	5659672	5800769	141098	2	54476	uc010ksz.2	11397	ENSG00000011275	RNF216	ring finger protein 216
chr11	542365	543082	718	*	0.532654598	0.00123237	0.898472871	Intron (uc010qvz.2/115399, intron 5 of 13)	11	537522	554916	17395	1	115399	uc010qvz.2	4843	ENSG00000161328	LRRC56	leucine rich repeat containing 56
chr12	118572830	118573506	677	*	0.532094786	0.008247325	0.978294603	Promoter (<=1kb)	12	118573870	118583387	9518	1	5037	uc010szc.1	-364	ENSG00000089220	PEBP1	phosphatidylethanolamine binding protein 1
chr1	158022172	158022734	563	*	0.530767384	0.004499554	0.968087327	Intron (uc001frn.4/55243, intron 1 of 14)	1	158045903	158065844	19942	1	55243	uc009wsq.3	-23169	ENSG00000183853	KIRREL1	kirre like nephrin family adhesion molecule 1
chr20	46117738	46118333	596	*	0.529011902	0.00633636	0.968087327	Distal Intergenic	20	46130601	46285621	155021	1	8202	uc002xtk.3	-12268	ENSG00000124151	NCOA3	nuclear receptor coactivator 3
chr1	39513672	39514382	711	*	0.528906201	0.003448792	0.939256116	Distal Intergenic	1	39491967	39500308	8342	1	4725	uc001ccy.3	21705	ENSG00000168653	NDUFS5	NADH:ubiquinone oxidoreductase subunit S5
chr8	144273038	144273785	748	*	0.527589793	0.009974466	0.992606672	Distal Intergenic	8	144295068	144299044	3977	1	338328	uc003yxu.2	-21283	ENSG00000277494	GPIHBP1	glycosylphosphatidylinositol anchored high density lipoprotein binding protein 1
chr22	30289815	30290513	699	*	0.524144391	0.009600786	0.980687437	Intron (uc003agu.4/8897, intron 1 of 19)	22	30279158	30426857	147700	1	8897	uc003agw.4	10657	ENSG00000100330	MTMR3	myotubularin related protein 3
chr21	36215738	36216223	486	*	0.523732149	0.002943425	0.939256116	Intron (uc002yuh.3/861, intron 3 of 5)	21	36169710	36206898	37189	2	861	uc002yul.1	-8840	ENSG00000159216	RUNX1	RUNX family transcription factor 1
chr3	122791793	122792208	416	*	0.523722971	0.006438577	0.968087327	Intron (uc003egc.2/10954, intron 1 of 16)	3	122785856	122880953	95098	1	10954	uc003egd.2	5937	ENSG00000065485	PDIA5	protein disulfide isomerase family A member 5
chr6	110741432	110742389	958	*	0.523414055	0.002836369	0.939256116	Distal Intergenic	6	110713383	110736753	23371	2	8528	uc003pud.3	-4679	ENSG00000203797	DDO	D-aspartate oxidase
chr7	105274011	105274833	823	*	0.522503284	0.003796685	0.945358639	Intron (uc003vdf.2/222255, intron 5 of 9)	7	105260647	105280016	19370	2	222255	uc011klq.1	5183	ENSG00000146776	ATXN7L1	ataxin 7 like 1
chr16	4774156	4775068	913	*	0.522494738	0.003672279	0.939256116	Exon (uc002cxi.2/124401, exon 3 of 15)	16	4746511	4778079	31569	2	124401	uc002cxi.2	3011	ENSG00000168096	ANKS3	ankyrin repeat and sterile alpha motif domain containing 3
chr17	1391816	1392753	938	*	0.520874731	0.004714645	0.968087327	Promoter (2-3kb)	17	1367480	1394972	27493	2	4641	uc002fso.3	2219	ENSG00000197879	MYO1C	myosin IC
chr9	107826015	107826838	824	*	0.518243901	0.006488747	0.968087327	Distal Intergenic	9	107623719	107690527	66809	2	19	uc004bcm.3	-135488	ENSG00000165029	ABCA1	ATP binding cassette subfamily A member 1
chr1	244875938	244876922	985	*	0.517399251	0.007568757	0.978294603	Distal Intergenic	1	244816352	244872334	55983	1	51029	uc001iap.3	59586	ENSG00000121644	DESI2	desumoylating isopeptidase 2
chr6	108772640	108773357	718	*	0.517066714	0.004160594	0.968087327	Intron (uc003psj.3/246269, intron 8 of 12)	6	108881026	109005971	124946	1	2309	uc003psk.2	-107669	ENSG00000118689	FOXO3	forkhead box O3
chr1	27951893	27952570	678	*	0.515295003	0.008632684	0.978294603	Promoter (<=1kb)	1	27938801	27952751	13951	2	2268	uc001bok.3	181	ENSG00000000938	FGR	FGR proto-oncogene, Src family tyrosine kinase
chr15	91305177	91305870	694	*	0.514461703	0.009332343	0.978294603	Intron (uc002bpr.3/641, intron 7 of 21)	15	91260579	91358686	98108	1	641	uc010uqi.2	44598	ENSG00000197299	BLM	BLM RecQ like helicase
chr6	159073837	159074602	766	*	0.513975957	0.009166454	0.978294603	Promoter (2-3kb)	6	159071046	159185908	114863	1	94120	uc003qrs.3	2791	ENSG00000164674	SYTL3	synaptotagmin like 3
chr3	4515736	4516524	789	*	0.511485805	0.004218739	0.968087327	Distal Intergenic	3	4402829	4508966	106138	2	285362	uc011ast.2	-6770	ENSG00000144455	SUMF1	sulfatase modifying factor 1
chr9	132007405	132008020	616	*	0.510466998	0.005928059	0.968087327	Distal Intergenic	9	131937831	131940540	2710	2	389792	uc010myt.1	-66865	ENSG00000188483	IER5L	immediate early response 5 like
chr10	14613755	14614511	757	*	0.509846125	0.002471689	0.939256116	Promoter (<=1kb)	10	14560559	14614188	53630	2	83641	uc009xjg.1	0	ENSG00000065809	FAM107B	family with sequence similarity 107 member B
chr12	1049299	1050048	750	*	0.509561888	0.006042274	0.968087327	Intron (uc001qis.1/5893, intron 1 of 11)	12	1034616	1042242	7627	2	5893	uc001qix.1	-7057	ENSG00000002016	RAD52	RAD52 homolog, DNA repair protein
chr14	78072144	78072951	808	*	0.508736521	0.006110404	0.968087327	Intron (uc001xub.3/9517, intron 1 of 11)	14	77972340	78083110	110771	2	9517	uc001xub.3	10159	ENSG00000100596	SPTLC2	serine palmitoyltransferase long chain base subunit 2
chr2	26289357	26290047	691	*	0.508605495	0.003818535	0.945358639	Intron (uc002rgv.3/10890, intron 1 of 5)	2	26256729	26360323	103595	1	10890	uc002rgv.3	32628	ENSG00000084733	RAB10	RAB10, member RAS oncogene family
chr8	37947658	37948637	980	*	0.507383428	0.003750392	0.943178168	Distal Intergenic	8	37963011	37997598	34588	1	9070	uc003xkt.5	-14374	ENSG00000129691	ASH2L	ASH2 like, histone lysine methyltransferase complex subunit
chr12	116570432	116571019	588	*	0.50666076	0.003279986	0.939256116	Intron (uc001tvw.3/23389, intron 2 of 30)	12	116586365	116586459	95	2	693205	uc021reh.1	15440	ENSG00000207967	MIR620	microRNA 620
chr3	12656587	12657369	783	*	0.504576911	0.006758093	0.978294603	Intron (uc003bxf.4/5894, intron 2 of 16)	3	12625100	12650834	25735	2	5894	uc011aut.2	-5753	ENSG00000132155	RAF1	Raf-1 proto-oncogene, serine/threonine kinase
chr1	110211803	110212624	822	*	0.503371824	0.008390369	0.978294603	Promoter (1-2kb)	1	110210644	110226619	15976	1	2946	uc010ovt.2	1159	ENSG00000213366	GSTM2	glutathione S-transferase mu 2
chr4	16274704	16275479	776	*	0.502162165	0.008799474	0.978294603	Distal Intergenic	4	16228286	16259810	31525	1	202020	uc011bxg.1	46418	ENSG00000263327	TAPT1-AS1	TAPT1 antisense RNA 1 (head to head)
chr19	3398351	3399214	864	*	0.500706432	0.005729125	0.968087327	Intron (uc002lxo.3/4782, intron 2 of 10)	19	3366565	3469215	102651	1	4782	uc010xhj.2	31786	ENSG00000141905	NFIC	nuclear factor I C
chr20	32335807	32336508	702	*	0.500237613	0.009058064	0.978294603	Intron (uc002wzx.3/84905, intron 3 of 14)	20	32319808	32380075	60268	1	84905	uc010ger.3	15999	ENSG00000131061	ZNF341	zinc finger protein 341
chr2	107479472	107480236	765	*	-0.504694005	0.00521952	0.968087327	Intron (uc002tdq.3/84620, intron 1 of 5)	2	107418056	107502610	84555	2	84620	uc002tdq.3	22374	ENSG00000144057	ST6GAL2	ST6 beta-galactoside alpha-2,6-sialyltransferase 2
chr15	50549104	50550047	944	*	-0.504756697	0.007865255	0.978294603	Exon (uc001zxz.3/3067, exon 4 of 12)	15	50534146	50545502	11357	2	3067	uc001zxy.3	-3602	ENSG00000140287	HDC	histidine decarboxylase
chr12	64850964	64851868	905	*	-0.506371363	0.007842472	0.978294603	Intron (uc001ssc.2/29110, intron 2 of 20)	12	64845840	64895899	50060	1	29110	uc001ssc.2	5124	ENSG00000183735	TBK1	TANK binding kinase 1
chr6	16414233	16414839	607	*	-0.508934491	0.008286938	0.978294603	Intron (uc003nbt.3/6310, intron 7 of 8)	6	16238811	16295780	56970	1	2766	uc003nbs.3	175422	ENSG00000137198	GMPR	guanosine monophosphate reductase
chr3	185217516	185218330	815	*	-0.509047611	0.008822189	0.978294603	Promoter (<=1kb)	3	185210064	185216845	6782	2	90407	uc003fpl.2	-671	ENSG00000163900	TMEM41A	transmembrane protein 41A
chr22	18291530	18292287	758	*	-0.517093514	0.009154346	0.978294603	Exon (uc010gre.2/57553, exon 3 of 6)	22	18270416	18298428	28013	2	57553	uc010gre.2	6141	ENSG00000243156	MICAL3	microtubule associated monooxygenase, calponin and LIM domain containing 3
chr19	44259877	44260640	764	*	-0.518885919	0.008567448	0.978294603	Promoter (<=1kb)	19	44242002	44259142	17141	2	56006	uc010eiy.1	-735	ENSG00000105771	SMG9	SMG9 nonsense mediated mRNA decay factor
chr1	12355458	12356379	922	*	-0.520453909	0.009473687	0.978327131	Intron (uc001atv.3/55187, intron 24 of 69)	1	12371511	12398045	26535	1	55187	uc001aty.1	-15132	ENSG00000048707	VPS13D	vacuolar protein sorting 13 homolog D
chr2	155313278	155314166	889	*	-0.523971916	0.007058068	0.978294603	Promoter (<=1kb)	2	155292365	155313950	21586	2	100144595	uc002tyu.2	0	ENSG00000224675	LOC100144595	uncharacterized LOC100144595
chr3	111263657	111264556	900	*	-0.524492754	0.00577246	0.968087327	Promoter (2-3kb)	3	111260926	111384597	123672	1	10225	uc010hpy.1	2731	ENSG00000153283	CD96	CD96 molecule
chr8	25118751	25119713	963	*	-0.524943463	0.005034354	0.968087327	Intron (uc003xef.3/80005, intron 2 of 10)	8	25154029	25234375	80347	1	80005	uc003xeh.1	-34316	ENSG00000147459	DOCK5	dedicator of cytokinesis 5
chr17	54987374	54988086	713	*	-0.533579167	0.005107878	0.968087327	Intron (uc002iut.3/7706, intron 1 of 8)	17	54965270	54991409	26140	2	7706	uc002iut.3	3323	ENSG00000121060	TRIM25	tripartite motif containing 25
chr13	40975685	40976440	756	*	-0.537165657	0.009449915	0.978294603	Intron (uc001uxj.4/646982, intron 5 of 5)	13	40921271	41055143	133873	2	646982	uc001uxj.4	78703	ENSG00000215483	LINC00598	long intergenic non-protein coding RNA 598
chr11	70119462	70120293	832	*	-0.537697434	0.009001563	0.978294603	Promoter (2-3kb)	11	70116806	70230607	113802	1	8500	uc001opp.3	2656	ENSG00000131626	PPFIA1	PTPRF interacting protein alpha 1
chr10	35043631	35044305	675	*	-0.538668534	0.003265276	0.939256116	Intron (uc010qej.2/56288, intron 1 of 24)	10	34398488	35104253	705766	2	56288	uc010qej.2	59948	ENSG00000148498	PARD3	par-3 family cell polarity regulator
chr7	116478548	116479546	999	*	-0.542068425	0.007578475	0.978294603	Intron (uc003vik.1/830, intron 1 of 4)	7	116502563	116559313	56751	1	830	uc003vil.3	-23017	ENSG00000198898	CAPZA2	capping actin protein of muscle Z-line subunit alpha 2
chr15	99440050	99440698	649	*	-0.542793521	0.009382182	0.978294603	Exon (uc010urq.2/3480, exon 4 of 11)	15	99454544	99460184	5641	1	3480	uc010urr.1	-13846	ENSG00000140443	IGF1R	insulin like growth factor 1 receptor
chr12	20615005	20615723	719	*	-0.545415029	0.003746495	0.943178168	Intron (uc001reh.2/5139, intron 1 of 15)	12	20522179	20837041	314863	1	5139	uc001reh.2	92826	ENSG00000172572	PDE3A	phosphodiesterase 3A
chr18	19259098	19259863	766	*	-0.54605237	0.008392845	0.978294603	Intron (uc002ktl.2/171586, intron 4 of 8)	18	19263471	19263558	88	1	100302135	uc021uia.1	-3608	ENSG00000221493	MIR320C1	microRNA 320c-1
chr11	61536610	61537343	734	*	-0.546474917	0.008192856	0.978294603	Exon (uc001nsc.1/745, exon 4 of 27)	11	61545078	61555989	10912	1	745	uc010rll.1	-7735	ENSG00000124920	MYRF	myelin regulatory factor
chr17	16085662	16086604	943	*	-0.546527097	0.006713142	0.977635076	Intron (uc002gpn.3/9611, intron 2 of 44)	17	15933408	16097953	164546	2	9611	uc002gpn.3	11349	ENSG00000141027	NCOR1	nuclear receptor corepressor 1
chr16	9171955	9172864	910	*	-0.548741997	0.008284072	0.978294603	Distal Intergenic	16	9185537	9213555	28019	1	29035	uc002czm.3	-12673	ENSG00000182831	C16orf72	chromosome 16 open reading frame 72
chr12	10216732	10217580	849	*	-0.549894091	0.006969682	0.978294603	Exon (uc001qxa.3/283420, exon 8 of 9)	12	10183276	10218565	35290	1	283420	uc001qxa.3	33456	ENSG00000197992	CLEC9A	C-type lectin domain containing 9A
chr13	47151896	47152639	744	*	-0.550153292	0.008513839	0.978294603	Intron (uc010acp.2/23143, intron 1 of 12)	13	47127296	47327175	199880	1	23143	uc001vbl.4	24600	ENSG00000136141	LRCH1	leucine rich repeats and calponin homology domain containing 1
chr4	48247645	48248355	711	*	-0.550181356	0.005863841	0.968087327	Intron (uc003gxz.3/7006, intron 1 of 17)	4	48137800	48271814	134015	2	7006	uc003gxz.3	23459	ENSG00000135605	TEC	tec protein tyrosine kinase
chr11	46863156	46863868	713	*	-0.556240055	0.004885674	0.968087327	Intron (uc001ndi.2/9793, intron 1 of 43)	11	46765084	46867859	102776	2	9793	uc001ndi.2	3991	ENSG00000175216	CKAP5	cytoskeleton associated protein 5
chr13	72183283	72184066	784	*	-0.556554133	0.006586445	0.971211604	Intron (uc021rkj.1/1602, intron 3 of 10)	13	72012098	72441330	429233	2	1602	uc021rkj.1	257264	ENSG00000276644	DACH1	dachshund family transcription factor 1
chr5	77954617	77955516	900	*	-0.558474001	0.004834674	0.968087327	Distal Intergenic	5	77781038	77944648	163611	2	10184	uc003kfo.3	-9969	ENSG00000145685	LHFPL2	LHFPL tetraspan subfamily member 2
chr9	79103131	79103909	779	*	-0.559058303	0.003723657	0.941694727	Intron (uc010mpf.3/2650, intron 1 of 2)	9	79093257	79122332	29076	1	2650	uc010mpi.3	9874	ENSG00000187210	GCNT1	glucosaminyl (N-acetyl) transferase 1
chr1	162499878	162500790	913	*	-0.560482678	0.004662824	0.968087327	Distal Intergenic	1	162531296	162569633	38338	1	6675	uc001gce.4	-30506	ENSG00000117143	UAP1	UDP-N-acetylglucosamine pyrophosphorylase 1
chr6	35722484	35723252	769	*	-0.568007265	0.004523403	0.968087327	Distal Intergenic	6	35704859	35716688	11830	1	221481	uc003olb.1	17625	ENSG00000157343	ARMC12	armadillo repeat containing 12
chr3	32255847	32256816	970	*	-0.569995241	0.009535328	0.980687437	Distal Intergenic	3	32280171	32411813	131643	1	152189	uc003cex.3	-23355	ENSG00000170293	CMTM8	CKLF like MARVEL transmembrane domain containing 8
chr1	93610907	93611837	931	*	-0.571730456	0.005372008	0.968087327	Distal Intergenic	1	93594352	93604638	10287	1	22823	uc001dpm.4	16555	ENSG00000143033	MTF2	metal response element binding transcription factor 2
chr3	71826968	71827830	863	*	-0.572281433	0.005018963	0.968087327	Intron (uc003doz.4/60675, intron 2 of 2)	3	71820806	71834357	13552	2	60675	uc003doz.4	6527	ENSG00000163421	PROK2	prokineticin 2
chr16	57798891	57799566	676	*	-0.574916879	0.006966205	0.978294603	Exon (uc010vhw.2/3801, exon 9 of 18)	16	57792129	57809020	16892	2	3801	uc010vhw.2	9454	ENSG00000140859	KIFC3	kinesin family member C3
chr3	194651079	194651974	896	*	-0.576677419	0.004363763	0.968087327	Distal Intergenic	3	194789013	194842924	53912	2	152002	uc003fuk.3	190950	ENSG00000173950	XXYLT1	xyloside xylosyltransferase 1
chr16	11125733	11126338	606	*	-0.579158099	0.00639673	0.968087327	Intron (uc002dan.4/23274, intron 12 of 20)	16	11038345	11276046	237702	1	23274	uc021tcy.1	87388	ENSG00000038532	CLEC16A	C-type lectin domain containing 16A
chr12	42959411	42960337	927	*	-0.579354551	0.009350071	0.978294603	Intron (uc001rnm.3/144165, intron 1 of 7)	12	42852140	42983572	131433	2	144165	uc001rnm.3	23235	ENSG00000139174	PRICKLE1	prickle planar cell polarity protein 1
chr3	47520571	47521407	837	*	-0.5795587	0.001445824	0.90078648	Distal Intergenic	3	47455184	47517445	62262	2	22937	uc011baz.1	-3126	ENSG00000114650	SCAP	SREBF chaperone
chr3	43305481	43306145	665	*	-0.580702646	0.009323383	0.978294603	Distal Intergenic	3	43328004	43392634	64631	1	54861	uc003cms.4	-21859	ENSG00000163788	SNRK	SNF related kinase
chr11	69253026	69253437	412	*	-0.580822703	0.006525997	0.968087327	Distal Intergenic	11	69061622	69156450	94829	1	26579	uc001oox.3	191404	ENSG00000172927	MYEOV	myeloma overexpressed
chr11	111986684	111987571	888	*	-0.584820843	0.009064998	0.978294603	Distal Intergenic	11	111957548	111966525	8978	1	6392	uc031qeg.1	29136	ENSG00000204370	SDHD	succinate dehydrogenase complex subunit D
chr5	176366630	176367358	729	*	-0.585854596	0.00536241	0.968087327	Intron (uc021yil.1/51720, intron 10 of 14)	5	176338312	176370489	32178	2	51720	uc003mfe.1	3131	ENSG00000087206	UIMC1	ubiquitin interaction motif containing 1
chr8	134462449	134462983	535	*	-0.585919295	0.00562298	0.968087327	Distal Intergenic	8	134467091	134584183	117093	2	6482	uc003yuk.2	121200	ENSG00000008513	ST3GAL1	ST3 beta-galactoside alpha-2,3-sialyltransferase 1
chr3	114608713	114609410	698	*	-0.586325835	0.007041005	0.978294603	Intron (uc003ebm.3/26137, intron 3 of 11)	3	114056947	114478124	421178	2	26137	uc003ebl.3	-130589	ENSG00000181722	ZBTB20	zinc finger and BTB domain containing 20
chr18	21121181	21121550	370	*	-0.586903885	0.006232444	0.968087327	Exon (uc010xaz.2/4864, exon 8 of 18)	18	21108363	21113481	5119	2	4864	uc010dlu.1	-7700	ENSG00000141458	NPC1	NPC intracellular cholesterol transporter 1
chr7	106464399	106465254	856	*	-0.587365412	0.00863217	0.978294603	Distal Intergenic	7	106505723	106547592	41870	1	5294	uc003vdv.4	-40469	ENSG00000105851	PIK3CG	phosphatidylinositol-4,5-bisphosphate 3-kinase catalytic subunit gamma
chr8	125525785	125526649	865	*	-0.588074477	0.005927961	0.968087327	Intron (uc003yrd.2/83940, intron 6 of 11)	8	125500735	125551329	50595	2	83940	uc003yrd.2	24680	ENSG00000147687	TATDN1	TatD DNase domain containing 1
chr3	37057086	37057915	830	*	-0.588543814	0.008734403	0.978294603	Promoter (1-2kb)	3	37055923	37081785	25863	1	4292	uc010hgl.1	1163	ENSG00000076242	MLH1	mutL homolog 1
chr12	50639871	50640666	796	*	-0.58984327	0.002057035	0.914502252	Intron (uc001rwj.4/51474, intron 2 of 10)	12	50627925	50627995	71	2	100302220	uc021qxu.1	-11876	ENSG00000221604	MIR1293	microRNA 1293
chr21	45914711	45915468	758	*	-0.590544582	0.009364922	0.978294603	Downstream (2-3kb)	21	45937098	45938860	1763	1	114043	uc002zff.4	-21630	NA	TSPEAR-AS2	TSPEAR antisense RNA 2
chr3	64392050	64392910	861	*	-0.592113113	0.007374904	0.978294603	Distal Intergenic	3	64079526	64211131	131606	2	166336	uc003dmf.3	-180919	ENSG00000163637	PRICKLE2	prickle planar cell polarity protein 2
chr16	69199624	69200519	896	*	-0.594962248	0.004344881	0.968087327	3' UTR	16	69221050	69342955	121906	1	6645	uc002ewu.3	-20531	ENSG00000168807	SNTB2	syntrophin beta 2
chr5	137876632	137877219	588	*	-0.595039221	0.006320771	0.968087327	Promoter (<=1kb)	5	137841782	137877400	35619	2	2107	uc011cyv.3	181	ENSG00000120705	ETF1	eukaryotic translation termination factor 1
chr8	10107863	10108644	782	*	-0.59676721	0.007076495	0.978294603	Intron (uc003wsx.3/4482, intron 3 of 5)	8	9953066	10286401	333336	1	4482	uc003wsz.3	154797	ENSG00000175806	MSRA	methionine sulfoxide reductase A
chr5	131811300	131811828	529	*	-0.601317974	0.009337749	0.978294603	3' UTR	5	131821323	131825175	3853	2	3659	uc010jdt.2	13347	ENSG00000125347	IRF1	interferon regulatory factor 1
chr19	45839391	45840202	812	*	-0.602373208	0.005683224	0.968087327	Distal Intergenic	19	45843998	45850600	6603	1	147700	uc002pbe.3	-3796	ENSG00000104892	KLC3	kinesin light chain 3
chr2	18729244	18730086	843	*	-0.604511819	0.009524103	0.980687437	Distal Intergenic	2	18735989	18741959	5971	2	57665	uc002rcx.4	11873	ENSG00000240857	RDH14	retinol dehydrogenase 14
chr4	95153586	95154109	524	*	-0.60477902	0.006022763	0.968087327	Intron (uc003htb.4/56916, intron 3 of 23)	4	95174445	95212443	37999	1	56916	uc011cdw.2	-20336	ENSG00000163104	SMARCAD1	SWI/SNF-related, matrix-associated actin-dependent regulator of chromatin, subfamily a, containing DEAD/H box 1
chr15	52786596	52787089	494	*	-0.60478676	0.008135601	0.978294603	Intron (uc002abx.3/4644, intron 1 of 39)	15	52599480	52821247	221768	2	4644	uc002abx.3	34158	ENSG00000197535	MYO5A	myosin VA
chr15	61513401	61514129	729	*	-0.606527745	0.004354373	0.968087327	Intron (uc002agx.3/6095, intron 1 of 10)	15	60780483	61521502	741020	2	6095	uc002agx.3	7373	ENSG00000069667	RORA	RAR related orphan receptor A
chr4	42592087	42592987	901	*	-0.608484269	0.005800737	0.968087327	Exon (uc003gwr.2/10396, exon 7 of 37)	4	42410392	42659122	248731	2	10396	uc003gwr.2	66135	ENSG00000124406	ATP8A1	ATPase phospholipid transporting 8A1
chr2	143934320	143935016	697	*	-0.610240166	0.006085244	0.968087327	Intron (uc010zbl.1/55843, intron 2 of 7)	2	143886899	144525921	639023	1	55843	uc002tvm.4	47421	ENSG00000075884	ARHGAP15	Rho GTPase activating protein 15
chr6	52190438	52191222	785	*	-0.611392535	0.00630002	0.968087327	Distal Intergenic	6	52226926	52272575	45650	1	85315	uc003pao.4	-35704	ENSG00000170915	PAQR8	progestin and adipoQ receptor family member 8
chr15	80443223	80444084	862	*	-0.613223056	0.001731795	0.914502252	Promoter (1-2kb)	15	80445131	80455473	10343	1	2184	uc010unl.2	-1047	ENSG00000103876	FAH	fumarylacetoacetate hydrolase
chr1	33645524	33646397	874	*	-0.613234193	0.009675897	0.983023117	Promoter (1-2kb)	1	33611003	33647671	36669	2	55223	uc001bxb.3	1274	ENSG00000116525	TRIM62	tripartite motif containing 62
chr19	3175858	3176455	598	*	-0.614648557	0.004194078	0.968087327	Promoter (2-3kb)	19	3178736	3180330	1595	1	8698	uc002lxg.3	-2281	ENSG00000125910	S1PR4	sphingosine-1-phosphate receptor 4
chr4	13852606	13853506	901	*	-0.614956873	0.005211803	0.968087327	Intron (uc003gna.1/uc003gna.1, intron 3 of 3)	4	13629489	13629581	93	1	100847023	uc031sdt.1	223117	ENSG00000266240	MIR5091	microRNA 5091
chr7	123369412	123369950	539	*	-0.61618999	0.008251252	0.978294603	Intron (uc003vkz.3/8976, intron 1 of 10)	7	123321997	123389116	67120	2	8976	uc003vkz.3	19166	ENSG00000106299	WASL	WASP like actin nucleation promoting factor
chr1	7283613	7284598	986	*	-0.616847107	0.005451342	0.968087327	Intron (uc001aoi.3/23261, intron 4 of 22)	1	6845384	7829766	984383	1	23261	uc001aoi.3	438229	ENSG00000171735	CAMTA1	calmodulin binding transcription activator 1
chr1	151121740	151122501	762	*	-0.617473601	0.005003883	0.968087327	Promoter (2-3kb)	1	151109333	151119140	9808	2	10500	uc009wml.2	-2600	ENSG00000143434	SEMA6C	semaphorin 6C
chr1	243921887	243922648	762	*	-0.619118308	0.003112889	0.939256116	Intron (uc001hzz.1/10000, intron 1 of 13)	1	243651535	244006584	355050	2	10000	uc001hzz.1	83936	ENSG00000117020	AKT3	AKT serine/threonine kinase 3
chr7	35795254	35795899	646	*	-0.619998067	0.007090826	0.978294603	Distal Intergenic	7	35840596	35946715	106120	1	989	uc010kxc.3	-44697	ENSG00000122545	SEPTIN7	septin 7
chr17	56163246	56164234	989	*	-0.620160643	0.001917214	0.914502252	Promoter (2-3kb)	17	56160780	56167618	6839	1	140735	uc010wnn.1	2466	ENSG00000264364	DYNLL2	dynein light chain LC8-type 2
chr12	9330537	9331445	909	*	-0.620771981	0.005161518	0.968087327	Intron (uc001qvl.3/5858, intron 15 of 35)	12	9313629	9322693	9065	2	5858	uc009zgm.1	-7844	ENSG00000126838	PZP	PZP alpha-2-macroglobulin like
chr12	27820501	27821387	887	*	-0.621116083	0.002877366	0.939256116	Intron (uc010sjr.1/8496, intron 10 of 23)	12	27829706	27848497	18792	1	8496	uc001rif.2	-8319	ENSG00000110841	PPFIBP1	PPFIA binding protein 1
chr13	40174920	40175880	961	*	-0.621248339	0.007503722	0.978294603	Promoter (1-2kb)	13	39917029	40177356	260328	2	10186	uc001uxf.3	1476	ENSG00000183722	LHFPL6	LHFPL tetraspan subfamily member 6
chr9	87864611	87865385	775	*	-0.621859101	0.008372603	0.978294603	Distal Intergenic	9	88161454	88258258	96805	2	23287	uc004aod.4	392873	ENSG00000135049	AGTPBP1	ATP/GTP binding protein 1
chr20	52129882	52130795	914	*	-0.622094294	0.005463696	0.968087327	Distal Intergenic	20	52183610	52199707	16098	2	7764	uc002xwq.4	68912	ENSG00000171940	ZNF217	zinc finger protein 217
chr7	127601463	127602110	648	*	-0.623100066	0.008661905	0.978294603	Intron (uc003vmi.3/27044, intron 15 of 23)	7	127637562	127640130	2569	1	27099	uc003vmj.2	-35452	ENSG00000279078	SND1-IT1	SND1 intronic transcript 1
chr5	56540609	56541527	919	*	-0.623283991	0.00097223	0.898472871	Intron (uc003jrh.4/65056, intron 6 of 11)	5	56526673	56560506	33834	1	65056	uc021xyv.1	13936	ENSG00000062194	GPBP1	GC-rich promoter binding protein 1
chr12	12482760	12483241	482	*	-0.623520248	0.007335728	0.978294603	3' UTR	12	12482218	12491608	9391	2	54682	uc010shm.1	8367	ENSG00000111261	MANSC1	MANSC domain containing 1
chr11	44814778	44815398	621	*	-0.623861653	0.007341774	0.978294603	Intron (uc001mye.4/90139, intron 1 of 8)	11	44785976	44953977	168002	1	90139	uc001mye.4	28802	ENSG00000157570	TSPAN18	tetraspanin 18
chr10	119038010	119038692	683	*	-0.623922163	0.002691548	0.939256116	3' UTR	10	119000584	119038941	38358	1	6571	uc009xyy.2	37426	ENSG00000165646	SLC18A2	solute carrier family 18 member A2
chr15	50758508	50759259	752	*	-0.624830192	0.00170309	0.914502252	Intron (uc001zyk.1/9101, intron 6 of 9)	15	50785382	50793277	7896	1	9101	uc001zyp.4	-26123	ENSG00000138592	USP8	ubiquitin specific peptidase 8
chr14	62216556	62217511	956	*	-0.625370308	0.004291731	0.968087327	Promoter (<=1kb)	14	62213757	62215807	2051	2	100750247	uc021ruc.1	-749	NA	HIF1A-AS2	HIF1A antisense RNA 2
chr6	119616203	119617008	806	*	-0.628154463	0.004936433	0.968087327	Intron (uc003pym.2/4121, intron 4 of 12)	6	119498366	119670931	172566	2	4121	uc003pym.2	53923	ENSG00000111885	MAN1A1	mannosidase alpha class 1A member 1
chr15	85487565	85488526	962	*	-0.628262538	0.006207934	0.968087327	3' UTR	15	85523744	85682376	158633	1	5151	uc021stv.1	-35218	ENSG00000073417	PDE8A	phosphodiesterase 8A
chr9	91082296	91082971	676	*	-0.628283932	0.004808791	0.968087327	Intron (uc010mqj.3/10927, intron 4 of 5)	9	91150016	91159462	9447	1	158046	uc011ltj.2	-67045	ENSG00000130045	NXNL2	nucleoredoxin like 2
chr17	67097831	67098351	521	*	-0.631580035	0.008951567	0.978294603	Promoter (2-3kb)	17	67095705	67095773	69	2	100616316	uc021ucg.1	-2058	ENSG00000283385	MIR4524A	microRNA 4524a
chr2	169542018	169542538	521	*	-0.632727913	0.00699439	0.978294603	Intron (uc002ueb.2/253782, intron 4 of 9)	2	169628461	169642939	14479	2	100861402	uc002ued.4	100401	ENSG00000227617	CERS6-AS1	CERS6 antisense RNA 1
chr1	24633902	24634524	623	*	-0.633892615	0.006074832	0.968087327	Distal Intergenic	1	24645812	24681808	35997	1	57822	uc001bix.3	-11288	ENSG00000158055	GRHL3	grainyhead like transcription factor 3
chr2	120075451	120076371	921	*	-0.634009375	0.00354162	0.939256116	Intron (uc002tls.2/130355, intron 4 of 6)	2	120060020	120124258	64239	2	130355	uc002tls.2	47887	ENSG00000186132	C2orf76	chromosome 2 open reading frame 76
chr8	129641495	129642194	700	*	-0.634164561	0.006441019	0.968087327	Distal Intergenic	8	129162362	129162434	73	1	100302281	uc022bbk.1	479133	ENSG00000221261	MIR1208	microRNA 1208
chr5	149603228	149603927	700	*	-0.634225289	0.007424628	0.978294603	Intron (uc003lrt.2/815, intron 17 of 18)	5	149630251	149636208	5958	2	815	uc010jhf.1	32281	ENSG00000070808	CAMK2A	calcium/calmodulin dependent protein kinase II alpha
chr5	169240768	169241429	662	*	-0.634456278	0.005891276	0.968087327	Intron (uc003maf.3/1794, intron 26 of 51)	5	169130953	169510386	379434	1	1794	uc010jjm.3	109815	ENSG00000134516	DOCK2	dedicator of cytokinesis 2
chr3	188277933	188278399	467	*	-0.634932448	0.009856332	0.989156083	Intron (uc011bsg.2/4026, intron 4 of 9)	3	188286786	188608460	321675	1	4026	uc011bsj.2	-8387	ENSG00000145012	LPP	LIM domain containing preferred translocation partner in lipoma
chr5	58465131	58465916	786	*	-0.635107502	0.004537846	0.968087327	Intron (uc003jrv.2/5144, intron 5 of 14)	5	58289199	58511794	222596	2	5144	uc010iwi.1	45878	ENSG00000113448	PDE4D	phosphodiesterase 4D
chr6	105831425	105832385	961	*	-0.635172544	0.000353875	0.771875026	Intron (uc003prc.3/5550, intron 2 of 14)	6	105725442	105850999	125558	2	5550	uc003prc.3	18614	ENSG00000085377	PREP	prolyl endopeptidase
chr1	39678944	39679478	535	*	-0.635446929	0.006383512	0.968087327	Intron (uc001cdc.2/23499, intron 1 of 61)	1	39670423	39748740	78318	1	23499	uc010oit.1	8521	ENSG00000127603	MACF1	microtubule actin crosslinking factor 1
chr9	131267926	131268645	720	*	-0.635607894	0.006183616	0.968087327	Promoter (<=1kb)	9	131266971	131304580	37610	1	2733	uc010myd.3	955	ENSG00000119392	GLE1	GLE1 RNA export mediator
chr10	45571375	45572145	771	*	-0.6366741	0.009128444	0.978294603	Distal Intergenic	10	45594924	45603436	8513	2	100133308	uc001jby.3	31291	NA	RSU1P2	Ras suppressor protein 1 pseudogene 2
chr1	114989433	114990374	942	*	-0.636769757	0.007712223	0.978294603	Intron (uc010ows.2/51592, intron 2 of 18)	1	114935399	115006178	70780	2	51592	uc010ows.2	15804	ENSG00000197323	TRIM33	tripartite motif containing 33
chr2	106023639	106024404	766	*	-0.636981159	0.006028523	0.968087327	Intron (uc002tdc.3/2274, intron 1 of 4)	2	105977283	106016124	38842	2	2274	uc002tdb.3	-7515	ENSG00000115641	FHL2	four and a half LIM domains 2
chr9	120507484	120508214	731	*	-0.637877456	0.008781954	0.978294603	Distal Intergenic	9	120466453	120479769	13317	1	7099	uc004bkb.4	41031	ENSG00000136869	TLR4	toll like receptor 4
chr4	129054041	129054980	940	*	-0.63812544	0.009279848	0.978294603	Intron (uc003iga.3/55132, intron 11 of 19)	4	129042981	129144081	101101	1	55132	uc003igc.3	11060	ENSG00000138709	LARP1B	La ribonucleoprotein 1B
chr13	50716014	50716617	604	*	-0.638389095	0.008190482	0.978294603	Intron (uc010adl.1/10301, intron 1 of 1)	13	50556688	50699677	142990	2	8847	uc001vdo.1	-16337	ENSG00000231607	DLEU2	deleted in lymphocytic leukemia 2
chr11	34949024	34949779	756	*	-0.638622109	0.009662311	0.982704058	Intron (uc001mvt.3/8050, intron 1 of 10)	11	34903843	34937939	34097	2	51074	uc001mvs.2	-11085	ENSG00000149089	APIP	APAF1 interacting protein
chr18	54605245	54605983	739	*	-0.640330971	0.001423165	0.898472871	Exon (uc002lgk.1/23335, exon 24 of 28)	18	54721804	54739350	17547	2	100885779	uc031ril.1	133367	ENSG00000258609	LINC-ROR	long intergenic non-protein coding RNA, regulator of reprogramming
chr12	12639662	12640353	692	*	-0.640397237	0.003182979	0.939256116	Exon (uc001ran.2/80824, exon 3 of 5)	12	12626216	12674397	48182	2	80824	uc001ran.2	34044	ENSG00000111266	DUSP16	dual specificity phosphatase 16
chr5	77031846	77032517	672	*	-0.640819277	0.009917707	0.991528317	Intron (uc003kfh.1/6902, intron 1 of 3)	5	76986995	77072185	85191	2	6902	uc003kfh.1	39668	ENSG00000171530	TBCA	tubulin folding cofactor A
chr3	40233936	40234740	805	*	-0.64123946	0.004173621	0.968087327	Intron (uc003cka.3/25924, intron 10 of 16)	3	40141502	40301811	160310	1	25924	uc011ayz.2	92434	ENSG00000170011	MYRIP	myosin VIIA and Rab interacting protein
chr1	171981952	171982783	832	*	-0.643244743	0.008733756	0.978294603	Intron (uc001gid.5/26052, intron 4 of 14)	1	172107948	172108028	81	1	100422882	uc021pew.1	-125165	ENSG00000283152	MIR3120	microRNA 3120
chr12	121634027	121634481	455	*	-0.643485955	0.005766604	0.968087327	Distal Intergenic	12	121647664	121670479	22816	1	5025	uc010szr.1	-13183	ENSG00000135124	P2RX4	purinergic receptor P2X 4
chr4	15043898	15044685	788	*	-0.645545294	0.000518105	0.771875026	Intron (uc003gni.2/132864, intron 5 of 10)	4	15004298	15071777	67480	1	132864	uc003gnn.2	39600	ENSG00000137449	CPEB2	cytoplasmic polyadenylation element binding protein 2
chr4	166208870	166209819	950	*	-0.646660204	0.003255619	0.939256116	Intron (uc003irb.3/11275, intron 5 of 14)	4	166198944	166201175	2232	2	2713	uc003ird.3	-7695	ENSG00000229894	GK3P	glycerol kinase 3 pseudogene
chr1	86751022	86751896	875	*	-0.648157003	0.009462973	0.978294603	Distal Intergenic	1	86812507	86862025	49519	2	57489	uc001dlp.3	110129	ENSG00000122417	ODF2L	outer dense fiber of sperm tails 2 like
chr1	39598472	39599099	628	*	-0.64871052	0.005840198	0.968087327	Intron (uc001cdc.2/23499, intron 1 of 61)	1	39587985	39901433	313449	1	23499	uc001cda.1	10487	ENSG00000127603	MACF1	microtubule actin crosslinking factor 1
chr16	89210415	89210993	579	*	-0.650822094	0.007890028	0.978294603	Intron (uc002fmp.3/197322, intron 8 of 10)	16	89202956	89222171	19216	1	197322	uc031qxj.1	7459	ENSG00000176715	ACSF3	acyl-CoA synthetase family member 3
chr13	27769326	27769996	671	*	-0.65162269	0.009168708	0.978294603	Distal Intergenic	13	27640287	27746033	105747	2	219333	uc001uqy.3	-23293	ENSG00000152484	USP12	ubiquitin specific peptidase 12
chr2	222323207	222323908	702	*	-0.652050599	0.008800874	0.978294603	Intron (uc002vmq.3/2043, intron 5 of 17)	2	222289929	222437001	147073	2	2043	uc002vmr.2	113093	ENSG00000116106	EPHA4	EPH receptor A4
chr9	133680446	133680968	523	*	-0.653782767	0.009394142	0.978294603	Intron (uc004bzv.3/25, intron 1 of 10)	9	133710831	133763062	52232	1	25	uc004bzw.3	-29863	ENSG00000097007	ABL1	ABL proto-oncogene 1, non-receptor tyrosine kinase
chr4	74026905	74027847	943	*	-0.653980798	0.001847919	0.914502252	Exon (uc003hgo.3/26057, exon 3 of 34)	4	73978801	74019830	41030	2	26057	uc011cbd.1	-7075	ENSG00000132466	ANKRD17	ankyrin repeat domain 17
chr15	43195695	43196462	768	*	-0.65442179	0.003574689	0.939256116	Intron (uc001zqo.2/146057, intron 1 of 14)	15	43036542	43213007	176466	2	146057	uc001zqo.2	16545	ENSG00000128881	TTBK2	tau tubulin kinase 2
chr2	39288133	39288850	718	*	-0.655108073	0.009036315	0.978294603	Intron (uc002rrk.4/6654, intron 2 of 22)	2	39247086	39279028	31943	2	6654	uc002rrl.3	-9105	ENSG00000115904	SOS1	SOS Ras/Rac guanine nucleotide exchange factor 1
chr4	183997811	183998494	684	*	-0.655589076	0.003984777	0.962518357	Distal Intergenic	4	184018174	184020352	2179	2	152641	uc003ivj.1	21858	ENSG00000251359	WWC2-AS2	WWC2 antisense RNA 2
chr17	19246121	19246933	813	*	-0.656327869	0.000660794	0.828873461	Promoter (<=1kb)	17	19247819	19247887	69	2	100302256	uc021trz.1	954	ENSG00000221540	MIR1180	microRNA 1180
chr17	53827393	53828068	676	*	-0.659772769	0.008619815	0.978294603	Promoter (<=1kb)	17	53828340	53854748	26409	1	58488	uc002iul.4	-272	ENSG00000141179	PCTP	phosphatidylcholine transfer protein
chr6	38367300	38368204	905	*	-0.660821346	0.009388643	0.978294603	Intron (uc003ony.4/114781, intron 5 of 9)	6	38136227	38563843	427617	2	114781	uc003ony.4	195639	ENSG00000183826	BTBD9	BTB domain containing 9
chr13	101107441	101108064	624	*	-0.660890635	0.003047684	0.939256116	Intron (uc001voo.3/5095, intron 21 of 23)	13	101116691	101133269	16579	2	100885777	uc031qna.1	25205	NA	PCCA-AS1	PCCA antisense RNA 1
chr7	150697424	150698055	632	*	-0.661365587	0.00215655	0.922324248	Exon (uc003wif.3/4846, exon 10 of 27)	7	150690841	150701023	10183	1	4846	uc011kvb.2	6583	ENSG00000164867	NOS3	nitric oxide synthase 3
chr6	71417699	71418356	658	*	-0.661574172	0.005629146	0.968087327	Intron (uc011dxy.1/60682, intron 1 of 5)	6	71378235	71571716	193482	1	60682	uc010kap.3	39464	ENSG00000112305	SMAP1	small ArfGAP 1
chr1	94181089	94181655	567	*	-0.662917224	0.002590402	0.939256116	Intron (uc001dqb.4/8412, intron 2 of 13)	1	94027343	94147394	120052	2	8412	uc001dqa.4	-33695	ENSG00000137936	BCAR3	BCAR3 adaptor protein, NSP family member
chr7	16797434	16798148	715	*	-0.66296595	0.007364063	0.978294603	Intron (uc003stq.3/27075, intron 1 of 5)	7	16793351	16824161	30811	1	27075	uc003stq.3	4083	ENSG00000106537	TSPAN13	tetraspanin 13
chr6	80336458	80337354	897	*	-0.663681292	0.009460737	0.978294603	Distal Intergenic	6	80341000	80413369	72370	1	83699	uc003piz.1	-3646	ENSG00000198478	SH3BGRL2	SH3 domain binding glutamate rich protein like 2
chr1	206692108	206692757	650	*	-0.663715061	0.006871081	0.978294603	Intron (uc001hec.1/83593, intron 1 of 3)	1	206680879	206762616	81738	1	83593	uc001hee.3	11229	ENSG00000266094	RASSF5	Ras association domain family member 5
chr13	52010251	52011213	963	*	-0.663717008	0.002661319	0.939256116	Intron (uc001vfj.3/26512, intron 4 of 18)	13	51935701	52027275	91575	2	26512	uc001vfj.3	16062	ENSG00000102786	INTS6	integrator complex subunit 6
chr3	178916616	178917191	576	*	-0.6645081	0.009981731	0.992606672	Exon (uc003fjk.3/5290, exon 2 of 21)	3	178866311	178952497	86187	1	5290	uc003fjk.3	50305	ENSG00000121879	PIK3CA	phosphatidylinositol-4,5-bisphosphate 3-kinase catalytic subunit alpha
chr8	30656404	30656955	552	*	-0.665165627	0.000761569	0.861479837	Intron (uc003xik.3/5516, intron 2 of 6)	8	30643126	30670352	27227	2	5516	uc003xik.3	13397	ENSG00000104695	PPP2CB	protein phosphatase 2 catalytic subunit beta
chr1	21238740	21239260	521	*	-0.665366004	0.005356195	0.968087327	Intron (uc010odi.2/8672, intron 3 of 25)	1	21132785	21299592	166808	2	8672	uc010odi.2	60332	ENSG00000075151	EIF4G3	eukaryotic translation initiation factor 4 gamma 3
chr2	61669700	61670140	441	*	-0.665946632	0.00489209	0.968087327	Intron (uc002sbe.3/9736, intron 1 of 79)	2	61644379	61644512	134	2	100124537	uc010fck.1	-25188	ENSG00000206937	SNORA70B	small nucleolar RNA, H/ACA box 70B
chr5	134707985	134708545	561	*	-0.666147591	0.007874715	0.978294603	Intron (uc003lam.1/9555, intron 2 of 8)	5	134670071	134687234	17164	2	9555	uc003lal.1	-20751	ENSG00000113648	MACROH2A1	macroH2A.1 histone
chr2	8934795	8935385	591	*	-0.667180588	0.006354984	0.968087327	Intron (uc010yiv.1/57498, intron 7 of 24)	2	8886618	8910962	24345	2	57498	uc002qze.3	-23833	ENSG00000134313	KIDINS220	kinase D interacting substrate 220
chr10	51524480	51525101	622	*	-0.668014713	0.004416406	0.968087327	Intron (uc001jin.3/uc001jin.3, intron 7 of 7)	10	51549553	51562518	12966	1	4477	uc001jiq.3	-24452	ENSG00000263639	MSMB	microseminoprotein beta
chr16	54481351	54482024	674	*	-0.668231391	0.001239218	0.898472871	Distal Intergenic	16	54317212	54320378	3167	2	79191	uc002eht.1	-160973	ENSG00000177508	IRX3	iroquois homeobox 3
chr18	39589774	39590723	950	*	-0.668908121	0.003023962	0.939256116	Intron (uc002lap.3/5289, intron 10 of 24)	18	39605295	39661446	56152	1	5289	uc002laq.3	-14572	ENSG00000078142	PIK3C3	phosphatidylinositol 3-kinase catalytic subunit type 3
chr5	76286534	76287111	578	*	-0.669281327	0.00980942	0.988744966	Distal Intergenic	5	76248680	76265299	16620	1	1393	uc003ker.3	37854	ENSG00000145708	CRHBP	corticotropin releasing hormone binding protein
chr6	10733190	10733977	788	*	-0.673953521	0.002626385	0.939256116	Distal Intergenic	6	10723148	10731362	8215	1	51522	uc021ylj.1	10042	ENSG00000111843	TMEM14C	transmembrane protein 14C
chr19	37701695	37702616	922	*	-0.675064612	0.004179955	0.968087327	Promoter (<=1kb)	19	37675724	37701451	25728	2	92285	uc002ofr.1	-244	ENSG00000245680	ZNF585B	zinc finger protein 585B
chr2	238890704	238891228	525	*	-0.675223996	0.000837999	0.891124875	Intron (uc002vxk.3/140739, intron 2 of 9)	2	238877435	238951423	73989	1	140739	uc031rrz.1	13269	ENSG00000184182	UBE2F	ubiquitin conjugating enzyme E2 F (putative)
chr3	195033540	195034439	900	*	-0.676384256	0.003805652	0.945358639	Intron (uc003fun.4/23527, intron 10 of 22)	3	194789013	194991895	202883	2	152002	uc003fum.4	-41645	ENSG00000173950	XXYLT1	xyloside xylosyltransferase 1
chr3	182561078	182561769	692	*	-0.67819157	0.006150284	0.968087327	Intron (uc003flb.3/23200, intron 8 of 29)	3	182583244	182632393	49150	1	23200	uc003flc.3	-21475	ENSG00000058063	ATP11B	ATPase phospholipid transporting 11B (putative)
chr20	20554606	20555591	986	*	-0.679340674	0.00736516	0.978294603	Intron (uc002wry.3/57186, intron 11 of 29)	20	20452081	20508902	56822	2	57186	uc002wsa.1	-45704	ENSG00000188559	RALGAPA2	Ral GTPase activating protein catalytic alpha subunit 2
chr3	142945486	142946375	890	*	-0.679945727	0.00316544	0.939256116	Distal Intergenic	3	142838618	142842856	4239	1	9435	uc003evm.3	106868	ENSG00000175040	CHST2	carbohydrate sulfotransferase 2
chr6	163988990	163989759	770	*	-0.681847624	0.007024632	0.978294603	3' UTR	6	163835675	163999628	163954	1	9444	uc003quj.3	153315	ENSG00000112531	QKI	QKI, KH domain containing RNA binding
chr18	6397001	6397893	893	*	-0.683115611	0.003509287	0.939256116	Intron (uc010dkt.3/91133, intron 1 of 19)	18	5954705	6414910	460206	2	91133	uc010dkt.3	17017	ENSG00000154655	L3MBTL4	L3MBTL histone methyl-lysine binding protein 4
chr4	102232651	102233063	413	*	-0.683214306	0.006160572	0.968087327	Intron (uc003hvs.2/5530, intron 1 of 12)	4	101944587	102268628	324042	2	5530	uc003hvs.2	35565	ENSG00000138814	PPP3CA	protein phosphatase 3 catalytic subunit alpha
chr14	90290684	90291575	892	*	-0.683390744	0.005783423	0.968087327	Intron (uc001xxs.3/90141, intron 5 of 5)	14	90263469	90420867	157399	2	90141	uc001xxs.3	129292	ENSG00000140025	EFCAB11	EF-hand calcium binding domain 11
chr1	94881588	94882234	647	*	-0.684415194	0.00782219	0.978294603	Promoter (1-2kb)	1	94883933	94944260	60328	1	5825	uc001dqm.4	-1699	ENSG00000117528	ABCD3	ATP binding cassette subfamily D member 3
chr6	143777352	143778142	791	*	-0.685884501	0.001394708	0.898472871	Intron (uc011edx.1/8504, intron 1 of 7)	6	143771918	143811751	39834	1	8504	uc003qjl.3	5434	ENSG00000034693	PEX3	peroxisomal biogenesis factor 3
chr15	76826399	76827050	652	*	-0.68741488	0.008162239	0.978294603	Intron (uc010bkr.3/49855, intron 7 of 14)	15	76640538	76646992	6455	2	49855	uc031qsw.1	-179407	ENSG00000140386	SCAPER	S-phase cyclin A associated protein in the ER
chr18	53607985	53608739	755	*	-0.688049454	0.006572199	0.970632348	Distal Intergenic	18	53750587	53804767	54181	2	100505474	uc002lgf.1	196028	ENSG00000267712	LINC01539	long intergenic non-protein coding RNA 1539
chr3	194152373	194153166	794	*	-0.688257003	0.006666532	0.975508959	Exon (uc003fty.4/79572, exon 21 of 32)	3	194123403	194146258	22856	2	79572	uc003ftx.4	-6115	ENSG00000133657	ATP13A3	ATPase 13A3
chr16	78963402	78964079	678	*	-0.689620489	0.002345597	0.939256116	Intron (uc002ffk.3/51741, intron 8 of 8)	16	79627745	79634622	6878	2	4094	uc002ffm.3	670543	ENSG00000178573	MAF	MAF bZIP transcription factor
chr3	197022642	197023386	745	*	-0.692412912	0.001262456	0.898472871	Promoter (1-2kb)	3	196805334	197024986	219653	2	1739	uc003fxp.2	1600	ENSG00000075711	DLG1	discs large MAGUK scaffold protein 1
chr1	178754734	178755396	663	*	-0.692961134	0.009811503	0.988744966	Exon (uc001gly.1/55103, exon 4 of 10)	1	178694300	178889237	194938	1	55103	uc010pnb.2	60434	ENSG00000116191	RALGPS2	Ral GEF with PH domain and SH3 binding motif 2
chr12	56365562	56366231	670	*	-0.69476803	0.008855953	0.978294603	Promoter (1-2kb)	12	56367697	56390467	22771	1	5869	uc001siv.3	-1466	ENSG00000111540	RAB5B	RAB5B, member RAS oncogene family
chr11	11940687	11941341	655	*	-0.694851353	0.003579436	0.939256116	Intron (uc001mjq.1/55031, intron 9 of 20)	11	11959804	11964696	4893	1	55031	uc001mjt.1	-18463	ENSG00000170242	USP47	ubiquitin specific peptidase 47
chr1	246086208	246086934	727	*	-0.695929862	0.00866903	0.978294603	Intron (uc001ibj.3/64754, intron 2 of 6)	1	245912642	246094125	181484	2	64754	uc001ibj.3	7191	ENSG00000185420	SMYD3	SET and MYND domain containing 3
chr3	194208479	194209028	550	*	-0.696973329	0.002002923	0.914502252	Promoter (<=1kb)	3	194207869	194239008	31140	1	401106	uc003fua.2	610	NA	LINC00884	long intergenic non-protein coding RNA 884
chr4	141555726	141556275	550	*	-0.697444032	0.009875396	0.989401072	Intron (uc010ioj.3/23158, intron 15 of 20)	4	141562345	141564234	1890	2	644962	uc031shd.1	7959	NA	TNRC18P1	trinucleotide repeat containing 18 pseudogene 1
chr2	183640510	183641408	899	*	-0.697891831	0.009233594	0.978294603	Intron (uc002uow.2/54431, intron 23 of 23)	2	183580768	183644750	63983	1	54431	uc010fro.2	59742	ENSG00000077232	DNAJC10	DnaJ heat shock protein family (Hsp40) member C10
chr11	85649370	85650301	932	*	-0.698676477	0.004418473	0.968087327	Distal Intergenic	11	85668214	85692271	24058	2	8301	uc001pbk.3	41970	ENSG00000073921	PICALM	phosphatidylinositol binding clathrin assembly protein
chr3	52989872	52990764	893	*	-0.700345649	0.007600617	0.978294603	Intron (uc003dgh.3/51460, intron 2 of 20)	3	52937583	52977609	40027	2	51460	uc010hmr.3	-12263	ENSG00000163935	SFMBT1	Scm like with four mbt domains 1
chr11	73468503	73469284	782	*	-0.701405644	0.0014268	0.898472871	Promoter (1-2kb)	11	73386683	73471138	84456	2	5870	uc021qnd.1	1854	ENSG00000175582	RAB6A	RAB6A, member RAS oncogene family
chr4	86954745	86955274	530	*	-0.702182585	0.002724585	0.939256116	Intron (uc003hpn.3/5602, intron 3 of 5)	4	86936276	87020430	84155	2	5602	uc003hpn.3	65156	ENSG00000109339	MAPK10	mitogen-activated protein kinase 10
chr12	112418118	112418846	729	*	-0.702523273	0.00591592	0.968087327	Intron (uc001ttc.2/89894, intron 4 of 12)	12	112369087	112451023	81937	2	89894	uc001ttc.2	32177	ENSG00000198270	TMEM116	transmembrane protein 116
chr15	89854457	89855391	935	*	-0.702937468	0.004089555	0.968087327	Intron (uc002bnm.1/55215, intron 33 of 36)	15	89859536	89878026	18491	2	5428	uc002bnr.4	22635	ENSG00000140521	POLG	DNA polymerase gamma, catalytic subunit
chr16	1143507	1144447	941	*	-0.703042456	0.000610273	0.808629006	Promoter (1-2kb)	16	1138226	1146244	8019	2	390664	uc010uuw.1	1797	ENSG00000184471	C1QTNF8	C1q and TNF related 8
chr4	185978950	185979849	900	*	-0.703516841	0.005355136	0.968087327	Intron (uc003ixc.1/uc003ixc.1, intron 2 of 8)	4	185940083	185941926	1844	1	391723	uc011ckq.2	38867	ENSG00000187821	HELT	helt bHLH transcription factor
chr2	242946632	242947448	817	*	-0.705286366	0.005166083	0.968087327	3' UTR	2	243030844	243102469	71626	1	728323	uc010zpd.1	-83396	NA	LINC01881	long intergenic non-protein coding RNA 1881
chr15	72408499	72409389	891	*	-0.705947546	0.00348168	0.939256116	Promoter (<=1kb)	15	72409192	72433311	24120	1	123228	uc021spr.1	0	ENSG00000166192	SENP8	SUMO peptidase family member, NEDD8 specific
chr10	114564829	114565335	507	*	-0.706926398	0.005324862	0.968087327	Intron (uc001kzz.3/143187, intron 7 of 7)	10	114710009	114927436	217428	1	6934	uc001lac.4	-144674	ENSG00000148737	TCF7L2	transcription factor 7 like 2
chr1	2208079	2208390	312	*	-0.707843327	0.003923809	0.956321814	Intron (uc001aja.4/6497, intron 1 of 6)	1	2160134	2241652	81519	1	6497	uc001aja.4	47945	ENSG00000157933	SKI	SKI proto-oncogene
chr5	159529515	159530075	561	*	-0.70894041	0.009032727	0.978294603	Intron (uc003lxv.4/114825, intron 1 of 3)	5	159502892	159546452	43561	2	114825	uc003lxv.4	16377	ENSG00000170234	PWWP2A	PWWP domain containing 2A
chr1	150927446	150927859	414	*	-0.709567609	0.008471145	0.978294603	Intron (uc001evu.2/9869, intron 14 of 21)	1	150937649	150947479	9831	2	29956	uc001evy.3	19620	ENSG00000143418	CERS2	ceramide synthase 2
chr13	113619270	113620121	852	*	-0.711532361	0.000677518	0.829359507	Promoter (2-3kb)	13	113622814	113752863	130050	1	23263	uc031qnk.1	-2693	ENSG00000126217	MCF2L	MCF.2 cell line derived transforming sequence like
chr5	55255285	55255953	669	*	-0.711666254	0.007369598	0.978294603	Exon (uc011cqk.2/3572, exon 8 of 17)	5	55243321	55247432	4112	2	3572	uc010iwe.1	-7853	ENSG00000134352	IL6ST	interleukin 6 signal transducer
chr9	17492158	17493086	929	*	-0.712589746	0.005892163	0.968087327	Intron (uc003zmy.3/54875, intron 25 of 25)	9	17578953	17797122	218170	1	6456	uc003zna.3	-85867	ENSG00000107295	SH3GL2	SH3 domain containing GRB2 like 2, endophilin A1
chr4	68577275	68577796	522	*	-0.712648894	0.008612596	0.978294603	Intron (uc003hdk.3/550112, intron 1 of 1)	4	68566996	68946669	379674	1	550112	uc003hdl.4	10279	ENSG00000248049	UBA6-AS1	UBA6 antisense RNA 1 (head to head)
chr12	48685587	48686402	816	*	-0.713508583	0.00847485	0.978294603	Distal Intergenic	12	48722763	48724062	1300	1	341567	uc001rrm.3	-36361	ENSG00000187166	H1-7	H1.7 linker histone
chr10	75801430	75802110	681	*	-0.71489983	0.006298337	0.968087327	Intron (uc009xrr.3/7414, intron 3 of 22)	10	75757872	75879914	122043	1	7414	uc010qkz.2	43558	ENSG00000035403	VCL	vinculin
chr16	22305941	22306576	636	*	-0.715152911	0.006977013	0.978294603	Promoter (2-3kb)	16	22308696	22340412	31717	1	55718	uc002dkj.2	-2120	ENSG00000058600	POLR3E	RNA polymerase III subunit E
chr10	45983585	45984232	648	*	-0.715553031	0.002860905	0.939256116	Intron (uc001jch.2/220972, intron 3 of 7)	10	45952817	45957652	4836	2	220972	uc001jcg.1	-25933	ENSG00000165406	MARCHF8	membrane associated ring-CH-type finger 8
chr8	131038472	131038974	503	*	-0.716107051	0.006179526	0.968087327	Distal Intergenic	8	130851839	131028897	177059	2	51571	uc003ysy.2	-9575	ENSG00000153310	FAM49B	family with sequence similarity 49 member B
chr4	109794856	109795645	790	*	-0.716109463	0.006937966	0.978294603	Intron (uc003hzd.4/84570, intron 15 of 35)	4	109663202	109684235	21034	2	64850	uc011cfo.2	-110621	ENSG00000164089	ETNPPL	ethanolamine-phosphate phospho-lyase
chr12	963603	964317	715	*	-0.716986793	0.001347879	0.898472871	Intron (uc001qio.4/65125, intron 4 of 27)	12	970179	1020618	50440	1	65125	uc001qir.4	-5862	ENSG00000060237	WNK1	WNK lysine deficient protein kinase 1
chr4	80133361	80133950	590	*	-0.71819023	0.001779127	0.914502252	Intron (uc003hlr.2/100505875, intron 4 of 5)	4	80116990	80220718	103729	1	100505875	uc003hls.3	16371	ENSG00000249307	LINC01088	long intergenic non-protein coding RNA 1088
chr15	75132223	75133028	806	*	-0.71860186	0.001415478	0.898472871	Promoter (1-2kb)	15	75128459	75135017	6559	2	25989	uc010ulp.1	1989	ENSG00000140474	ULK3	unc-51 like kinase 3
chr12	76389775	76390708	934	*	-0.718927276	0.000430493	0.771875026	Distal Intergenic	12	76419227	76425556	6330	2	22822	uc001sxu.3	34848	ENSG00000139289	PHLDA1	pleckstrin homology like domain family A member 1
chr6	5274216	5274961	746	*	-0.721532089	0.003436664	0.939256116	Intron (uc010jnv.1/10667, intron 1 of 6)	6	5261584	5771816	510233	1	10667	uc003mwr.2	12632	ENSG00000145982	FARS2	phenylalanyl-tRNA synthetase 2, mitochondrial
chr15	49336323	49337029	707	*	-0.721910423	0.003062805	0.939256116	Promoter (1-2kb)	15	49280835	49338760	57926	2	9728	uc001zxd.2	1731	ENSG00000138593	SECISBP2L	SECIS binding protein 2 like
chr6	45523528	45524295	768	*	-0.722837433	0.006651914	0.975508959	Distal Intergenic	6	45389914	45518819	128906	1	860	uc003oxt.3	133614	ENSG00000124813	RUNX2	RUNX family transcription factor 2
chr7	55434834	55435536	703	*	-0.726151254	0.009363655	0.978294603	Promoter (1-2kb)	7	55433141	55501435	68295	1	55915	uc003tqp.3	1693	ENSG00000132434	LANCL2	LanC like 2
chr15	72107307	72108133	827	*	-0.727364809	0.004576983	0.968087327	Intron (uc002ati.3/10002, intron 8 of 8)	15	72102894	72110597	7704	1	10002	uc002ati.3	4413	ENSG00000278570	NR2E3	nuclear receptor subfamily 2 group E member 3
chr3	190055034	190055491	458	*	-0.729854844	0.007336459	0.978294603	Distal Intergenic	3	190023490	190040235	16746	2	9076	uc003fsh.3	-14799	ENSG00000163347	CLDN1	claudin 1
chr11	95554616	95555217	602	*	-0.730069624	0.004785512	0.968087327	3' UTR	11	95523625	95565857	42233	1	9702	uc010ruh.2	30991	ENSG00000166037	CEP57	centrosomal protein 57
chr3	98528189	98528798	610	*	-0.73107978	0.008184317	0.978294603	Intron (uc003dtd.3/131566, intron 12 of 15)	3	98451548	98514689	63142	1	10402	uc010hpd.4	76641	ENSG00000064225	ST3GAL6	ST3 beta-galactoside alpha-2,3-sialyltransferase 6
chr1	219329084	219329733	650	*	-0.734352043	0.002086872	0.914502252	Exon (uc001hlp.3/643723, exon 2 of 5)	1	219254317	219347130	92814	2	643723	uc001hlp.3	17397	ENSG00000228063	LYPLAL1-DT	LYPLAL1 divergent transcript
chr1	57047336	57048012	677	*	-0.73450974	0.003557273	0.939256116	Promoter (2-3kb)	1	56960419	57045257	84839	2	8613	uc001cyj.2	-2079	ENSG00000162407	PLPP3	phospholipid phosphatase 3
chr1	245561621	245562508	888	*	-0.734831471	0.003684748	0.939256116	Intron (uc010pyq.1/55083, intron 3 of 9)	1	245516980	245535019	18040	1	55083	uc010pyr.2	44641	ENSG00000162849	KIF26B	kinesin family member 26B
chr3	100289473	100290298	826	*	-0.735556146	0.004797065	0.968087327	Promoter (1-2kb)	3	100287666	100296285	8620	1	55076	uc003dub.1	1807	ENSG00000181458	TMEM45A	transmembrane protein 45A
chr3	169672219	169672993	775	*	-0.736445904	0.004280885	0.968087327	Exon (uc003fgf.3/100128164, exon 2 of 2)	3	169661772	169684522	22751	2	100128164	uc011bpp.2	11529	ENSG00000239219	LOC100128164	four and a half LIM domains 1 pseudogene
chr11	34075881	34076302	422	*	-0.736648337	0.003127781	0.939256116	Promoter (1-2kb)	11	34074528	34124157	49630	1	4076	uc001mvj.1	1353	ENSG00000135387	CAPRIN1	cell cycle associated protein 1
chr20	3533037	3533840	804	*	-0.736808531	0.000840198	0.891124875	Intron (uc002wil.2/8455, intron 6 of 24)	20	3451665	3631769	180105	1	8455	uc002wim.2	81372	ENSG00000088812	ATRN	attractin
chr7	7539665	7540594	930	*	-0.737916584	0.006303463	0.968087327	Intron (uc003src.1/340267, intron 11 of 34)	7	7457263	7557468	100206	2	340267	uc003srd.3	16874	ENSG00000215018	COL28A1	collagen type XXVIII alpha 1 chain
chr9	125888778	125889613	836	*	-0.738042662	0.003068164	0.939256116	Intron (uc004bns.3/55342, intron 18 of 18)	9	125871773	125877756	5984	2	81571	uc004bnp.4	-11022	ENSG00000236901	MIR600HG	MIR600 host gene
chr15	96383128	96384027	900	*	-0.738627066	0.004640981	0.968087327	Distal Intergenic	15	95976322	96051076	74755	1	145820	uc010urh.2	406806	ENSG00000259134	LINC00924	long intergenic non-protein coding RNA 924
chr3	127604627	127605379	753	*	-0.739485471	0.003694046	0.939256116	Distal Intergenic	3	127634318	127706514	72197	1	166348	uc003ejy.4	-28939	ENSG00000187715	KBTBD12	kelch repeat and BTB domain containing 12
chr9	100332990	100333429	440	*	-0.74058985	0.009318499	0.978294603	Intron (uc004axl.2/7111, intron 8 of 9)	9	100365297	100389046	23750	2	158427	uc004axp.1	55617	ENSG00000136925	TSTD2	thiosulfate sulfurtransferase like domain containing 2
chr7	25031134	25031976	843	*	-0.74207554	0.001262041	0.898472871	Distal Intergenic	7	24836164	25019760	183597	2	26031	uc003sxi.3	-11374	ENSG00000070882	OSBPL3	oxysterol binding protein like 3
chr11	85787058	85787551	494	*	-0.743092756	0.007542129	0.978294603	Distal Intergenic	11	85668214	85780923	112710	2	8301	uc010rtl.2	-6135	ENSG00000073921	PICALM	phosphatidylinositol binding clathrin assembly protein
chr9	98716474	98716893	420	*	-0.744446468	0.009583985	0.980687437	Intron (uc010mrx.1/375748, intron 11 of 11)	9	98684587	98767137	82551	1	375748	uc004avu.3	31887	ENSG00000182150	ERCC6L2	ERCC excision repair 6 like 2
chr12	112939918	112940648	731	*	-0.745895297	0.004716714	0.968087327	Exon (uc001ttx.3/5781, exon 14 of 16)	12	113012901	113336684	323784	1	22895	uc010syl.2	-72253	ENSG00000089169	RPH3A	rabphilin 3A
chr7	76949181	76949782	602	*	-0.746379661	0.00143256	0.898472871	Intron (uc011kgo.2/54103, intron 3 of 7)	7	76940068	76955590	15523	2	54103	uc011kgo.2	5808	ENSG00000186088	GSAP	gamma-secretase activating protein
chr2	65664250	65665132	883	*	-0.746635434	0.001897121	0.914502252	Intron (uc010fcy.1/uc010fcy.1, intron 1 of 9)	2	65559121	65659656	100536	2	200734	uc010fcx.1	-4594	ENSG00000198369	SPRED2	sprouty related EVH1 domain containing 2
chr12	51013101	51013439	339	*	-0.747262598	0.00752385	0.978294603	Intron (uc001rwu.3/57609, intron 1 of 7)	12	51034507	51074044	39538	1	57609	uc009zls.2	-21068	ENSG00000066084	DIP2B	disco interacting protein 2 homolog B
chr12	116545502	116545990	489	*	-0.747442956	0.00363521	0.939256116	Intron (uc001tvw.3/23389, intron 3 of 30)	12	116586365	116586459	95	2	693205	uc021reh.1	40469	ENSG00000207967	MIR620	microRNA 620
chr11	28070903	28071579	677	*	-0.748269257	0.008160627	0.978294603	Intron (uc001msc.2/81930, intron 13 of 16)	11	28078362	28078457	96	1	693195	uc021qfg.1	-6783	ENSG00000207874	MIR610	microRNA 610
chr10	77126305	77127161	857	*	-0.750223731	0.004289068	0.968087327	Distal Intergenic	10	77161286	77168740	7455	1	100131213	uc010qlf.2	-34125	ENSG00000237149	ZNF503-AS2	ZNF503 antisense RNA 2
chr7	54807422	54808037	616	*	-0.751666201	0.008577252	0.978294603	Distal Intergenic	7	54819940	54826939	7000	2	23480	uc003tqf.3	18902	ENSG00000132432	SEC61G	SEC61 translocon gamma subunit
chr12	30905329	30905967	639	*	-0.751972024	0.005970901	0.968087327	Promoter (1-2kb)	12	30862486	30904067	41582	2	65981	uc001rjg.1	-1262	ENSG00000110888	CAPRIN2	caprin family member 2
chr15	49594039	49595000	962	*	-0.754105851	0.000930142	0.898472871	Intron (uc001zxi.1/2585, intron 8 of 9)	15	49715375	49779523	64149	1	2252	uc001zxn.3	-120375	ENSG00000140285	FGF7	fibroblast growth factor 7
chr7	18269909	18270546	638	*	-0.756310132	0.006533022	0.968087327	Intron (uc011jya.2/9734, intron 2 of 12)	7	18330045	18869015	538971	1	9734	uc003sua.1	-59499	ENSG00000048052	HDAC9	histone deacetylase 9
chr12	18608481	18609337	857	*	-0.759258199	0.003023385	0.939256116	Intron (uc001rdt.3/5288, intron 17 of 31)	12	18434938	18801352	366415	1	5288	uc010sic.2	173543	ENSG00000139144	PIK3C2G	phosphatidylinositol-4-phosphate 3-kinase catalytic subunit type 2 gamma
chr5	65320643	65321485	843	*	-0.760523286	0.007553185	0.978294603	Exon (uc003jui.2/55914, exon 11 of 25)	5	65284463	65376851	92389	1	55914	uc010iwx.2	36180	ENSG00000112851	ERBIN	erbb2 interacting protein
chr14	104512014	104512612	599	*	-0.762171899	0.009409703	0.978294603	Intron (uc001yom.4/122402, intron 34 of 35)	14	104515755	104519004	3250	1	122402	uc031qqq.1	-3143	ENSG00000156414	TDRD9	tudor domain containing 9
chr10	74761724	74762597	874	*	-0.762198338	0.009138372	0.978294603	Distal Intergenic	10	74695331	74714510	19180	2	84647	uc010qjz.1	-47214	ENSG00000138308	PLA2G12B	phospholipase A2 group XIIB
chr2	24854146	24854724	579	*	-0.762245835	0.005247432	0.968087327	Intron (uc002rfi.3/8648, intron 2 of 21)	2	24807345	24993570	186226	1	8648	uc002rfl.3	46801	ENSG00000084676	NCOA1	nuclear receptor coactivator 1
chr13	39876421	39877226	806	*	-0.763218253	0.004699475	0.968087327	Distal Intergenic	13	39612448	39624244	11797	1	387921	uc001uxe.4	263973	ENSG00000188811	NHLRC3	NHL repeat containing 3
chr18	51758851	51759426	576	*	-0.763431735	0.008440143	0.978294603	Distal Intergenic	18	51729050	51751158	22109	2	8932	uc002lfh.2	-7693	ENSG00000134046	MBD2	methyl-CpG binding domain protein 2
chr4	157949321	157950279	959	*	-0.763516191	0.001814082	0.914502252	Distal Intergenic	4	157997277	158093242	95966	1	2743	uc003ipj.2	-46998	ENSG00000109738	GLRB	glycine receptor beta
chr2	43843462	43843969	508	*	-0.763956275	0.006878228	0.978294603	Distal Intergenic	2	43789358	43823185	33828	2	63892	uc002rtd.3	-20277	ENSG00000115970	THADA	THADA armadillo repeat containing
chr12	46020998	46021779	782	*	-0.764513128	0.003397949	0.939256116	Distal Intergenic	12	46119503	46121704	2202	2	400027	uc001roq.3	99925	NA	LINC00938	long intergenic non-protein coding RNA 938
chr2	90105811	90106793	983	*	-0.764706584	0.005907322	0.968087327	Intron (uc031rom.1/uc031rom.1, intron 26 of 41)	2	89111884	89111968	85	1	100616399	uc021vks.1	993927	ENSG00000265510	MIR4436A	microRNA 4436a
chr8	87587705	87588207	503	*	-0.764873962	0.00827276	0.978294603	3' UTR	8	87559534	87573726	14193	1	8895	uc003ydw.1	28171	ENSG00000085719	CPNE3	copine 3
chr3	160284870	160285418	549	*	-0.765151872	0.007667204	0.978294603	Promoter (1-2kb)	3	160212783	160283376	70594	2	3840	uc003fdn.3	-1494	ENSG00000186432	KPNA4	karyopherin subunit alpha 4
chr2	148755782	148756266	485	*	-0.765495619	0.007141194	0.978294603	Intron (uc002twj.3/5000, intron 1 of 13)	2	148687966	148778329	90364	2	5000	uc002twj.3	22063	ENSG00000115947	ORC4	origin recognition complex subunit 4
chr7	23636230	23636886	657	*	-0.766050067	0.004512829	0.968087327	Promoter (<=1kb)	7	23636998	23684327	47330	1	90693	uc003swl.3	-112	ENSG00000169193	CCDC126	coiled-coil domain containing 126
chr7	105439873	105440583	711	*	-0.766167622	0.000167277	0.717279972	Intron (uc003vde.2/222255, intron 2 of 11)	7	105245221	105517031	271811	2	222255	uc003vde.2	76448	ENSG00000146776	ATXN7L1	ataxin 7 like 1
chr10	215209	215823	615	*	-0.767515165	0.003625001	0.939256116	Intron (uc010pzu.2/10771, intron 1 of 14)	10	225934	295729	69796	1	10771	uc001ifn.3	-10111	ENSG00000015171	ZMYND11	zinc finger MYND-type containing 11
chr4	153516615	153517183	569	*	-0.768733354	0.008850404	0.978294603	Distal Intergenic	4	153457416	153460415	3000	1	54553	uc003imv.3	59199	ENSG00000268471	MIR4453HG	MIR4453 host gene
chr8	96323740	96324493	754	*	-0.770857406	0.007236569	0.978294603	Intron (uc022ayl.1/100616530, intron 2 of 5)	8	96257141	96281462	24322	2	157657	uc003yho.2	-42278	ENSG00000156172	C8orf37	chromosome 8 open reading frame 37
chr20	52464731	52465101	371	*	-0.771958	0.008830806	0.978294603	Distal Intergenic	20	52491040	52492248	1209	2	391257	uc010gik.4	27147	NA	SUMO1P1	SUMO1 pseudogene 1
chr3	9461926	9462379	454	*	-0.772146383	0.006016691	0.968087327	Intron (uc003brs.1/55209, intron 1 of 19)	3	9471511	9519838	48328	1	55209	uc003bru.3	-9132	ENSG00000168137	SETD5	SET domain containing 5
chr10	93704569	93705260	692	*	-0.773147788	0.00670257	0.97760884	Intron (uc009xua.1/9044, intron 4 of 9)	10	93716285	93749337	33053	1	9044	uc001khs.1	-11025	ENSG00000095564	BTAF1	B-TFIID TATA-box binding protein associated factor 1
chr10	126089063	126089829	767	*	-0.774013287	0.007330729	0.978294603	Exon (uc001lhp.3/4942, exon 9 of 10)	10	126085872	126107545	21674	2	4942	uc001lhp.3	17716	ENSG00000065154	OAT	ornithine aminotransferase
chr2	47136058	47136857	800	*	-0.77591618	0.000253416	0.717279972	5' UTR	2	47129009	47143007	13999	2	90411	uc002rvk.3	6150	ENSG00000180398	MCFD2	multiple coagulation factor deficiency 2
chr14	67687969	67688557	589	*	-0.776567951	0.009131001	0.978294603	Exon (uc001xja.2/161142, exon 7 of 9)	14	67708012	67746703	38692	1	64398	uc001xjb.2	-19455	ENSG00000072415	MPP5	membrane palmitoylated protein 5
chr2	10965784	10966693	910	*	-0.776726275	0.000445208	0.771875026	Intron (uc002rav.3/10130, intron 1 of 14)	2	10923517	10972611	49095	2	10130	uc002rav.3	5918	ENSG00000143870	PDIA6	protein disulfide isomerase family A member 6
chr5	134041478	134042214	737	*	-0.777829144	0.002841627	0.939256116	Intron (uc003kzs.3/10802, intron 17 of 22)	5	134074170	134087850	13681	1	819	uc003kzt.3	-31956	ENSG00000164615	CAMLG	calcium modulating ligand
chr10	112677244	112677787	544	*	-0.778759893	0.004495014	0.968087327	Promoter (<=1kb)	10	112658488	112678694	20207	2	92482	uc009xxw.2	907	ENSG00000214413	BBIP1	BBSome interacting protein 1
chr6	35235904	35236388	485	*	-0.778822536	0.007701108	0.978294603	Intron (uc011dsx.2/7629, intron 1 of 4)	6	35227510	35263760	36251	1	7629	uc003okj.1	8394	ENSG00000065029	ZNF76	zinc finger protein 76
chr11	69690792	69691355	564	*	-0.778989253	0.004695397	0.968087327	Distal Intergenic	11	69624736	69634192	9457	2	2248	uc001oph.3	-56600	ENSG00000186895	FGF3	fibroblast growth factor 3
chr6	13823912	13824511	600	*	-0.779724515	0.007959812	0.978294603	Distal Intergenic	6	13786781	13814792	28012	2	63933	uc010jpf.3	-9120	ENSG00000050393	MCUR1	mitochondrial calcium uniporter regulator 1
chr6	135658823	135659494	672	*	-0.780133465	0.007357188	0.978294603	Intron (uc003qgf.3/54806, intron 11 of 18)	6	135605110	135763852	158743	2	54806	uc003qgf.3	104358	ENSG00000135541	AHI1	Abelson helper integration site 1
chr15	68295547	68296061	515	*	-0.780766638	0.008094941	0.978294603	Distal Intergenic	15	68346572	68446077	99506	1	8554	uc010ujx.2	-50511	ENSG00000033800	PIAS1	protein inhibitor of activated STAT 1
chr7	40686949	40687566	618	*	-0.781430009	0.005543334	0.968087327	Intron (uc003thn.2/79783, intron 12 of 13)	7	40833056	40900366	67311	1	79783	uc003thp.2	-145490	ENSG00000175600	SUGCT	succinyl-CoA:glutarate-CoA transferase
chr1	93588671	93589403	733	*	-0.782391897	0.001388042	0.898472871	Intron (uc001dpi.4/22823, intron 8 of 13)	1	93594352	93604638	10287	1	22823	uc001dpm.4	-4949	ENSG00000143033	MTF2	metal response element binding transcription factor 2
chr15	43309984	43310649	666	*	-0.783405684	0.004093578	0.968087327	Intron (uc001zqq.3/197131, intron 27 of 46)	15	43235098	43398286	163189	2	197131	uc001zqq.3	87637	ENSG00000159459	UBR1	ubiquitin protein ligase E3 component n-recognin 1
chr1	90503637	90504357	721	*	-0.783420671	0.001112636	0.898472871	Distal Intergenic	1	90460678	90494094	33417	1	284695	uc009wda.1	42959	ENSG00000162664	ZNF326	zinc finger protein 326
chr15	30961667	30962146	480	*	-0.786074442	0.006340779	0.968087327	Intron (uc001zeu.3/89839, intron 10 of 10)	15	30950920	31065209	114290	1	100288637	uc021shu.1	10747	ENSG00000187951	LOC100288637	OTU deubiquitinase 7A pseudogene
chr1	112300760	112301753	994	*	-0.791650725	0.009011511	0.978294603	Promoter (1-2kb)	1	112303019	112310199	7181	1	11218	uc001ebt.3	-1266	ENSG00000064703	DDX20	DEAD-box helicase 20
chr2	16444398	16445131	734	*	-0.794293411	0.002446241	0.939256116	Distal Intergenic	2	16730730	16804344	73615	2	81553	uc010exm.2	359213	ENSG00000197872	FAM49A	family with sequence similarity 49 member A
chr8	81522033	81522933	901	*	-0.795455558	0.001083934	0.898472871	Distal Intergenic	8	81398448	81438500	40053	1	65986	uc022awr.2	123585	ENSG00000205189	ZBTB10	zinc finger and BTB domain containing 10
chr9	96953514	96954266	753	*	-0.796072279	0.00887047	0.978294603	Intron (uc004auk.4/158257, intron 3 of 3)	9	96941116	96941202	87	1	406886	uc004aul.2	12398	ENSG00000199133	MIRLET7D	microRNA let-7d
chr1	183199243	183199854	612	*	-0.79622187	0.007500383	0.978294603	Intron (uc001gpz.4/3918, intron 11 of 21)	1	183155174	183214262	59089	1	3918	uc001gqa.2	44069	ENSG00000058085	LAMC2	laminin subunit gamma 2
chr1	101218068	101218800	733	*	-0.796743628	0.001721661	0.914502252	Distal Intergenic	1	101185196	101204601	19406	1	7412	uc010ouj.2	32872	ENSG00000162692	VCAM1	vascular cell adhesion molecule 1
chr14	50951752	50952388	637	*	-0.797268781	0.007758428	0.978294603	Exon (uc001wya.3/11183, exon 5 of 32)	14	50906731	50917318	10588	2	11183	uc001wyc.1	-34434	ENSG00000012983	MAP4K5	mitogen-activated protein kinase kinase kinase kinase 5
chr13	40262337	40262938	602	*	-0.7983203	0.007136463	0.978294603	Intron (uc001uxh.2/57511, intron 10 of 18)	13	40238171	40238272	102	2	100422940	uc021ril.1	-24065	ENSG00000264171	MIR4305	microRNA 4305
chr2	113862504	113863048	545	*	-0.799138993	0.007720526	0.978294603	Intron (uc002tix.1/3557, intron 1 of 9)	2	113856937	113891590	34654	1	3557	uc002tix.1	5567	ENSG00000136689	IL1RN	interleukin 1 receptor antagonist
chr10	99353550	99353991	442	*	-0.800624201	0.003089262	0.939256116	Promoter (<=1kb)	10	99354975	99354995	21	1	100847017	uc031pwx.1	-984	ENSG00000266668	MIR5692C2	microRNA 5692c-2
chr3	81466593	81467427	835	*	-0.801419484	0.007957956	0.978294603	Distal Intergenic	3	81584346	81792780	208435	2	2632	uc021xax.1	325353	ENSG00000114480	GBE1	1,4-alpha-glucan branching enzyme 1
chr6	138097910	138098396	487	*	-0.80231341	0.002497274	0.939256116	Distal Intergenic	6	138188325	138204451	16127	1	7128	uc003qhr.4	-89929	ENSG00000118503	TNFAIP3	TNF alpha induced protein 3
chr1	63084098	63085052	955	*	-0.804812934	0.001963384	0.914502252	Exon (uc001dan.4/85440, exon 14 of 49)	1	63063158	63071976	8819	1	27329	uc001das.2	20940	ENSG00000132855	ANGPTL3	angiopoietin like 3
chr5	67703628	67704169	542	*	-0.805574895	0.009803898	0.988744966	Distal Intergenic	5	67588511	67591571	3061	1	5295	uc011crb.2	115117	ENSG00000145675	PIK3R1	phosphoinositide-3-kinase regulatory subunit 1
chr15	76808096	76808635	540	*	-0.807013933	0.004120833	0.968087327	Intron (uc010bkr.3/49855, intron 7 of 14)	15	76640538	76646992	6455	2	49855	uc031qsw.1	-161104	ENSG00000140386	SCAPER	S-phase cyclin A associated protein in the ER
chr15	58997348	58997851	504	*	-0.807454718	0.001114538	0.898472871	Intron (uc002afd.1/102, intron 2 of 15)	15	58982651	58985478	2828	2	664618	uc031qsh.1	-11870	NA	HSP90AB4P	heat shock protein 90 alpha family class B member 4, pseudogene
chr3	37010641	37011132	492	*	-0.80790705	0.002452135	0.939256116	Distal Intergenic	3	37027357	37034795	7439	2	9852	uc003cgk.3	23663	ENSG00000178567	EPM2AIP1	EPM2A interacting protein 1
chr1	162548899	162549360	462	*	-0.808971782	0.008227449	0.978294603	Exon (uc001gce.4/6675, exon 4 of 10)	1	162531296	162569633	38338	1	6675	uc001gce.4	17603	ENSG00000117143	UAP1	UDP-N-acetylglucosamine pyrophosphorylase 1
chr11	31504854	31505424	571	*	-0.812944441	0.001627755	0.914502252	Intron (uc001msy.1/196294, intron 1 of 6)	11	31453949	31531169	77221	2	196294	uc001msy.1	25745	ENSG00000148950	IMMP1L	inner mitochondrial membrane peptidase subunit 1
chr1	60812741	60813325	585	*	-0.813855057	0.002086631	0.914502252	Distal Intergenic	1	60454824	60539442	84619	2	127795	uc001czs.2	-273299	ENSG00000162598	C1orf87	chromosome 1 open reading frame 87
chr9	74230282	74231028	747	*	-0.814741478	0.008156331	0.978294603	Distal Intergenic	9	74298282	74313157	14876	2	23670	uc004aik.2	82129	ENSG00000135048	CEMIP2	cell migration inducing hyaluronidase 2
chr7	107121247	107122074	828	*	-0.815204263	0.003267198	0.939256116	Intron (uc003vec.2/10466, intron 6 of 21)	7	107110502	107116125	5624	1	2845	uc003vef.3	10745	ENSG00000172209	GPR22	G protein-coupled receptor 22
chr1	27290539	27291344	806	*	-0.816303374	0.009163047	0.978294603	Intron (uc021ojq.1/uc021ojq.1, intron 1 of 1)	1	27276047	27286901	10855	2	126695	uc001bni.2	-3638	ENSG00000175707	KDF1	keratinocyte differentiation factor 1
chr19	24322786	24323365	580	*	-0.818038564	0.004885607	0.968087327	Distal Intergenic	19	24344995	24346249	1255	2	100101266	uc010edb.1	22884	ENSG00000268442	HAVCR1P1	hepatitis A virus cellular receptor 1 pseudogene 1
chr2	15424945	15425379	435	*	-0.818893266	0.002656651	0.939256116	Intron (uc010exl.1/51594, intron 18 of 27)	2	15307032	15378818	71787	2	51594	uc002rcb.1	-46127	ENSG00000151779	NBAS	NBAS subunit of NRZ tethering complex
chr10	90535280	90535644	365	*	-0.819485347	0.009796242	0.988744966	Intron (uc010qmw.2/643418, intron 8 of 8)	10	90521163	90537999	16837	1	643418	uc010qmw.2	14117	ENSG00000204020	LIPN	lipase family member N
chr4	185225680	185226313	634	*	-0.819871589	0.007465862	0.978294603	Distal Intergenic	4	185262184	185275130	12947	2	728175	uc003iwd.2	48817	ENSG00000180712	LINC02363	long intergenic non-protein coding RNA 2363
chr1	173493489	173494097	609	*	-0.819897948	0.002695178	0.939256116	Exon (uc009wwe.2/284525, exon 13 of 21)	1	173446486	173457946	11461	1	9588	uc001giy.1	47003	ENSG00000117592	PRDX6	peroxiredoxin 6
chr1	150667822	150668661	840	*	-0.821892986	0.007294338	0.978294603	Promoter (1-2kb)	1	150618701	150669672	50972	2	55204	uc001evj.2	1011	ENSG00000143457	GOLPH3L	golgi phosphoprotein 3 like
chr4	80429362	80429917	556	*	-0.822087807	0.000305497	0.756323081	Intron (uc003hlv.3/100506035, intron 2 of 3)	4	80413747	80497614	83868	1	100506035	uc003hlv.3	15615	ENSG00000250334	LINC00989	long intergenic non-protein coding RNA 989
chr1	38156373	38157327	955	*	-0.822319885	0.008685102	0.978294603	Promoter (<=1kb)	1	38147242	38156192	8951	2	54955	uc001cbp.3	-181	ENSG00000116922	C1orf109	chromosome 1 open reading frame 109
chr13	111966280	111966840	561	*	-0.824266802	0.002877571	0.939256116	Distal Intergenic	13	111973015	111996594	23580	1	121793	uc001vsa.3	-6175	ENSG00000153495	TEX29	testis expressed 29
chr9	128218001	128218630	630	*	-0.825410487	0.001753628	0.914502252	Intron (uc004bpu.3/79109, intron 2 of 3)	9	128199673	128234184	34512	2	79109	uc004bpu.3	15554	ENSG00000119487	MAPKAP1	MAPK associated protein 1
chr6	144613971	144614830	860	*	-0.825574718	0.002972365	0.939256116	Promoter (1-2kb)	6	144612873	145174170	561298	1	7402	uc003qkt.3	1098	ENSG00000152818	UTRN	utrophin
chr11	72646317	72646798	482	*	-0.826024008	0.006544677	0.968087327	Intron (uc001oth.4/9873, intron 7 of 18)	11	72525451	72554717	29267	1	89849	uc009ytj.2	120866	ENSG00000168010	ATG16L2	autophagy related 16 like 2
chr2	158387871	158388742	872	*	-0.827101726	0.003680372	0.939256116	3' UTR	2	158271131	158345473	74343	2	9595	uc010zcl.1	-42398	ENSG00000115165	CYTIP	cytohesin 1 interacting protein
chr1	110209305	110209709	405	*	-0.827781855	0.001896123	0.914502252	Promoter (<=1kb)	1	110210644	110217908	7265	1	2946	uc001dyj.3	-935	ENSG00000213366	GSTM2	glutathione S-transferase mu 2
chr17	62473270	62473768	499	*	-0.828480914	0.001245018	0.898472871	Downstream (<1kb)	17	62461569	62464760	3192	1	284021	uc010wpz.2	11701	ENSG00000271605	MILR1	mast cell immunoglobulin like receptor 1
chr15	65290391	65290967	577	*	-0.830728883	0.002559534	0.939256116	Downstream (2-3kb)	15	65255363	65282251	26889	2	51324	uc010bhb.3	-8140	ENSG00000090487	SPG21	SPG21 abhydrolase domain containing, maspardin
chr11	93326972	93327393	422	*	-0.835221596	0.009581496	0.980687437	Distal Intergenic	11	93211639	93276546	64908	2	56935	uc001pds.4	-50426	ENSG00000166002	SMCO4	single-pass membrane protein with coiled-coil domains 4
chr2	158660736	158661454	719	*	-0.837220974	2.44E-05	0.646081997	Intron (uc002tzm.3/90, intron 3 of 11)	2	158592958	158694790	101833	2	90	uc002tzm.3	33336	ENSG00000115170	ACVR1	activin A receptor type 1
chr22	46194057	46194711	655	*	-0.837281973	0.009288058	0.978294603	Intron (uc003bgm.2/25814, intron 9 of 11)	22	46156404	46156478	75	1	100616253	uc021wrl.1	37653	ENSG00000264160	MIR4762	microRNA 4762
chr12	12294741	12295626	886	*	-0.838421102	0.00651132	0.968087327	Intron (uc001raf.1/79370, intron 5 of 6)	12	12264886	12264967	82	1	100302285	uc021qvi.1	29855	ENSG00000284378	MIR1244-1	microRNA 1244-1
chr3	177838057	177838904	848	*	-0.842257974	0.001493892	0.914502252	Distal Intergenic	3	178136989	178175093	38105	1	100874330	uc031sci.1	-298085	ENSG00000223941	LINC01014	long intergenic non-protein coding RNA 1014
chr14	32797080	32797766	687	*	-0.842590943	0.008197464	0.978294603	Promoter (<=1kb)	14	32798479	33203819	405341	1	9472	uc010aml.3	-713	ENSG00000151320	AKAP6	A-kinase anchoring protein 6
chr9	128613412	128613937	526	*	-0.843113731	0.007140486	0.978294603	Intron (uc004bqb.3/5090, intron 2 of 8)	9	128605992	128729655	123664	1	5090	uc011lzx.2	7420	ENSG00000167081	PBX3	PBX homeobox 3
chr12	16058224	16058746	523	*	-0.843924905	0.004095725	0.968087327	Distal Intergenic	12	16064186	16185982	121797	1	51071	uc010shx.1	-5440	ENSG00000023697	DERA	deoxyribose-phosphate aldolase
chr15	52922281	52922669	389	*	-0.844486273	0.004246099	0.968087327	Intron (uc010ugf.2/56204, intron 1 of 11)	15	52873518	52944237	70720	2	56204	uc010ugf.2	21568	ENSG00000047346	FAM214A	family with sequence similarity 214 member A
chr9	111781791	111782249	459	*	-0.844750287	0.004619521	0.968087327	3' UTR	9	111704851	111775764	70914	2	8727	uc004bdp.1	-6027	ENSG00000119326	CTNNAL1	catenin alpha like 1
chr8	126027260	126028144	885	*	-0.84587808	0.006428833	0.968087327	Intron (uc011liq.2/6713, intron 7 of 10)	8	126010720	126034525	23806	1	6713	uc011liq.2	16540	ENSG00000104549	SQLE	squalene epoxidase
chr9	125998542	125998929	388	*	-0.846101682	0.005777151	0.968087327	Intron (uc004bns.3/55342, intron 2 of 18)	9	125883908	126030855	146948	2	55342	uc004bns.3	31926	ENSG00000165209	STRBP	spermatid perinuclear RNA binding protein
chr5	43281516	43282324	809	*	-0.846145381	0.001580561	0.914502252	Distal Intergenic	5	43287572	43294970	7399	2	3157	uc003jnp.5	12646	ENSG00000112972	HMGCS1	3-hydroxy-3-methylglutaryl-CoA synthase 1
chr3	138373830	138374261	432	*	-0.848928955	0.007306163	0.978294603	3' UTR	3	138327919	138352213	24295	1	55179	uc003ess.3	45911	ENSG00000158234	FAIM	Fas apoptotic inhibitory molecule
chr12	65836737	65837510	774	*	-0.849341733	0.00437998	0.968087327	Intron (uc001ssm.3/253827, intron 5 of 6)	12	65672767	65860687	187921	1	253827	uc021qzy.1	163970	ENSG00000174099	MSRB3	methionine sulfoxide reductase B3
chr1	56731511	56732200	690	*	-0.850720355	0.000173306	0.717279972	Distal Intergenic	1	56960419	57045257	84839	2	8613	uc001cyj.2	313057	ENSG00000162407	PLPP3	phospholipid phosphatase 3
chr3	142451953	142452604	652	*	-0.85123351	0.001757689	0.914502252	Intron (uc003evb.3/7220, intron 1 of 11)	3	142443266	142526729	83464	1	7220	uc003evc.3	8687	ENSG00000144935	TRPC1	transient receptor potential cation channel subfamily C member 1
chr15	74189919	74190791	873	*	-0.852958112	0.001755799	0.914502252	Distal Intergenic	15	74165968	74181556	15589	1	161514	uc010ulc.2	23951	ENSG00000167139	TBC1D21	TBC1 domain family member 21
chr9	120485266	120485870	605	*	-0.854086074	0.001281723	0.898472871	Distal Intergenic	9	120466453	120479769	13317	1	7099	uc004bkb.4	18813	ENSG00000136869	TLR4	toll like receptor 4
chr13	74662288	74662795	508	*	-0.854160016	0.002371228	0.939256116	Intron (uc001vjf.3/11278, intron 1 of 7)	13	74260149	74708066	447918	2	11278	uc001vjf.3	45271	ENSG00000118922	KLF12	Kruppel like factor 12
chr12	51234542	51235167	626	*	-0.856853549	0.00195668	0.914502252	Promoter (1-2kb)	12	51236701	51281663	44963	1	283471	uc001rwx.4	-1534	ENSG00000186452	TMPRSS12	transmembrane serine protease 12
chr22	30872310	30872899	590	*	-0.860182882	0.007214479	0.978294603	Distal Intergenic	22	30855216	30868034	12819	2	266629	uc003aib.3	-4276	ENSG00000100012	SEC14L3	SEC14 like lipid binding 3
chr2	157175924	157176775	852	*	-0.860835763	0.000480778	0.771875026	Distal Intergenic	2	157182687	157184526	1840	2	4929	uc010zcg.1	7751	ENSG00000153234	NR4A2	nuclear receptor subfamily 4 group A member 2
chr5	93055570	93056252	683	*	-0.860965946	0.003581836	0.939256116	Intron (uc010jbd.3/83989, intron 10 of 10)	5	93076015	93077309	1295	2	134187	uc003kkl.1	21057	ENSG00000248483	POU5F2	POU domain class 5, transcription factor 2
chr12	95624462	95625247	786	*	-0.862953848	0.001515196	0.914502252	Promoter (<=1kb)	12	95625188	95663964	38777	1	55591	uc009zta.1	0	ENSG00000028203	VEZT	vezatin, adherens junctions transmembrane protein
chr2	192449881	192450742	862	*	-0.863840309	0.002542724	0.939256116	Distal Intergenic	2	192542798	192553248	10451	1	64859	uc002usw.3	-92056	ENSG00000173559	NABP1	nucleic acid binding protein 1
chr14	102265414	102266104	691	*	-0.866854051	0.004392252	0.968087327	Intron (uc001ykj.4/5527, intron 3 of 4)	14	102276140	102349353	73214	1	5527	uc010txs.1	-10036	ENSG00000078304	PPP2R5C	protein phosphatase 2 regulatory subunit B'gamma
chr18	34522194	34522638	445	*	-0.867521787	0.005675055	0.968087327	Intron (uc002kzz.3/57536, intron 5 of 9)	18	34539271	34805246	265976	1	57536	uc002lac.1	-16633	ENSG00000150477	KIAA1328	KIAA1328
chr15	53776693	53777464	772	*	-0.868587446	0.001662271	0.914502252	Distal Intergenic	15	53805938	53833049	27112	2	256764	uc031qsc.1	55585	ENSG00000166415	WDR72	WD repeat domain 72
chr11	22643709	22644364	656	*	-0.86902129	0.003679902	0.939256116	3' UTR	11	22644079	22647387	3309	2	2188	uc001mql.1	3023	ENSG00000183161	FANCF	FA complementation group F
chr12	72113440	72114023	584	*	-0.870947287	0.003193341	0.939256116	Distal Intergenic	12	72079878	72097839	17962	1	55266	uc001sws.3	33562	ENSG00000139291	TMEM19	transmembrane protein 19
chr1	91242522	91243342	821	*	-0.875460061	0.006631409	0.975508959	Distal Intergenic	1	91177579	91182794	5216	2	343472	uc001dns.3	-59728	ENSG00000143032	BARHL2	BarH like homeobox 2
chr16	4020756	4021568	813	*	-0.875503585	9.37E-05	0.717279972	Intron (uc002cvx.3/115, intron 10 of 10)	16	3775056	3930121	155066	2	1387	uc002cvw.3	-90635	ENSG00000005339	CREBBP	CREB binding protein
chr3	17665534	17666079	546	*	-0.877093206	0.006416661	0.968087327	Intron (uc010hev.3/9779, intron 2 of 23)	3	17198654	17741512	542859	2	9779	uc010hev.3	75433	ENSG00000131374	TBC1D5	TBC1 domain family member 5
chr9	71212735	71213590	856	*	-0.877281512	0.00107311	0.898472871	Distal Intergenic	9	71151498	71155783	4286	2	169693	uc004agt.3	-56952	ENSG00000181778	TMEM252	transmembrane protein 252
chr12	64613489	64614325	837	*	-0.877950661	0.000192806	0.717279972	Promoter (1-2kb)	12	64586419	64616076	29658	2	144577	uc001srw.4	1751	ENSG00000174206	C12orf66	chromosome 12 open reading frame 66
chr5	72972683	72973541	859	*	-0.879097385	0.003121337	0.939256116	Intron (uc010izf.3/64283, intron 1 of 36)	5	72980666	73151557	170892	1	64283	uc003kcy.1	-7125	ENSG00000214944	ARHGEF28	Rho guanine nucleotide exchange factor 28
chr8	71356399	71356806	408	*	-0.8800349	0.006921689	0.978294603	Distal Intergenic	8	71024267	71316020	291754	2	10499	uc003xyn.1	-40379	ENSG00000140396	NCOA2	nuclear receptor coactivator 2
chr11	67499933	67500765	833	*	-0.882589987	0.000846764	0.891124875	Distal Intergenic	11	67429633	67448685	19053	2	222	uc001oms.3	-51248	ENSG00000132746	ALDH3B2	aldehyde dehydrogenase 3 family member B2
chr3	157883827	157884389	563	*	-0.882794793	0.005038755	0.968087327	Intron (uc011bou.2/51319, intron 3 of 6)	3	157827841	158262624	434784	1	51319	uc003fbv.4	55986	ENSG00000174891	RSRC1	arginine and serine rich coiled-coil 1
chr16	53282800	53283423	624	*	-0.883218679	0.007843879	0.978294603	Intron (uc002egy.3/80205, intron 16 of 38)	16	53272255	53361414	89160	1	80205	uc002ehg.2	10545	ENSG00000177200	CHD9	chromodomain helicase DNA binding protein 9
chr22	19542036	19543028	993	*	-0.884635389	0.000228652	0.717279972	Distal Intergenic	22	19553688	19554304	617	2	150185	uc021wlh.1	11276	NA	LINC00895	long intergenic non-protein coding RNA 895
chr4	88312885	88313286	402	*	-0.884750252	0.000907368	0.898472871	Promoter (<=1kb)	4	88257691	88312455	54765	2	51170	uc003hqp.2	-430	ENSG00000198189	HSD17B11	hydroxysteroid 17-beta dehydrogenase 11
chr15	53702717	53703413	697	*	-0.884751409	0.004167928	0.968087327	Distal Intergenic	15	53805938	53833049	27112	2	256764	uc031qsc.1	129636	ENSG00000166415	WDR72	WD repeat domain 72
chr14	39703044	39703642	599	*	-0.888305238	0.00349894	0.939256116	Promoter (<=1kb)	14	39703125	39717407	14283	1	117153	uc010amy.2	0	NA	NA	NA
chr17	65000038	65000780	743	*	-0.88843623	0.003216253	0.939256116	Intron (uc002jft.2/27092, intron 1 of 3)	17	64960980	65029518	68539	1	27092	uc002jft.2	39058	ENSG00000075461	CACNG4	calcium voltage-gated channel auxiliary subunit gamma 4
chr3	39123295	39124201	907	*	-0.889162536	0.006155785	0.968087327	Intron (uc011ayt.1/57599, intron 11 of 18)	3	39138091	39148827	10737	2	64689	uc003civ.1	24626	ENSG00000114745	GORASP1	golgi reassembly stacking protein 1
chr16	28340892	28341515	624	*	-0.889296294	0.001960294	0.914502252	Distal Intergenic	16	28303840	28335170	31331	1	388228	uc002dpd.3	37052	ENSG00000188322	SBK1	SH3 domain binding kinase 1
chr7	35917233	35917672	440	*	-0.889588087	0.001680778	0.914502252	Intron (uc010kxc.3/989, intron 5 of 12)	7	35871035	35946715	75681	1	989	uc011kav.2	46198	ENSG00000122545	SEPTIN7	septin 7
chr11	11871367	11871728	362	*	-0.892247948	0.003540049	0.939256116	Intron (uc001mjq.1/55031, intron 1 of 20)	11	11862970	11980872	117903	1	55031	uc001mjs.3	8397	ENSG00000170242	USP47	ubiquitin specific peptidase 47
chr2	61506830	61507458	629	*	-0.893670322	0.002753716	0.939256116	Promoter (<=1kb)	2	61453925	61507483	53559	2	9736	uc002sbf.3	25	ENSG00000115464	USP34	ubiquitin specific peptidase 34
chr8	121501795	121502364	570	*	-0.895506343	0.005864823	0.968087327	Intron (uc003ypc.2/27085, intron 12 of 21)	8	121408083	121457647	49565	2	28998	uc010mdf.3	-44148	ENSG00000172172	MRPL13	mitochondrial ribosomal protein L13
chr2	28468855	28469547	693	*	-0.895541624	0.002027733	0.914502252	Intron (uc002rlp.2/9577, intron 10 of 11)	2	28530558	28533326	2769	2	100505716	uc002rly.3	63779	ENSG00000223522	LOC100505716	uncharacterized LOC100505716
chr19	41793215	41793704	490	*	-0.89654251	0.001513396	0.914502252	Intron (uc002opz.4/11100, intron 7 of 14)	19	41808298	41813811	5514	1	11100	uc002oqf.4	-14594	ENSG00000105323	HNRNPUL1	heterogeneous nuclear ribonucleoprotein U like 1
chr17	58851118	58851585	468	*	-0.896801499	0.001089227	0.898472871	Intron (uc010wow.1/54828, intron 3 of 10)	17	58755172	59470199	715028	1	54828	uc002iyw.4	95946	ENSG00000141376	BCAS3	BCAS3 microtubule associated cell migration factor
chr5	131884031	131884435	405	*	-0.899093974	0.002669141	0.939256116	Distal Intergenic	5	131877136	131879214	2079	2	3567	uc003kxe.1	-4817	ENSG00000113525	IL5	interleukin 5
chr13	37530547	37531305	759	*	-0.907715553	0.003372093	0.939256116	Intron (uc001uvy.3/29880, intron 8 of 9)	13	37418968	37494409	75442	2	4093	uc001uvx.3	-36138	ENSG00000120693	SMAD9	SMAD family member 9
chr3	41850252	41850799	548	*	-0.908693568	0.005540953	0.968087327	Intron (uc003ckv.4/54986, intron 19 of 36)	3	41923642	42003461	79820	2	54986	uc003ckx.1	152662	ENSG00000168038	ULK4	unc-51 like kinase 4
chr6	111694728	111695578	851	*	-0.908850438	0.000347522	0.771875026	Exon (uc003pux.4/5980, exon 15 of 34)	6	111632272	111689231	56960	2	5980	uc003pva.1	-5497	ENSG00000009413	REV3L	REV3 like, DNA directed polymerase zeta catalytic subunit
chr2	120612787	120613324	538	*	-0.909280383	0.000363987	0.771875026	Intron (uc002tmf.2/5775, intron 2 of 26)	2	120639673	120742474	102802	1	5775	uc010flj.2	-26349	ENSG00000088179	PTPN4	protein tyrosine phosphatase non-receptor type 4
chr18	59617250	59617830	581	*	-0.910158329	0.004164885	0.968087327	Distal Intergenic	18	59482304	59560304	78001	2	220441	uc002lih.1	-56946	ENSG00000176641	RNF152	ring finger protein 152
chr3	47979567	47980542	976	*	-0.91120531	0.00030031	0.756323081	Intron (uc003csb.2/4134, intron 3 of 18)	3	47908736	47951878	43143	2	4134	uc003csd.2	-27689	ENSG00000047849	MAP4	microtubule associated protein 4
chr3	27490040	27490448	409	*	-0.916007807	0.003476728	0.939256116	Exon (uc003cdv.4/9497, exon 3 of 25)	3	27414212	27498245	84034	2	9497	uc003cdv.4	7797	ENSG00000033867	SLC4A7	solute carrier family 4 member 7
chr9	96932566	96932894	329	*	-0.917598897	0.003161154	0.939256116	Distal Intergenic	9	96938239	96938318	80	1	406881	uc004aui.3	-5345	ENSG00000199165	MIRLET7A1	microRNA let-7a-1
chr5	37399794	37400316	523	*	-0.918407343	0.001288522	0.898472871	Intron (uc010iva.1/55100, intron 5 of 11)	5	37379412	37752774	373363	1	55100	uc003jkv.3	20382	ENSG00000082068	WDR70	WD repeat domain 70
chr7	127574811	127575303	493	*	-0.919208792	0.000484526	0.771875026	Intron (uc003vmi.3/27044, intron 15 of 23)	7	127637562	127640130	2569	1	27099	uc003vmj.2	-62259	ENSG00000279078	SND1-IT1	SND1 intronic transcript 1
chr15	56309617	56310329	713	*	-0.919225207	0.001979438	0.914502252	Distal Intergenic	15	56119122	56285835	166714	2	4734	uc002adl.3	-23782	ENSG00000069869	NEDD4	NEDD4 E3 ubiquitin protein ligase
chr15	59399172	59399703	532	*	-0.919290069	0.006356718	0.968087327	Promoter (1-2kb)	15	59397284	59417244	19961	1	9133	uc002afz.3	1888	ENSG00000157456	CCNB2	cyclin B2
chr1	91375274	91376013	740	*	-0.919327658	0.002249498	0.939256116	Distal Intergenic	1	91380857	91487065	106209	2	84146	uc001dnv.3	111052	ENSG00000122482	ZNF644	zinc finger protein 644
chr5	159915323	159915873	551	*	-0.921664626	0.000168265	0.717279972	Promoter (2-3kb)	5	159912359	159912457	99	1	406938	uc021yhe.1	2964	ENSG00000283733	MIR146A	microRNA 146a
chr15	44952902	44953583	682	*	-0.922507401	0.001908628	0.914502252	Promoter (2-3kb)	15	44854894	44955876	100983	2	80208	uc001ztx.3	2293	ENSG00000104133	SPG11	SPG11 vesicle trafficking associated, spatacsin
chr7	102518431	102518912	482	*	-0.922686687	0.007923847	0.978294603	Exon (uc003vaq.2/222235, exon 15 of 20)	7	102553344	102585556	32213	1	10234	uc003vat.3	-34432	ENSG00000128606	LRRC17	leucine rich repeat containing 17
chr2	120269977	120270683	707	*	-0.923295563	0.001776713	0.914502252	Intron (uc002tma.3/6344, intron 1 of 12)	2	120197419	120282028	84610	2	6344	uc002tma.3	11345	ENSG00000080293	SCTR	secretin receptor
chr10	112634947	112635583	637	*	-0.925321626	0.001124692	0.898472871	Intron (uc001kzg.3/27250, intron 1 of 12)	10	112631553	112659764	28212	1	27250	uc010qre.2	3394	ENSG00000150593	PDCD4	programmed cell death 4
chr1	118029887	118030419	533	*	-0.928157845	0.009846174	0.989156083	Intron (uc009whg.1/10905, intron 6 of 8)	1	118148604	118171011	22408	1	54855	uc001ehe.3	-118185	ENSG00000183508	TENT5C	terminal nucleotidyltransferase 5C
chr8	28705038	28705706	669	*	-0.930881733	0.002117601	0.918053121	Intron (uc011lav.2/55756, intron 3 of 16)	8	28625175	28747432	122258	2	55756	uc011lav.2	41726	ENSG00000104299	INTS9	integrator complex subunit 9
chr5	177011287	177011865	579	*	-0.934954699	0.008870311	0.978294603	Distal Intergenic	5	177019213	177023099	3887	1	54732	uc003mhx.3	-7348	ENSG00000184840	TMED9	transmembrane p24 trafficking protein 9
chr7	36941177	36941587	411	*	-0.936159335	0.004276554	0.968087327	Intron (uc003tfi.2/9844, intron 1 of 6)	7	36958962	36959037	76	2	100302113	uc022abw.1	17450	ENSG00000221325	MIR1200	microRNA 1200
chr4	23292311	23293192	882	*	-0.937335666	0.000888817	0.898472871	Distal Intergenic	4	22715712	22821195	105484	1	57733	uc011bxo.3	576599	ENSG00000249948	GBA3	glucosylceramidase beta 3 (gene/pseudogene)
chr2	72801494	72801908	415	*	-0.93743896	0.004488758	0.968087327	Intron (uc010fep.3/23233, intron 7 of 21)	2	72406444	73053177	646734	2	23233	uc010fep.3	251269	ENSG00000144036	EXOC6B	exocyst complex component 6B
chr3	174368229	174369159	931	*	-0.937927517	0.000264166	0.717279972	Intron (uc003fir.3/uc003fir.3, intron 2 of 3)	3	174577111	175523428	946318	1	254827	uc003fit.3	-207952	ENSG00000177694	NAALADL2	N-acetylated alpha-linked acidic dipeptidase like 2
chr6	38515937	38516448	512	*	-0.939714472	0.000696444	0.829359507	Intron (uc003ony.4/114781, intron 5 of 9)	6	38136227	38563843	427617	2	114781	uc003ony.4	47395	ENSG00000183826	BTBD9	BTB domain containing 9
chr5	37090003	37090551	549	*	-0.939879426	0.00137138	0.898472871	Distal Intergenic	5	37106330	37121915	15586	2	65250	uc003jko.1	31364	ENSG00000197603	CPLANE1	ciliogenesis and planar polarity effector 1
chr9	114525857	114526639	783	*	-0.940578683	0.002661691	0.939256116	Intron (uc004bfr.3/158401, intron 3 of 25)	9	114448901	114521813	72913	2	158401	uc010mug.4	-4044	ENSG00000165181	SHOC1	shortage in chiasmata 1
chr4	41572025	41572627	603	*	-0.941226073	0.001736033	0.914502252	Intron (uc003gvt.1/22998, intron 2 of 6)	4	41540191	41702061	161871	1	22998	uc003gwa.4	31834	ENSG00000064042	LIMCH1	LIM and calponin homology domains 1
chr5	107535153	107535816	664	*	-0.942083015	0.00451046	0.968087327	Intron (uc011cvc.2/64839, intron 5 of 8)	5	107213952	107703654	489703	2	64839	uc003kon.4	167838	ENSG00000145743	FBXL17	F-box and leucine rich repeat protein 17
chr6	89363514	89364047	534	*	-0.942376023	0.00809873	0.978294603	Intron (uc003pmr.2/8732, intron 14 of 15)	6	89319989	89673348	353360	2	8732	uc003pmr.2	309301	ENSG00000111880	RNGTT	RNA guanylyltransferase and 5'-phosphatase
chr2	179478831	179479749	919	*	-0.943085366	0.000788073	0.872230258	Exon (uc002ump.2/100506866, exon 5 of 7)	2	179504426	179516263	11838	2	7273	uc002umw.1	36514	ENSG00000155657	TTN	titin
chr7	137851566	137852073	508	*	-0.94406294	0.0042567	0.968087327	Distal Intergenic	7	137808504	137808567	64	1	100616226	uc022amk.1	43062	ENSG00000284028	MIR4468	microRNA 4468
chr16	23476911	23477373	463	*	-0.944407622	0.000437073	0.771875026	3' UTR	16	23399814	23464512	64699	2	91949	uc002dlo.3	-12399	ENSG00000168434	COG7	component of oligomeric golgi complex 7
chr17	30301061	30301839	779	*	-0.946825058	0.000253354	0.717279972	Intron (uc002hgs.2/23512, intron 6 of 15)	17	30335037	30380519	45483	1	114659	uc010wbx.2	-33198	ENSG00000185158	LRRC37B	leucine rich repeat containing 37B
chr12	94854572	94855290	719	*	-0.949129508	0.002564997	0.939256116	Promoter (<=1kb)	12	94853779	94856344	2566	1	144486	uc001tdh.4	793	ENSG00000278916	CEP83-DT	CEP83 divergent transcript
chr20	5953357	5954023	667	*	-0.953050072	0.008182473	0.978294603	Promoter (2-3kb)	20	5951348	5975831	24484	1	84515	uc002wmm.3	2009	ENSG00000125885	MCM8	minichromosome maintenance 8 homologous recombination repair factor
chr11	35025320	35025697	378	*	-0.954041908	0.0042126	0.968087327	Distal Intergenic	11	34963384	34963467	84	1	100616437	uc021qfv.1	61936	ENSG00000251862	MIR1343	microRNA 1343
chr6	141833923	141834791	869	*	-0.956434657	0.005177373	0.968087327	Distal Intergenic	6	142396745	142409936	13192	2	4829	uc003qiu.3	575145	ENSG00000135577	NMBR	neuromedin B receptor
chr3	152245857	152246639	783	*	-0.958355877	0.000868436	0.896257158	Distal Intergenic	3	152132730	152183569	50840	1	4154	uc010hvp.3	113127	ENSG00000152601	MBNL1	muscleblind like splicing regulator 1
chr6	49724601	49725016	416	*	-0.958421734	0.002974075	0.939256116	Distal Intergenic	6	49695092	49712168	17077	2	10321	uc021zai.1	-12433	ENSG00000096006	CRISP3	cysteine rich secretory protein 3
chr1	184090787	184091113	327	*	-0.958451872	0.002285442	0.939256116	Distal Intergenic	1	184020811	184043344	22534	1	116461	uc009wyg.3	69976	ENSG00000198860	TSEN15	tRNA splicing endonuclease subunit 15
chr1	197813078	197813722	645	*	-0.958587667	0.007020004	0.978294603	Distal Intergenic	1	197871682	197876497	4816	1	388722	uc001guh.3	-57960	ENSG00000203724	C1orf53	chromosome 1 open reading frame 53
chr6	86191033	86191548	516	*	-0.960263475	0.002549103	0.939256116	Intron (uc003pko.4/4907, intron 3 of 8)	6	86159302	86205509	46208	1	4907	uc010kbr.3	31731	ENSG00000135318	NT5E	5'-nucleotidase ecto
chr9	36053257	36053640	384	*	-0.960480113	0.002688071	0.939256116	Promoter (<=1kb)	9	36052262	36063877	11616	1	8434	uc010mle.1	995	ENSG00000122707	RECK	reversion inducing cysteine rich protein with kazal motifs
chr1	86119763	86120516	754	*	-0.961332109	0.003590854	0.939256116	Exon (uc001dlh.3/54680, exon 10 of 10)	1	86115106	86174116	59011	2	54680	uc001dlh.3	53600	ENSG00000117174	ZNHIT6	zinc finger HIT-type containing 6
chr1	46188396	46188961	566	*	-0.961619896	0.003556313	0.939256116	Intron (uc001cos.4/3652, intron 5 of 9)	1	46159998	46216485	56488	2	3652	uc001cos.4	27524	ENSG00000197429	IPP	intracisternal A particle-promoted polypeptide
chr1	171668223	171668853	631	*	-0.970216281	0.000769203	0.861479837	Downstream (<1kb)	1	171669296	171678930	9635	2	8674	uc001ghv.2	10077	ENSG00000117533	VAMP4	vesicle associated membrane protein 4
chr4	74328290	74329103	814	*	-0.975314226	0.001873443	0.914502252	Distal Intergenic	4	74347462	74369718	22257	1	173	uc003hhb.3	-18359	ENSG00000079557	AFM	afamin
chr5	66670023	66670555	533	*	-0.980727781	0.008372382	0.978294603	Distal Intergenic	5	66478104	66492617	14514	2	4064	uc003juy.2	-177406	ENSG00000134061	CD180	CD180 molecule
chr11	105924150	105924616	467	*	-0.998198083	0.000417474	0.771875026	Exon (uc001pja.3/143879, exon 4 of 4)	11	105948292	105969419	21128	1	60496	uc001pjc.1	-23676	ENSG00000149313	AASDHPPT	aminoadipate-semialdehyde dehydrogenase-phosphopantetheinyl transferase
chr4	169292732	169293287	556	*	-1.00746535	0.001394966	0.898472871	Exon (uc021xuh.1/91351, exon 35 of 37)	4	169137442	169239958	102517	2	55601	uc003irp.3	-52774	ENSG00000137628	DDX60	DExD/H-box helicase 60
chr8	95375258	95376190	933	*	-1.011633605	0.000242515	0.717279972	Distal Intergenic	8	95439940	95449180	9241	2	100861412	uc003ygm.3	72990	ENSG00000265817	FSBP	fibrinogen silencer binding protein
chr12	4089716	4090130	415	*	-1.029372071	0.003320058	0.939256116	Distal Intergenic	12	3918027	3982608	64582	2	57097	uc009zef.2	-107108	ENSG00000111224	PARP11	poly(ADP-ribose) polymerase family member 11
chr3	167110245	167110821	577	*	-1.029667479	0.006539671	0.968087327	Distal Intergenic	3	166958077	167098085	140009	2	79740	uc011bpc.2	-12160	ENSG00000169064	ZBBX	zinc finger B-box domain containing
chr12	11291436	11292095	660	*	-1.030408833	0.00188304	0.914502252	Intron (uc001qzb.4/100533464, intron 1 of 10)	12	11285884	11286843	960	2	259293	uc009zhs.1	-4593	ENSG00000256188	TAS2R30	taste 2 receptor member 30
chr15	50901654	50902232	579	*	-1.032797428	0.004652701	0.968087327	Exon (uc001zyt.4/54822, exon 18 of 39)	15	50896144	50916497	20354	2	54822	uc001zyu.3	14265	ENSG00000092439	TRPM7	transient receptor potential cation channel subfamily M member 7
chr3	186277899	186278302	404	*	-1.032885605	0.001067183	0.898472871	Intron (uc003fqg.3/55171, intron 2 of 7)	3	186263856	186285141	21286	2	55171	uc003fqg.3	6839	ENSG00000113838	TBCCD1	TBCC domain containing 1
chr2	231429797	231430371	575	*	-1.034984828	0.009597527	0.980687437	Distal Intergenic	2	231368901	231410317	41417	1	6672	uc010fxp.1	60896	ENSG00000067066	SP100	SP100 nuclear antigen
chr6	129830544	129831055	512	*	-1.042814319	0.005810306	0.968087327	Intron (uc003qbn.3/3908, intron 61 of 63)	6	129898240	130031370	133131	2	93663	uc003qbr.3	200315	ENSG00000146376	ARHGAP18	Rho GTPase activating protein 18
chr17	53575332	53575839	508	*	-1.047140047	0.004655331	0.968087327	Distal Intergenic	17	53469974	53499341	29368	2	23531	uc002iui.3	-75991	ENSG00000108960	MMD	monocyte to macrophage differentiation associated
chr7	65330033	65330571	539	*	-1.050565049	0.002074405	0.914502252	Distal Intergenic	7	65338257	65419800	81544	1	154807	uc003tul.3	-7686	ENSG00000196715	VKORC1L1	vitamin K epoxide reductase complex subunit 1 like 1
chr7	13106742	13107149	408	*	-1.052182991	0.002072971	0.914502252	Distal Intergenic	7	12726911	12730558	3648	1	10124	uc021zzq.1	379831	ENSG00000122644	ARL4A	ADP ribosylation factor like GTPase 4A
chr7	18737530	18738153	624	*	-1.060063413	0.000598719	0.808629006	Intron (uc003sua.1/9734, intron 11 of 16)	7	18832782	19036992	204211	1	9734	uc003suk.3	-94629	ENSG00000048052	HDAC9	histone deacetylase 9
chr12	62949878	62950422	545	*	-1.065282028	0.001760243	0.914502252	Exon (uc001sre.3/23041, exon 25 of 35)	12	62953690	62991363	37674	1	23041	uc001srg.3	-3268	ENSG00000061987	MON2	MON2 homolog, regulator of endosome-to-Golgi trafficking
chr2	17262466	17263011	546	*	-1.070075149	0.000913661	0.898472871	Distal Intergenic	2	16730730	16847134	116405	2	81553	uc002rck.2	-415332	ENSG00000197872	FAM49A	family with sequence similarity 49 member A
chr10	75238216	75238754	539	*	-1.076119888	0.001375455	0.898472871	Exon (uc001jue.3/5532, exon 3 of 14)	10	75196563	75226167	29605	2	5532	uc010qkj.2	-12049	ENSG00000107758	PPP3CB	protein phosphatase 3 catalytic subunit beta
chr11	105943271	105943772	502	*	-1.080205777	0.002016897	0.914502252	Intron (uc001pja.3/143879, intron 2 of 3)	11	105948292	105969419	21128	1	60496	uc001pjc.1	-4520	ENSG00000149313	AASDHPPT	aminoadipate-semialdehyde dehydrogenase-phosphopantetheinyl transferase
chr20	31528552	31529153	602	*	-1.0866873	0.009826807	0.988744966	Distal Intergenic	20	31571581	31592239	20659	2	140732	uc002wyi.3	63086	ENSG00000167098	SUN5	Sad1 and UNC84 domain containing 5
chr2	164520939	164521476	538	*	-1.09906916	0.006265268	0.968087327	Intron (uc002uck.1/55137, intron 2 of 2)	2	164464118	164592513	128396	2	55137	uc002uck.1	71037	ENSG00000182263	FIGN	fidgetin, microtubule severing factor
chr4	129879827	129880403	577	*	-1.105194376	0.004513046	0.968087327	Intron (uc003ign.2/132320, intron 2 of 10)	4	129805152	129893527	88376	2	132320	uc003ign.2	13124	ENSG00000151466	SCLT1	sodium channel and clathrin linker 1
chr4	63393433	63393925	493	*	-1.109848793	0.005420492	0.968087327	Distal Intergenic	4	62775278	62938168	162891	1	23284	uc003hct.3	618155	ENSG00000150471	ADGRL3	adhesion G protein-coupled receptor L3
chr4	56732751	56733306	556	*	-1.10989895	0.001719647	0.914502252	Intron (uc003hbe.1/55763, intron 4 of 18)	4	56719816	56771244	51429	1	55763	uc003hbg.1	12935	ENSG00000090989	EXOC1	exocyst complex component 1
chr17	35992800	35993184	385	*	-1.117350324	0.005338959	0.968087327	Intron (uc002hoh.2/11056, intron 4 of 15)	17	35990853	36002800	11948	2	11056	uc002hoj.1	9616	ENSG00000278053	DDX52	DExD-box helicase 52
chr15	68086866	68087551	686	*	-1.121886873	0.000628106	0.820699492	Intron (uc002aqu.3/5607, intron 21 of 21)	15	68112042	68126174	14133	1	390598	uc031qsn.1	-24491	ENSG00000188779	SKOR1	SKI family transcriptional corepressor 1
chr4	83864114	83864644	531	*	-1.135633501	0.002251639	0.939256116	Intron (uc003hnx.3/132660, intron 5 of 12)	4	83825889	83841284	15396	1	79725	uc003hnv.2	38225	ENSG00000168152	THAP9	THAP domain containing 9
chr19	12552101	12552740	640	*	-1.141718944	0.0006464	0.821774926	Promoter (<=1kb)	19	12540520	12551926	11407	2	10224	uc002mtu.3	-175	ENSG00000180855	ZNF443	zinc finger protein 443
chr8	129424391	129424867	477	*	-1.167627189	0.003651443	0.939256116	Intron (uc003ysn.2/uc003ysn.2, intron 4 of 5)	8	129162362	129162434	73	1	100302281	uc022bbk.1	262029	ENSG00000221261	MIR1208	microRNA 1208
chr15	62801219	62802093	875	*	-1.169659299	8.69E-05	0.717279972	Distal Intergenic	15	62929371	62937380	8010	2	197003	uc002ala.3	135287	ENSG00000259458	MGC15885	uncharacterized protein MGC15885
chr7	87578090	87578808	719	*	-1.169784199	0.00114967	0.898472871	Intron (uc003uji.2/53616, intron 2 of 8)	7	87564071	87811339	247269	1	53616	uc003ujp.1	14019	ENSG00000008277	ADAM22	ADAM metallopeptidase domain 22
chr9	104168052	104168823	772	*	-1.171322981	0.002373062	0.939256116	5' UTR	9	104161136	104172942	11807	1	7743	uc031teq.1	6916	ENSG00000136870	ZNF189	zinc finger protein 189
chr3	186579685	186580071	387	*	-1.175864225	0.003200363	0.939256116	Distal Intergenic	3	186569676	186573912	4237	2	100874095	uc031sct.1	-5773	ENSG00000226482	ADIPOQ-AS1	ADIPOQ antisense RNA 1
chr8	23541005	23541563	559	*	-1.189303304	0.001587589	0.914502252	Promoter (<=1kb)	8	23536206	23540450	4245	2	4824	uc011kzx.2	-555	ENSG00000167034	NKX3-1	NK3 homeobox 1
chr13	76950378	76950918	541	*	-1.217320779	0.00290569	0.939256116	Distal Intergenic	13	76445174	76457948	12775	1	729420	uc001vjy.2	505204	ENSG00000178734	LMO7DN	LMO7 downstream neighbor
chr7	127525216	127525570	355	*	-1.357309265	6.26E-06	0.588744686	Intron (uc003vmi.3/27044, intron 12 of 23)	7	127637562	127640130	2569	1	27099	uc003vmj.2	-111992	ENSG00000279078	SND1-IT1	SND1 intronic transcript 1
chr7	125316096	125316940	845	*	-1.363775879	0.000256222	0.717279972	Distal Intergenic	7	124462440	124570037	107598	2	25913	uc003vlo.3	-746059	ENSG00000128513	POT1	protection of telomeres 1
chr20	13473144	13474011	868	*	-1.415097759	0.000226112	0.717279972	Intron (uc010zri.1/55617, intron 4 of 9)	20	13246709	13619583	372875	2	55617	uc010zri.1	145572	ENSG00000089123	TASP1	taspase 1
chr1	198453778	198454302	525	*	-1.415848118	0.000499435	0.771875026	Distal Intergenic	1	198492352	198509815	17464	2	127124	uc009wzd.3	55513	ENSG00000151418	ATP6V1G3	ATPase H+ transporting V1 subunit G3
chr3	130517934	130518306	373	*	-1.429096108	0.000610057	0.808629006	Distal Intergenic	3	130569369	130722046	152678	1	27032	uc011blg.2	-51063	ENSG00000017260	ATP2C1	ATPase secretory pathway Ca2+ transporting 1
