# Supplementary material for: 5-Hydroxymethylcytosine Signatures in Circulating Cell-Free DNA as Early Warning Biomarkers for COVID-19 Progression and Myocardial Injury
Source: Front Cell Dev Biol. 2022 Jan 6;9:781267. doi: 10.3389/fcell.2021.781267 (PMC8770986; doi:10.3389/fcell.2021.781267)
Supplement: Supplementary file 13 [file Table6.CSV]

seqnames	start	end	width	strand	log2FoldChange	pvalue	padj	annotation	geneChr	geneStart	geneEnd	geneLength	geneStrand	geneId	transcriptId	distanceToTSS	ENSEMBL	SYMBOL	GENENAME
chr2	239457552	239458119	568	*	1.840897321	2.25E-09	1.10E-06	Intron (uc002vyi.2/151171, intron 2 of 2)	2	239419331	239464140	44810	2	151171	uc002vyi.2	6021	ENSG00000225493	LINC01107	long intergenic non-protein coding RNA 1107
chr11	43567422	43567828	407	*	1.773989242	4.48E-13	7.35E-09	Distal Intergenic	11	43581206	43581303	98	1	100313777	uc021qgk.1	-13378	ENSG00000211568	MIR670	microRNA 670
chr4	181708841	181709488	648	*	1.73127588	3.13E-12	2.10E-08	Distal Intergenic	4	181985243	182080302	95060	2	728081	uc003iuz.3	370814	ENSG00000248197	LINC00290	long intergenic non-protein coding RNA 290
chr6	107278871	107279223	353	*	1.685043868	1.37E-08	3.95E-06	Distal Intergenic	6	107165327	107235300	69974	2	100422737	uc003pro.1	-43571	ENSG00000235142	LINC02532	long intergenic non-protein coding RNA 2532
chr13	53573259	53573951	693	*	1.61043155	3.07E-15	1.45E-10	Distal Intergenic	13	53602876	53626184	23309	1	10562	uc001vhk.2	-28925	ENSG00000102837	OLFM4	olfactomedin 4
chr8	73934808	73935307	500	*	1.597868313	7.02E-10	4.82E-07	Intron (uc003xzd.2/7013, intron 4 of 9)	8	73921097	73959987	38891	1	7013	uc003xze.2	13711	ENSG00000147601	TERF1	telomeric repeat binding factor 1
chr13	41738200	41738630	431	*	1.576803091	2.42E-08	5.70E-06	Intron (uc001uxv.1/uc001uxv.1, intron 3 of 3)	13	41765711	41768702	2992	2	84078	uc001uxw.1	30072	ENSG00000120696	KBTBD7	kelch repeat and BTB domain containing 7
chr5	17903088	17903615	528	*	1.575745644	5.24E-05	0.001298408	Intron (uc003jgb.3/uc003jgb.3, intron 4 of 6)	5	17379015	17387419	8405	2	401177	uc003jga.3	-515669	ENSG00000250822	LINC02111	long intergenic non-protein coding RNA 2111
chr7	48224173	48224518	346	*	1.57212215	4.13E-09	1.74E-06	Intron (uc003top.2/154664, intron 1 of 5)	7	48211057	48687091	476035	1	154664	uc003toq.2	13116	ENSG00000179869	ABCA13	ATP binding cassette subfamily A member 13
chr17	9764205	9765012	808	*	1.552759683	1.20E-12	1.03E-08	Exon (uc002gmd.1/9340, exon 8 of 13)	17	9729381	9793022	63642	1	9340	uc002gmd.1	34824	ENSG00000065325	GLP2R	glucagon like peptide 2 receptor
chr15	79081234	79081615	382	*	1.537811772	1.21E-11	3.48E-08	Intron (uc002bej.4/11173, intron 7 of 23)	15	79051545	79103773	52229	2	11173	uc002bej.4	22158	ENSG00000136378	ADAMTS7	ADAM metallopeptidase with thrombospondin type 1 motif 7
chr2	240574828	240575157	330	*	1.528645271	1.74E-10	1.97E-07	Distal Intergenic	2	240684554	240722356	37803	1	150935	uc021vzc.2	-109397	NA	LOC150935	uncharacterized LOC150935
chr1	62369737	62370224	488	*	1.51635943	4.62E-12	2.17E-08	Intron (uc009waf.1/10207, intron 24 of 35)	1	62417926	62583006	165081	1	10207	uc010oot.2	-47702	ENSG00000132849	PATJ	PATJ crumbs cell polarity complex component
chr18	47885485	47886023	539	*	1.514601979	1.60E-10	1.86E-07	Distal Intergenic	18	47901392	47920538	19147	1	220134	uc002let.3	-15369	ENSG00000154839	SKA1	spindle and kinetochore associated complex subunit 1
chr11	33568477	33568977	501	*	1.505722224	4.92E-09	1.95E-06	Intron (uc001mun.1/25758, intron 2 of 10)	11	33563877	33695646	131770	1	25758	uc021qfs.1	4600	ENSG00000110427	KIAA1549L	KIAA1549 like
chr2	103104870	103105393	524	*	1.497370659	1.55E-10	1.85E-07	Intron (uc002tbz.4/389015, intron 2 of 11)	2	103089762	103150431	60670	1	389015	uc002tbz.4	15108	ENSG00000180251	SLC9A4	solute carrier family 9 member A4
chr2	127503074	127503593	520	*	1.490175024	2.25E-10	2.27E-07	Distal Intergenic	2	127413511	127454251	40741	1	2995	uc010flv.4	89563	ENSG00000136732	GYPC	glycophorin C (Gerbich blood group)
chr2	119127170	119127492	323	*	1.483858828	2.94E-08	6.38E-06	Distal Intergenic	2	118860773	118867597	6825	1	51141	uc002tll.3	266397	ENSG00000125629	INSIG2	insulin induced gene 2
chr15	101152250	101152764	515	*	1.476905412	2.70E-12	2.10E-08	5' UTR	15	101142755	101191904	49150	1	140460	uc002bwk.3	9495	ENSG00000183475	ASB7	ankyrin repeat and SOCS box containing 7
chr19	43867723	43868427	705	*	1.476692659	4.35E-08	8.29E-06	Distal Intergenic	19	43857825	43867480	9656	1	57126	uc010eis.3	9898	ENSG00000204936	CD177	CD177 molecule
chr11	123351796	123352264	469	*	1.475110245	2.14E-11	4.79E-08	Distal Intergenic	11	123396528	123493518	96991	1	57476	uc001pyw.2	-44264	ENSG00000023171	GRAMD1B	GRAM domain containing 1B
chr18	44095469	44096029	561	*	1.472758359	2.75E-07	3.01E-05	Intron (uc002lcd.4/125336, intron 2 of 9)	18	44056935	44099049	42115	2	125336	uc002lcd.4	3020	ENSG00000167210	LOXHD1	lipoxygenase homology domains 1
chr5	17338628	17339297	670	*	1.472322429	4.83E-10	3.55E-07	Distal Intergenic	5	17379015	17387419	8405	2	401177	uc003jga.3	48122	ENSG00000250822	LINC02111	long intergenic non-protein coding RNA 2111
chr12	13447802	13448584	783	*	1.469378521	8.06E-11	1.12E-07	Distal Intergenic	12	13523605	13529679	6075	2	283422	uc001rbs.2	81095	ENSG00000180861	LINC01559	long intergenic non-protein coding RNA 1559
chr7	107162667	107163077	411	*	1.460274001	4.69E-13	7.35E-09	Intron (uc003vec.2/10466, intron 6 of 21)	7	107204402	107218968	14567	1	11062	uc003veh.4	-41325	ENSG00000105865	DUS4L	dihydrouridine synthase 4 like
chr2	223222294	223222736	443	*	1.458575549	3.42E-11	6.56E-08	Distal Intergenic	2	223158349	223163715	5367	2	5077	uc002vna.2	-58579	ENSG00000135903	PAX3	paired box 3
chr8	19821150	19821596	447	*	1.457336001	3.58E-11	6.61E-08	Intron (uc003wzk.4/4023, intron 9 of 9)	8	19796582	19824770	28189	1	4023	uc003wzk.4	24568	ENSG00000175445	LPL	lipoprotein lipase
chr2	86804502	86804924	423	*	1.455684225	7.93E-06	0.000320127	Intron (uc010ytl.2/100526767, intron 3 of 7)	2	86730553	86790620	60068	2	51652	uc021vkf.1	-13882	ENSG00000115561	CHMP3	charged multivesicular body protein 3
chr5	80213375	80213807	433	*	1.45398614	3.35E-10	2.66E-07	Distal Intergenic	5	80256508	80525981	269474	1	5924	uc003kha.2	-42701	ENSG00000113319	RASGRF2	Ras protein specific guanine nucleotide releasing factor 2
chr8	104591873	104592436	564	*	1.449065984	2.03E-05	0.000638199	Intron (uc003ylp.3/9699, intron 1 of 23)	8	104512976	105266656	753681	1	9699	uc003ylp.3	78897	ENSG00000176406	RIMS2	regulating synaptic membrane exocytosis 2
chr16	84387057	84387496	440	*	1.448765099	6.53E-16	6.14E-11	Distal Intergenic	16	84402133	84497793	95661	1	9914	uc002fhx.3	-14637	ENSG00000064270	ATP2C2	ATPase secretory pathway Ca2+ transporting 2
chr2	86802330	86802975	646	*	1.445961353	3.84E-09	1.64E-06	Intron (uc010ytl.2/100526767, intron 3 of 7)	2	86730553	86790620	60068	2	51652	uc021vkf.1	-11710	ENSG00000115561	CHMP3	charged multivesicular body protein 3
chr6	2524540	2525168	629	*	1.445905073	1.37E-08	3.95E-06	Distal Intergenic	6	2622972	2635298	12327	2	154386	uc003mtw.2	110130	ENSG00000164385	LINC01600	long intergenic non-protein coding RNA 1600
chr5	59367592	59368216	625	*	1.440240168	1.34E-09	7.93E-07	Intron (uc003jsb.3/5144, intron 2 of 16)	5	58264866	59189621	924756	2	5144	uc003jsa.2	-177971	ENSG00000113448	PDE4D	phosphodiesterase 4D
chr9	94879649	94880469	821	*	1.431899657	1.08E-11	3.48E-08	Promoter (1-2kb)	9	94841346	94877690	36345	2	10558	uc004arn.1	-1959	ENSG00000090054	SPTLC1	serine palmitoyltransferase long chain base subunit 1
chr7	41303620	41304231	612	*	1.428648846	3.00E-10	2.61E-07	Distal Intergenic	7	41733514	41752792	19279	1	285954	uc003ths.2	-429283	ENSG00000224116	INHBA-AS1	INHBA antisense RNA 1
chr2	111801663	111802524	862	*	1.42354398	4.62E-12	2.17E-08	Intron (uc010yxk.1/55289, intron 15 of 17)	2	111878491	111886423	7933	1	10018	uc002tgt.1	-75967	ENSG00000153094	BCL2L11	BCL2 like 11
chr2	169953186	169953691	506	*	1.420615991	2.78E-10	2.49E-07	Distal Intergenic	2	169937617	169952677	15061	1	10170	uc010zde.2	15569	ENSG00000073737	DHRS9	dehydrogenase/reductase 9
chr1	12768622	12769054	433	*	1.419864026	1.51E-08	4.17E-06	Distal Intergenic	1	12776118	12788726	12609	1	126767	uc001aug.1	-7064	ENSG00000188984	AADACL3	arylacetamide deacetylase like 3
chr20	57681810	57682347	538	*	1.419531122	5.57E-08	9.80E-06	Distal Intergenic	20	57608200	57617901	9702	2	51012	uc010zzv.2	-63909	ENSG00000101166	PRELID3B	PRELI domain containing 3B
chr5	59441662	59442524	863	*	1.414653433	2.26E-08	5.44E-06	Intron (uc003jsb.3/5144, intron 2 of 16)	5	59282228	59558386	276159	2	5144	uc003jse.1	115862	ENSG00000113448	PDE4D	phosphodiesterase 4D
chr8	139344408	139345331	924	*	1.414379043	2.52E-08	5.82E-06	Intron (uc003yux.3/51059, intron 3 of 20)	8	139142266	139489699	347434	2	51059	uc003yux.3	144368	ENSG00000147724	FAM135B	family with sequence similarity 135 member B
chr2	224532754	224533709	956	*	1.408093817	3.28E-08	6.85E-06	Distal Intergenic	2	224461658	224467217	5560	2	7857	uc002vnm.3	-65537	ENSG00000171951	SCG2	secretogranin II
chr2	86805203	86805586	384	*	1.406356887	2.59E-07	2.89E-05	Intron (uc010ytl.2/100526767, intron 3 of 7)	2	86730553	86790620	60068	2	51652	uc021vkf.1	-14583	ENSG00000115561	CHMP3	charged multivesicular body protein 3
chr10	80648097	80648623	527	*	1.405657531	4.69E-10	3.48E-07	Distal Intergenic	10	80703083	80827205	124123	2	283050	uc001jzx.3	178582	ENSG00000224596	ZMIZ1-AS1	ZMIZ1 antisense RNA 1
chr21	45805165	45805649	485	*	1.404216045	1.50E-08	4.17E-06	Intron (uc002zet.1/7226, intron 10 of 32)	21	45811155	45862964	51810	1	7226	uc002zey.1	-5506	ENSG00000142185	TRPM2	transient receptor potential cation channel subfamily M member 2
chr10	99580006	99580624	619	*	1.401863396	1.51E-09	8.62E-07	Distal Intergenic	10	99609995	99631335	21341	1	401647	uc001kos.3	-29371	ENSG00000155265	GOLGA7B	golgin A7 family member B
chr9	88286313	88287075	763	*	1.401336737	1.49E-11	3.59E-08	Intron (uc011ltc.2/23287, intron 3 of 13)	9	88161454	88296250	134797	2	23287	uc011ltc.2	9175	ENSG00000135049	AGTPBP1	ATP/GTP binding protein 1
chr3	3787979	3788458	480	*	1.400475778	4.71E-08	8.74E-06	Distal Intergenic	3	3841121	3889387	48267	1	57633	uc003bpt.4	-52663	ENSG00000175928	LRRN1	leucine rich repeat neuronal 1
chr2	103578808	103579398	591	*	1.395726513	9.59E-08	1.46E-05	Distal Intergenic	2	103414225	103434138	19914	1	130827	uc010ywe.3	164583	ENSG00000170417	TMEM182	transmembrane protein 182
chr12	39316641	39317131	491	*	1.391384979	6.17E-06	0.000265097	Distal Intergenic	12	39046002	39299420	253419	2	144402	uc001rls.1	-17221	ENSG00000139117	CPNE8	copine 8
chr6	73527219	73527691	473	*	1.390384124	9.95E-12	3.48E-08	Intron (uc003pgj.4/56479, intron 1 of 8)	6	73677410	73677476	67	2	100423005	uc021zbr.1	149785	ENSG00000266180	MIR4282	microRNA 4282
chr13	109620236	109620652	417	*	1.39013269	7.46E-11	1.06E-07	Intron (uc001vqt.1/23026, intron 20 of 34)	13	109538495	109780039	241545	1	23026	uc010tjh.1	81741	ENSG00000041515	MYO16	myosin XVI
chr3	131930304	131930799	496	*	1.384863048	1.06E-08	3.33E-06	Intron (uc003eom.3/131034, intron 2 of 19)	3	131253577	132004254	750678	2	131034	uc003eom.3	73455	ENSG00000196353	CPNE4	copine 4
chr3	131931600	131931988	389	*	1.384462034	2.20E-06	0.000127024	Intron (uc003eom.3/131034, intron 2 of 19)	3	131253577	132004254	750678	2	131034	uc003eom.3	72266	ENSG00000196353	CPNE4	copine 4
chr2	31149079	31149599	521	*	1.382769102	2.26E-09	1.10E-06	Intron (uc002rnq.3/79623, intron 13 of 16)	2	30973969	31030311	56343	2	92291	uc002rnp.1	-118768	ENSG00000162949	CAPN13	calpain 13
chr10	27624334	27624775	442	*	1.37566865	2.99E-07	3.21E-05	Distal Intergenic	10	27687117	27703297	16181	2	374308	uc001itu.2	78522	ENSG00000182077	PTCHD3	patched domain containing 3
chr1	38858191	38858798	608	*	1.373121762	2.08E-07	2.50E-05	Distal Intergenic	1	38674706	38680439	5734	2	339442	uc021olp.1	-177752	ENSG00000237290	LINC01343	long intergenic non-protein coding RNA 1343
chr6	87994159	87994787	629	*	1.372828864	1.08E-11	3.48E-08	5' UTR	6	88032306	88052043	19738	1	57150	uc003plp.1	-37519	ENSG00000111850	SMIM8	small integral membrane protein 8
chr3	131995921	131996566	646	*	1.364228374	4.52E-09	1.86E-06	Intron (uc003eom.3/131034, intron 2 of 19)	3	131253577	132004254	750678	2	131034	uc003eom.3	7688	ENSG00000196353	CPNE4	copine 4
chr8	70667536	70667927	392	*	1.361403178	4.77E-06	0.000219777	Exon (uc010lzb.3/81796, exon 3 of 8)	8	70584568	70745404	160837	2	81796	uc010lzb.3	77477	ENSG00000137571	SLCO5A1	solute carrier organic anion transporter family member 5A1
chr5	114827273	114827828	556	*	1.36095526	3.22E-07	3.36E-05	Distal Intergenic	5	114856608	114880591	23984	2	56929	uc003krb.1	52763	ENSG00000145780	FEM1C	fem-1 homolog C
chr4	85896370	85896749	380	*	1.360435893	2.06E-07	2.49E-05	Intron (uc003hpg.2/404201, intron 2 of 5)	4	85887971	85928168	40198	1	404201	uc003hph.2	8399	ENSG00000180769	WDFY3-AS2	WDFY3 antisense RNA 2
chr4	26079562	26080388	827	*	1.358158078	1.09E-09	6.71E-07	Distal Intergenic	4	25915814	25931501	15688	1	389203	uc003grw.4	163748	ENSG00000250317	SMIM20	small integral membrane protein 20
chr7	156842293	156843089	797	*	1.356981552	3.12E-10	2.66E-07	Distal Intergenic	7	156803551	156809118	5568	1	645249	uc003wne.2	38742	ENSG00000243479	MNX1-AS1	MNX1 antisense RNA 1 (head to head)
chr5	59289103	59289460	358	*	1.35051349	4.29E-05	0.001116003	Intron (uc003jsb.3/5144, intron 2 of 16)	5	58264866	59189621	924756	2	5144	uc003jsa.2	-99482	ENSG00000113448	PDE4D	phosphodiesterase 4D
chr5	17486499	17487079	581	*	1.349668437	5.84E-08	1.01E-05	Distal Intergenic	5	17379015	17387419	8405	2	401177	uc003jga.3	-99080	ENSG00000250822	LINC02111	long intergenic non-protein coding RNA 2111
chr4	84062144	84062667	524	*	1.348552058	7.32E-11	1.06E-07	Distal Intergenic	4	84015307	84035911	20605	2	51316	uc003hod.2	-26233	ENSG00000145287	PLAC8	placenta associated 8
chr16	58436718	58437310	593	*	1.348273588	3.72E-08	7.57E-06	Exon (uc002enh.4/64785, exon 2 of 3)	16	58426298	58440048	13751	1	64785	uc010cdj.3	10420	ENSG00000181938	GINS3	GINS complex subunit 3
chr17	34912770	34913186	417	*	1.346987954	5.77E-12	2.58E-08	Exon (uc002hna.3/79893, exon 4 of 10)	17	34900737	34946276	45540	1	79893	uc002hnb.3	12033	ENSG00000278311	GGNBP2	gametogenetin binding protein 2
chr2	98310400	98311030	631	*	1.34518922	2.52E-11	5.39E-08	Intron (uc002syc.3/728537, intron 7 of 9)	2	98330031	98356323	26293	1	7535	uc002syd.1	-19001	ENSG00000115085	ZAP70	zeta chain of T cell receptor associated protein kinase 70
chr8	19942068	19942672	605	*	1.343130015	4.22E-12	2.17E-08	Distal Intergenic	8	20002366	20040717	38352	2	6570	uc003wzm.3	98045	ENSG00000036565	SLC18A1	solute carrier family 18 member A1
chr5	59570031	59570530	500	*	1.343107069	2.16E-09	1.09E-06	Intron (uc003jsb.3/5144, intron 1 of 16)	5	59282228	59558386	276159	2	5144	uc003jse.1	-11645	ENSG00000113448	PDE4D	phosphodiesterase 4D
chr8	94014571	94015299	729	*	1.338944083	6.85E-08	1.15E-05	Intron (uc003yfr.4/286144, intron 1 of 4)	8	93895758	94029901	134144	2	286144	uc003yfr.4	14602	ENSG00000205133	TRIQK	triple QxxK/R motif containing
chr17	61831106	61831573	468	*	1.338707626	1.16E-11	3.48E-08	Intron (uc002jbs.4/57003, intron 9 of 12)	17	61780195	61819330	39136	2	92335	uc002jbr.3	-11776	ENSG00000266173	STRADA	STE20 related adaptor alpha
chr20	1978172	1978667	496	*	1.338699318	3.73E-11	6.61E-08	Intron (uc002wfu.1/uc002wfu.1, intron 3 of 3)	20	1959402	1974931	15530	2	5173	uc021vzu.1	-3241	ENSG00000101327	PDYN	prodynorphin
chr5	130916012	130916876	865	*	1.337848254	1.82E-09	9.50E-07	Intron (uc003kvn.2/51735, intron 4 of 27)	5	130759614	130970929	211316	2	51735	uc003kvn.2	54053	ENSG00000158987	RAPGEF6	Rap guanine nucleotide exchange factor 6
chr2	36743342	36743677	336	*	1.337188041	2.88E-08	6.30E-06	Intron (uc002rpd.3/51232, intron 11 of 16)	2	36779404	36821709	42306	2	9637	uc002rpf.2	78032	ENSG00000171055	FEZ2	fasciculation and elongation protein zeta 2
chr5	58634216	58634807	592	*	1.33522299	8.19E-13	9.63E-09	Intron (uc003jrw.2/5144, intron 1 of 14)	5	58264866	58652727	387862	2	5144	uc003jrw.2	17920	ENSG00000113448	PDE4D	phosphodiesterase 4D
chr14	51640350	51640810	461	*	1.334632662	5.22E-07	4.71E-05	Distal Intergenic	14	51706886	51712569	5684	1	81542	uc010tqr.1	-66076	ENSG00000139921	TMX1	thioredoxin related transmembrane protein 1
chr4	173869767	173870458	692	*	1.334346974	1.74E-09	9.30E-07	Intron (uc003isv.3/442117, intron 9 of 12)	4	174089904	174245118	155215	1	51809	uc003isz.4	-219446	ENSG00000109586	GALNT7	polypeptide N-acetylgalactosaminyltransferase 7
chr1	241815121	241815662	542	*	1.333885721	2.86E-10	2.54E-07	Promoter (<=1kb)	1	241815580	241965434	149855	1	128025	uc001hzg.2	0	ENSG00000162843	WDR64	WD repeat domain 64
chr13	53698798	53699760	963	*	1.332660027	3.20E-10	2.66E-07	Distal Intergenic	13	53602876	53626196	23321	1	10562	uc001vhl.3	95922	ENSG00000102837	OLFM4	olfactomedin 4
chr17	9494486	9495153	668	*	1.330682139	8.29E-09	2.76E-06	Intron (uc002gly.3/146845, intron 3 of 13)	17	9479944	9546776	66833	1	146845	uc010coc.3	14542	ENSG00000166596	CFAP52	cilia and flagella associated protein 52
chr12	24379342	24379860	519	*	1.329283568	1.09E-08	3.35E-06	Intron (uc001rfx.4/6660, intron 4 of 17)	12	24365355	24365429	75	1	100126320	uc021qwc.1	13987	ENSG00000216192	MIR920	microRNA 920
chr8	133730440	133730972	533	*	1.325874272	4.44E-05	0.001144696	Intron (uc003ytm.2/137835, intron 3 of 5)	8	133722192	133759360	37169	2	137835	uc003ytm.2	28388	ENSG00000165071	TMEM71	transmembrane protein 71
chr9	77079037	77079481	445	*	1.325150173	1.90E-08	4.87E-06	Distal Intergenic	9	77112252	77302117	189866	1	6096	uc004ajh.3	-32771	ENSG00000198963	RORB	RAR related orphan receptor B
chr1	12749259	12749866	608	*	1.32440633	1.33E-07	1.80E-05	Distal Intergenic	1	12776118	12788726	12609	1	126767	uc001aug.1	-26252	ENSG00000188984	AADACL3	arylacetamide deacetylase like 3
chr5	124121851	124122273	423	*	1.324035635	1.32E-07	1.80E-05	Distal Intergenic	5	123982372	124084500	102129	2	57507	uc003ktt.1	-37351	ENSG00000168916	ZNF608	zinc finger protein 608
chr6	97552533	97553531	999	*	1.322475263	9.82E-10	6.20E-07	Intron (uc003poy.3/114792, intron 6 of 6)	6	97458076	97588630	130555	1	114792	uc003ppa.2	94457	ENSG00000186231	KLHL32	kelch like family member 32
chr2	176322347	176322950	604	*	1.321572486	1.30E-07	1.79E-05	Distal Intergenic	2	176040986	176046490	5505	2	518	uc002ukb.2	-275857	ENSG00000154518	ATP5MC3	ATP synthase membrane subunit c locus 3
chr7	41439865	41440450	586	*	1.320293441	8.48E-07	6.48E-05	Distal Intergenic	7	41733514	41752792	19279	1	285954	uc003ths.2	-293064	ENSG00000224116	INHBA-AS1	INHBA antisense RNA 1
chr7	22052597	22053536	940	*	1.317119751	2.20E-10	2.24E-07	Distal Intergenic	7	21940517	21985542	45026	2	55536	uc010kul.3	-67055	ENSG00000164649	CDCA7L	cell division cycle associated 7 like
chr8	104626663	104627230	568	*	1.313624066	4.04E-05	0.001066422	Intron (uc003ylp.3/9699, intron 1 of 23)	8	104512976	105266656	753681	1	9699	uc003ylp.3	113687	ENSG00000176406	RIMS2	regulating synaptic membrane exocytosis 2
chr17	31965787	31966355	569	*	1.311828087	1.04E-06	7.55E-05	Intron (uc002hhu.3/40, intron 1 of 9)	17	31856806	31860779	3974	2	100506677	uc002hhv.3	-105008	ENSG00000265544	AA06	uncharacterized LOC100506677
chr5	59515093	59515708	616	*	1.309839196	2.68E-10	2.49E-07	Intron (uc003jsb.3/5144, intron 1 of 16)	5	59282228	59558386	276159	2	5144	uc003jse.1	42678	ENSG00000113448	PDE4D	phosphodiesterase 4D
chr15	51605890	51606529	640	*	1.304153158	5.75E-11	8.74E-08	Intron (uc001zyz.4/1588, intron 2 of 10)	15	51534965	51610689	75725	2	1588	uc001zze.2	4160	ENSG00000137869	CYP19A1	cytochrome P450 family 19 subfamily A member 1
chr8	94039134	94039675	542	*	1.303942334	8.77E-11	1.18E-07	Distal Intergenic	8	93895758	94029901	134144	2	286144	uc003yfr.4	-9233	ENSG00000205133	TRIQK	triple QxxK/R motif containing
chr12	54175828	54176217	390	*	1.303047133	8.83E-10	5.73E-07	Distal Intergenic	12	54107812	54121307	13496	2	57658	uc010soo.1	-54521	ENSG00000012822	CALCOCO1	calcium binding and coiled-coil domain 1
chr19	42264786	42265543	758	*	1.302626361	1.21E-07	1.71E-05	Exon (uc002orm.2/4680, exon 3 of 6)	19	42259398	42276113	16716	1	4680	uc002orm.2	5388	ENSG00000086548	CEACAM6	CEA cell adhesion molecule 6
chr15	35317971	35318398	428	*	1.30123562	2.85E-07	3.09E-05	Distal Intergenic	15	35270542	35280497	9956	2	54989	uc001ziw.3	-37474	ENSG00000198146	ZNF770	zinc finger protein 770
chr6	97578573	97578980	408	*	1.301008631	1.33E-05	0.000466458	Exon (uc003poz.2/114792, exon 7 of 9)	6	97458076	97588630	130555	1	114792	uc003ppa.2	120497	ENSG00000186231	KLHL32	kelch like family member 32
chr1	68734637	68735079	443	*	1.299014329	1.18E-08	3.57E-06	Distal Intergenic	1	68659539	68698284	38746	2	79971	uc001deh.2	-36353	ENSG00000116729	WLS	Wnt ligand secretion mediator
chr9	81854656	81855150	495	*	1.298944793	3.71E-08	7.55E-06	Distal Intergenic	9	82186878	82341656	154779	1	7091	uc004alc.3	-331728	ENSG00000106829	TLE4	TLE family member 4, transcriptional corepressor
chr21	34236615	34237308	694	*	1.298707714	2.49E-09	1.20E-06	Distal Intergenic	21	34162984	34186053	23070	2	56245	uc011adu.2	-50562	ENSG00000205929	C21orf62	chromosome 21 open reading frame 62
chr10	104977401	104977815	415	*	1.29811046	7.56E-11	1.06E-07	Intron (uc001kwr.3/uc001kwr.3, intron 1 of 1)	10	104847774	104953063	105290	2	22978	uc001kwq.3	-24338	ENSG00000076685	NT5C2	5'-nucleotidase, cytosolic II
chr7	48269384	48269703	320	*	1.297844619	7.94E-07	6.18E-05	5' UTR	7	48317691	48666688	348998	1	154664	uc031sxg.1	-47988	ENSG00000179869	ABCA13	ATP binding cassette subfamily A member 13
chr4	139808152	139808723	572	*	1.297585647	4.17E-08	8.08E-06	Distal Intergenic	4	139936943	139965034	28092	1	25819	uc003ihk.1	-128220	ENSG00000151014	NOCT	nocturnin
chr20	2058321	2059220	900	*	1.296837954	1.62E-10	1.86E-07	Distal Intergenic	20	2082528	2129198	46671	1	140901	uc002wfw.4	-23308	ENSG00000125834	STK35	serine/threonine kinase 35
chr20	2068050	2068647	598	*	1.296525476	7.00E-09	2.43E-06	Distal Intergenic	20	2082528	2129198	46671	1	140901	uc002wfw.4	-13881	ENSG00000125834	STK35	serine/threonine kinase 35
chr1	232667086	232667837	752	*	1.295839337	3.27E-11	6.41E-08	Distal Intergenic	1	232533712	232651243	117532	2	57568	uc001hvg.3	-15843	ENSG00000116991	SIPA1L2	signal induced proliferation associated 1 like 2
chr15	38821798	38822338	541	*	1.294500908	8.89E-07	6.73E-05	Intron (uc001zkd.4/10125, intron 2 of 15)	15	38780302	38811572	31271	2	10125	uc010bbg.3	-10226	ENSG00000172575	RASGRP1	RAS guanyl releasing protein 1
chr5	153698267	153698584	318	*	1.29443553	2.72E-10	2.49E-07	Intron (uc003lvg.1/55568, intron 3 of 6)	5	153677501	153800543	123043	1	55568	uc010jid.3	20766	ENSG00000164574	GALNT10	polypeptide N-acetylgalactosaminyltransferase 10
chr11	114482892	114483537	646	*	1.291097448	4.16E-12	2.17E-08	Distal Intergenic	11	114441313	114466484	25172	2	54827	uc001ppd.3	-16408	ENSG00000137634	NXPE4	neurexophilin and PC-esterase domain family member 4
chr5	95265662	95266150	489	*	1.290348971	4.46E-10	3.33E-07	Intron (uc003klr.4/22936, intron 2 of 11)	5	95220802	95297775	76974	2	22936	uc003klr.4	31625	ENSG00000118985	ELL2	elongation factor for RNA polymerase II 2
chr7	48299247	48299662	416	*	1.289842787	6.04E-07	5.13E-05	Intron (uc010kyr.2/154664, intron 16 of 17)	7	48317691	48666688	348998	1	154664	uc031sxg.1	-18029	ENSG00000179869	ABCA13	ATP binding cassette subfamily A member 13
chr15	86604666	86605609	944	*	1.289738244	6.42E-10	4.44E-07	Distal Intergenic	15	86685242	87572283	887042	1	123624	uc002blz.1	-79633	ENSG00000273540	AGBL1	ATP/GTP binding protein like 1
chr8	19380408	19380893	486	*	1.289269239	5.58E-13	7.50E-09	Intron (uc011kyn.2/55790, intron 3 of 9)	8	19261672	19460056	198385	2	55790	uc011kyn.2	79163	ENSG00000147408	CSGALNACT1	chondroitin sulfate N-acetylgalactosaminyltransferase 1
chr1	12769349	12770105	757	*	1.28787897	2.53E-08	5.84E-06	Distal Intergenic	1	12776118	12788726	12609	1	126767	uc001aug.1	-6013	ENSG00000188984	AADACL3	arylacetamide deacetylase like 3
chr12	47956673	47957047	375	*	1.285810993	7.94E-07	6.18E-05	Distal Intergenic	12	48055715	48099844	44130	2	79657	uc001rpr.3	142797	ENSG00000005175	RPAP3	RNA polymerase II associated protein 3
chr11	114478257	114479042	786	*	1.284099442	5.23E-11	8.33E-08	Distal Intergenic	11	114441313	114466484	25172	2	54827	uc001ppd.3	-11773	ENSG00000137634	NXPE4	neurexophilin and PC-esterase domain family member 4
chr9	86948839	86949376	538	*	1.282391664	7.32E-09	2.52E-06	Intron (uc010mpz.3/64078, intron 1 of 17)	9	86890765	86955694	64930	2	64078	uc010mpz.3	6318	ENSG00000197506	SLC28A3	solute carrier family 28 member 3
chr9	126860481	126861133	653	*	1.281812548	7.20E-08	1.19E-05	Distal Intergenic	9	126773889	126795442	21554	1	9355	uc010mwi.1	86592	ENSG00000106689	LHX2	LIM homeobox 2
chr12	107993212	107993634	423	*	1.280245495	4.62E-07	4.35E-05	Intron (uc009zut.1/121551, intron 4 of 9)	12	107974634	108053419	78786	1	121551	uc001tml.1	18578	ENSG00000151136	BTBD11	BTB domain containing 11
chr7	28283263	28283837	575	*	1.277152308	2.08E-09	1.06E-06	Distal Intergenic	7	28338940	28865511	526572	1	9586	uc003szo.3	-55103	ENSG00000146592	CREB5	cAMP responsive element binding protein 5
chr15	101220965	101221854	890	*	1.276051095	2.72E-10	2.49E-07	Distal Intergenic	15	101142755	101191904	49150	1	140460	uc002bwk.3	78210	ENSG00000183475	ASB7	ankyrin repeat and SOCS box containing 7
chr19	43891636	43892216	581	*	1.271670208	7.71E-08	1.23E-05	Promoter (<=1kb)	19	43892763	43922767	30005	1	83639	uc002owk.3	-547	ENSG00000131126	TEX101	testis expressed 101
chr8	133052660	133053058	399	*	1.271272624	1.69E-07	2.15E-05	Intron (uc003ytg.2/729330, intron 4 of 12)	8	133036467	133062116	25650	2	729330	uc003ytg.2	9058	ENSG00000253117	OC90	otoconin 90
chr4	139248491	139249484	994	*	1.271237852	3.99E-08	7.90E-06	Intron (uc031sha.1/100874047, intron 1 of 2)	4	139230865	139345498	114634	1	100874047	uc031sha.1	17626	ENSG00000251372	LINC00499	long intergenic non-protein coding RNA 499
chr2	99494739	99495307	569	*	1.27021117	3.47E-09	1.50E-06	Intron (uc002szf.1/343990, intron 1 of 9)	2	99410309	99552684	142376	2	343990	uc002szf.1	57377	ENSG00000196872	KIAA1211L	KIAA1211 like
chr9	137856623	137857061	439	*	1.270106159	5.43E-07	4.83E-05	Distal Intergenic	9	137801431	137809806	8376	2	2219	uc004cfi.3	-46817	ENSG00000085265	FCN1	ficolin 1
chr6	106451999	106452788	790	*	1.269913479	4.01E-10	3.07E-07	Distal Intergenic	6	106534195	106557814	23620	1	639	uc003prd.2	-81407	ENSG00000057657	PRDM1	PR/SET domain 1
chr5	59442758	59443460	703	*	1.269095533	9.10E-07	6.86E-05	Intron (uc003jsb.3/5144, intron 2 of 16)	5	59282228	59558386	276159	2	5144	uc003jse.1	114926	ENSG00000113448	PDE4D	phosphodiesterase 4D
chr2	127514856	127515423	568	*	1.267609053	1.54E-08	4.23E-06	Distal Intergenic	2	127413511	127454251	40741	1	2995	uc010flv.4	101345	ENSG00000136732	GYPC	glycophorin C (Gerbich blood group)
chr2	208672769	208673561	793	*	1.266496726	2.08E-11	4.77E-08	Distal Intergenic	2	208627310	208634143	6834	2	7855	uc002vcj.3	-38626	ENSG00000163251	FZD5	frizzled class receptor 5
chr19	43097459	43098036	578	*	1.265881919	7.14E-09	2.47E-06	Promoter (1-2kb)	19	43084395	43099082	14688	2	1088	uc002oud.2	1046	ENSG00000124469	CEACAM8	CEA cell adhesion molecule 8
chr18	61334484	61335135	652	*	1.263034826	1.56E-06	0.000100661	Distal Intergenic	18	61327124	61329197	2074	2	6317	uc010dqc.2	-5287	ENSG00000057149	SERPINB3	serpin family B member 3
chr1	183228714	183229425	712	*	1.2628494	2.59E-07	2.89E-05	Intron (uc009wye.2/23057, intron 4 of 4)	1	183217372	183248417	31046	2	23057	uc009wye.2	18992	ENSG00000157064	NMNAT2	nicotinamide nucleotide adenylyltransferase 2
chr5	93867864	93868476	613	*	1.261336163	2.92E-07	3.15E-05	Intron (uc011cuk.2/285600, intron 3 of 20)	5	93486556	93954309	467754	2	285600	uc011cuk.2	85833	ENSG00000185261	KIAA0825	KIAA0825
chr8	71410948	71411803	856	*	1.260332022	1.14E-10	1.45E-07	Distal Intergenic	8	71024267	71316020	291754	2	10499	uc003xyn.1	-94928	ENSG00000140396	NCOA2	nuclear receptor coactivator 2
chr13	50854627	50855093	467	*	1.260068713	1.05E-07	1.54E-05	Intron (uc010adl.1/10301, intron 1 of 1)	13	50746154	50747751	1598	1	145165	uc001vej.3	108473	NA	ST13P4	ST13, Hsp70 interacting protein pseudogene 4
chr12	47955004	47955787	784	*	1.259935259	2.56E-10	2.46E-07	Distal Intergenic	12	48055715	48099844	44130	2	79657	uc001rpr.3	144057	ENSG00000005175	RPAP3	RNA polymerase II associated protein 3
chr4	16664138	16664711	574	*	1.259356313	1.17E-10	1.45E-07	Intron (uc003goz.3/9079, intron 2 of 7)	4	16503169	16675936	172768	2	9079	uc011bxi.2	11225	ENSG00000169744	LDB2	LIM domain binding 2
chr7	17882073	17882539	467	*	1.258385764	1.59E-07	2.07E-05	Intron (uc003stv.3/23161, intron 12 of 25)	7	17830385	17861320	30936	2	23161	uc010kub.3	-20753	ENSG00000071189	SNX13	sorting nexin 13
chr5	134490582	134490992	411	*	1.255525454	1.65E-09	8.90E-07	Intron (uc003laj.2/100996485, intron 2 of 5)	5	134571924	134583867	11944	2	340073	uc003lak.3	92875	ENSG00000249647	C5orf66-AS2	C5orf66 antisense RNA 2
chr19	37852112	37852450	339	*	1.252079036	5.48E-06	0.000243702	Intron (uc002ofx.4/284459, intron 8 of 8)	19	37862059	37876545	14487	1	84503	uc002oge.3	-9609	ENSG00000189164	ZNF527	zinc finger protein 527
chr3	154321605	154321974	370	*	1.25114394	7.02E-07	5.73E-05	Distal Intergenic	3	154055461	154147504	92044	2	344758	uc003faa.3	-174101	ENSG00000174948	GPR149	G protein-coupled receptor 149
chr3	3922660	3923323	664	*	1.250532801	1.85E-09	9.61E-07	Intron (uc003bps.2/285362, intron 9 of 12)	3	3841121	3889387	48267	1	57633	uc003bpt.4	81539	ENSG00000175928	LRRN1	leucine rich repeat neuronal 1
chr5	49653965	49654397	433	*	1.250018474	1.52E-09	8.62E-07	Distal Intergenic	5	49692031	49699299	7269	2	133418	uc010ivq.3	44902	ENSG00000170571	EMB	embigin
chr4	74690705	74691555	851	*	1.247646172	6.04E-09	2.20E-06	Distal Intergenic	4	74702273	74704477	2205	1	6372	uc003hhf.3	-10718	ENSG00000124875	CXCL6	C-X-C motif chemokine ligand 6
chr10	70299228	70299787	560	*	1.247221357	6.00E-10	4.21E-07	Distal Intergenic	10	70242090	70287280	45191	2	8034	uc010qiy.2	-11948	ENSG00000122912	SLC25A16	solute carrier family 25 member 16
chr19	36410044	36410675	632	*	1.246879974	1.19E-11	3.48E-08	Distal Intergenic	19	36395303	36399211	3909	2	7305	uc021utc.1	-10833	ENSG00000011600	TYROBP	TYRO protein tyrosine kinase binding protein
chr22	49520180	49521072	893	*	1.246070454	2.99E-07	3.21E-05	Distal Intergenic	22	49262582	49294198	31617	1	100128946	uc003bip.3	257598	ENSG00000205632	LINC01310	long intergenic non-protein coding RNA 1310
chr11	17048338	17048782	445	*	1.243915692	2.85E-08	6.25E-06	Distal Intergenic	11	16809207	17035963	226757	2	144100	uc001mmo.3	-12375	ENSG00000166689	PLEKHA7	pleckstrin homology domain containing A7
chr9	7655280	7655841	562	*	1.243421766	5.37E-11	8.43E-08	Distal Intergenic	9	7796491	7799767	3277	2	90871	uc022bdi.1	143926	ENSG00000137038	DMAC1	distal membrane arm assembly complex 1
chr5	164723378	164723949	572	*	1.242455243	6.16E-06	0.000264916	Distal Intergenic	5	162944463	162946359	1897	1	27430	uc003lzm.4	1778915	ENSG00000038274	MAT2B	methionine adenosyltransferase 2B
chr1	171580335	171580808	474	*	1.242053512	2.61E-08	5.98E-06	Distal Intergenic	1	171548967	171562650	13684	1	23215	uc010pmj.2	31368	ENSG00000117523	PRRC2C	proline rich coiled-coil 2C
chr3	53736591	53737362	772	*	1.241295577	1.15E-11	3.48E-08	Exon (uc003dgu.5/776, exon 9 of 49)	3	53765104	53834445	69342	1	776	uc003dgx.1	-27742	ENSG00000157388	CACNA1D	calcium voltage-gated channel subunit alpha1 D
chr5	93501756	93502544	789	*	1.241263175	5.56E-09	2.06E-06	Intron (uc003kkn.3/285600, intron 4 of 4)	5	93217017	93447404	230388	2	83989	uc003kkm.4	-54352	ENSG00000113391	FAM172A	family with sequence similarity 172 member A
chr16	21708430	21708809	380	*	1.241249194	1.02E-07	1.51E-05	Intron (uc021tel.1/uc021tel.1, intron 2 of 3)	16	21716284	21772050	55767	1	146183	uc002dji.3	-7475	ENSG00000155719	OTOA	otoancorin
chr12	47233852	47234347	496	*	1.239665254	1.64E-07	2.12E-05	Distal Intergenic	12	47173394	47219780	46387	2	55089	uc009zkl.2	-14072	ENSG00000139209	SLC38A4	solute carrier family 38 member 4
chr14	82066806	82067740	935	*	1.239626483	9.17E-11	1.22E-07	Distal Intergenic	14	81965154	82000205	35052	2	6400	uc001xvo.4	-66601	ENSG00000071537	SEL1L	SEL1L adaptor subunit of ERAD E3 ubiquitin ligase
chr15	91875543	91875939	397	*	1.238798365	2.12E-07	2.53E-05	Distal Intergenic	15	91643182	91844539	201358	1	9899	uc010uqv.2	232361	ENSG00000185518	SV2B	synaptic vesicle glycoprotein 2B
chr2	103257321	103257878	558	*	1.236496485	2.68E-05	0.00078432	Intron (uc002tca.3/6549, intron 1 of 11)	2	103236166	103327809	91644	1	6549	uc002tca.3	21155	ENSG00000115616	SLC9A2	solute carrier family 9 member A2
chr4	139321512	139322255	744	*	1.235835042	1.06E-08	3.33E-06	Intron (uc031sha.1/100874047, intron 2 of 2)	4	139230865	139345498	114634	1	100874047	uc031sha.1	90647	ENSG00000251372	LINC00499	long intergenic non-protein coding RNA 499
chr3	114931826	114932338	513	*	1.234906161	2.47E-10	2.42E-07	Distal Intergenic	3	114406073	114866127	460055	2	26137	uc003ebp.3	-65699	ENSG00000181722	ZBTB20	zinc finger and BTB domain containing 20
chr20	6764174	6764843	670	*	1.234787055	2.35E-07	2.71E-05	Distal Intergenic	20	6748745	6760910	12166	1	650	uc002wmu.1	15429	ENSG00000125845	BMP2	bone morphogenetic protein 2
chr14	21183817	21184614	798	*	1.233870341	2.29E-07	2.66E-05	Distal Intergenic	14	21156932	21168758	11827	1	6038	uc001vya.3	26885	ENSG00000258818	RNASE4	ribonuclease A family member 4
chr1	39061197	39061870	674	*	1.233844219	1.64E-08	4.39E-06	Distal Intergenic	1	39303869	39325495	21627	2	64121	uc001ccq.3	263625	ENSG00000116954	RRAGC	Ras related GTP binding C
chr14	93748516	93749139	624	*	1.231999494	5.13E-09	1.97E-06	Intron (uc010aur.3/55727, intron 1 of 7)	14	93703896	93761283	57388	2	55727	uc010aur.3	12144	ENSG00000011114	BTBD7	BTB domain containing 7
chr8	122427723	122428315	593	*	1.228562271	1.22E-11	3.48E-08	Distal Intergenic	8	122651586	122657564	5979	1	594842	uc022baf.1	-223271	NA	HAS2-AS1	HAS2 antisense RNA 1
chr5	96421085	96421621	537	*	1.228121832	1.74E-07	2.20E-05	Distal Intergenic	5	96427574	96478520	50947	2	167410	uc003kmy.4	56899	ENSG00000145721	LIX1	limb and CNS expressed 1
chr2	223829321	223829824	504	*	1.226183857	4.43E-10	3.33E-07	Distal Intergenic	2	223916648	223920357	3710	1	23704	uc002vnl.5	-86824	ENSG00000152049	KCNE4	potassium voltage-gated channel subfamily E regulatory subunit 4
chr6	137460929	137461355	427	*	1.223925982	5.94E-08	1.02E-05	Distal Intergenic	6	137464957	137494785	29829	2	116379	uc003qhl.3	33430	ENSG00000164485	IL22RA2	interleukin 22 receptor subunit alpha 2
chr7	48249575	48249960	386	*	1.223759113	0.00010979	0.002245868	Intron (uc003top.2/154664, intron 3 of 5)	7	48211057	48687091	476035	1	154664	uc003toq.2	38518	ENSG00000179869	ABCA13	ATP binding cassette subfamily A member 13
chr10	118974963	118975758	796	*	1.223129101	5.85E-07	5.05E-05	Distal Intergenic	10	118957000	118969810	12811	1	338567	uc010qsr.2	17963	ENSG00000186795	KCNK18	potassium two pore domain channel subfamily K member 18
chr1	158813006	158813349	344	*	1.222751343	5.49E-06	0.000243702	Exon (uc001fsz.1/4332, exon 3 of 7)	1	158801168	158819270	18103	1	4332	uc001fsz.1	11838	ENSG00000163563	MNDA	myeloid cell nuclear differentiation antigen
chr12	14683762	14684710	949	*	1.222172703	9.33E-11	1.22E-07	Intron (uc001rcc.1/79887, intron 6 of 10)	12	14656597	14720791	64195	2	79887	uc001rcc.1	36081	ENSG00000121316	PLBD1	phospholipase B domain containing 1
chr16	58939085	58939746	662	*	1.222144179	1.69E-08	4.47E-06	Intron (uc031qwk.1/uc031qwk.1, intron 2 of 3)	16	58741035	58768246	27212	2	2806	uc010vim.1	-170839	ENSG00000125166	GOT2	glutamic-oxaloacetic transaminase 2
chr1	180396554	180396953	400	*	1.222124904	8.74E-11	1.18E-07	Intron (uc001gog.3/84320, intron 4 of 7)	1	180407449	180407525	77	2	100423032	uc021pfq.1	10572	ENSG00000265435	MIR3121	microRNA 3121
chr6	55965416	55966022	607	*	1.219919465	1.29E-06	8.82E-05	Intron (uc010jzz.3/81578, intron 4 of 16)	6	55921388	55956459	35072	2	81578	uc003pcr.3	-8957	ENSG00000124749	COL21A1	collagen type XXI alpha 1 chain
chr3	111980806	111981169	364	*	1.219342036	2.57E-06	0.000141375	Intron (uc011bhu.2/285335, intron 6 of 21)	3	111859752	112005725	145974	2	285335	uc011bhu.2	24556	ENSG00000172139	SLC9C1	solute carrier family 9 member C1
chr7	99318951	99319539	589	*	1.218824489	1.37E-07	1.83E-05	Intron (uc003urn.3/221785, intron 8 of 10)	7	99282302	99332819	50518	2	100861540	uc031syj.1	13280	ENSG00000282301	CYP3A7-CYP3A51P	CYP3A7-CYP3A51P readthrough
chr7	156852790	156853479	690	*	1.218777221	4.15E-11	7.22E-08	Distal Intergenic	7	156803551	156809118	5568	1	645249	uc003wne.2	49239	ENSG00000243479	MNX1-AS1	MNX1 antisense RNA 1 (head to head)
chr19	10253419	10253866	448	*	1.21870187	1.01E-11	3.48E-08	Promoter (1-2kb)	19	10244022	10255430	11409	2	1786	uc002mnf.3	1564	ENSG00000130816	DNMT1	DNA methyltransferase 1
chr14	75947707	75948108	402	*	1.218628028	4.88E-08	8.91E-06	Distal Intergenic	14	75988784	76013334	24551	1	10538	uc001xrr.3	-40676	ENSG00000156127	BATF	basic leucine zipper ATF-like transcription factor
chr17	33257024	33257474	451	*	1.218605791	2.06E-06	0.000121759	Intron (uc002hig.3/10693, intron 12 of 13)	17	33254878	33288528	33651	2	10693	uc002hig.3	31054	ENSG00000132141	CCT6B	chaperonin containing TCP1 subunit 6B
chr20	48218848	48219411	564	*	1.218554157	7.39E-12	3.02E-08	Distal Intergenic	20	48120411	48184707	64297	2	5740	uc010zyi.2	-34141	ENSG00000124212	PTGIS	prostaglandin I2 synthase
chr4	26225912	26226634	723	*	1.217931164	1.50E-09	8.60E-07	Distal Intergenic	4	26321332	26436752	115421	1	3516	uc003grx.2	-94698	ENSG00000168214	RBPJ	recombination signal binding protein for immunoglobulin kappa J region
chr21	34059354	34059869	516	*	1.217535555	6.91E-08	1.15E-05	Exon (uc011ads.1/8867, exon 7 of 28)	21	34001069	34099228	98160	2	8867	uc011ads.1	39359	ENSG00000159082	SYNJ1	synaptojanin 1
chr6	107306651	107307122	472	*	1.21703246	2.03E-06	0.00012047	Distal Intergenic	6	107349407	107372547	23141	1	51250	uc003prq.3	-42285	ENSG00000130349	MTRES1	mitochondrial transcription rescue factor 1
chr22	19308109	19308861	753	*	1.216502161	4.76E-09	1.92E-06	Distal Intergenic	22	19168244	19279239	110996	2	8218	uc011agw.1	-28870	ENSG00000070371	CLTCL1	clathrin heavy chain like 1
chr11	103838614	103839166	553	*	1.216495629	7.44E-05	0.001686314	Intron (uc001php.3/80310, intron 3 of 6)	11	103907308	103909922	2615	1	414301	uc001phr.2	-68142	ENSG00000170967	DDI1	DNA damage inducible 1 homolog 1
chr16	74323295	74323613	319	*	1.21611272	3.85E-06	0.000188789	Distal Intergenic	16	74330673	74340186	9514	1	5713	uc002fcq.3	-7060	ENSG00000103035	PSMD7	proteasome 26S subunit, non-ATPase 7
chr12	101821957	101822471	515	*	1.216104213	9.86E-08	1.48E-05	Distal Intergenic	12	101786903	101801572	14670	2	400	uc010svo.2	-20385	ENSG00000120805	ARL1	ADP ribosylation factor like GTPase 1
chr12	117782958	117783377	420	*	1.216028832	0.000137318	0.002636961	Intron (uc001twm.2/4842, intron 1 of 28)	12	117645947	117799607	153661	2	4842	uc001twm.2	16230	ENSG00000089250	NOS1	nitric oxide synthase 1
chr12	26697576	26697935	360	*	1.215204802	2.01E-08	5.05E-06	Intron (uc001rhg.3/3709, intron 37 of 56)	12	26540367	26647273	106907	2	3709	uc009zjg.1	-50303	ENSG00000123104	ITPR2	inositol 1,4,5-trisphosphate receptor type 2
chr2	170206225	170206705	481	*	1.21461707	6.05E-06	0.000262135	Intron (uc002ues.3/4036, intron 1 of 78)	2	169983619	170219122	235504	2	4036	uc002ues.3	12417	ENSG00000081479	LRP2	LDL receptor related protein 2
chr5	59214365	59214780	416	*	1.213829393	8.57E-08	1.35E-05	Intron (uc003jsb.3/5144, intron 3 of 16)	5	58264866	59189621	924756	2	5144	uc003jsa.2	-24744	ENSG00000113448	PDE4D	phosphodiesterase 4D
chr6	113807803	113808378	576	*	1.213160749	8.21E-08	1.30E-05	Distal Intergenic	6	114178527	114184652	6126	1	4082	uc003pvy.4	-370149	ENSG00000277443	MARCKS	myristoylated alanine rich protein kinase C substrate
chr10	21501559	21502268	710	*	1.211435001	4.23E-09	1.77E-06	Distal Intergenic	10	21463231	21463852	622	1	100128511	uc031ptl.1	38328	ENSG00000231920	NEBL-AS1	NEBL antisense RNA 1
chr3	48591902	48592245	344	*	1.209436755	1.46E-06	9.65E-05	Promoter (1-2kb)	3	48555117	48594227	39111	2	5210	uc003ctv.3	1982	ENSG00000114268	PFKFB4	6-phosphofructo-2-kinase/fructose-2,6-biphosphatase 4
chr5	129660685	129661502	818	*	1.209338161	3.67E-10	2.85E-07	Distal Intergenic	5	129240523	129522327	281805	1	337876	uc003kvd.3	420162	ENSG00000198108	CHSY3	chondroitin sulfate synthase 3
chr7	48550672	48551158	487	*	1.209304729	1.81E-06	0.000111341	Exon (uc003toq.2/154664, exon 51 of 62)	7	48494634	48687091	192458	1	154664	uc010kyu.1	56038	ENSG00000179869	ABCA13	ATP binding cassette subfamily A member 13
chr14	59263898	59264694	797	*	1.209295588	5.77E-09	2.12E-06	Distal Intergenic	14	59105555	59115038	9484	1	51339	uc010trw.2	158343	ENSG00000165617	DACT1	dishevelled binding antagonist of beta catenin 1
chr10	7107337	7108308	972	*	1.209247198	4.62E-13	7.35E-09	Distal Intergenic	10	6821560	6884868	63309	1	100507127	uc001ijm.3	285777	ENSG00000238266	LINC00707	long intergenic non-protein coding RNA 707
chr15	101111847	101112348	502	*	1.20875039	7.30E-08	1.19E-05	Promoter (1-2kb)	15	101109428	101113767	4340	2	55180	uc002bwd.3	1419	ENSG00000140471	LINS1	lines homolog 1
chr12	47953491	47953921	431	*	1.208620183	1.59E-07	2.07E-05	Distal Intergenic	12	48055715	48099844	44130	2	79657	uc001rpr.3	145923	ENSG00000005175	RPAP3	RNA polymerase II associated protein 3
chr6	17465561	17466331	771	*	1.207649805	7.33E-08	1.19E-05	Intron (uc010jpk.1/10486, intron 3 of 11)	6	17393736	17558023	164288	1	10486	uc011djd.2	71825	ENSG00000112186	CAP2	cyclase associated actin cytoskeleton regulatory protein 2
chr4	184820335	184820940	606	*	1.207034221	8.35E-10	5.49E-07	Distal Intergenic	4	184826509	184938875	112367	1	56977	uc003ivz.1	-5569	ENSG00000173320	STOX2	storkhead box 2
chr2	102570370	102571014	645	*	1.206970867	2.99E-07	3.21E-05	Distal Intergenic	2	102608306	102641218	32913	1	7850	uc002tbo.2	-37292	ENSG00000115590	IL1R2	interleukin 1 receptor type 2
chr13	37676484	37677236	753	*	1.205108418	5.56E-09	2.06E-06	Promoter (2-3kb)	13	37677397	37679801	2405	2	122011	uc001uwm.1	2565	ENSG00000180138	CSNK1A1L	casein kinase 1 alpha 1 like
chr12	12737016	12737806	791	*	1.204725767	1.40E-09	8.07E-07	Distal Intergenic	12	12626216	12715448	89233	2	80824	uc001rao.2	-21568	ENSG00000111266	DUSP16	dual specificity phosphatase 16
chr7	32707100	32707600	501	*	1.203285013	4.71E-08	8.74E-06	Intron (uc011kai.2/23080, intron 10 of 11)	7	32620553	32758780	138228	2	100129460	uc003tcw.3	51180	NA	DPY19L1P1	DPY19L1 pseudogene 1
chr3	138903166	138903986	821	*	1.202937629	5.56E-08	9.80E-06	Distal Intergenic	3	138951834	138952364	531	2	140464	uc011bmu.2	48378	ENSG00000281473	PISRT1	PISRT1 lncRNA
chr3	119874734	119875130	397	*	1.201940924	6.38E-08	1.08E-05	Distal Intergenic	3	119540802	119813264	272463	2	2932	uc003edo.3	-61470	ENSG00000082701	GSK3B	glycogen synthase kinase 3 beta
chr5	17438590	17439009	420	*	1.200589131	1.26E-07	1.76E-05	Distal Intergenic	5	17379015	17387419	8405	2	401177	uc003jga.3	-51171	ENSG00000250822	LINC02111	long intergenic non-protein coding RNA 2111
chr2	98476668	98477110	443	*	1.200419172	2.12E-08	5.22E-06	Intron (uc002syh.4/23505, intron 4 of 40)	2	98372801	98377660	4860	2	23505	uc002syg.3	-99008	ENSG00000075568	TMEM131	transmembrane protein 131
chr20	46872186	46872660	475	*	1.199655093	2.45E-06	0.000136978	Distal Intergenic	20	46988654	46999381	10728	1	284749	uc002xtt.2	-115994	ENSG00000235621	LINC00494	long intergenic non-protein coding RNA 494
chr19	55383876	55384485	610	*	1.197411846	3.18E-11	6.37E-08	Promoter (1-2kb)	19	55385549	55400436	14888	1	2204	uc021vbp.1	-1064	ENSG00000186431	FCAR	Fc fragment of IgA receptor
chr10	94681751	94682163	413	*	1.197144381	7.40E-09	2.53E-06	Intron (uc010qnr.2/54536, intron 9 of 22)	10	94688096	94819251	131156	1	54536	uc001kih.3	-5933	ENSG00000138190	EXOC6	exocyst complex component 6
chr14	30996390	30996826	437	*	1.197018734	4.68E-06	0.000216652	Distal Intergenic	14	31028329	31077275	48947	1	55632	uc010tpe.1	-31503	ENSG00000092140	G2E3	G2/M-phase specific E3 ubiquitin protein ligase
chr9	88194853	88195250	398	*	1.196734899	3.26E-10	2.66E-07	Intron (uc004aod.4/23287, intron 11 of 13)	9	88161454	88258258	96805	2	23287	uc004aod.4	63008	ENSG00000135049	AGTPBP1	ATP/GTP binding protein 1
chr2	30408258	30408991	734	*	1.196350134	1.39E-11	3.54E-08	Distal Intergenic	2	30370382	30383399	13018	1	51646	uc002rnd.3	37876	ENSG00000119801	YPEL5	yippee like 5
chr13	37668955	37669301	347	*	1.196201045	1.73E-07	2.19E-05	Distal Intergenic	13	37677397	37679801	2405	2	122011	uc001uwm.1	10500	ENSG00000180138	CSNK1A1L	casein kinase 1 alpha 1 like
chr12	7987636	7988066	431	*	1.192797431	1.58E-09	8.76E-07	Intron (uc001qtk.3/144195, intron 7 of 15)	12	7966397	8025453	59057	2	144195	uc001qtk.3	37387	ENSG00000173262	SLC2A14	solute carrier family 2 member 14
chr13	103441041	103441446	406	*	1.192349661	1.50E-07	1.98E-05	Exon (uc001vpq.4/79070, exon 7 of 10)	13	103451399	103493888	42490	1	54841	uc001vps.3	-9953	ENSG00000134897	BIVM	basic, immunoglobulin-like variable motif containing
chr3	3787118	3787535	418	*	1.191429509	9.47E-06	0.000363225	Distal Intergenic	3	3841121	3889387	48267	1	57633	uc003bpt.4	-53586	ENSG00000175928	LRRN1	leucine rich repeat neuronal 1
chr11	128451919	128452335	417	*	1.190908588	2.03E-10	2.17E-07	Intron (uc001qej.2/2113, intron 1 of 9)	11	128328656	128457453	128798	2	2113	uc001qej.2	5118	ENSG00000134954	ETS1	ETS proto-oncogene 1, transcription factor
chr2	219069105	219069508	404	*	1.190707633	2.74E-06	0.000148002	Distal Intergenic	2	219081817	219119071	37255	1	10109	uc002vhd.4	-12309	ENSG00000163466	ARPC2	actin related protein 2/3 complex subunit 2
chr13	77234790	77235190	401	*	1.190423159	1.28E-07	1.77E-05	Distal Intergenic	13	77454304	77460540	6237	2	115207	uc010aeu.1	225350	ENSG00000178695	KCTD12	potassium channel tetramerization domain containing 12
chr2	233690100	233690537	438	*	1.190168062	5.14E-09	1.97E-06	Intron (uc002vth.4/26058, intron 20 of 27)	2	233675021	233725289	50269	1	26058	uc002vtq.4	15079	ENSG00000204120	GIGYF2	GRB10 interacting GYF protein 2
chr11	59935766	59936290	525	*	1.18980712	4.11E-06	0.000197527	Downstream (2-3kb)	11	59939080	59950804	11725	2	64231	uc001noq.3	14514	ENSG00000110077	MS4A6A	membrane spanning 4-domains A6A
chr1	150277123	150277593	471	*	1.189676033	1.07E-07	1.56E-05	Intron (uc001euk.3/54460, intron 2 of 2)	1	150266269	150280819	14551	1	54460	uc001eul.3	10854	ENSG00000266472	MRPS21	mitochondrial ribosomal protein S21
chr15	99093671	99094470	800	*	1.189549993	4.53E-09	1.86E-06	Distal Intergenic	15	98980391	99057611	77221	2	283777	uc002buk.1	-36060	ENSG00000283597	FAM169B	family with sequence similarity 169 member B
chr12	47530555	47531008	454	*	1.189184562	1.03E-08	3.25E-06	Intron (uc001rpn.3/91523, intron 2 of 3)	12	47581595	47581674	80	1	100616486	uc021qxh.1	-50587	ENSG00000263838	MIR4698	microRNA 4698
chr6	160374830	160375425	596	*	1.188908104	2.43E-10	2.41E-07	Distal Intergenic	6	160390131	160527583	137453	1	3482	uc003qta.3	-14706	ENSG00000197081	IGF2R	insulin like growth factor 2 receptor
chr1	221149464	221149884	421	*	1.188492605	1.26E-07	1.76E-05	Distal Intergenic	1	221052743	221058400	5658	1	3142	uc001hmv.4	96721	ENSG00000136630	HLX	H2.0 like homeobox
chr13	21075183	21075665	483	*	1.188184681	6.15E-06	0.000264769	Intron (uc001une.3/51084, intron 2 of 7)	13	20977806	21100012	122207	2	51084	uc001une.3	24347	ENSG00000165475	CRYL1	crystallin lambda 1
chr12	118082516	118082897	382	*	1.188158353	4.59E-07	4.34E-05	Intron (uc001two.2/283455, intron 5 of 19)	12	117645947	117799607	153661	2	4842	uc001twn.2	-282909	ENSG00000089250	NOS1	nitric oxide synthase 1
chr8	74969110	74969672	563	*	1.188059977	4.32E-07	4.16E-05	Distal Intergenic	8	74903564	74941307	37744	1	23643	uc022awb.1	65546	ENSG00000154589	LY96	lymphocyte antigen 96
chr18	28797412	28797887	476	*	1.185608024	2.18E-07	2.59E-05	Distal Intergenic	18	28709214	28742819	33606	2	1823	uc002kwn.3	-54593	ENSG00000134765	DSC1	desmocollin 1
chr10	90685478	90685977	500	*	1.18379912	5.40E-09	2.04E-06	Intron (uc010qmx.2/57559, intron 10 of 10)	10	90672113	90683259	11147	1	57559	uc001kfn.4	13365	ENSG00000138134	STAMBPL1	STAM binding protein like 1
chr14	61997464	61998083	620	*	1.183660728	1.07E-08	3.33E-06	Intron (uc010tsa.2/5583, intron 11 of 12)	14	62010080	62017698	7619	1	5583	uc001xfo.3	-11997	ENSG00000027075	PRKCH	protein kinase C eta
chr11	82458496	82459029	534	*	1.183386604	3.44E-08	7.08E-06	Distal Intergenic	11	82443046	82444906	1861	2	220382	uc001ozp.3	-13590	ENSG00000182103	FAM181B	family with sequence similarity 181 member B
chr12	69797060	69797469	410	*	1.182705889	2.08E-05	0.000648321	Distal Intergenic	12	69753532	69784576	31045	1	8089	uc001sux.3	43528	ENSG00000127337	YEATS4	YEATS domain containing 4
chr5	114888765	114889229	465	*	1.182543957	9.38E-07	7.01E-05	Distal Intergenic	5	114856608	114880591	23984	2	56929	uc003krb.1	-8174	ENSG00000145780	FEM1C	fem-1 homolog C
chr10	119459563	119460179	617	*	1.180684251	1.77E-06	0.000110196	Distal Intergenic	10	119243804	119304579	60776	2	196047	uc001ldg.3	-154984	ENSG00000229847	EMX2OS	EMX2 opposite strand/antisense RNA
chr11	9736257	9736641	385	*	1.180571421	3.69E-07	3.73E-05	Intron (uc001mhv.3/23075, intron 3 of 8)	11	9779840	9832866	53027	1	283104	uc001mhz.1	-43199	ENSG00000246273	SBF2-AS1	SBF2 antisense RNA 1
chr1	151668804	151669608	805	*	1.180512926	2.40E-08	5.68E-06	3' UTR	1	151672534	151680411	7878	2	11189	uc010pdh.2	10803	ENSG00000159409	CELF3	CUGBP Elav-like family member 3
chr5	114192733	114193698	966	*	1.180199721	2.35E-07	2.72E-05	Distal Intergenic	5	114460459	114505658	45200	2	55521	uc011cwc.2	311960	ENSG00000152503	TRIM36	tripartite motif containing 36
chr5	93502661	93503127	467	*	1.1801988	1.26E-05	0.000450415	Intron (uc003kkn.3/285600, intron 4 of 4)	5	93217017	93447404	230388	2	83989	uc003kkm.4	-55257	ENSG00000113391	FAM172A	family with sequence similarity 172 member A
chr13	53712233	53713178	946	*	1.179069404	4.55E-12	2.17E-08	Distal Intergenic	13	53602876	53626196	23321	1	10562	uc001vhl.3	109357	ENSG00000102837	OLFM4	olfactomedin 4
chr2	228335562	228336241	680	*	1.178937853	2.59E-07	2.89E-05	Promoter (<=1kb)	2	228336848	228336903	56	1	100847081	uc031rrr.1	-607	ENSG00000284092	MIR5703	microRNA 5703
chr1	179911410	179912145	736	*	1.178111485	4.68E-11	7.81E-08	Distal Intergenic	1	179923908	179966310	42403	1	9857	uc001gnr.1	-11763	ENSG00000135837	CEP350	centrosomal protein 350
chr14	25100584	25101420	837	*	1.177704513	4.98E-08	9.05E-06	Promoter (2-3kb)	14	25100161	25103432	3272	2	3002	uc001wps.2	2012	ENSG00000100453	GZMB	granzyme B
chr12	13473045	13473739	695	*	1.177460613	1.14E-06	8.03E-05	Distal Intergenic	12	13523605	13529679	6075	2	283422	uc001rbs.2	55940	ENSG00000180861	LINC01559	long intergenic non-protein coding RNA 1559
chr16	25217336	25218182	847	*	1.177078529	6.27E-09	2.25E-06	Distal Intergenic	16	25228285	25240253	11969	1	343	uc002doc.3	-10103	ENSG00000103375	AQP8	aquaporin 8
chr18	62045328	62045957	630	*	1.176812729	2.25E-05	0.000688748	Intron (uc002ljx.3/284294, intron 5 of 9)	18	61880318	61927290	46973	2	400654	uc002ljy.3	-118038	ENSG00000266952	LINC01538	long intergenic non-protein coding RNA 1538
chr2	224534327	224534940	614	*	1.175802478	4.56E-06	0.000212776	Distal Intergenic	2	224461658	224467217	5560	2	7857	uc002vnm.3	-67110	ENSG00000171951	SCG2	secretogranin II
chr11	59373732	59374339	608	*	1.175702021	3.18E-10	2.66E-07	Intron (uc001noc.1/5007, intron 3 of 13)	11	59344278	59368346	24069	2	5007	uc009ymr.1	-5386	ENSG00000110048	OSBP	oxysterol binding protein
chr2	179415675	179416057	383	*	1.17538646	6.53E-09	2.32E-06	Exon (uc021vsy.2/7273, exon 285 of 312)	2	179390717	179393946	3230	2	7273	uc002umq.4	-21729	ENSG00000155657	TTN	titin
chr1	156245744	156246336	593	*	1.174972261	1.31E-08	3.82E-06	Intron (uc001foc.4/23381, intron 4 of 21)	1	156219015	156252620	33606	2	23381	uc001foc.4	6284	ENSG00000198952	SMG5	SMG5 nonsense mediated mRNA decay factor
chr8	121297701	121298199	499	*	1.174708223	9.82E-06	0.000373091	Exon (uc003yox.4/7373, exon 33 of 48)	8	121282274	121383155	100882	1	7373	uc003yoz.3	15427	ENSG00000187955	COL14A1	collagen type XIV alpha 1 chain
chr5	59980791	59981211	421	*	1.174570962	1.40E-08	3.99E-06	Intron (uc003jsh.3/55789, intron 2 of 10)	5	59892739	59995993	103255	2	55789	uc003jsh.3	14782	ENSG00000035499	DEPDC1B	DEP domain containing 1B
chr7	81110850	81111494	645	*	1.174529514	1.77E-08	4.64E-06	Distal Intergenic	7	81331444	81399452	68009	2	3082	uc003uhl.3	287958	ENSG00000019991	HGF	hepatocyte growth factor
chr18	18791457	18791979	523	*	1.174464587	9.59E-07	7.13E-05	Distal Intergenic	18	18822203	19035091	212889	1	80000	uc002ktf.1	-30224	ENSG00000141449	GREB1L	GREB1 like retinoic acid receptor coactivator
chr4	26260291	26260860	570	*	1.174214024	5.25E-09	2.00E-06	Distal Intergenic	4	26321332	26436752	115421	1	3516	uc003grx.2	-60472	ENSG00000168214	RBPJ	recombination signal binding protein for immunoglobulin kappa J region
chr20	43803408	43803939	532	*	1.174173281	7.40E-08	1.20E-05	Promoter (<=1kb)	20	43803540	43805185	1646	1	5266	uc002xng.3	0	ENSG00000124102	PI3	peptidase inhibitor 3
chr3	108275889	108276366	478	*	1.174002207	6.71E-09	2.36E-06	Exon (uc003dxb.4/57650, exon 17 of 21)	3	108279496	108285485	5990	2	57650	uc010hpv.1	9119	ENSG00000163507	CIP2A	cell proliferation regulating inhibitor of protein phosphatase 2A
chr8	109426703	109427285	583	*	1.171052267	2.96E-06	0.000155469	Distal Intergenic	8	109455853	109499136	43284	1	9694	uc003ymw.1	-28568	ENSG00000104412	EMC2	ER membrane protein complex subunit 2
chr12	50107406	50107937	532	*	1.170643881	3.35E-08	6.93E-06	Distal Intergenic	12	50031724	50101197	69474	2	91010	uc001ruw.1	-6209	ENSG00000161791	FMNL3	formin like 3
chr11	33570958	33571454	497	*	1.16997463	2.35E-07	2.72E-05	Intron (uc001mun.1/25758, intron 3 of 10)	11	33563877	33695646	131770	1	25758	uc021qfs.1	7081	ENSG00000110427	KIAA1549L	KIAA1549 like
chr2	840309	840877	569	*	1.169570615	7.16E-08	1.18E-05	Intron (uc002qwn.2/339822, intron 2 of 3)	2	779837	864112	84276	2	339822	uc002qwn.2	23235	ENSG00000237667	LINC01115	long intergenic non-protein coding RNA 1115
chr2	176328904	176329889	986	*	1.16909943	1.55E-09	8.69E-07	Distal Intergenic	2	176040986	176046490	5505	2	518	uc002ukb.2	-282414	ENSG00000154518	ATP5MC3	ATP synthase membrane subunit c locus 3
chr12	40903717	40904164	448	*	1.168042913	6.43E-06	0.00027245	Distal Intergenic	12	41086244	41366519	280276	1	1272	uc009zjy.3	-182080	ENSG00000018236	CNTN1	contactin 1
chr11	103945492	103945944	453	*	1.167432116	0.000351318	0.005221311	Intron (uc001php.3/80310, intron 1 of 6)	11	103907308	103909922	2615	1	414301	uc001phr.2	38184	ENSG00000170967	DDI1	DNA damage inducible 1 homolog 1
chr7	156843293	156843998	706	*	1.166956293	6.37E-08	1.08E-05	Distal Intergenic	7	156803551	156809118	5568	1	645249	uc003wne.2	39742	ENSG00000243479	MNX1-AS1	MNX1 antisense RNA 1 (head to head)
chr15	50817352	50817688	337	*	1.166890274	3.18E-08	6.74E-06	Intron (uc021skx.1/373509, intron 4 of 4)	15	50792759	50836003	43245	2	373509	uc021skx.1	18315	ENSG00000170236	USP50	ubiquitin specific peptidase 50
chr2	160426680	160427120	441	*	1.166888936	4.67E-11	7.81E-08	Intron (uc002uao.3/29994, intron 1 of 36)	2	160293917	160412376	118460	2	29994	uc002uat.4	-14304	ENSG00000123636	BAZ2B	bromodomain adjacent to zinc finger domain 2B
chr15	35181732	35182162	431	*	1.166675784	3.23E-08	6.80E-06	Intron (uc001ziv.3/9716, intron 24 of 34)	15	35148552	35261995	113444	2	9716	uc001ziv.3	79833	ENSG00000021776	AQR	aquarius intron-binding spliceosomal factor
chr17	71063980	71064572	593	*	1.166583391	9.84E-11	1.27E-07	Intron (uc002jja.3/201266, intron 3 of 9)	17	70642085	71088853	446769	2	201266	uc002jja.3	24281	ENSG00000133195	SLC39A11	solute carrier family 39 member 11
chr1	203923337	203924317	981	*	1.164450843	1.92E-06	0.000116063	Distal Intergenic	1	204001575	204010392	8818	2	284573	uc001haj.2	86075	ENSG00000176754	LINC00303	long intergenic non-protein coding RNA 303
chr2	163783750	163784316	567	*	1.164022954	6.71E-06	0.00028175	Distal Intergenic	2	163279757	163695257	415501	2	90134	uc002uci.3	-88493	ENSG00000184611	KCNH7	potassium voltage-gated channel subfamily H member 7
chr20	33275527	33275956	430	*	1.163852611	5.03E-08	9.09E-06	Distal Intergenic	20	33173241	33265089	91849	2	128869	uc010gev.1	-10438	ENSG00000101464	PIGU	phosphatidylinositol glycan anchor biosynthesis class U
chr6	45420212	45420699	488	*	1.163615076	3.85E-08	7.73E-06	Intron (uc011dvx.2/860, intron 5 of 8)	6	45389914	45518819	128906	1	860	uc003oxt.3	30298	ENSG00000124813	RUNX2	RUNX family transcription factor 2
chr11	59986745	59987121	377	*	1.162000529	0.000584536	0.00750321	Intron (uc001nov.2/uc001nov.2, intron 3 of 5)	11	59939971	59952139	12169	2	64231	uc010rla.2	-34606	ENSG00000110077	MS4A6A	membrane spanning 4-domains A6A
chr17	3169248	3169830	583	*	1.161682635	6.96E-09	2.43E-06	Distal Intergenic	17	3181184	3182268	1085	2	4995	uc002fvg.3	12438	ENSG00000221882	OR3A2	olfactory receptor family 3 subfamily A member 2
chr15	93804715	93805462	748	*	1.161526332	1.47E-10	1.77E-07	Distal Intergenic	15	93586636	93632443	45808	2	56963	uc002bss.2	-172272	ENSG00000182175	RGMA	repulsive guidance molecule BMP co-receptor a
chr9	123237506	123238026	521	*	1.160952517	2.72E-09	1.25E-06	Intron (uc004bkf.4/55755, intron 15 of 37)	9	123151147	123234156	83010	2	55755	uc004bke.3	-3350	ENSG00000136861	CDK5RAP2	CDK5 regulatory subunit associated protein 2
chr17	28753867	28754655	789	*	1.160786491	3.34E-10	2.66E-07	Exon (uc002hfb.2/1362, exon 7 of 21)	17	28707496	28796675	89180	1	1362	uc010wbp.2	46371	ENSG00000108582	CPD	carboxypeptidase D
chr21	46038478	46039416	939	*	1.160628171	3.01E-08	6.49E-06	Intron (uc002zfe.1/54084, intron 1 of 11)	21	46031996	46032871	876	1	386681	uc002zfo.1	6482	ENSG00000187766	KRTAP10-8	keratin associated protein 10-8
chr16	68047708	68048383	676	*	1.159756987	8.00E-07	6.21E-05	Distal Intergenic	16	68056847	68113226	56380	1	54920	uc002evi.4	-8464	ENSG00000167264	DUS2	dihydrouridine synthase 2
chr3	11450537	11451074	538	*	1.15974245	1.66E-06	0.000105142	Intron (uc003bwc.3/10533, intron 17 of 18)	3	11314010	11599139	285130	1	10533	uc011aum.2	136527	ENSG00000197548	ATG7	autophagy related 7
chr12	52095668	52096120	453	*	1.159262442	4.57E-08	8.60E-06	Intron (uc001ryw.4/6334, intron 8 of 26)	12	52080152	52160035	79884	1	6334	uc001ryy.2	15516	ENSG00000196876	SCN8A	sodium voltage-gated channel alpha subunit 8
chr19	43866758	43867470	713	*	1.158979451	6.52E-06	0.000275213	3' UTR	19	43857825	43867480	9656	1	57126	uc010eis.3	8933	ENSG00000204936	CD177	CD177 molecule
chr1	159612773	159613146	374	*	1.158971001	2.90E-07	3.13E-05	Distal Intergenic	1	159557616	159558661	1046	1	325	uc001ftv.3	55157	ENSG00000132703	APCS	amyloid P component, serum
chr17	15057337	15057910	574	*	1.158924286	5.19E-06	0.000234006	Distal Intergenic	17	15154944	15155013	70	2	100616125	uc021tqk.1	97103	ENSG00000265110	MIR4731	microRNA 4731
chr3	131941911	131942362	452	*	1.158909094	3.47E-06	0.000174797	Intron (uc003eom.3/131034, intron 2 of 19)	3	131253577	132004254	750678	2	131034	uc003eom.3	61892	ENSG00000196353	CPNE4	copine 4
chr13	73824092	73824869	778	*	1.158775455	1.17E-12	1.03E-08	Distal Intergenic	13	73633142	73651676	18535	1	688	uc001vje.3	190950	ENSG00000102554	KLF5	Kruppel like factor 5
chr6	152872142	152872766	625	*	1.158750375	3.04E-07	3.25E-05	Intron (uc003qot.4/23345, intron 2 of 145)	6	152756526	152804384	47859	2	23345	uc003qox.1	-67758	ENSG00000131018	SYNE1	spectrin repeat containing nuclear envelope protein 1
chr11	59041277	59041797	521	*	1.158034019	2.73E-08	6.13E-06	Distal Intergenic	11	58975983	58980494	4512	2	219972	uc001nnu.4	-60783	ENSG00000197629	MPEG1	macrophage expressed 1
chr3	56623887	56624347	461	*	1.156389671	4.64E-06	0.00021579	Intron (uc003dhu.3/285331, intron 7 of 17)	3	56649897	56655848	5952	1	285331	uc003dia.3	-25550	ENSG00000180376	CCDC66	coiled-coil domain containing 66
chr2	223801952	223802365	414	*	1.155602127	8.99E-06	0.000349765	Intron (uc002vni.3/2181, intron 16 of 16)	2	223725732	223808119	82388	1	2181	uc002vnj.3	76220	ENSG00000123983	ACSL3	acyl-CoA synthetase long chain family member 3
chr8	140961266	140961892	627	*	1.155355438	5.76E-11	8.74E-08	Intron (uc003yvj.2/83696, intron 19 of 22)	8	140630249	140715299	85051	2	51305	uc003yvg.1	-245967	ENSG00000169427	KCNK9	potassium two pore domain channel subfamily K member 9
chr11	4485394	4485966	573	*	1.154072838	3.13E-06	0.000161721	Distal Intergenic	11	4470525	4471591	1067	1	119774	uc001lyz.2	14869	ENSG00000181963	OR52K2	olfactory receptor family 52 subfamily K member 2
chr1	38974906	38975794	889	*	1.152989593	3.02E-09	1.34E-06	Distal Intergenic	1	38674706	38680439	5734	2	339442	uc021olp.1	-294467	ENSG00000237290	LINC01343	long intergenic non-protein coding RNA 1343
chr11	72688506	72688948	443	*	1.152938874	3.91E-08	7.82E-06	Intron (uc001oth.4/9873, intron 7 of 18)	11	72553999	72851173	297175	2	9873	uc001oti.2	162225	ENSG00000137478	FCHSD2	FCH and double SH3 domains 2
chr4	8324509	8325390	882	*	1.15293024	1.26E-07	1.76E-05	Distal Intergenic	4	8271489	8308838	37350	1	94031	uc003gla.3	53020	ENSG00000170801	HTRA3	HtrA serine peptidase 3
chr13	41696672	41697322	651	*	1.15274996	2.18E-08	5.31E-06	Distal Intergenic	13	41701709	41706936	5228	2	89890	uc001uxu.1	9614	ENSG00000165572	KBTBD6	kelch repeat and BTB domain containing 6
chr11	94303728	94304251	524	*	1.151761402	4.08E-09	1.74E-06	Intron (uc010rue.1/143689, intron 2 of 14)	11	94300474	94354587	54114	1	143689	uc001pfa.3	3254	ENSG00000134627	PIWIL4	piwi like RNA-mediated gene silencing 4
chr5	98283834	98284314	481	*	1.151474611	1.70E-07	2.17E-05	Distal Intergenic	5	98264838	98266713	1876	1	100289230	uc021ybw.1	18996	NA	LOC100289230	uncharacterized LOC100289230
chr11	9668806	9669382	577	*	1.151102197	1.22E-07	1.73E-05	Distal Intergenic	11	9685628	9763487	77860	1	23075	uc001mhv.3	-16246	ENSG00000133789	SWAP70	switching B cell complex subunit SWAP70
chr1	68913667	68914527	861	*	1.150072647	5.33E-09	2.02E-06	Promoter (1-2kb)	1	68894507	68915642	21136	2	6121	uc001dei.1	1115	ENSG00000116745	RPE65	retinoid isomerohydrolase RPE65
chr11	19971869	19972678	810	*	1.150071401	5.45E-07	4.83E-05	Intron (uc001mpp.3/89797, intron 10 of 37)	11	20044102	20143147	99046	1	89797	uc009yhx.4	-71424	ENSG00000166833	NAV2	neuron navigator 2
chr5	59265449	59265980	532	*	1.150009743	7.17E-06	0.000296567	Intron (uc003jsb.3/5144, intron 3 of 16)	5	58264866	59189621	924756	2	5144	uc003jsa.2	-75828	ENSG00000113448	PDE4D	phosphodiesterase 4D
chr13	41727378	41727853	476	*	1.149855439	5.04E-07	4.61E-05	Intron (uc001uxv.1/uc001uxv.1, intron 2 of 3)	13	41701709	41706936	5228	2	89890	uc001uxu.1	-20442	ENSG00000165572	KBTBD6	kelch repeat and BTB domain containing 6
chr18	61070878	61071428	551	*	1.149395918	8.76E-10	5.72E-07	Exon (uc002lix.3/9525, exon 5 of 11)	18	61056425	61089752	33328	2	9525	uc002lix.3	18324	ENSG00000119541	VPS4B	vacuolar protein sorting 4 homolog B
chr8	102658875	102659495	621	*	1.147339199	2.10E-10	2.18E-07	Intron (uc010mbu.3/79977, intron 13 of 15)	8	102698770	102803439	104670	2	83988	uc003yke.3	143944	ENSG00000104490	NCALD	neurocalcin delta
chr12	81261724	81262607	884	*	1.147256179	1.57E-06	0.000101037	Intron (uc001szj.1/8825, intron 2 of 5)	12	81226312	81226408	97	2	693202	uc021rbb.1	-35316	ENSG00000207763	MIR617	microRNA 617
chr5	102581376	102582354	979	*	1.14662884	4.08E-08	8.02E-06	Distal Intergenic	5	102594442	102614361	19920	1	90355	uc003kog.1	-12088	ENSG00000181751	C5orf30	chromosome 5 open reading frame 30
chr16	84430079	84431068	990	*	1.146593147	1.73E-07	2.19E-05	Intron (uc002fhx.3/9914, intron 1 of 26)	16	84438033	84497793	59761	1	9914	uc002fhy.3	-6965	ENSG00000064270	ATP2C2	ATPase secretory pathway Ca2+ transporting 2
chr12	118199182	118199673	492	*	1.146232388	2.26E-06	0.000129442	Exon (uc001two.2/283455, exon 4 of 20)	12	117890817	118406028	515212	2	283455	uc001two.2	206355	ENSG00000171435	KSR2	kinase suppressor of ras 2
chr19	42983874	42984342	469	*	1.145899187	4.08E-07	4.02E-05	Intron (uc010eif.2/100996307, intron 1 of 2)	19	42932695	42947136	14442	2	284340	uc002otu.3	-36738	ENSG00000189377	CXCL17	C-X-C motif chemokine ligand 17
chr10	23443941	23444500	560	*	1.145580211	9.08E-09	2.99E-06	Distal Intergenic	10	23481460	23483181	1722	1	256297	uc001irp.3	-36960	ENSG00000168267	PTF1A	pancreas associated transcription factor 1a
chr18	10116168	10116734	567	*	1.145474532	3.08E-08	6.63E-06	Distal Intergenic	18	9913955	9960018	46064	1	9218	uc002kok.3	202213	ENSG00000101558	VAPA	VAMP associated protein A
chr1	92007776	92008433	658	*	1.145269073	1.41E-08	4.00E-06	Distal Intergenic	1	91980376	91991321	10946	1	8317	uc009wdd.3	27400	ENSG00000097046	CDC7	cell division cycle 7
chr9	108283172	108283729	558	*	1.144753704	4.68E-07	4.40E-05	Intron (uc004bcq.2/83856, intron 9 of 12)	9	108320411	108403399	82989	1	2218	uc004bcr.3	-36682	ENSG00000106692	FKTN	fukutin
chr5	79672846	79673297	452	*	1.144535855	4.46E-06	0.000209125	Distal Intergenic	5	79646424	79647785	1362	2	441089	uc010jaj.1	-25061	NA	CRSP8P	mediator complex subunit 27 pseudogene
chr4	91357842	91358304	463	*	1.144525263	1.39E-06	9.32E-05	Intron (uc010ikv.2/401145, intron 4 of 9)	4	91156182	91703154	546973	1	401145	uc003hsw.3	201660	ENSG00000184305	CCSER1	coiled-coil serine rich protein 1
chr2	99465511	99466027	517	*	1.142830882	1.86E-09	9.61E-07	Intron (uc002szf.1/343990, intron 1 of 9)	2	99410309	99552684	142376	2	343990	uc002szf.1	86657	ENSG00000196872	KIAA1211L	KIAA1211 like
chr1	200103460	200103885	426	*	1.142417187	2.24E-07	2.63E-05	Intron (uc001gvb.4/2494, intron 7 of 7)	1	200011953	200146550	134598	1	2494	uc010pph.3	91507	ENSG00000116833	NR5A2	nuclear receptor subfamily 5 group A member 2
chr3	16640238	16640780	543	*	1.142097637	4.52E-09	1.86E-06	Intron (uc003cba.3/1618, intron 1 of 10)	3	16628301	16646297	17997	2	1618	uc003cba.3	5517	ENSG00000092345	DAZL	deleted in azoospermia like
chr7	48494020	48494777	758	*	1.1420746	3.35E-06	0.000170453	Promoter (<=1kb)	7	48494634	48687091	192458	1	154664	uc010kyu.1	0	ENSG00000179869	ABCA13	ATP binding cassette subfamily A member 13
chr10	75181978	75182667	690	*	1.142042267	4.10E-08	8.03E-06	3' UTR	10	75139789	75173841	34053	2	310	uc009xrf.1	-8137	ENSG00000138279	ANXA7	annexin A7
chr12	4283859	4284512	654	*	1.142029029	2.26E-11	4.94E-08	Distal Intergenic	12	4382902	4414522	31621	1	894	uc001qmo.3	-98390	ENSG00000118971	CCND2	cyclin D2
chr5	111985550	111986014	465	*	1.141624668	8.10E-08	1.29E-05	Distal Intergenic	5	112043202	112181936	138735	1	324	uc011cvt.2	-57188	ENSG00000134982	APC	APC regulator of WNT signaling pathway
chr3	152783725	152784175	451	*	1.140882139	1.82E-08	4.74E-06	Distal Intergenic	3	152880029	152886263	6235	1	5912	uc003ezr.3	-95854	ENSG00000181467	RAP2B	RAP2B, member of RAS oncogene family
chr5	14573079	14573706	628	*	1.140508816	4.82E-07	4.48E-05	Distal Intergenic	5	14581891	14616287	34397	1	54491	uc003jfj.3	-8185	ENSG00000145569	OTULINL	OTU deubiquitinase with linear linkage specificity like
chr2	149512844	149513487	644	*	1.139542741	3.71E-08	7.55E-06	Intron (uc010zbt.2/26122, intron 4 of 13)	2	149402560	149545136	142577	1	26122	uc010zbt.2	110284	ENSG00000135999	EPC2	enhancer of polycomb homolog 2
chr10	60403690	60404557	868	*	1.139277901	2.25E-06	0.000129024	Intron (uc001jki.1/80114, intron 2 of 20)	10	60474775	60477293	2519	1	728640	uc010qic.2	-70218	NA	FAM133CP	family with sequence similarity 133, member A pseudogene
chr19	54326862	54327556	695	*	1.139076896	5.36E-10	3.85E-07	Promoter (<=1kb)	19	54296855	54327657	30803	2	91662	uc002qch.5	101	ENSG00000142405	NLRP12	NLR family pyrin domain containing 12
chr7	33009236	33010077	842	*	1.13799232	8.19E-09	2.74E-06	Intron (uc011kai.2/23080, intron 10 of 11)	7	33014207	33016111	1905	1	11328	uc010kwm.3	-4130	ENSG00000122642	FKBP9	FKBP prolyl isomerase 9
chr5	156640040	156640543	504	*	1.137757576	4.22E-06	0.000200937	Intron (uc003lwo.1/3702, intron 3 of 16)	5	156607907	156682109	74203	1	3702	uc003lwo.1	32133	ENSG00000113263	ITK	IL2 inducible T cell kinase
chr12	83112779	83113778	1000	*	1.136771362	4.14E-09	1.74E-06	Intron (uc001szr.1/160335, intron 1 of 5)	12	83080934	83528067	447134	1	160335	uc010suk.2	31845	ENSG00000179104	TMTC2	transmembrane O-mannosyltransferase targeting cadherins 2
chr2	232834845	232835248	404	*	1.136202484	1.41E-08	3.99E-06	Intron (uc002vsm.4/129563, intron 1 of 20)	2	232826293	233208678	382386	1	129563	uc031rrt.1	8552	ENSG00000144535	DIS3L2	DIS3 like 3'-5' exoribonuclease 2
chr13	41787497	41788356	860	*	1.135755749	1.19E-08	3.57E-06	Intron (uc001uxv.1/uc001uxv.1, intron 3 of 3)	13	41765711	41768702	2992	2	84078	uc001uxw.1	-18795	ENSG00000120696	KBTBD7	kelch repeat and BTB domain containing 7
chr16	69330820	69331625	806	*	1.134762277	8.94E-12	3.48E-08	Intron (uc002ewu.3/6645, intron 5 of 6)	16	69345287	69358946	13660	1	27183	uc002eww.3	-13662	ENSG00000132612	VPS4A	vacuolar protein sorting 4 homolog A
chr7	38302222	38302663	442	*	1.134330252	6.24E-06	0.000267213	Intron (uc022aby.1/445347, intron 2 of 5)	7	38279181	38309313	30133	2	445347	uc022aby.1	6650	ENSG00000211689	TARP	TCR gamma alternate reading frame protein
chr6	87840946	87841572	627	*	1.133836703	1.10E-06	7.81E-05	Distal Intergenic	6	87862551	87880081	17531	1	23036	uc003plk.3	-20979	ENSG00000188994	ZNF292	zinc finger protein 292
chr2	43987105	43987927	823	*	1.133217456	2.68E-08	6.07E-06	Intron (uc010yny.2/130271, intron 27 of 29)	2	44001178	44022316	21139	1	51626	uc002rth.3	-13251	ENSG00000138036	DYNC2LI1	dynein cytoplasmic 2 light intermediate chain 1
chr18	1591831	1592303	473	*	1.132997396	6.35E-06	0.00027057	Distal Intergenic	18	1268312	1407181	138870	2	56651	uc002kld.1	-184650	NA	LINC00470	long intergenic non-protein coding RNA 470
chr10	109449988	109450419	432	*	1.132511474	9.96E-07	7.36E-05	Distal Intergenic	10	108338421	108924466	586046	2	114815	uc001kyo.3	-525522	ENSG00000108018	SORCS1	sortilin related VPS10 domain containing receptor 1
chr8	28974134	28974641	508	*	1.132142805	1.82E-06	0.000111842	Exon (uc003xhh.4/23303, exon 31 of 40)	8	28924795	28956758	31964	2	23303	uc011laz.2	-17376	ENSG00000197892	KIF13B	kinesin family member 13B
chr8	19904402	19904799	398	*	1.132127322	2.09E-05	0.000651632	Distal Intergenic	8	19796582	19824770	28189	1	4023	uc003wzk.4	107820	ENSG00000175445	LPL	lipoprotein lipase
chr12	14710793	14711427	635	*	1.131621394	1.66E-08	4.42E-06	Intron (uc001rcc.1/79887, intron 1 of 10)	12	14656597	14720791	64195	2	79887	uc001rcc.1	9364	ENSG00000121316	PLBD1	phospholipase B domain containing 1
chr17	13977393	13977839	447	*	1.131376184	2.49E-08	5.79E-06	5' UTR	17	13932609	13972775	40167	2	100874058	uc002goe.1	-4618	ENSG00000236088	COX10-AS1	COX10 antisense RNA 1
chr7	25303317	25303792	476	*	1.130562482	2.88E-06	0.00015265	Distal Intergenic	7	25264191	25268105	3915	2	64111	uc003sxo.3	-35212	ENSG00000105954	NPVF	neuropeptide VF precursor
chr2	109366953	109367480	528	*	1.13034556	1.03E-08	3.25E-06	Intron (uc002tem.4/5903, intron 9 of 28)	2	109335937	109402267	66331	1	5903	uc002tem.4	31016	ENSG00000153201	RANBP2	RAN binding protein 2
chr10	27778996	27779600	605	*	1.130288565	1.10E-07	1.59E-05	Distal Intergenic	10	27793103	27831166	38064	1	22931	uc001itv.4	-13503	ENSG00000099246	RAB18	RAB18, member RAS oncogene family
chr10	108183844	108184306	463	*	1.13021993	8.02E-05	0.001782664	Distal Intergenic	10	108333421	108924466	591046	2	114815	uc001kyl.3	740160	ENSG00000108018	SORCS1	sortilin related VPS10 domain containing receptor 1
chr7	25352516	25352956	441	*	1.13014062	2.15E-08	5.26E-06	Distal Intergenic	7	25264191	25268105	3915	2	64111	uc003sxo.3	-84411	ENSG00000105954	NPVF	neuropeptide VF precursor
chr3	25798078	25798602	525	*	1.129619498	1.73E-06	0.000108042	Intron (uc003cdk.3/55768, intron 2 of 9)	3	25760435	25820179	59745	2	55768	uc003cdk.3	21577	ENSG00000151092	NGLY1	N-glycanase 1
chr19	42096433	42097318	886	*	1.12926238	6.89E-08	1.15E-05	Distal Intergenic	19	42082531	42093197	10667	1	90273	uc002org.4	13902	ENSG00000007129	CEACAM21	CEA cell adhesion molecule 21
chr13	41751289	41751795	507	*	1.128579324	3.32E-08	6.90E-06	Intron (uc001uxv.1/uc001uxv.1, intron 3 of 3)	13	41765711	41768702	2992	2	84078	uc001uxw.1	16907	ENSG00000120696	KBTBD7	kelch repeat and BTB domain containing 7
chr14	75779316	75779981	666	*	1.128500816	4.73E-09	1.92E-06	Distal Intergenic	14	75761107	75763111	2005	1	731223	uc001xrp.3	18209	NA	LINC01220	long intergenic non-protein coding RNA 1220
chr15	31479112	31479818	707	*	1.128378991	3.26E-10	2.66E-07	Distal Intergenic	15	31293264	31453476	160213	2	4308	uc021sia.1	-25636	ENSG00000134160	TRPM1	transient receptor potential cation channel subfamily M member 1
chr8	41920262	41920901	640	*	1.128219252	4.99E-07	4.57E-05	Distal Intergenic	8	41799567	41909505	109939	2	7994	uc010lxd.3	-10757	ENSG00000083168	KAT6A	lysine acetyltransferase 6A
chr17	33428128	33428863	736	*	1.12774577	2.65E-09	1.23E-06	Exon (uc002hiq.2/100529207, exon 5 of 7)	17	33426811	33433500	6690	2	5892	uc010ctj.2	4637	ENSG00000185379	RAD51D	RAD51 paralog D
chr3	71650512	71651354	843	*	1.127723465	7.12E-10	4.86E-07	Distal Intergenic	3	71247034	71633140	386107	2	27086	uc003dos.3	-17372	ENSG00000114861	FOXP1	forkhead box P1
chr11	115581571	115582327	757	*	1.127417166	5.04E-09	1.96E-06	Distal Intergenic	11	115628169	115630915	2747	2	283143	uc009yza.3	48588	NA	LINC00900	long intergenic non-protein coding RNA 900
chr2	197849307	197850026	720	*	1.126719812	4.73E-11	7.81E-08	Intron (uc002utz.4/91526, intron 21 of 21)	2	197755552	197792519	36968	2	80055	uc010fsj.2	-56788	ENSG00000197121	PGAP1	post-GPI attachment to proteins inositol deacylase 1
chr7	41394845	41395331	487	*	1.126707403	2.78E-05	0.000805809	Distal Intergenic	7	41733514	41752792	19279	1	285954	uc003ths.2	-338183	ENSG00000224116	INHBA-AS1	INHBA antisense RNA 1
chr4	36447151	36448040	890	*	1.126398063	2.99E-06	0.00015636	Distal Intergenic	4	36335118	36346407	11290	1	401124	uc003gsv.4	112033	ENSG00000197057	DTHD1	death domain containing 1
chr14	23395958	23396589	632	*	1.126321359	2.22E-08	5.35E-06	Promoter (2-3kb)	14	23389733	23398661	8929	2	10419	uc001whl.1	2072	ENSG00000100462	PRMT5	protein arginine methyltransferase 5
chr6	113801320	113801796	477	*	1.125825434	2.11E-06	0.000123501	Distal Intergenic	6	114178527	114184652	6126	1	4082	uc003pvy.4	-376731	ENSG00000277443	MARCKS	myristoylated alanine rich protein kinase C substrate
chr4	86597896	86598459	564	*	1.12558917	1.69E-09	9.08E-07	Intron (uc003hpi.1/83478, intron 2 of 2)	4	86643621	86643686	66	1	100616349	uc021xps.1	-45162	ENSG00000266421	MIR4451	microRNA 4451
chr6	113765301	113765669	369	*	1.125449116	6.30E-07	5.31E-05	Distal Intergenic	6	114178527	114184652	6126	1	4082	uc003pvy.4	-412858	ENSG00000277443	MARCKS	myristoylated alanine rich protein kinase C substrate
chr4	103290006	103290411	406	*	1.125377768	1.96E-07	2.39E-05	Distal Intergenic	4	103182821	103266655	83835	2	64116	uc003hwc.2	-23351	ENSG00000138821	SLC39A8	solute carrier family 39 member 8
chr3	104858186	104858959	774	*	1.125360718	1.25E-06	8.57E-05	Distal Intergenic	3	105085557	105244230	158674	1	214	uc003dvv.3	-226598	ENSG00000170017	ALCAM	activated leukocyte cell adhesion molecule
chr2	176501970	176502580	611	*	1.123972448	8.66E-08	1.35E-05	Distal Intergenic	2	176790410	176867018	76609	2	80856	uc002ukc.1	364438	ENSG00000144320	LNPK	lunapark, ER junction formation factor
chr10	132011516	132011948	433	*	1.123627898	2.14E-06	0.000124468	Distal Intergenic	10	131958252	131977684	19433	1	10539	uc021qay.1	53264	ENSG00000108010	GLRX3	glutaredoxin 3
chr3	119614500	119614984	485	*	1.122729941	3.33E-07	3.45E-05	Intron (uc003edn.3/2932, intron 7 of 11)	3	119540802	119582452	41651	2	2932	uc003edm.3	-32048	ENSG00000082701	GSK3B	glycogen synthase kinase 3 beta
chr12	46088478	46089232	755	*	1.12252255	2.56E-10	2.46E-07	Distal Intergenic	12	46119503	46121704	2202	2	400027	uc001roq.3	32472	NA	LINC00938	long intergenic non-protein coding RNA 938
chr10	45403334	45404230	897	*	1.122405093	7.28E-08	1.19E-05	Promoter (2-3kb)	10	45406764	45430642	23879	1	643236	uc001jbn.2	-2534	ENSG00000187783	TMEM72	transmembrane protein 72
chr8	41273537	41274020	484	*	1.121887467	6.45E-07	5.41E-05	Distal Intergenic	8	41348081	41368499	20419	1	51125	uc003xnu.3	-74061	ENSG00000147533	GOLGA7	golgin A7
chr20	20238908	20239299	392	*	1.12188296	2.29E-07	2.66E-05	Intron (uc010zse.2/26074, intron 20 of 21)	20	20206175	20341346	135172	1	26074	uc002wrw.3	32733	ENSG00000089101	CFAP61	cilia and flagella associated protein 61
chr7	48239682	48240114	433	*	1.121792474	4.05E-07	4.00E-05	Intron (uc003top.2/154664, intron 3 of 5)	7	48211057	48687091	476035	1	154664	uc003toq.2	28625	ENSG00000179869	ABCA13	ATP binding cassette subfamily A member 13
chr8	59168803	59169170	368	*	1.121739728	8.09E-06	0.000325029	Intron (uc003xtk.3/uc003xtk.3, intron 7 of 7)	8	59323823	59364060	40238	1	137886	uc003xtl.3	-154653	ENSG00000215114	UBXN2B	UBX domain protein 2B
chr14	102205625	102206175	551	*	1.121654713	2.48E-07	2.81E-05	Distal Intergenic	14	102196774	102198862	2089	1	145200	uc010awj.3	8851	ENSG00000258512	LINC00239	long intergenic non-protein coding RNA 239
chr17	9998068	9998676	609	*	1.121256011	3.46E-06	0.000174223	Intron (uc010coh.1/8522, intron 1 of 14)	17	9813926	10017870	203945	2	8522	uc010coh.1	19194	ENSG00000007237	GAS7	growth arrest specific 7
chr9	318503	318962	460	*	1.120459717	8.57E-08	1.35E-05	Intron (uc011lls.1/81704, intron 7 of 13)	9	273048	465259	192212	1	81704	uc022bcu.1	45455	ENSG00000107099	DOCK8	dedicator of cytokinesis 8
chr6	46093137	46094020	884	*	1.119845153	6.58E-12	2.81E-08	Distal Intergenic	6	46097701	46114436	16736	1	22875	uc003oxy.3	-3681	ENSG00000001561	ENPP4	ectonucleotide pyrophosphatase/phosphodiesterase 4
chr6	159299430	159299880	451	*	1.119553169	2.88E-10	2.54E-07	Distal Intergenic	6	159309619	159331385	21767	1	100130967	uc021zhp.1	-9739	ENSG00000203711	C6orf99	chromosome 6 open reading frame 99
chr15	64614454	64614766	313	*	1.119456075	2.91E-08	6.34E-06	Intron (uc002anf.3/53944, intron 1 of 11)	15	64457932	64592922	134991	2	53944	uc002ang.1	-21532	ENSG00000169118	CSNK1G1	casein kinase 1 gamma 1
chr20	55910755	55911263	509	*	1.119030486	5.29E-07	4.75E-05	Promoter (1-2kb)	20	55913213	55998278	85066	1	100616458	uc021wfc.1	-1950	NA	NA	NA
chr1	17443462	17443821	360	*	1.118635871	7.70E-08	1.23E-05	Promoter (2-3kb)	1	17393256	17445948	52693	2	11240	uc001baf.3	2127	ENSG00000117115	PADI2	peptidyl arginine deiminase 2
chr6	41873996	41874542	547	*	1.118353879	2.29E-06	0.000130378	3' UTR	6	41765383	41863099	97717	2	25862	uc003ori.3	-10897	ENSG00000164663	USP49	ubiquitin specific peptidase 49
chr14	102210865	102211275	411	*	1.118136381	4.34E-06	0.000204875	Distal Intergenic	14	102196774	102198862	2089	1	145200	uc010awj.3	14091	ENSG00000258512	LINC00239	long intergenic non-protein coding RNA 239
chr4	26148354	26148834	481	*	1.118131294	1.53E-07	2.01E-05	Distal Intergenic	4	26321332	26436752	115421	1	3516	uc003grx.2	-172498	ENSG00000168214	RBPJ	recombination signal binding protein for immunoglobulin kappa J region
chr2	109852850	109853437	588	*	1.116464345	2.05E-09	1.05E-06	Intron (uc010ywt.1/344558, intron 1 of 9)	2	109930027	109930081	55	2	100423027	uc021vlx.1	76644	ENSG00000265965	MIR4266	microRNA 4266
chr19	52255330	52255888	559	*	1.116180917	3.74E-08	7.59E-06	Promoter (<=1kb)	19	52249023	52255150	6128	2	2357	uc021uyn.1	-180	ENSG00000171051	FPR1	formyl peptide receptor 1
chr1	175981838	175982300	463	*	1.116015496	4.51E-07	4.28E-05	Intron (uc009wwv.2/64326, intron 12 of 16)	1	175937533	175937676	144	2	677679	uc001gkx.1	-44162	ENSG00000252906	SCARNA3	small Cajal body-specific RNA 3
chr1	153203719	153204393	675	*	1.115991612	1.32E-07	1.80E-05	Distal Intergenic	1	153190060	153191793	1734	1	574414	uc021ozw.1	13659	ENSG00000203783	PRR9	proline rich 9
chr8	100313339	100313863	525	*	1.115275564	4.50E-08	8.48E-06	Intron (uc003yiu.1/157680, intron 19 of 28)	8	100148893	100523740	374848	1	157680	uc003yix.1	164446	ENSG00000132549	VPS13B	vacuolar protein sorting 13 homolog B
chr16	47093643	47094301	659	*	1.11498535	2.64E-09	1.23E-06	Distal Intergenic	16	47115431	47143622	28192	2	81831	uc002eeq.2	49321	ENSG00000171208	NETO2	neuropilin and tolloid like 2
chr5	43769497	43770075	579	*	1.114568042	4.80E-08	8.85E-06	Distal Intergenic	5	43573287	43603332	30046	2	100652772	uc031sjh.1	-166165	NA	NNT-AS1	NNT antisense RNA 1
chr17	53993042	53993705	664	*	1.114418317	1.93E-07	2.37E-05	Distal Intergenic	17	53828466	53854748	26283	1	58488	uc010dch.3	164576	ENSG00000141179	PCTP	phosphatidylcholine transfer protein
chr20	5967346	5968252	907	*	1.114266252	1.35E-07	1.82E-05	Exon (uc002wmi.3/84515, exon 17 of 19)	20	5951348	5975831	24484	1	84515	uc002wmm.3	15998	ENSG00000125885	MCM8	minichromosome maintenance 8 homologous recombination repair factor
chr9	37796661	37797288	628	*	1.114114198	7.11E-07	5.78E-05	Intron (uc004aan.1/uc004aan.1, intron 1 of 1)	9	37800551	37867665	67115	1	79269	uc010mlz.3	-3263	ENSG00000122741	DCAF10	DDB1 and CUL4 associated factor 10
chr13	41774275	41774924	650	*	1.113993294	1.63E-06	0.000103887	Intron (uc001uxv.1/uc001uxv.1, intron 3 of 3)	13	41765711	41768702	2992	2	84078	uc001uxw.1	-5573	ENSG00000120696	KBTBD7	kelch repeat and BTB domain containing 7
chr8	19920286	19920845	560	*	1.112596747	2.46E-06	0.000137521	Distal Intergenic	8	20002366	20040717	38352	2	6570	uc003wzm.3	119872	ENSG00000036565	SLC18A1	solute carrier family 18 member A1
chr7	28722241	28722807	567	*	1.112264406	1.06E-09	6.61E-07	Promoter (2-3kb)	7	28725721	28764776	39056	1	9586	uc011jzr.2	-2914	ENSG00000146592	CREB5	cAMP responsive element binding protein 5
chr1	173855325	173855996	672	*	1.112052863	2.22E-09	1.10E-06	3' UTR	1	173837493	173855774	18282	1	84614	uc009wwp.1	17832	ENSG00000185278	ZBTB37	zinc finger and BTB domain containing 37
chr1	87770489	87770978	490	*	1.112030164	2.36E-06	0.00013341	Distal Intergenic	1	87794151	87814607	20457	1	8543	uc001dmi.3	-23173	ENSG00000143013	LMO4	LIM domain only 4
chr10	104797535	104797965	431	*	1.111257074	9.27E-08	1.42E-05	Intron (uc001kwm.3/54805, intron 1 of 7)	10	104847774	104913384	65611	2	22978	uc010qqp.2	115419	ENSG00000076685	NT5C2	5'-nucleotidase, cytosolic II
chr10	109443403	109443947	545	*	1.110725095	5.63E-05	0.001371327	Distal Intergenic	10	108338421	108924466	586046	2	114815	uc001kyo.3	-518937	ENSG00000108018	SORCS1	sortilin related VPS10 domain containing receptor 1
chr6	64065384	64066342	959	*	1.110377541	1.26E-07	1.76E-05	Distal Intergenic	6	63995492	64029882	34391	2	51557	uc003pej.1	-35502	ENSG00000146166	LGSN	lengsin, lens protein with glutamine synthetase domain
chr12	9777700	9778115	416	*	1.109463218	2.76E-07	3.02E-05	Intron (uc031qfy.1/374443, intron 1 of 4)	12	9769880	9811010	41131	1	374443	uc031qfy.1	7820	ENSG00000256594	LOC374443	C-type lectin domain family 2 member D pseudogene
chr12	102320976	102321872	897	*	1.108186624	1.38E-11	3.54E-08	Distal Intergenic	12	102271105	102317401	46297	1	55332	uc010svv.2	49871	ENSG00000136048	DRAM1	DNA damage regulated autophagy modulator 1
chr2	44578774	44579644	871	*	1.107753133	2.17E-08	5.29E-06	Intron (uc002rug.3/9581, intron 1 of 12)	2	44544748	44586889	42142	2	9581	uc002rug.3	7245	ENSG00000138078	PREPL	prolyl endopeptidase like
chr7	21393455	21394286	832	*	1.107665711	1.77E-09	9.33E-07	Distal Intergenic	7	21467689	21554151	86463	1	6671	uc003sva.3	-73403	ENSG00000105866	SP4	Sp4 transcription factor
chr13	41780168	41780540	373	*	1.107650963	7.00E-06	0.000291005	Intron (uc001uxv.1/uc001uxv.1, intron 3 of 3)	13	41765711	41768702	2992	2	84078	uc001uxw.1	-11466	ENSG00000120696	KBTBD7	kelch repeat and BTB domain containing 7
chr1	41477324	41477824	501	*	1.107517037	4.51E-12	2.17E-08	Promoter (2-3kb)	1	41480262	41509562	29301	1	100507178	uc021omd.1	-2438	ENSG00000281207	SLFNL1-AS1	SLFNL1 antisense RNA 1
chr3	149023192	149023560	369	*	1.10732584	5.95E-06	0.000258646	Distal Intergenic	3	149036285	149051259	14975	2	116441	uc021xfl.1	27699	ENSG00000163762	TM4SF18	transmembrane 4 L six family member 18
chr7	101223768	101224446	679	*	1.106189882	4.07E-06	0.000196179	Distal Intergenic	7	101256605	101272576	15972	2	93408	uc003uyr.3	48130	ENSG00000106436	MYL10	myosin light chain 10
chr1	180370250	180371117	868	*	1.105317472	1.55E-08	4.23E-06	Intron (uc001gog.3/84320, intron 5 of 7)	1	180407449	180407525	77	2	100423032	uc021pfq.1	36408	ENSG00000265435	MIR3121	microRNA 3121
chr14	36060981	36061372	392	*	1.104723516	3.79E-08	7.67E-06	Intron (uc010amp.3/253959, intron 13 of 17)	14	36003248	36006260	3013	1	84684	uc001wth.1	57733	ENSG00000168348	INSM2	INSM transcriptional repressor 2
chr10	102244010	102244873	864	*	1.104719919	2.55E-09	1.23E-06	Downstream (1-2kb)	10	102222812	102243399	20588	1	7479	uc001krb.3	21198	ENSG00000075290	WNT8B	Wnt family member 8B
chr7	41374916	41375304	389	*	1.104499628	2.42E-06	0.000135934	Distal Intergenic	7	41733514	41752792	19279	1	285954	uc003ths.2	-358210	ENSG00000224116	INHBA-AS1	INHBA antisense RNA 1
chr6	127533886	127534339	454	*	1.104312394	2.35E-06	0.000133174	Distal Intergenic	6	127587827	127609705	21879	1	81847	uc021zes.1	-53488	ENSG00000118518	RNF146	ring finger protein 146
chr13	80289499	80289974	476	*	1.10327506	1.26E-07	1.76E-05	Distal Intergenic	13	80079509	80130212	50704	1	54602	uc001vlg.3	209990	ENSG00000102471	NDFIP2	Nedd4 family interacting protein 2
chr2	145022821	145023249	429	*	1.103182069	1.04E-09	6.53E-07	Intron (uc002tvp.3/79712, intron 1 of 11)	2	144703581	144994906	291326	2	79712	uc021vqf.1	-27915	ENSG00000121964	GTDC1	glycosyltransferase like domain containing 1
chr2	228736435	228737409	975	*	1.102966268	2.78E-06	0.000149032	Promoter (<=1kb)	2	228736327	228789026	52700	1	164781	uc010zlw.1	108	ENSG00000123977	DAW1	dynein assembly factor with WD repeats 1
chr5	59418898	59419575	678	*	1.101651807	1.41E-07	1.88E-05	Intron (uc003jsb.3/5144, intron 2 of 16)	5	59282228	59558386	276159	2	5144	uc003jse.1	138811	ENSG00000113448	PDE4D	phosphodiesterase 4D
chr3	171637306	171637739	434	*	1.101645606	2.36E-07	2.72E-05	Distal Intergenic	3	171561139	171577108	15970	1	389177	uc003fhw.2	76167	ENSG00000186329	TMEM212	transmembrane protein 212
chr5	93845913	93846257	345	*	1.101434122	0.000132106	0.002566213	Intron (uc011cuk.2/285600, intron 5 of 20)	5	93486556	93954309	467754	2	285600	uc011cuk.2	108052	ENSG00000185261	KIAA0825	KIAA0825
chr8	6229788	6230547	760	*	1.101393928	7.58E-08	1.22E-05	Distal Intergenic	8	6261077	6264069	2993	2	100287015	uc003wqf.3	33522	ENSG00000246089	LOC100287015	uncharacterized LOC100287015
chr7	111470153	111470624	472	*	1.101095635	4.77E-06	0.000219777	Intron (uc003vfw.3/9732, intron 10 of 35)	7	111366164	111429080	62917	2	9732	uc011kmm.2	-41073	ENSG00000128512	DOCK4	dedicator of cytokinesis 4
chr9	138805538	138806230	693	*	1.100347186	3.06E-12	2.10E-08	Distal Intergenic	9	138700333	138799005	98673	2	157922	uc004cgr.4	-6533	ENSG00000130559	CAMSAP1	calmodulin regulated spectrin associated protein 1
chr11	107710132	107710753	622	*	1.100297193	2.21E-06	0.000127233	Intron (uc010rvu.2/54733, intron 1 of 6)	11	107661717	107729680	67964	2	54733	uc010rvu.2	18927	ENSG00000110660	SLC35F2	solute carrier family 35 member F2
chr3	71880875	71881377	503	*	1.10017135	5.69E-07	4.95E-05	Distal Intergenic	3	71820806	71834357	13552	2	60675	uc003dpa.4	-46518	ENSG00000163421	PROK2	prokineticin 2
chr3	154436924	154437690	767	*	1.099652024	7.32E-08	1.19E-05	Distal Intergenic	3	154055461	154147504	92044	2	344758	uc003faa.3	-289420	ENSG00000174948	GPR149	G protein-coupled receptor 149
chr19	43850615	43851105	491	*	1.099312801	1.04E-06	7.55E-05	Promoter (2-3kb)	19	43853208	43853700	493	1	23574	uc010xwn.1	-2103	NA	PRG1	p53-responsive gene 1
chr10	102094468	102095060	593	*	1.098919645	1.20E-06	8.35E-05	Distal Intergenic	10	102047903	102090243	42341	2	9033	uc009xwm.1	-4225	ENSG00000107593	PKD2L1	polycystin 2 like 1, transient receptor potential cation channel
chr12	44215751	44216167	417	*	1.098698957	7.33E-05	0.001667974	Distal Intergenic	12	44229962	44783541	553580	1	84216	uc001rod.3	-13795	ENSG00000139173	TMEM117	transmembrane protein 117
chr3	32804558	32805119	562	*	1.09869586	1.82E-07	2.25E-05	3' UTR	3	32859510	32933771	74262	1	131405	uc003cff.3	-54391	ENSG00000206557	TRIM71	tripartite motif containing 71
chr1	155205220	155205730	511	*	1.098646783	3.40E-09	1.48E-06	Promoter (2-3kb)	1	155186648	155208441	21794	2	2630	uc021pau.2	2711	ENSG00000160766	GBAP1	glucosylceramidase beta pseudogene 1
chr6	88004302	88004804	503	*	1.097608492	1.79E-05	0.00058104	Intron (uc003plo.2/375519, intron 2 of 2)	6	88032306	88052043	19738	1	57150	uc003plp.1	-27502	ENSG00000111850	SMIM8	small integral membrane protein 8
chr11	73553487	73554152	666	*	1.097536553	2.00E-07	2.43E-05	Intron (uc001ouh.4/51642, intron 4 of 7)	11	73587744	73638781	51038	1	80227	uc031qcp.1	-33592	ENSG00000175575	PAAF1	proteasomal ATPase associated factor 1
chr10	104984764	104985471	708	*	1.097425434	6.37E-09	2.27E-06	Intron (uc001kwr.3/uc001kwr.3, intron 1 of 1)	10	105005644	105007773	2130	1	729020	uc009xxi.2	-20173	ENSG00000235376	RPEL1	ribulose-5-phosphate-3-epimerase like 1
chr4	88817693	88818645	953	*	1.097156941	1.94E-08	4.95E-06	Distal Intergenic	4	88755855	88767968	12114	1	56955	uc021xpx.1	61838	ENSG00000152595	MEPE	matrix extracellular phosphoglycoprotein
chr5	115276434	115277421	988	*	1.097056155	7.60E-10	5.14E-07	Distal Intergenic	5	115298151	115363299	65149	1	206338	uc003kro.3	-20730	ENSG00000172901	LVRN	laeverin
chr18	54203912	54204283	372	*	1.096823677	2.17E-06	0.000125411	Distal Intergenic	18	54275510	54305736	30227	2	9352	uc002lgj.1	101453	ENSG00000091164	TXNL1	thioredoxin like 1
chr3	154694758	154695576	819	*	1.096551831	5.64E-07	4.92E-05	Distal Intergenic	3	154741913	154901518	159606	1	4311	uc010hvr.1	-46337	ENSG00000196549	MME	membrane metalloendopeptidase
chr5	115328081	115329053	973	*	1.095894781	3.81E-05	0.00101739	Promoter (2-3kb)	5	115331074	115363299	32226	1	206338	uc003krq.3	-2021	ENSG00000172901	LVRN	laeverin
chr20	58807501	58808180	680	*	1.095868817	4.68E-07	4.40E-05	Intron (uc002ybl.3/284757, intron 3 of 4)	20	58713548	59228978	515431	1	284757	uc010gjw.3	93953	ENSG00000228340	MIR646HG	MIR646 host gene
chr3	32948456	32948892	437	*	1.095772118	9.16E-05	0.001964207	Distal Intergenic	3	32993066	32996403	3338	1	1233	uc003cfg.1	-44174	ENSG00000183813	CCR4	C-C motif chemokine receptor 4
chr2	3067404	3068121	718	*	1.094208968	1.43E-07	1.89E-05	Intron (uc002qxh.1/uc002qxh.1, intron 3 of 6)	2	3192741	3323445	130705	2	7260	uc002qxi.2	255324	ENSG00000032389	EIPR1	EARP complex and GARP complex interacting protein 1
chr21	45818371	45818836	466	*	1.093695406	5.44E-07	4.83E-05	Intron (uc002zet.1/7226, intron 14 of 32)	21	45811155	45862964	51810	1	7226	uc002zey.1	7216	ENSG00000142185	TRPM2	transient receptor potential cation channel subfamily M member 2
chr6	134562782	134563779	998	*	1.093264951	1.91E-10	2.09E-07	Intron (uc003qeo.4/6446, intron 2 of 13)	6	134490384	134499010	8627	2	6446	uc011ecw.2	-63772	ENSG00000118515	SGK1	serum/glucocorticoid regulated kinase 1
chr6	11509608	11510339	732	*	1.093227504	1.71E-06	0.000107608	Intron (uc003mzz.1/uc003mzz.1, intron 4 of 4)	6	11538460	11583757	45298	1	100113407	uc010jpa.4	-28121	ENSG00000205269	TMEM170B	transmembrane protein 170B
chr2	102529100	102529859	760	*	1.092528509	1.45E-05	0.000496647	Distal Intergenic	2	102481392	102511152	29761	1	9448	uc002tbl.3	47708	ENSG00000071054	MAP4K4	mitogen-activated protein kinase kinase kinase kinase 4
chr3	157203883	157204574	692	*	1.092318672	3.05E-05	0.000862792	Intron (uc003fbj.2/79674, intron 2 of 13)	3	157177410	157213295	35886	2	79674	uc021xgk.1	8721	ENSG00000197415	VEPH1	ventricular zone expressed PH domain containing 1
chr8	121275105	121275650	546	*	1.091882383	4.32E-06	0.000204144	Exon (uc003yox.4/7373, exon 24 of 48)	8	121282274	121383155	100882	1	7373	uc003yoz.3	-6624	ENSG00000187955	COL14A1	collagen type XIV alpha 1 chain
chr2	47094988	47095825	838	*	1.091412265	1.77E-10	1.98E-07	Distal Intergenic	2	47073015	47086145	13131	1	100134259	uc002rvj.1	21973	ENSG00000239332	LINC01119	long intergenic non-protein coding RNA 1119
chr20	412769	413153	385	*	1.090777014	1.24E-09	7.45E-07	Downstream (2-3kb)	20	388709	411610	22902	1	10616	uc010fzy.3	24060	ENSG00000125826	RBCK1	RANBP2-type and C3HC4-type zinc finger containing 1
chr13	110047943	110048359	417	*	1.09056731	3.72E-10	2.87E-07	Distal Intergenic	13	109816253	109819651	3399	2	100885782	uc031qng.1	-228292	ENSG00000236242	MYO16-AS1	MYO16 antisense RNA 1
chr4	83000397	83000981	585	*	1.090008156	5.36E-07	4.79E-05	Distal Intergenic	4	83274467	83292737	18271	2	3184	uc003hml.1	291756	ENSG00000138668	HNRNPD	heterogeneous nuclear ribonucleoprotein D
chr3	101454099	101454981	883	*	1.089305947	5.09E-08	9.19E-06	Intron (uc010hpm.1/79598, intron 5 of 7)	3	101450207	101486181	35975	1	79598	uc003dvm.1	3892	ENSG00000182504	CEP97	centrosomal protein 97
chr19	52258723	52259205	483	*	1.088787347	4.92E-06	0.000224599	Distal Intergenic	19	52249023	52255150	6128	2	2357	uc021uyn.1	-3573	ENSG00000171051	FPR1	formyl peptide receptor 1
chr2	144565379	144565833	455	*	1.088720273	1.59E-06	0.00010222	Distal Intergenic	2	144193163	144525921	332759	1	55843	uc002tvn.3	372216	ENSG00000075884	ARHGAP15	Rho GTPase activating protein 15
chr17	45584712	45585345	634	*	1.088411275	1.62E-08	4.35E-06	Distal Intergenic	17	45532474	45569986	37513	2	653479	uc002ilq.3	-14726	NA	MRPL45P2	mitochondrial ribosomal protein L45 pseudogene 2
chr1	43066437	43066870	434	*	1.088385106	4.44E-08	8.40E-06	Intron (uc001chm.2/728621, intron 16 of 22)	1	43124048	43133568	9521	1	10465	uc009vwl.2	-57178	ENSG00000171960	PPIH	peptidylprolyl isomerase H
chr2	176489559	176490272	714	*	1.088234396	2.55E-07	2.87E-05	Distal Intergenic	2	176790410	176867018	76609	2	80856	uc002ukc.1	376746	ENSG00000144320	LNPK	lunapark, ER junction formation factor
chr7	38052247	38052841	595	*	1.087989548	8.45E-05	0.00184918	Distal Intergenic	7	37960921	37991542	30622	1	54749	uc010kxh.3	91326	ENSG00000086289	EPDR1	ependymin related 1
chr1	36540630	36541115	486	*	1.087715996	2.00E-07	2.43E-05	Distal Intergenic	1	36549676	36553876	4201	1	27285	uc001bzr.3	-8561	ENSG00000092850	TEKT2	tektin 2
chr10	101455595	101455992	398	*	1.087703187	0.000569471	0.007360093	Exon (uc001kqa.4/57089, exon 9 of 13)	10	101491958	101507468	15511	1	51076	uc010qpk.2	-35966	ENSG00000119929	CUTC	cutC copper transporter
chr13	37654981	37655426	446	*	1.08737239	1.53E-06	9.96E-05	Distal Intergenic	13	37596826	37633850	37025	2	55578	uc010tes.1	-21131	ENSG00000102710	SUPT20H	SPT20 homolog, SAGA complex component
chr8	104350183	104350872	690	*	1.087159228	3.11E-09	1.38E-06	Distal Intergenic	8	104383743	104388664	4922	1	115908	uc011lhq.2	-32871	ENSG00000164932	CTHRC1	collagen triple helix repeat containing 1
chr7	107186653	107187167	515	*	1.086909721	7.78E-07	6.12E-05	Intron (uc003vec.2/10466, intron 5 of 21)	7	107204402	107218968	14567	1	11062	uc003veh.4	-17235	ENSG00000105865	DUS4L	dihydrouridine synthase 4 like
chr2	231564578	231565280	703	*	1.086518299	4.11E-08	8.03E-06	Promoter (<=1kb)	2	231555636	231565244	9609	2	151475	uc002vqw.1	0	ENSG00000226125	LINC01907	long intergenic non-protein coding RNA 1907
chr1	158411037	158411610	574	*	1.086502759	1.20E-07	1.70E-05	Distal Intergenic	1	158389718	158390656	939	2	391107	uc010pii.2	-20381	ENSG00000180708	OR10K2	olfactory receptor family 10 subfamily K member 2
chr12	129379860	129380625	766	*	1.086413888	1.82E-06	0.000112055	Intron (uc001uhx.1/144423, intron 3 of 7)	12	129348681	129469509	120829	1	144423	uc010tbh.1	31179	ENSG00000151948	GLT1D1	glycosyltransferase 1 domain containing 1
chr9	357585	358151	567	*	1.086381196	1.43E-11	3.54E-08	Intron (uc003zgf.2/81704, intron 14 of 47)	9	365591	405097	39507	1	81704	uc010mgw.2	-7440	ENSG00000107099	DOCK8	dedicator of cytokinesis 8
chr20	1710158	1710545	388	*	1.085925152	3.80E-07	3.82E-05	Distal Intergenic	20	1754011	1760392	6382	2	100289473	uc021vzr.1	49847	ENSG00000232528	LOC100289473	cytoskeleton associated protein 2-like pseudogene
chr3	184685356	184685788	433	*	1.085910575	1.65E-07	2.12E-05	Intron (uc003fpb.1/23355, intron 38 of 46)	3	184603757	184770402	166646	1	23355	uc010hye.1	81599	ENSG00000156931	VPS8	VPS8 subunit of CORVET complex
chr5	79664979	79665759	781	*	1.085793708	2.09E-08	5.17E-06	Distal Intergenic	5	79646424	79647785	1362	2	441089	uc010jaj.1	-17194	NA	CRSP8P	mediator complex subunit 27 pseudogene
chr7	7935927	7936562	636	*	1.085662445	6.09E-07	5.16E-05	Distal Intergenic	7	8008374	8128709	120336	1	113263	uc003srk.4	-71812	ENSG00000106415	GLCCI1	glucocorticoid induced 1
chr1	117544585	117545109	525	*	1.085585847	4.37E-06	0.00020598	Promoter (<=1kb)	1	117544372	117579173	34802	1	9398	uc010oxd.2	213	ENSG00000134256	CD101	CD101 molecule
chr20	52062470	52063265	796	*	1.085355	5.31E-08	9.50E-06	Intron (uc002xwo.3/128553, intron 2 of 2)	20	52183610	52199707	16098	2	7764	uc002xwq.4	136442	ENSG00000171940	ZNF217	zinc finger protein 217
chr15	90715143	90715744	602	*	1.085064899	8.82E-08	1.37E-05	Distal Intergenic	15	90728152	90772892	44741	1	10509	uc002boy.3	-12408	ENSG00000185033	SEMA4B	semaphorin 4B
chr5	79808269	79808936	668	*	1.085013802	1.98E-07	2.41E-05	Intron (uc003kgv.2/167555, intron 2 of 5)	5	79783800	79838382	54583	1	167555	uc010jal.2	24469	ENSG00000152380	FAM151B	family with sequence similarity 151 member B
chr11	6213331	6213780	450	*	1.084665778	3.09E-06	0.000160264	Distal Intergenic	11	6220454	6221416	963	1	120787	uc010qzz.2	-6674	ENSG00000175485	OR52W1	olfactory receptor family 52 subfamily W member 1
chr16	82096289	82096838	550	*	1.08442339	2.11E-08	5.21E-06	Intron (uc002fgv.3/3294, intron 1 of 4)	16	82068858	82132139	63282	1	3294	uc002fgv.3	27431	ENSG00000086696	HSD17B2	hydroxysteroid 17-beta dehydrogenase 2
chr8	117449057	117449595	539	*	1.084141698	1.30E-05	0.000459717	Distal Intergenic	8	116962736	117337297	374562	2	100859921	uc031tcc.1	-111760	ENSG00000249917	LINC00536	long intergenic non-protein coding RNA 536
chr6	11523468	11524318	851	*	1.084109621	7.45E-09	2.54E-06	Distal Intergenic	6	11538460	11583757	45298	1	100113407	uc010jpa.4	-14142	ENSG00000205269	TMEM170B	transmembrane protein 170B
chr5	35382919	35383330	412	*	1.084064674	6.66E-05	0.001555222	Distal Intergenic	5	35055802	35230823	175022	2	5618	uc003jjm.3	-152096	ENSG00000113494	PRLR	prolactin receptor
chr17	29194305	29194992	688	*	1.083855443	2.30E-08	5.48E-06	Intron (uc002hfs.1/79915, intron 11 of 22)	17	29161166	29196729	35564	1	79915	uc002hft.1	33139	ENSG00000176208	ATAD5	ATPase family AAA domain containing 5
chr9	85986321	85987167	847	*	1.083731446	1.95E-08	4.96E-06	Intron (uc004amr.1/257019, intron 3 of 14)	9	85857905	85946876	88972	2	257019	uc022biz.1	-39445	ENSG00000172159	FRMD3	FERM domain containing 3
chr2	103367304	103367965	662	*	1.083007593	5.17E-07	4.70E-05	Intron (uc002tcc.4/130827, intron 1 of 5)	2	103378490	103434138	55649	1	130827	uc010fjb.3	-10525	ENSG00000170417	TMEM182	transmembrane protein 182
chr4	122185987	122186762	776	*	1.082353761	7.89E-06	0.000319184	Distal Intergenic	4	122052564	122148621	96058	2	79931	uc021xrj.1	-37366	ENSG00000050730	TNIP3	TNFAIP3 interacting protein 3
chr10	127029353	127029747	395	*	1.082260806	1.72E-05	0.000562008	Distal Intergenic	10	126676418	126849624	173207	2	1488	uc001lih.4	-179729	ENSG00000175029	CTBP2	C-terminal binding protein 2
chr21	34904655	34905132	478	*	1.081977026	4.77E-07	4.44E-05	5' UTR	21	34876238	34914464	38227	2	2618	uc002yrx.3	9332	ENSG00000159131	GART	phosphoribosylglycinamide formyltransferase, phosphoribosylglycinamide synthetase, phosphoribosylaminoimidazole synthetase
chr2	31147531	31148025	495	*	1.081801179	2.54E-06	0.000140441	Exon (uc002rnq.3/79623, exon 14 of 17)	2	30973969	31030311	56343	2	92291	uc002rnp.1	-117220	ENSG00000162949	CAPN13	calpain 13
chr19	12497726	12498302	577	*	1.081183619	6.96E-05	0.001603442	Intron (uc002mts.4/90576, intron 1 of 3)	19	12490003	12512088	22086	2	90576	uc002mts.4	13786	ENSG00000196466	ZNF799	zinc finger protein 799
chr22	30576475	30576841	367	*	1.081151691	5.66E-07	4.92E-05	Distal Intergenic	22	30636436	30642840	6405	2	3976	uc003agz.3	65999	ENSG00000128342	LIF	LIF interleukin 6 family cytokine
chr16	48101813	48102419	607	*	1.080753953	4.88E-07	4.51E-05	Distal Intergenic	16	48116884	48180385	63502	2	94160	uc002eey.1	77966	ENSG00000140798	ABCC12	ATP binding cassette subfamily C member 12
chr9	88197809	88198360	552	*	1.080539206	1.42E-06	9.49E-05	Intron (uc004aod.4/23287, intron 11 of 13)	9	88161454	88258258	96805	2	23287	uc004aod.4	59898	ENSG00000135049	AGTPBP1	ATP/GTP binding protein 1
chr13	94913083	94913949	867	*	1.080075508	1.27E-07	1.76E-05	Intron (uc010tig.1/10082, intron 4 of 5)	13	95091841	95131936	40096	2	1638	uc001vlv.4	217987	ENSG00000080166	DCT	dopachrome tautomerase
chr3	152485356	152485773	418	*	1.07974017	2.60E-05	0.000765036	Distal Intergenic	3	152552736	152555843	3108	1	5028	uc003ezq.3	-66963	ENSG00000169860	P2RY1	purinergic receptor P2Y1
chr1	11242698	11243076	379	*	1.078597967	7.82E-07	6.14E-05	Intron (uc001asd.3/2475, intron 28 of 57)	1	11249346	11256038	6693	1	10218	uc001ase.4	-6270	ENSG00000171819	ANGPTL7	angiopoietin like 7
chr3	154696018	154696893	876	*	1.078377968	4.94E-10	3.60E-07	Distal Intergenic	3	154741913	154901518	159606	1	4311	uc010hvr.1	-45020	ENSG00000196549	MME	membrane metalloendopeptidase
chr10	77515801	77516209	409	*	1.077719623	3.50E-07	3.59E-05	Distal Intergenic	10	77542519	78317126	774608	1	83938	uc001jxi.3	-26310	ENSG00000148655	LRMDA	leucine rich melanocyte differentiation associated
chr9	3262483	3263215	733	*	1.077217372	2.57E-07	2.88E-05	Exon (uc003zhr.3/5991, exon 14 of 18)	9	3270929	3489428	218500	2	5991	uc003zht.1	226213	ENSG00000080298	RFX3	regulatory factor X3
chr5	68539554	68539995	442	*	1.077079643	1.80E-08	4.69E-06	Intron (uc010ixd.1/1022, intron 2 of 4)	5	68530622	68573257	42636	1	1022	uc003jvt.4	8932	ENSG00000134058	CDK7	cyclin dependent kinase 7
chr11	102592695	102593533	839	*	1.075968113	1.55E-06	0.000100357	Promoter (<=1kb)	11	102582526	102593412	10887	2	4317	uc010rut.1	0	ENSG00000118113	MMP8	matrix metallopeptidase 8
chr2	111484392	111485160	769	*	1.075862522	1.97E-06	0.000117888	Distal Intergenic	2	111490150	111875799	385650	1	55289	uc010yxk.1	-4990	ENSG00000153093	ACOXL	acyl-CoA oxidase like
chr3	73033790	73034548	759	*	1.074619125	7.30E-07	5.88E-05	Distal Intergenic	3	73046119	73115011	68893	1	151987	uc003dph.1	-11571	ENSG00000163605	PPP4R2	protein phosphatase 4 regulatory subunit 2
chr14	97374922	97375510	589	*	1.073834131	7.56E-11	1.06E-07	Distal Intergenic	14	97263684	97347951	84268	1	7443	uc001yft.3	111238	ENSG00000100749	VRK1	VRK serine/threonine kinase 1
chr11	102597965	102598449	485	*	1.072745641	5.15E-07	4.68E-05	Promoter (2-3kb)	11	102582526	102595685	13160	2	4317	uc010ruu.1	-2280	ENSG00000118113	MMP8	matrix metallopeptidase 8
chr4	27047535	27048117	583	*	1.072541319	3.27E-06	0.000167221	Distal Intergenic	4	27004549	27027003	22455	1	57620	uc010iey.3	42986	ENSG00000109689	STIM2	stromal interaction molecule 2
chr10	80418071	80419049	979	*	1.072051522	4.92E-09	1.95E-06	Distal Intergenic	10	80027085	80159502	132418	1	414243	uc001jzw.2	390986	ENSG00000230417	LINC00595	long intergenic non-protein coding RNA 595
chr8	8421327	8422262	936	*	1.071991693	1.63E-09	8.88E-07	Distal Intergenic	8	8559666	8561617	1952	1	137075	uc003wsi.3	-137404	ENSG00000253958	CLDN23	claudin 23
chr1	31873604	31874261	658	*	1.071375962	2.24E-05	0.000686893	Distal Intergenic	1	31882412	31907527	25116	1	347735	uc021okm.1	-8151	ENSG00000168528	SERINC2	serine incorporator 2
chr10	63848951	63849565	615	*	1.07050053	1.42E-06	9.49E-05	Intron (uc001jlt.2/84159, intron 9 of 9)	10	63808970	63856707	47738	1	84159	uc001jlu.2	39981	ENSG00000150347	ARID5B	AT-rich interaction domain 5B
chr4	70608211	70609187	977	*	1.069394641	1.72E-07	2.18E-05	Intron (uc003hen.3/27284, intron 4 of 7)	4	70592686	70626430	33745	2	27284	uc003hen.3	17243	ENSG00000173597	SULT1B1	sulfotransferase family 1B member 1
chr8	128218022	128218611	590	*	1.069386437	2.87E-08	6.29E-06	Distal Intergenic	8	128025399	128033259	7861	1	100750225	uc022bbd.1	192623	ENSG00000253438	PCAT1	prostate cancer associated transcript 1
chr9	2699778	2700177	400	*	1.069376973	1.04E-05	0.0003903	Distal Intergenic	9	2717526	2730037	12512	1	169522	uc003zho.2	-17349	ENSG00000168263	KCNV2	potassium voltage-gated channel modifier subfamily V member 2
chr12	92463815	92464414	600	*	1.069010055	1.51E-08	4.17E-06	Intron (uc031qiz.1/256021, intron 1 of 5)	12	92378752	92535489	156738	2	256021	uc031qiz.1	71075	ENSG00000257242	LINC01619	long intergenic non-protein coding RNA 1619
chr2	158973012	158973586	575	*	1.068961536	1.29E-07	1.77E-05	Intron (uc002tzo.3/151531, intron 5 of 8)	2	158958382	158992666	34285	1	151531	uc002tzp.3	14630	ENSG00000007001	UPP2	uridine phosphorylase 2
chr9	101593733	101594456	724	*	1.068483719	1.57E-10	1.85E-07	Exon (uc004ayz.3/79695, exon 4 of 10)	9	101569981	101612363	42383	1	79695	uc004ayz.3	23752	ENSG00000119514	GALNT12	polypeptide N-acetylgalactosaminyltransferase 12
chr2	240372021	240372472	452	*	1.068297752	4.63E-05	0.00117883	Distal Intergenic	2	240016312	240323346	307035	2	9759	uc010fza.2	-48675	ENSG00000068024	HDAC4	histone deacetylase 4
chr3	169743422	169743959	538	*	1.068193389	1.29E-07	1.77E-05	Distal Intergenic	3	169755735	169803183	47449	1	26996	uc003fgi.3	-11776	ENSG00000173890	GPR160	G protein-coupled receptor 160
chr12	75872651	75873391	741	*	1.068049327	8.12E-09	2.73E-06	Promoter (1-2kb)	12	75874513	75892500	17988	1	11010	uc009zsb.1	-1122	ENSG00000139278	GLIPR1	GLI pathogenesis related 1
chr1	161801976	161802564	589	*	1.06773002	3.22E-08	6.80E-06	Intron (uc001gbq.2/22926, intron 9 of 13)	1	161736034	161933860	197827	1	22926	uc001gbs.3	65942	ENSG00000118217	ATF6	activating transcription factor 6
chr6	88973560	88974291	732	*	1.06741836	3.20E-07	3.34E-05	Distal Intergenic	6	88849585	88875767	26183	2	1268	uc011dzt.2	-97793	ENSG00000118432	CNR1	cannabinoid receptor 1
chr12	83276236	83276755	520	*	1.06736665	3.37E-06	0.000170992	Intron (uc001szr.1/160335, intron 2 of 5)	12	83080934	83528067	447134	1	160335	uc010suk.2	195302	ENSG00000179104	TMTC2	transmembrane O-mannosyltransferase targeting cadherins 2
chr2	148954632	148954986	355	*	1.067111111	9.72E-08	1.47E-05	Intron (uc002twm.4/55777, intron 3 of 14)	2	148687966	148779173	91208	2	5000	uc002twk.3	-175459	ENSG00000115947	ORC4	origin recognition complex subunit 4
chr11	8537779	8538352	574	*	1.066935226	1.40E-05	0.000485212	Intron (uc001mgj.1/65975, intron 2 of 13)	11	8413418	8497371	83954	2	65975	uc001mgi.1	-40408	ENSG00000130413	STK33	serine/threonine kinase 33
chr13	41793044	41793528	485	*	1.066842763	0.000100399	0.002103622	Exon (uc001uya.1/uc001uya.1, exon 1 of 1)	13	41765711	41768702	2992	2	84078	uc001uxw.1	-24342	ENSG00000120696	KBTBD7	kelch repeat and BTB domain containing 7
chr2	66416290	66416701	412	*	1.066395082	5.92E-06	0.000257894	Distal Intergenic	2	66585381	66585460	80	2	100616464	uc021vis.1	168759	ENSG00000264525	MIR4778	microRNA 4778
chr18	46920687	46921100	414	*	1.066271382	2.08E-06	0.000122629	Intron (uc002ldi.1/54808, intron 2 of 16)	18	46644389	46860223	215835	2	54808	uc002ldj.3	-60464	ENSG00000141627	DYM	dymeclin
chr3	141988741	141989472	732	*	1.066207347	2.36E-10	2.36E-07	Distal Intergenic	3	141917644	141944449	26806	2	256356	uc010hut.2	-44292	ENSG00000175066	GK5	glycerol kinase 5
chr7	87499080	87499442	363	*	1.066163779	4.73E-08	8.74E-06	Intron (uc003uje.3/55972, intron 1 of 11)	7	87505544	87538856	33313	1	10926	uc003ujf.1	-6102	ENSG00000006634	DBF4	DBF4 zinc finger
chr22	23137143	23138057	915	*	1.065942016	1.16E-07	1.66E-05	Exon (uc031rxg.1/uc031rxg.1, exon 317 of 462)	22	23165270	23165360	91	1	723778	uc021wmp.1	-27213	ENSG00000284049	MIR650	microRNA 650
chr1	68675040	68675535	496	*	1.065311524	1.54E-07	2.02E-05	Intron (uc001dee.3/79971, intron 1 of 11)	1	68615965	68659904	43940	2	79971	uc021oor.1	-15136	ENSG00000116729	WLS	Wnt ligand secretion mediator
chr13	95274541	95275175	635	*	1.065193382	7.79E-09	2.63E-06	Intron (uc001vly.3/160897, intron 6 of 8)	13	95254104	95286899	32796	1	160897	uc010afi.3	20437	ENSG00000152749	GPR180	G protein-coupled receptor 180
chr11	16985087	16985664	578	*	1.064188611	1.15E-08	3.50E-06	Intron (uc010rcu.1/144100, intron 3 of 26)	11	16800548	17035963	235416	2	144100	uc010rcu.1	50299	ENSG00000166689	PLEKHA7	pleckstrin homology domain containing A7
chr7	99338590	99339330	741	*	1.063887013	3.05E-07	3.26E-05	Distal Intergenic	7	99245813	99332819	87007	2	1577	uc010lgg.3	-5771	ENSG00000106258	CYP3A5	cytochrome P450 family 3 subfamily A member 5
chr18	1610255	1610650	396	*	1.063834776	3.59E-05	0.000972889	Distal Intergenic	18	1268312	1407181	138870	2	56651	uc002kld.1	-203074	NA	LINC00470	long intergenic non-protein coding RNA 470
chr6	25108427	25108924	498	*	1.063579477	1.14E-07	1.64E-05	3' UTR	6	25081295	25138051	56757	2	8418	uc003ner.4	29127	ENSG00000168405	CMAHP	cytidine monophospho-N-acetylneuraminic acid hydroxylase, pseudogene
chr17	78508364	78509255	892	*	1.063353042	1.29E-08	3.81E-06	Distal Intergenic	17	78518625	78797422	278798	1	57521	uc002jys.3	-9370	ENSG00000141564	RPTOR	regulatory associated protein of MTOR complex 1
chr1	32303080	32303572	493	*	1.062802776	9.27E-09	3.02E-06	Distal Intergenic	1	32256031	32281580	25550	2	90853	uc001btv.3	-21500	ENSG00000134668	SPOCD1	SPOC domain containing 1
chr14	36223574	36223924	351	*	1.062668933	2.34E-06	0.000132571	Intron (uc001wti.3/253959, intron 7 of 40)	14	36145435	36230212	84778	2	253959	uc001wtk.1	6288	ENSG00000174373	RALGAPA1	Ral GTPase activating protein catalytic alpha subunit 1
chr4	31443723	31444211	489	*	1.06235223	7.73E-07	6.10E-05	Distal Intergenic	4	30722037	31148423	426387	1	5099	uc021xnd.1	721686	ENSG00000169851	PCDH7	protocadherin 7
chr8	105175511	105175927	417	*	1.062257085	4.99E-06	0.000227083	Intron (uc003ylp.3/9699, intron 19 of 23)	8	105352024	105368917	16894	1	81501	uc003ylx.2	-176097	ENSG00000164935	DCSTAMP	dendrocyte expressed seven transmembrane protein
chr13	37775193	37775730	538	*	1.062122042	6.60E-06	0.000278042	Distal Intergenic	13	37677397	37679801	2405	2	122011	uc001uwm.1	-95392	ENSG00000180138	CSNK1A1L	casein kinase 1 alpha 1 like
chr10	78023030	78023532	503	*	1.061753239	3.47E-05	0.000950307	Intron (uc001jxi.3/83938, intron 4 of 5)	10	77542519	78317126	774608	1	83938	uc001jxi.3	480511	ENSG00000148655	LRMDA	leucine rich melanocyte differentiation associated
chr12	14716697	14717130	434	*	1.061126196	1.02E-06	7.46E-05	Intron (uc001rcc.1/79887, intron 1 of 10)	12	14656597	14720791	64195	2	79887	uc001rcc.1	3661	ENSG00000121316	PLBD1	phospholipase B domain containing 1
chr5	102566515	102566963	449	*	1.060324354	7.56E-07	6.02E-05	Distal Intergenic	5	102594442	102614361	19920	1	90355	uc003kog.1	-27479	ENSG00000181751	C5orf30	chromosome 5 open reading frame 30
chr7	37749383	37749762	380	*	1.060286078	1.86E-10	2.06E-07	Intron (uc003tfl.3/uc003tfl.3, intron 2 of 3)	7	37779996	37780913	918	1	353345	uc003tfm.1	-30234	ENSG00000187037	GPR141	G protein-coupled receptor 141
chr10	50634524	50635153	630	*	1.060258248	1.88E-07	2.32E-05	Distal Intergenic	10	50574161	50604062	29902	2	644168	uc021pqd.2	-30462	ENSG00000165606	DRGX	dorsal root ganglia homeobox
chr7	141727259	141727714	456	*	1.060120765	2.57E-06	0.000141404	Exon (uc003vwy.3/8972, exon 10 of 48)	7	141695679	141806547	110869	1	8972	uc003vwy.3	31580	ENSG00000257335	MGAM	maltase-glucoamylase
chr18	77544025	77544612	588	*	1.059790899	2.76E-11	5.78E-08	Distal Intergenic	18	77623668	77659816	36149	1	26251	uc010xfl.2	-79056	ENSG00000178342	KCNG2	potassium voltage-gated channel modifier subfamily G member 2
chr1	185421428	185421769	342	*	1.059450631	0.000570703	0.007371971	Distal Intergenic	1	185292979	185304171	11193	2	100288079	uc001grn.4	-117257	ENSG00000261024	GS1-279B7.1	microtubule associated protein 1 light chain 3 beta pseudogene
chr12	8692699	8693130	432	*	1.059379489	2.78E-06	0.000149032	Promoter (<=1kb)	12	8685901	8693558	7658	2	26253	uc001quo.1	428	ENSG00000166523	CLEC4E	C-type lectin domain family 4 member E
chr14	90443545	90443949	405	*	1.059308338	6.26E-07	5.29E-05	Intron (uc010atm.3/55775, intron 8 of 17)	14	90451476	90499956	48481	1	55775	uc001xyd.1	-7527	ENSG00000042088	TDP1	tyrosyl-DNA phosphodiesterase 1
chr8	19931175	19931937	763	*	1.059217588	8.61E-08	1.35E-05	Distal Intergenic	8	20002366	20040717	38352	2	6570	uc003wzm.3	108780	ENSG00000036565	SLC18A1	solute carrier family 18 member A1
chr4	80898655	80899006	352	*	1.059183637	1.51E-08	4.17E-06	3' UTR	4	80826725	80992808	166084	2	118429	uc003hlx.1	93802	ENSG00000163297	ANTXR2	ANTXR cell adhesion molecule 2
chr15	43275555	43275994	440	*	1.059005812	3.52E-06	0.000176266	Intron (uc001zqq.3/197131, intron 37 of 46)	15	43069116	43213007	143892	2	146057	uc001zqp.3	-62548	ENSG00000128881	TTBK2	tau tubulin kinase 2
chr5	180328456	180329287	832	*	1.0588545	2.51E-07	2.83E-05	Promoter (2-3kb)	5	180326077	180377906	51830	1	79908	uc011dhg.2	2379	ENSG00000113303	BTNL8	butyrophilin like 8
chr8	19517381	19517736	356	*	1.05849176	1.94E-07	2.37E-05	Intron (uc011kyo.2/55790, intron 1 of 9)	8	19261672	19540094	278423	2	55790	uc011kyo.2	22358	ENSG00000147408	CSGALNACT1	chondroitin sulfate N-acetylgalactosaminyltransferase 1
chr2	216996489	216996902	414	*	1.0584216	1.08E-05	0.000399334	Intron (uc002vfy.3/7520, intron 9 of 20)	2	216981608	217071016	89409	1	7520	uc002vfz.3	14881	ENSG00000079246	XRCC5	X-ray repair cross complementing 5
chr20	5705842	5706335	494	*	1.05759247	3.04E-06	0.000158299	Distal Intergenic	20	5731043	5844559	113517	1	149840	uc002wmf.3	-24708	ENSG00000171984	SHLD1	shieldin complex subunit 1
chr1	207229923	207230878	956	*	1.057316052	2.50E-07	2.83E-05	Promoter (1-2kb)	1	207228046	207251162	23117	1	5208	uc009xcc.3	1877	ENSG00000123836	PFKFB2	6-phosphofructo-2-kinase/fructose-2,6-biphosphatase 2
chr1	231626957	231627528	572	*	1.057183882	1.73E-07	2.19E-05	Distal Intergenic	1	231611510	231612271	762	2	645339	uc021pkl.1	-14686	NA	SNRPD2P2	small nuclear ribonucleoprotein D2 pseudogene 2
chr5	176206524	176207512	989	*	1.057176881	3.68E-11	6.61E-08	Distal Intergenic	5	176237560	176298002	60443	1	90249	uc003mex.1	-30048	ENSG00000113763	UNC5A	unc-5 netrin receptor A
chr5	80142359	80143098	740	*	1.056746903	2.74E-08	6.13E-06	Intron (uc003kgz.4/4437, intron 20 of 23)	5	80256508	80525981	269474	1	5924	uc003kha.2	-113410	ENSG00000113319	RASGRF2	Ras protein specific guanine nucleotide releasing factor 2
chr9	131360051	131360491	441	*	1.056674012	2.40E-07	2.76E-05	Intron (uc011mbg.2/6709, intron 23 of 24)	9	131388670	131390304	1635	1	6709	uc010mye.1	-28179	ENSG00000197694	SPTAN1	spectrin alpha, non-erythrocytic 1
chr2	60516411	60517164	754	*	1.056418645	1.04E-07	1.53E-05	Distal Intergenic	2	60614497	60614580	84	2	100616473	uc021vie.1	97416	ENSG00000266078	MIR4432	microRNA 4432
chr7	41170191	41170858	668	*	1.056285442	5.04E-07	4.61E-05	Distal Intergenic	7	40833056	40900366	67311	1	79783	uc003thp.2	337135	ENSG00000175600	SUGCT	succinyl-CoA:glutarate-CoA transferase
chr14	25128820	25129314	495	*	1.056065259	2.49E-06	0.000138106	Distal Intergenic	14	25100161	25103432	3272	2	3002	uc010amb.2	-25388	ENSG00000100453	GZMB	granzyme B
chr18	9530239	9530602	364	*	1.054660163	4.99E-09	1.96E-06	Intron (uc002kob.3/10928, intron 6 of 9)	18	9475530	9538106	62577	1	10928	uc002koc.3	54709	ENSG00000017797	RALBP1	ralA binding protein 1
chr17	7433236	7433600	365	*	1.054194807	1.18E-06	8.25E-05	Distal Intergenic	17	7452375	7464925	12551	1	407977	uc002ghi.1	-18775	ENSG00000248871	TNFSF12-TNFSF13	TNFSF12-TNFSF13 readthrough
chr2	26856942	26857642	701	*	1.053588227	1.51E-08	4.17E-06	Intron (uc002rhm.3/130106, intron 2 of 6)	2	26804073	26864211	60139	2	130106	uc002rhm.3	6569	ENSG00000157884	CIB4	calcium and integrin binding family member 4
chr18	2151047	2151429	383	*	1.053561346	5.81E-07	5.02E-05	Distal Intergenic	18	2537524	2555037	17514	2	64863	uc010dkj.3	403608	ENSG00000101574	METTL4	methyltransferase like 4
chr5	110096233	110096658	426	*	1.053276525	1.70E-05	0.000558404	Intron (uc011cvi.2/91137, intron 7 of 7)	5	110074754	110098484	23731	1	91137	uc003koz.3	21479	ENSG00000164209	SLC25A46	solute carrier family 25 member 46
chr9	101233037	101233682	646	*	1.053041394	1.13E-06	7.97E-05	Intron (uc004ays.3/9568, intron 6 of 18)	9	100961280	101018003	56724	2	55357	uc011lvb.2	-215034	ENSG00000095383	TBC1D2	TBC1 domain family member 2
chr1	20237469	20237830	362	*	1.052343756	1.06E-06	7.66E-05	3' UTR	1	20246800	20250110	3311	2	30814	uc001bct.1	12280	ENSG00000188784	PLA2G2E	phospholipase A2 group IIE
chr17	28728420	28728886	467	*	1.052224632	1.04E-07	1.53E-05	Intron (uc002hfb.2/1362, intron 2 of 20)	17	28707496	28796675	89180	1	1362	uc010wbp.2	20924	ENSG00000108582	CPD	carboxypeptidase D
chr4	101744491	101745285	795	*	1.05202063	2.08E-05	0.000648321	Distal Intergenic	4	101581436	101596270	14835	2	100874275	uc031sgr.1	-148221	ENSG00000250223	LINC01216	long intergenic non-protein coding RNA 1216
chr2	143994387	143995307	921	*	1.051990638	1.39E-08	3.99E-06	Intron (uc010zbl.1/55843, intron 5 of 7)	2	143886899	144525921	639023	1	55843	uc002tvm.4	107488	ENSG00000075884	ARHGAP15	Rho GTPase activating protein 15
chr2	206916816	206917282	467	*	1.051821759	1.38E-05	0.000481392	Intron (uc002vaz.4/54891, intron 4 of 10)	2	206858445	206950906	92462	2	54891	uc002vaz.4	33624	ENSG00000114933	INO80D	INO80 complex subunit D
chr17	28137880	28138528	649	*	1.051089613	3.67E-07	3.71E-05	Intron (uc002heo.1/85464, intron 1 of 14)	17	28000930	28088408	87479	2	85464	uc002heq.3	-49472	ENSG00000141298	SSH2	slingshot protein phosphatase 2
chr2	24876489	24876843	355	*	1.050900893	1.46E-07	1.93E-05	Intron (uc002rfi.3/8648, intron 3 of 21)	2	24807345	24993570	186226	1	8648	uc002rfl.3	69144	ENSG00000084676	NCOA1	nuclear receptor coactivator 1
chr5	56077841	56078335	495	*	1.050781666	1.71E-06	0.000107104	Distal Intergenic	5	56110900	56191978	81079	1	4214	uc003jqw.4	-32565	ENSG00000095015	MAP3K1	mitogen-activated protein kinase kinase kinase 1
chr11	127997423	127997848	426	*	1.05059613	2.14E-06	0.000124479	Distal Intergenic	11	128328656	128392205	63550	2	2113	uc009zcg.2	394357	ENSG00000134954	ETS1	ETS proto-oncogene 1, transcription factor
chr2	46198258	46198700	443	*	1.050477675	4.08E-06	0.000196453	Intron (uc002rut.3/5581, intron 2 of 14)	2	45903873	46072897	169025	1	5581	uc002ruu.3	294385	ENSG00000171132	PRKCE	protein kinase C epsilon
chr6	17513742	17514405	664	*	1.049777296	1.58E-09	8.76E-07	Exon (uc010jpk.1/10486, exon 6 of 12)	6	17600518	17611950	11433	1	51439	uc003ncc.3	-86113	ENSG00000137414	FAM8A1	family with sequence similarity 8 member A1
chr10	119464286	119464800	515	*	1.049240523	0.000230538	0.003844083	Distal Intergenic	10	119243804	119304579	60776	2	196047	uc001ldg.3	-159707	ENSG00000229847	EMX2OS	EMX2 opposite strand/antisense RNA
chr4	74556495	74557126	632	*	1.049137119	0.000129908	0.002536084	Distal Intergenic	4	74606223	74609433	3211	1	3576	uc003hhe.3	-49097	ENSG00000169429	CXCL8	C-X-C motif chemokine ligand 8
chr18	1617771	1618503	733	*	1.049068123	7.22E-05	0.001648505	Distal Intergenic	18	1268312	1407181	138870	2	56651	uc002kld.1	-210590	NA	LINC00470	long intergenic non-protein coding RNA 470
chr2	17461534	17462487	954	*	1.048712592	2.25E-06	0.000129024	Distal Intergenic	2	17691986	17699706	7721	2	729475	uc002rcl.1	237219	ENSG00000214842	RAD51AP2	RAD51 associated protein 2
chr14	22865641	22866240	600	*	1.048671233	2.01E-10	2.17E-07	Intron (uc001wbw.2/uc001wbw.2, intron 2 of 5)	14	23033807	23058143	24337	2	1603	uc001wgl.2	191903	ENSG00000129562	DAD1	defender against cell death 1
chr9	99593218	99593922	705	*	1.048469789	9.60E-08	1.46E-05	Intron (uc004awp.1/158431, intron 4 of 5)	9	99579273	99616389	37117	2	158431	uc004awp.1	22467	ENSG00000196597	ZNF782	zinc finger protein 782
chr2	103483262	103483820	559	*	1.048269811	1.31E-06	8.91E-05	Distal Intergenic	2	103414225	103434138	19914	1	130827	uc010ywe.3	69037	ENSG00000170417	TMEM182	transmembrane protein 182
chr21	15669385	15670008	624	*	1.047715033	8.49E-05	0.001856306	Intron (uc002yjr.3/150000, intron 5 of 5)	21	15646120	15710337	64218	1	150000	uc002yjs.3	23265	ENSG00000243064	ABCC13	ATP binding cassette subfamily C member 13 (pseudogene)
chr1	244191249	244191825	577	*	1.04756772	7.83E-07	6.14E-05	Intron (uc001iac.3/339529, intron 8 of 11)	1	244212241	244220780	8540	1	10472	uc031psv.1	-20416	ENSG00000179456	ZBTB18	zinc finger and BTB domain containing 18
chr15	50333799	50334453	655	*	1.047115091	1.26E-07	1.76E-05	Intron (uc010ber.3/79895, intron 5 of 28)	15	50150435	50405513	255079	2	79895	uc010ber.3	71060	ENSG00000104043	ATP8B4	ATPase phospholipid transporting 8B4 (putative)
chr21	47193911	47194383	473	*	1.04648253	1.76E-05	0.000572498	Intron (uc010gqb.3/54039, intron 2 of 13)	21	47247755	47256333	8579	2	100129027	uc002zho.2	61950	NA	LOC100129027	uncharacterized LOC100129027
chr4	26264629	26265049	421	*	1.046283902	6.12E-06	0.000263982	Distal Intergenic	4	26321332	26436752	115421	1	3516	uc003grx.2	-56283	ENSG00000168214	RBPJ	recombination signal binding protein for immunoglobulin kappa J region
chr18	77489010	77489689	680	*	1.045991367	9.58E-13	1.00E-08	Exon (uc002lnh.2/9150, exon 11 of 13)	18	77441430	77514510	73081	1	9150	uc021ult.1	47580	ENSG00000060069	CTDP1	CTD phosphatase subunit 1
chr14	23586588	23587444	857	*	1.045931259	4.39E-08	8.32E-06	Promoter (1-2kb)	14	23586515	23588820	2306	2	1053	uc001wiv.2	1376	ENSG00000092067	CEBPE	CCAAT enhancer binding protein epsilon
chr3	60636096	60636524	429	*	1.045781748	4.72E-06	0.000218358	Intron (uc003dkx.4/2272, intron 4 of 9)	3	59735036	61237133	1502098	2	2272	uc003dkx.4	600609	ENSG00000189283	FHIT	fragile histidine triad diadenosine triphosphatase
chr6	105281208	105281809	602	*	1.045596315	5.53E-07	4.86E-05	Intron (uc003pqu.1/57531, intron 5 of 23)	6	105175968	105307794	131827	2	57531	uc003pqu.1	25985	ENSG00000085382	HACE1	HECT domain and ankyrin repeat containing E3 ubiquitin protein ligase 1
chr16	59072393	59072776	384	*	1.045424643	1.72E-05	0.00056304	Intron (uc031qwk.1/uc031qwk.1, intron 2 of 3)	16	58741035	58768246	27212	2	2806	uc010vim.1	-304147	ENSG00000125166	GOT2	glutamic-oxaloacetic transaminase 2
chr12	107513395	107513911	517	*	1.045195959	3.54E-06	0.000177295	Distal Intergenic	12	107385143	107487635	102493	2	1407	uc001tmi.4	-25760	ENSG00000008405	CRY1	cryptochrome circadian regulator 1
chr10	104791541	104792022	482	*	1.045130002	2.23E-07	2.63E-05	Intron (uc001kwm.3/54805, intron 1 of 7)	10	104678075	104838344	160270	1	54805	uc001kwn.3	113466	ENSG00000148842	CNNM2	cyclin and CBS domain divalent metal cation transport mediator 2
chr12	94619345	94619727	383	*	1.044688741	4.18E-08	8.08E-06	Intron (uc001tdc.3/10154, intron 7 of 30)	12	94648304	94701451	53148	1	10154	uc010sut.2	-28577	ENSG00000136040	PLXNC1	plexin C1
chr1	95211898	95212431	534	*	1.044654311	1.78E-07	2.23E-05	Intron (uc001dqu.3/uc001dqu.3, intron 1 of 4)	1	95285898	95360803	74906	1	126969	uc001dqv.5	-73467	ENSG00000143036	SLC44A3	solute carrier family 44 member 3
chr16	72257844	72258744	901	*	1.044551488	3.26E-10	2.66E-07	Distal Intergenic	16	72152996	72206349	53354	2	83449	uc002fcf.3	-51495	ENSG00000118557	PMFBP1	polyamine modulated factor 1 binding protein 1
chr12	13448784	13449628	845	*	1.04435906	1.07E-06	7.70E-05	Distal Intergenic	12	13523605	13529679	6075	2	283422	uc001rbs.2	80051	ENSG00000180861	LINC01559	long intergenic non-protein coding RNA 1559
chr3	187971220	187971826	607	*	1.044347848	7.32E-08	1.19E-05	Intron (uc011bsg.2/4026, intron 1 of 9)	3	187943193	188608460	665268	1	4026	uc011bsi.2	28027	ENSG00000145012	LPP	LIM domain containing preferred translocation partner in lipoma
chr20	1852546	1853000	455	*	1.044256133	1.94E-08	4.95E-06	Distal Intergenic	20	1874813	1920540	45728	1	140885	uc002wfq.3	-21813	ENSG00000198053	SIRPA	signal regulatory protein alpha
chr15	88273196	88273553	358	*	1.044247015	1.80E-05	0.000582232	Distal Intergenic	15	88120160	88122917	2758	1	145978	uc002bmc.1	153036	ENSG00000259527	LINC00052	long intergenic non-protein coding RNA 52
chr2	131773013	131773677	665	*	1.044246058	1.79E-07	2.23E-05	Intron (uc010fmw.1/50649, intron 3 of 3)	2	131797102	131804836	7735	1	50649	uc002tsc.1	-23425	ENSG00000136002	ARHGEF4	Rho guanine nucleotide exchange factor 4
chr4	14973438	14973874	437	*	1.043816326	1.81E-06	0.000111643	Intron (uc003gng.4/441009, intron 7 of 7)	4	14978524	14996129	17606	2	441009	uc010idu.1	22255	ENSG00000247624	CPEB2-DT	CPEB2 divergent transcript
chr2	149941296	149942024	729	*	1.043283523	1.87E-06	0.000114175	Intron (uc002twv.1/130576, intron 1 of 6)	2	149934036	150071772	137737	1	130576	uc002twx.1	7260	ENSG00000150556	LYPD6B	LY6/PLAUR domain containing 6B
chr9	110657798	110658380	583	*	1.043211431	4.63E-06	0.000215229	Distal Intergenic	9	110247133	110252047	4915	2	9314	uc031tes.1	-405751	ENSG00000136826	KLF4	Kruppel like factor 4
chr10	50386306	50387059	754	*	1.043134167	5.57E-10	3.97E-07	Promoter (<=1kb)	10	50363891	50386446	22556	2	170371	uc001jhl.4	0	ENSG00000204161	TMEM273	transmembrane protein 273
chr11	1608719	1609426	708	*	1.043052871	5.75E-06	0.000252313	Promoter (2-3kb)	11	1605572	1606513	942	2	387264	uc001ltu.1	-2206	ENSG00000205869	KRTAP5-1	keratin associated protein 5-1
chr2	119825588	119826476	889	*	1.0429815	3.44E-07	3.54E-05	Distal Intergenic	2	119913819	119916471	2653	2	165257	uc002tlo.2	89995	ENSG00000144119	C1QL2	complement C1q like 2
chr19	28271189	28271673	485	*	1.042974909	1.88E-08	4.85E-06	Distal Intergenic	19	28281401	28284848	3448	2	148189	uc002nrx.3	13175	ENSG00000261824	LINC00662	long intergenic non-protein coding RNA 662
chr16	85112105	85112820	716	*	1.042515328	1.15E-10	1.45E-07	3' UTR	16	85131965	85146114	14150	2	339145	uc021tlz.1	33294	ENSG00000153789	FAM92B	family with sequence similarity 92 member B
chr10	130705455	130706279	825	*	1.041595367	7.77E-09	2.63E-06	Distal Intergenic	10	131265454	131565783	300330	1	4255	uc001lkh.2	-559175	ENSG00000170430	MGMT	O-6-methylguanine-DNA methyltransferase
chr10	129054631	129055302	672	*	1.041335126	5.41E-09	2.04E-06	Intron (uc001ljt.3/1793, intron 28 of 51)	10	128933690	128994422	60733	2	642938	uc001ljv.1	-60209	ENSG00000188916	INSYN2A	inhibitory synaptic factor 2A
chr15	66211775	66212274	500	*	1.040903349	1.18E-09	7.15E-07	Intron (uc002apl.2/84465, intron 13 of 20)	15	66161797	66184329	22533	1	8766	uc010ujk.2	49978	ENSG00000103769	RAB11A	RAB11A, member RAS oncogene family
chr15	68328260	68329138	879	*	1.040420062	1.46E-08	4.11E-06	Distal Intergenic	15	68346572	68446077	99506	1	8554	uc010ujx.2	-17434	ENSG00000033800	PIAS1	protein inhibitor of activated STAT 1
chr11	102573363	102573854	492	*	1.04008736	5.52E-08	9.76E-06	Promoter (2-3kb)	11	102562415	102576468	14054	2	64066	uc001phd.1	2614	ENSG00000137675	MMP27	matrix metallopeptidase 27
chr10	28309414	28309991	578	*	1.039836029	3.19E-05	0.00089212	Distal Intergenic	10	28101097	28287977	186881	2	55130	uc001itz.3	-21437	ENSG00000169126	ARMC4	armadillo repeat containing 4
chr2	240529289	240529912	624	*	1.039793809	1.55E-08	4.23E-06	Distal Intergenic	2	240684554	240722356	37803	1	150935	uc021vzc.2	-154642	NA	LOC150935	uncharacterized LOC150935
chr1	52508463	52508950	488	*	1.039626831	3.10E-07	3.27E-05	Intron (uc001cti.4/51060, intron 1 of 6)	1	52497777	52499472	1696	2	112970	uc001ctj.1	-8991	ENSG00000198841	KTI12	KTI12 chromatin associated homolog
chr9	137809955	137810943	989	*	1.039575384	2.41E-08	5.68E-06	Promoter (<=1kb)	9	137801431	137809806	8376	2	2219	uc004cfi.3	-149	ENSG00000085265	FCN1	ficolin 1
chr11	15638283	15639009	727	*	1.039563398	2.46E-06	0.000137255	Distal Intergenic	11	15170648	15268756	98109	1	387755	uc010rcs.3	467635	ENSG00000188487	INSC	INSC spindle orientation adaptor protein
chr5	115337674	115338371	698	*	1.039031394	9.19E-07	6.90E-05	Intron (uc003kro.3/206338, intron 10 of 19)	5	115331074	115363299	32226	1	206338	uc003krs.3	6600	ENSG00000172901	LVRN	laeverin
chr5	162919796	162920573	778	*	1.038730193	3.47E-07	3.57E-05	Exon (uc003lzi.3/uc003lzi.3, exon 2 of 4)	5	162930070	162946359	16290	1	27430	uc003lzj.4	-9497	ENSG00000038274	MAT2B	methionine adenosyltransferase 2B
chr3	45925749	45926488	740	*	1.03821725	7.56E-09	2.57E-06	Promoter (1-2kb)	3	45927996	45944667	16672	1	10803	uc003coz.2	-1508	ENSG00000173585	CCR9	C-C motif chemokine receptor 9
chr2	228551893	228552273	381	*	1.037816426	3.08E-05	0.000867472	3' UTR	2	228549926	228582745	32820	2	80704	uc002vpi.3	30472	ENSG00000135917	SLC19A3	solute carrier family 19 member 3
chr11	59616022	59616721	700	*	1.037541016	3.85E-08	7.73E-06	Distal Intergenic	11	59609940	59612974	3035	2	2694	uc010rkz.1	-3048	ENSG00000134812	CBLIF	cobalamin binding intrinsic factor
chr9	112078346	112078970	625	*	1.037437853	2.21E-08	5.35E-06	Intron (uc004bdz.1/54566, intron 1 of 25)	9	111934254	112083021	148768	2	54566	uc004bdz.1	4051	ENSG00000095203	EPB41L4B	erythrocyte membrane protein band 4.1 like 4B
chr14	89050849	89051370	522	*	1.037102787	2.52E-06	0.000139487	Intron (uc001xww.3/79882, intron 9 of 16)	14	89042184	89079853	37670	1	79882	uc001xxa.3	8665	ENSG00000100722	ZC3H14	zinc finger CCCH-type containing 14
chr3	134371876	134372330	455	*	1.037059711	7.10E-07	5.78E-05	Promoter (1-2kb)	3	134343895	134370478	26584	2	339855	uc003eqs.1	-1398	ENSG00000174611	KY	kyphoscoliosis peptidase
chr2	41876045	41876645	601	*	1.036896986	5.11E-05	0.00127188	Distal Intergenic	2	42104695	42121186	16492	1	388942	uc002rse.3	-228050	ENSG00000214691	LINC01913	long intergenic non-protein coding RNA 1913
chr5	170395135	170395484	350	*	1.03649294	4.50E-05	0.001156422	Exon (uc003max.2/64901, exon 14 of 18)	5	170288896	170727019	438124	1	64901	uc003mba.3	106239	ENSG00000204764	RANBP17	RAN binding protein 17
chr1	12753215	12754164	950	*	1.036402819	8.95E-10	5.73E-07	Distal Intergenic	1	12776118	12788726	12609	1	126767	uc001aug.1	-21954	ENSG00000188984	AADACL3	arylacetamide deacetylase like 3
chr12	4762930	4763650	721	*	1.036258156	6.86E-06	0.000285672	Exon (uc009zei.2/4704, exon 2 of 8)	12	4768192	4796720	28529	1	4704	uc010ses.2	-4542	ENSG00000139180	NDUFA9	NADH:ubiquinone oxidoreductase subunit A9
chr2	101668784	101669193	410	*	1.036251492	1.05E-06	7.59E-05	Intron (uc002tau.4/11138, intron 2 of 17)	2	101623690	101676001	52312	2	11138	uc002tau.4	6808	ENSG00000204634	TBC1D8	TBC1 domain family member 8
chr13	77636450	77637148	699	*	1.036128266	7.88E-10	5.26E-07	Exon (uc001vke.3/23077, exon 16 of 25)	13	77649649	77661911	12263	1	100874212	uc031qmj.1	-12501	ENSG00000236051	MYCBP2-AS1	MYCBP2 antisense RNA 1
chr19	15704732	15705333	602	*	1.035209509	9.08E-07	6.85E-05	Distal Intergenic	19	15726029	15730572	4544	1	11283	uc010xoi.1	-20696	ENSG00000186526	CYP4F8	cytochrome P450 family 4 subfamily F member 8
chr19	42344435	42345067	633	*	1.034891773	1.37E-09	8.05E-07	Intron (uc002orp.1/147719, intron 1 of 4)	19	42341150	42348508	7359	2	147719	uc002orp.1	3441	ENSG00000273111	LYPD4	LY6/PLAUR domain containing 4
chr3	48262213	48262691	479	*	1.034686943	6.20E-08	1.06E-05	Promoter (2-3kb)	3	48264837	48266981	2145	1	820	uc003csj.3	-2146	ENSG00000164047	CAMP	cathelicidin antimicrobial peptide
chr7	77824599	77825144	546	*	1.034548399	1.31E-05	0.00046375	Intron (uc003ugx.3/9863, intron 11 of 21)	7	77976559	77988770	12212	1	399670	uc010ldz.3	-151415	ENSG00000231322	RPL13AP17	ribosomal protein L13a pseudogene 17
chr19	42313244	42314050	807	*	1.033749449	4.36E-07	4.19E-05	Exon (uc002orn.2/1084, exon 4 of 7)	19	42300522	42315591	15070	1	1084	uc010eia.2	12722	ENSG00000170956	CEACAM3	CEA cell adhesion molecule 3
chr5	74767196	74767703	508	*	1.033690422	5.06E-05	0.001261179	Intron (uc003kds.3/10087, intron 2 of 16)	5	74666928	74807454	140527	2	10087	uc003kds.3	39751	ENSG00000113163	CERT1	ceramide transporter 1
chr10	50501757	50502416	660	*	1.033677274	3.40E-07	3.51E-05	Distal Intergenic	10	50507187	50535537	28351	1	118461	uc021pqa.2	-4771	ENSG00000177354	C10orf71	chromosome 10 open reading frame 71
chr7	98895492	98895950	459	*	1.033562206	1.48E-06	9.70E-05	3' UTR	7	98870924	98895594	24671	1	84176	uc003upw.3	24568	NA	MYH16	myosin heavy chain 16 pseudogene
chr15	45094757	45095416	660	*	1.033418086	4.95E-06	0.000225605	Distal Intergenic	15	45028540	45060025	31486	1	140691	uc010bdy.1	66217	ENSG00000185880	TRIM69	tripartite motif containing 69
chr21	48046537	48047011	475	*	1.033358428	3.76E-05	0.00100786	Distal Intergenic	21	48055507	48075276	19770	1	3275	uc021wkc.1	-8496	ENSG00000160310	PRMT2	protein arginine methyltransferase 2
chr22	30457270	30458221	952	*	1.032948301	1.40E-06	9.38E-05	Distal Intergenic	22	30476453	30573062	96610	1	150280	uc003agy.3	-18232	ENSG00000176635	HORMAD2	HORMA domain containing 2
chr13	53574843	53575723	881	*	1.032919873	1.24E-06	8.56E-05	Distal Intergenic	13	53602876	53626184	23309	1	10562	uc001vhk.2	-27153	ENSG00000102837	OLFM4	olfactomedin 4
chr8	58373097	58373606	510	*	1.032896036	2.32E-07	2.69E-05	Distal Intergenic	8	58192102	58197290	5189	1	26138	uc003xtg.3	180995	NA	LINC00588	long intergenic non-protein coding RNA 588
chr7	106008164	106008601	438	*	1.032863723	3.93E-06	0.000191408	Distal Intergenic	7	105903604	105925638	22035	2	10135	uc011klu.1	-82526	ENSG00000105835	NAMPT	nicotinamide phosphoribosyltransferase
chr20	60562515	60562912	398	*	1.032732366	3.20E-08	6.76E-06	Intron (uc002ybs.3/6874, intron 14 of 14)	20	60528602	60528718	117	2	100302168	uc021wfv.1	-33797	ENSG00000284193	MIR1257	microRNA 1257
chr14	95485049	95485502	454	*	1.032557269	3.09E-05	0.000871098	Distal Intergenic	14	95561685	95570386	8702	2	23405	uc001ydy.1	84884	ENSG00000100697	DICER1	dicer 1, ribonuclease III
chr6	70421495	70421999	505	*	1.032140544	8.76E-06	0.000344116	Intron (uc003pez.3/55788, intron 8 of 14)	6	70385641	70500557	114917	2	55788	uc003pez.3	78558	ENSG00000168216	LMBRD1	LMBR1 domain containing 1
chr5	59517693	59518204	512	*	1.032128006	3.33E-08	6.91E-06	Intron (uc003jsb.3/5144, intron 1 of 16)	5	59282228	59558386	276159	2	5144	uc003jse.1	40182	ENSG00000113448	PDE4D	phosphodiesterase 4D
chr3	169926969	169927587	619	*	1.032079747	9.57E-09	3.10E-06	Distal Intergenic	3	169940220	170023770	83551	1	5584	uc003fgs.2	-12633	ENSG00000163558	PRKCI	protein kinase C iota
chr5	68592570	68593197	628	*	1.03156336	1.22E-09	7.36E-07	Intron (uc003jvv.1/202243, intron 7 of 10)	5	68576519	68616407	39889	2	202243	uc003jvv.1	23210	ENSG00000183323	CCDC125	coiled-coil domain containing 125
chr2	9190901	9191511	611	*	1.031378817	2.98E-09	1.34E-06	Distal Intergenic	2	9000743	9143876	143134	2	129642	uc010yix.1	-47025	ENSG00000143797	MBOAT2	membrane bound O-acyltransferase domain containing 2
chr8	143403792	143404647	856	*	1.031361238	1.85E-11	4.34E-08	Intron (uc003ywj.3/203062, intron 5 of 12)	8	143293441	143436124	142684	2	203062	uc003ywj.3	31477	ENSG00000171045	TSNARE1	t-SNARE domain containing 1
chr2	121957541	121958348	808	*	1.031127594	4.79E-09	1.92E-06	Distal Intergenic	2	121974164	121991770	17607	2	29842	uc010flq.3	33422	ENSG00000115112	TFCP2L1	transcription factor CP2 like 1
chr1	93198846	93199289	444	*	1.031125033	1.07E-08	3.33E-06	Intron (uc001dox.3/7813, intron 2 of 17)	1	93029199	93159945	130747	2	7813	uc001doy.1	-38901	ENSG00000067208	EVI5	ecotropic viral integration site 5
chr11	59471786	59472585	800	*	1.031032245	7.73E-07	6.10E-05	Distal Intergenic	11	59480389	59481318	930	2	390201	uc001nof.1	8733	ENSG00000172289	OR10V1	olfactory receptor family 10 subfamily V member 1
chr1	53093332	53094163	832	*	1.030369314	4.71E-08	8.74E-06	Distal Intergenic	1	53099066	53122737	23672	1	348378	uc001cuf.3	-4903	ENSG00000182183	SHISAL2A	shisa like 2A
chr15	94175412	94175973	562	*	1.030220892	2.12E-06	0.00012381	Distal Intergenic	15	93586636	93632443	45808	2	56963	uc002bss.2	-542969	ENSG00000182175	RGMA	repulsive guidance molecule BMP co-receptor a
chr7	156372503	156373243	741	*	1.029978118	3.63E-07	3.70E-05	Distal Intergenic	7	156333185	156333795	611	1	64433	uc011kvw.1	39318	ENSG00000279418	LINC00244	long intergenic non-protein coding RNA 244
chr4	27030572	27031271	700	*	1.029701903	7.87E-07	6.16E-05	Distal Intergenic	4	27004549	27027003	22455	1	57620	uc010iey.3	26023	ENSG00000109689	STIM2	stromal interaction molecule 2
chr14	82024613	82025093	481	*	1.029485771	2.47E-06	0.000137521	Distal Intergenic	14	81965154	82000205	35052	2	6400	uc001xvo.4	-24408	ENSG00000071537	SEL1L	SEL1L adaptor subunit of ERAD E3 ubiquitin ligase
chr19	52253876	52254480	605	*	1.028995494	4.72E-07	4.42E-05	Promoter (<=1kb)	19	52249023	52255150	6128	2	2357	uc002pxq.3	670	ENSG00000171051	FPR1	formyl peptide receptor 1
chr11	115523093	115523641	549	*	1.028977115	5.98E-07	5.10E-05	Distal Intergenic	11	115628169	115630915	2747	2	283143	uc009yza.3	107274	NA	LINC00900	long intergenic non-protein coding RNA 900
chr8	68326315	68326809	495	*	1.028512782	2.13E-06	0.000124384	Distal Intergenic	8	68109884	68255912	146029	2	10565	uc003xxo.2	-70403	ENSG00000066777	ARFGEF1	ADP ribosylation factor guanine nucleotide exchange factor 1
chr2	71812070	71812908	839	*	1.028338501	2.26E-07	2.64E-05	Intron (uc002sie.3/8291, intron 30 of 54)	2	71803393	71913893	110501	1	8291	uc010yqy.2	8677	ENSG00000135636	DYSF	dysferlin
chr13	77347925	77348431	507	*	1.028258994	2.61E-06	0.000143206	Distal Intergenic	13	77454304	77460540	6237	2	115207	uc010aeu.1	112109	ENSG00000178695	KCTD12	potassium channel tetramerization domain containing 12
chr2	208152601	208153022	422	*	1.027898935	1.15E-06	8.13E-05	Distal Intergenic	2	207938862	208031970	93109	2	8609	uc031rrb.1	-120631	ENSG00000118263	KLF7	Kruppel like factor 7
chr2	7090179	7090781	603	*	1.027507381	4.92E-08	8.97E-06	Intron (uc002qys.3/9781, intron 2 of 8)	2	7073188	7095132	21945	1	9781	uc002qyu.3	16991	ENSG00000151692	RNF144A	ring finger protein 144A
chr5	175322127	175322780	654	*	1.027469398	2.45E-08	5.75E-06	Distal Intergenic	5	175298501	175311023	12523	1	10814	uc003mdf.1	23626	ENSG00000145920	CPLX2	complexin 2
chr3	184639006	184639466	461	*	1.026472306	7.27E-07	5.86E-05	Intron (uc003fpb.1/23355, intron 28 of 46)	3	184603757	184770402	166646	1	23355	uc010hye.1	35249	ENSG00000156931	VPS8	VPS8 subunit of CORVET complex
chr12	107959541	107960374	834	*	1.025732625	2.11E-07	2.52E-05	Intron (uc009zut.1/121551, intron 3 of 9)	12	107974634	108053419	78786	1	121551	uc001tml.1	-14260	ENSG00000151136	BTBD11	BTB domain containing 11
chr11	1835525	1836156	632	*	1.025722783	3.15E-08	6.70E-06	Distal Intergenic	11	1848709	1857514	8806	1	90019	uc010qxb.1	-12553	ENSG00000149043	SYT8	synaptotagmin 8
chr15	50328323	50328765	443	*	1.025653062	1.87E-06	0.000114175	Intron (uc010ber.3/79895, intron 6 of 28)	15	50150435	50405513	255079	2	79895	uc010ber.3	76748	ENSG00000104043	ATP8B4	ATPase phospholipid transporting 8B4 (putative)
chr5	68609297	68609815	519	*	1.025555135	2.14E-06	0.0001245	5' UTR	5	68576519	68616407	39889	2	202243	uc003jvv.1	6592	ENSG00000183323	CCDC125	coiled-coil domain containing 125
chr3	172087331	172087700	370	*	1.025370241	1.30E-08	3.82E-06	Intron (uc003fhy.3/64778, intron 23 of 25)	3	172161081	172166246	5166	2	2693	uc003fib.2	78546	ENSG00000121853	GHSR	growth hormone secretagogue receptor
chr5	173146828	173147296	469	*	1.025339471	7.03E-08	1.16E-05	Distal Intergenic	5	173034148	173043666	9519	2	91272	uc003mcr.2	-103162	ENSG00000145919	BOD1	biorientation of chromosomes in cell division 1
chr1	35462713	35463519	807	*	1.025218559	3.57E-08	7.32E-06	Intron (uc001byf.1/9204, intron 14 of 15)	1	35451766	35469606	17841	2	9204	uc021olg.1	6087	ENSG00000163867	ZMYM6	zinc finger MYM-type containing 6
chr2	224652801	224653261	461	*	1.025065252	2.42E-06	0.000135864	Intron (uc002vnn.3/130340, intron 1 of 4)	2	224620047	224702319	82273	2	130340	uc002vnn.3	49058	ENSG00000152056	AP1S3	adaptor related protein complex 1 subunit sigma 3
chr4	123130301	123130695	395	*	1.024551225	3.75E-07	3.77E-05	Promoter (<=1kb)	4	123130314	123148902	18589	1	84162	uc003iej.1	0	ENSG00000138688	KIAA1109	KIAA1109
chr7	104601889	104602744	856	*	1.024511018	1.24E-10	1.51E-07	Exon (uc003vci.3/uc003vci.3, exon 2 of 2)	7	104622194	104631612	9419	2	100216546	uc003vcj.2	28868	NA	LINC01004	long intergenic non-protein coding RNA 1004
chr18	22063544	22064221	678	*	1.0231401	4.12E-07	4.04E-05	Distal Intergenic	18	22040593	22059921	19329	1	59340	uc010xbd.2	22951	ENSG00000134489	HRH4	histamine receptor H4
chr11	18572571	18573068	498	*	1.023008779	1.95E-07	2.39E-05	Intron (uc031pzg.1/55293, intron 7 of 10)	11	18524033	18548503	24471	2	7251	uc009yhs.2	-24068	ENSG00000074319	TSG101	tumor susceptibility 101
chr19	21942389	21942796	408	*	1.023007118	7.46E-07	5.97E-05	Intron (uc002nqi.3/163227, intron 2 of 4)	19	21906843	21950430	43588	2	163227	uc002nqi.3	7634	ENSG00000197020	ZNF100	zinc finger protein 100
chr5	17428471	17428894	424	*	1.022771213	0.00014153	0.002696374	Distal Intergenic	5	17379015	17387419	8405	2	401177	uc003jga.3	-41052	ENSG00000250822	LINC02111	long intergenic non-protein coding RNA 2111
chr5	14600168	14600627	460	*	1.022378882	4.28E-06	0.000202952	Intron (uc003jfj.3/54491, intron 1 of 7)	5	14581891	14616287	34397	1	54491	uc003jfj.3	18277	ENSG00000145569	OTULINL	OTU deubiquitinase with linear linkage specificity like
chr2	144044118	144044708	591	*	1.0220836	7.13E-07	5.79E-05	Intron (uc010zbl.1/55843, intron 6 of 7)	2	144193163	144525921	332759	1	55843	uc002tvn.3	-148455	ENSG00000075884	ARHGAP15	Rho GTPase activating protein 15
chr2	99763207	99763582	376	*	1.021740469	4.42E-07	4.23E-05	Intron (uc002szk.3/150590, intron 2 of 3)	2	99758185	99939196	181012	1	51263	uc002szl.1	5022	ENSG00000185414	MRPL30	mitochondrial ribosomal protein L30
chr7	140678006	140678825	820	*	1.021397684	5.39E-06	0.000240869	Distal Intergenic	7	140705961	140714479	8519	2	51650	uc003vwd.4	35654	ENSG00000090263	MRPS33	mitochondrial ribosomal protein S33
chr8	11447964	11448450	487	*	1.02136931	7.38E-05	0.001676491	Distal Intergenic	8	11434044	11438850	4807	1	83655	uc022arx.1	13920	ENSG00000170983	LINC00208	long intergenic non-protein coding RNA 208
chr20	57697363	57698019	657	*	1.021237405	1.42E-05	0.00048929	Distal Intergenic	20	57766075	57834167	68093	1	128611	uc002yan.3	-68056	ENSG00000124203	ZNF831	zinc finger protein 831
chr9	135566605	135567044	440	*	1.021185386	9.22E-09	3.02E-06	Distal Intergenic	9	135533474	135545788	12315	2	64794	uc004cbs.2	-20817	ENSG00000125485	DDX31	DEAD-box helicase 31
chr19	55074651	55075122	472	*	1.021123373	5.75E-05	0.0013908	Distal Intergenic	19	55084482	55099027	14546	1	11027	uc010ern.3	-9360	ENSG00000239998	LILRA2	leukocyte immunoglobulin like receptor A2
chr19	14237995	14238878	884	*	1.021088899	3.64E-10	2.85E-07	Intron (uc002mye.3/55723, intron 1 of 3)	19	14230321	14247440	17120	2	55723	uc002mye.3	8562	ENSG00000105011	ASF1B	anti-silencing function 1B histone chaperone
chr9	21287730	21288230	501	*	1.020477489	8.20E-06	0.000327651	Distal Intergenic	9	21277687	21278562	876	2	3453	uc003zou.1	-9168	NA	IFNA22P	interferon alpha 22, pseudogene
chr21	47304774	47305207	434	*	1.020472291	6.74E-09	2.36E-06	Intron (uc010gqb.3/54039, intron 3 of 13)	21	47316122	47362368	46247	1	54039	uc002zht.2	-10915	ENSG00000183570	PCBP3	poly(rC) binding protein 3
chr12	8938029	8938885	857	*	1.020421367	2.07E-10	2.18E-07	Distal Intergenic	12	8975150	9029381	54232	1	144568	uc001quz.5	-36265	ENSG00000166535	A2ML1	alpha-2-macroglobulin like 1
chr20	48347961	48348651	691	*	1.019589459	1.84E-06	0.000112962	Distal Intergenic	20	48249483	48330421	80939	2	9334	uc002xuu.4	-17540	ENSG00000158470	B4GALT5	beta-1,4-galactosyltransferase 5
chr9	79091757	79092204	448	*	1.019319868	4.68E-09	1.90E-06	Promoter (1-2kb)	9	79093257	79122332	29076	1	2650	uc010mpi.3	-1053	ENSG00000187210	GCNT1	glucosaminyl (N-acetyl) transferase 1
chr9	114655500	114656067	568	*	1.018362495	4.56E-09	1.86E-06	Distal Intergenic	9	114659206	114695433	36228	1	7357	uc004bft.3	-3139	ENSG00000148154	UGCG	UDP-glucose ceramide glucosyltransferase
chr9	78759670	78760413	744	*	1.018192847	2.46E-08	5.75E-06	Intron (uc004ajy.2/5125, intron 10 of 13)	9	78796314	78808346	12033	1	5125	uc004akb.3	-35901	ENSG00000099139	PCSK5	proprotein convertase subtilisin/kexin type 5
chr12	68664858	68665665	808	*	1.017673578	3.23E-10	2.66E-07	Distal Intergenic	12	68642025	68647385	5361	2	50616	uc010stb.1	-17473	ENSG00000127318	IL22	interleukin 22
chr8	70631829	70632734	906	*	1.017660719	4.20E-07	4.08E-05	Intron (uc010lzb.3/81796, intron 3 of 7)	8	70549839	70573147	23309	1	23213	uc003xyj.1	81990	ENSG00000137573	SULF1	sulfatase 1
chr7	19763364	19764168	805	*	1.017129195	1.53E-09	8.62E-07	Exon (uc003sur.3/256130, exon 4 of 5)	7	19735085	19748660	13576	2	221830	uc003sup.1	-14704	ENSG00000105849	TWISTNB	TWIST neighbor
chr10	15267366	15267924	559	*	1.017090136	5.75E-06	0.000252333	Intron (uc001iob.3/221061, intron 5 of 7)	10	15147771	15210695	62925	2	9397	uc001ioa.1	-56671	ENSG00000152465	NMT2	N-myristoyltransferase 2
chr11	113770025	113770718	694	*	1.017080934	6.79E-06	0.000283682	Distal Intergenic	11	113775518	113817283	41766	1	9177	uc001pok.3	-4800	ENSG00000149305	HTR3B	5-hydroxytryptamine receptor 3B
chr3	53865120	53865487	368	*	1.016857468	8.09E-05	0.001795951	Intron (uc003dgz.3/55349, intron 2 of 8)	3	53850324	53880420	30097	2	55349	uc003dgz.3	14933	ENSG00000016391	CHDH	choline dehydrogenase
chr16	9297594	9298264	671	*	1.015483381	2.15E-07	2.56E-05	Distal Intergenic	16	9328774	9328803	30	1	100422920	uc021tct.1	-30510	ENSG00000265841	MIR548X	microRNA 548x
chr2	172517993	172518467	475	*	1.015291901	2.09E-06	0.000122629	Distal Intergenic	2	172543919	172606668	62750	1	1781	uc002uha.2	-25452	ENSG00000077380	DYNC1I2	dynein cytoplasmic 1 intermediate chain 2
chr3	141783339	141783781	443	*	1.015023736	9.73E-06	0.000370472	Intron (uc003eum.4/7029, intron 3 of 13)	3	141663270	141747507	84238	2	7029	uc011bng.2	-35832	ENSG00000114126	TFDP2	transcription factor Dp-2
chr15	39678674	39679187	514	*	1.014705805	3.34E-06	0.000170009	Distal Intergenic	15	39542885	39547048	4164	1	400360	uc001zkg.2	135789	ENSG00000175746	C15orf54	chromosome 15 open reading frame 54 (putative)
chr9	78711915	78712768	854	*	1.014541261	1.94E-08	4.95E-06	Intron (uc004ajy.2/5125, intron 8 of 13)	9	78796314	78808346	12033	1	5125	uc004akb.3	-83546	ENSG00000099139	PCSK5	proprotein convertase subtilisin/kexin type 5
chr15	70641990	70642672	683	*	1.014240876	5.09E-07	4.64E-05	Distal Intergenic	15	70340543	70390256	49714	2	7090	uc010bil.1	-251734	ENSG00000140332	TLE3	TLE family member 3, transcriptional corepressor
chr3	101472388	101473049	662	*	1.014102252	4.01E-08	7.92E-06	Intron (uc010hpm.1/79598, intron 5 of 7)	3	101450207	101486181	35975	1	79598	uc003dvm.1	22181	ENSG00000182504	CEP97	centrosomal protein 97
chr11	6152033	6152771	739	*	1.01396511	2.95E-06	0.000155034	Distal Intergenic	11	6129009	6129968	960	1	196335	uc010qzx.2	23024	ENSG00000180919	OR56B4	olfactory receptor family 56 subfamily B member 4
chr3	59661181	59661909	729	*	1.013820497	7.89E-07	6.16E-05	Distal Intergenic	3	58873072	59035758	162687	2	200844	uc011bfg.1	-625423	ENSG00000163689	C3orf67	chromosome 3 open reading frame 67
chr5	36584399	36585306	908	*	1.013363766	6.25E-10	4.35E-07	Distal Intergenic	5	36606457	36609399	2943	1	6507	uc021xxn.1	-21151	ENSG00000079215	SLC1A3	solute carrier family 1 member 3
chr12	129341270	129341961	692	*	1.013335279	8.68E-06	0.000342099	Intron (uc001uhx.1/144423, intron 1 of 7)	12	129338081	129469509	131429	1	144423	uc001uhy.1	3189	ENSG00000151948	GLT1D1	glycosyltransferase 1 domain containing 1
chr10	9547206	9547775	570	*	1.013173456	6.92E-07	5.66E-05	Distal Intergenic	10	10826402	10836877	10476	2	207107	uc001ikf.1	1289102	ENSG00000225383	SFTA1P	surfactant associated 1, pseudogene
chr8	6082281	6082691	411	*	1.013116227	3.40E-06	0.00017179	Distal Intergenic	8	6261077	6264069	2993	2	100287015	uc003wqf.3	181378	ENSG00000246089	LOC100287015	uncharacterized LOC100287015
chr10	8254378	8254787	410	*	1.012972215	0.000118413	0.002375259	Distal Intergenic	10	8096667	8117164	20498	1	2625	uc001ika.3	157711	ENSG00000107485	GATA3	GATA binding protein 3
chr1	94932453	94932843	391	*	1.012954035	6.44E-07	5.41E-05	Intron (uc001dqm.4/5825, intron 3 of 8)	1	94947049	94984219	37171	1	5825	uc001dqo.4	-14206	ENSG00000117528	ABCD3	ATP binding cassette subfamily D member 3
chr5	59081428	59082089	662	*	1.012923694	4.78E-06	0.000219777	Intron (uc003jsa.2/5144, intron 1 of 14)	5	58452921	59064438	611518	2	5144	uc003jsc.3	-16990	ENSG00000113448	PDE4D	phosphodiesterase 4D
chr3	130725817	130726307	491	*	1.012497942	1.53E-06	9.95E-05	Intron (uc011blh.2/27032, intron 26 of 26)	3	130732721	130745636	12916	2	28990	uc010htm.1	19329	ENSG00000034533	ASTE1	asteroid homolog 1
chr5	14599243	14599712	470	*	1.012468123	1.24E-05	0.000443897	Intron (uc003jfj.3/54491, intron 1 of 7)	5	14581891	14616287	34397	1	54491	uc003jfj.3	17352	ENSG00000145569	OTULINL	OTU deubiquitinase with linear linkage specificity like
chr1	175286891	175287556	666	*	1.01236099	7.57E-06	0.000309133	Distal Intergenic	1	175291935	175375931	83997	2	7143	uc001gkp.1	88375	ENSG00000116147	TNR	tenascin R
chr3	45338785	45339644	860	*	1.012282458	1.01E-08	3.21E-06	Distal Intergenic	3	45265956	45267814	1859	2	25907	uc011baf.2	-70971	ENSG00000249992	TMEM158	transmembrane protein 158 (gene/pseudogene)
chr11	45084635	45085271	637	*	1.01227363	2.21E-07	2.61E-05	Distal Intergenic	11	45115564	45246639	131076	1	56981	uc031pzz.1	-30293	ENSG00000019485	PRDM11	PR/SET domain 11
chr2	113883380	113884216	837	*	1.012117138	3.18E-09	1.40E-06	Promoter (<=1kb)	2	113885138	113891593	6456	1	3557	uc002tjb.3	-922	ENSG00000136689	IL1RN	interleukin 1 receptor antagonist
chr9	21276039	21276628	590	*	1.011617352	5.34E-05	0.001318036	Promoter (1-2kb)	9	21277687	21278562	876	2	3453	uc003zou.1	1934	NA	IFNA22P	interferon alpha 22, pseudogene
chr14	70220162	70220701	540	*	1.011611856	1.30E-08	3.82E-06	Intron (uc001xll.3/6430, intron 1 of 8)	14	70232831	70236553	3723	1	6430	uc021rvj.1	-12130	ENSG00000100650	SRSF5	serine and arginine rich splicing factor 5
chr21	15943916	15944813	898	*	1.011259656	1.67E-06	0.00010565	Intron (uc002yjv.1/64092, intron 2 of 8)	21	15954523	15970624	16102	1	100874190	uc031ruw.1	-9710	ENSG00000223662	SAMSN1-AS1	SAMSN1 antisense RNA 1
chr19	16013179	16014163	985	*	1.010770337	7.24E-06	0.000298777	Distal Intergenic	19	15996734	16008884	12151	2	8529	uc010xou.1	-4295	ENSG00000186115	CYP4F2	cytochrome P450 family 4 subfamily F member 2
chr1	226352103	226352570	468	*	1.010767837	3.10E-11	6.33E-08	Exon (uc001hpy.3/64746, exon 3 of 8)	1	226332380	226374423	42044	2	64746	uc001hpy.3	21853	ENSG00000182827	ACBD3	acyl-CoA binding domain containing 3
chr6	41254686	41255189	504	*	1.010570907	2.38E-06	0.00013427	Promoter (<=1kb)	6	41247277	41254457	7181	2	54210	uc021yzj.1	-229	ENSG00000124731	TREM1	triggering receptor expressed on myeloid cells 1
chr6	158135888	158136336	449	*	1.010513539	1.87E-07	2.31E-05	Distal Intergenic	6	158066769	158094977	28209	1	79683	uc010kjn.3	69119	ENSG00000175048	ZDHHC14	zinc finger DHHC-type containing 14
chr17	34383424	34383875	452	*	1.010388066	7.50E-08	1.21E-05	Distal Intergenic	17	34391643	34398841	7199	1	6362	uc002hku.3	-7768	ENSG00000275385	CCL18	C-C motif chemokine ligand 18
chr13	45632482	45633303	822	*	1.009973082	7.65E-06	0.000311085	Distal Intergenic	13	45579245	45607743	28499	1	55425	uc001uzt.3	53237	ENSG00000133114	GPALPP1	GPALPP motifs containing 1
chr3	121497499	121497962	464	*	1.009918801	4.01E-07	3.97E-05	Intron (uc003eek.2/9657, intron 10 of 11)	3	121412588	121468614	56027	2	2804	uc010hrd.2	-28885	ENSG00000173230	GOLGB1	golgin B1
chr9	96540528	96541490	963	*	1.009467459	0.000410054	0.005823152	Distal Intergenic	9	96581639	96581703	65	1	100422927	uc022bkd.1	-40149	ENSG00000265347	MIR4291	microRNA 4291
chr4	1949318	1949795	478	*	1.009463164	8.11E-08	1.29E-05	3' UTR	4	1952799	1983934	31136	1	7468	uc011bvh.2	-3004	ENSG00000109685	NSD2	nuclear receptor binding SET domain protein 2
chr19	8926861	8927342	482	*	1.009252692	8.28E-05	0.001820511	Intron (uc010xkh.1/148156, intron 2 of 4)	19	8920382	8932507	12126	2	148156	uc010xkh.1	5165	ENSG00000167785	ZNF558	zinc finger protein 558
chr5	176989159	176989509	351	*	1.009062643	1.60E-07	2.08E-05	Distal Intergenic	5	176946790	176981548	34759	2	54540	uc003mhw.3	-7611	ENSG00000146067	FAM193B	family with sequence similarity 193 member B
chr8	68349043	68349740	698	*	1.008605373	5.03E-06	0.000228172	Intron (uc003xxq.4/57094, intron 8 of 10)	8	68109884	68255912	146029	2	10565	uc003xxo.2	-93131	ENSG00000066777	ARFGEF1	ADP ribosylation factor guanine nucleotide exchange factor 1
chr13	78231477	78232460	984	*	1.00844839	8.15E-07	6.30E-05	Distal Intergenic	13	78271989	78338377	66389	1	122060	uc001vkk.3	-39529	ENSG00000139737	SLAIN1	SLAIN motif family member 1
chr3	101684348	101684934	587	*	1.008365733	1.06E-07	1.54E-05	Intron (uc003dvr.1/152225, intron 2 of 3)	3	101659703	101716770	57068	1	152225	uc003dvr.1	24645	ENSG00000214407	LINC02085	long intergenic non-protein coding RNA 2085
chr10	90668322	90668963	642	*	1.00823778	7.49E-06	0.000307167	Exon (uc001kfk.4/57559, exon 4 of 11)	10	90672113	90683259	11147	1	57559	uc001kfn.4	-3150	ENSG00000138134	STAMBPL1	STAM binding protein like 1
chr8	116259924	116260385	462	*	1.008002019	3.38E-06	0.000171335	Distal Intergenic	8	116420724	116680234	259511	2	7227	uc011lhy.2	419849	ENSG00000104447	TRPS1	transcriptional repressor GATA binding 1
chr10	50681087	50681833	747	*	1.007400599	1.72E-06	0.000107608	Promoter (2-3kb)	10	50662526	50684356	21831	2	2074	uc009xod.4	2523	ENSG00000225830	ERCC6	ERCC excision repair 6, chromatin remodeling factor
chr7	156820218	156821126	909	*	1.007330555	2.60E-07	2.89E-05	Distal Intergenic	7	156803551	156809118	5568	1	645249	uc003wne.2	16667	ENSG00000243479	MNX1-AS1	MNX1 antisense RNA 1 (head to head)
chr6	71912600	71912947	348	*	1.007224911	7.35E-07	5.91E-05	Distal Intergenic	6	71998477	72012230	13754	1	79627	uc003pfx.1	-85530	ENSG00000119900	OGFRL1	opioid growth factor receptor like 1
chr6	64337191	64337857	667	*	1.006290028	7.21E-08	1.19E-05	Distal Intergenic	6	64345725	64404654	58930	1	23469	uc003pem.2	-7868	ENSG00000118482	PHF3	PHD finger protein 3
chr3	154289560	154290085	526	*	1.006078672	3.38E-05	0.000932157	Distal Intergenic	3	154055461	154147504	92044	2	344758	uc003faa.3	-142056	ENSG00000174948	GPR149	G protein-coupled receptor 149
chr1	77708520	77709214	695	*	1.005483737	4.38E-08	8.32E-06	Distal Intergenic	1	77619221	77685132	65912	2	10026	uc001dhl.1	-23388	ENSG00000142892	PIGK	phosphatidylinositol glycan anchor biosynthesis class K
chr14	35546536	35547123	588	*	1.005399701	2.80E-07	3.05E-05	Intron (uc001wsp.3/283635, intron 5 of 6)	14	35515610	35552589	36980	1	283635	uc001wsq.3	30926	ENSG00000151327	FAM177A1	family with sequence similarity 177 member A1
chr11	59629816	59630501	686	*	1.005228236	5.69E-06	0.000250835	Exon (uc001noj.2/6947, exon 3 of 9)	11	59620281	59634041	13761	2	6947	uc001noj.2	3540	ENSG00000134827	TCN1	transcobalamin 1
chr13	33608439	33608998	560	*	1.004984013	5.37E-08	9.55E-06	Intron (uc001uur.1/9365, intron 1 of 3)	13	33590571	33640282	49712	1	9365	uc001uus.3	17868	ENSG00000133116	KL	klotho
chr1	49011677	49012136	460	*	1.004553718	0.000111504	0.002271118	Intron (uc001cru.2/84871, intron 11 of 13)	1	48761044	48937876	176833	2	54558	uc010omv.2	-73801	ENSG00000132122	SPATA6	spermatogenesis associated 6
chr5	139995254	139995734	481	*	1.004530462	6.36E-06	0.000270714	Distal Intergenic	5	140011313	140013035	1723	2	929	uc003lgi.2	17301	ENSG00000170458	CD14	CD14 molecule
chr10	13604922	13605459	538	*	1.004463784	2.63E-07	2.91E-05	Distal Intergenic	10	13628939	13672868	43930	1	8559	uc001imp.3	-23480	ENSG00000165630	PRPF18	pre-mRNA processing factor 18
chr14	38550042	38550554	513	*	1.004076933	2.19E-07	2.59E-05	Distal Intergenic	14	38677204	38682268	5065	1	6751	uc001wul.1	-126650	ENSG00000139874	SSTR1	somatostatin receptor 1
chr7	117933545	117934015	471	*	1.003585223	8.28E-05	0.001820511	Distal Intergenic	7	117864712	117882784	18073	1	56311	uc003vji.3	68833	ENSG00000106013	ANKRD7	ankyrin repeat domain 7
chr15	51850164	51850596	433	*	1.002759101	1.54E-05	0.000517094	Intron (uc002abf.3/23312, intron 6 of 42)	15	51739921	51914967	175047	2	23312	uc002abf.3	64371	ENSG00000104093	DMXL2	Dmx like 2
chr5	177830164	177830659	496	*	1.00196843	5.68E-06	0.000250409	Intron (uc021yiy.1/91522, intron 2 of 28)	5	177664617	177697364	32748	2	91522	uc010jkt.2	-132800	ENSG00000050767	COL23A1	collagen type XXIII alpha 1 chain
chr16	55367259	55367830	572	*	1.001963426	4.54E-05	0.00116232	Distal Intergenic	16	55359712	55361805	2094	1	79190	uc010ccb.1	7547	ENSG00000159387	IRX6	iroquois homeobox 6
chr15	41604779	41605267	489	*	1.001864727	5.79E-06	0.000253407	Intron (uc001znp.3/11339, intron 4 of 4)	15	41601466	41624819	23354	2	11339	uc001znp.3	19552	ENSG00000104147	OIP5	Opa interacting protein 5
chr20	2060134	2060999	866	*	1.001835718	4.73E-07	4.42E-05	Distal Intergenic	20	2082528	2129198	46671	1	140901	uc002wfw.4	-21529	ENSG00000125834	STK35	serine/threonine kinase 35
chr5	61789532	61789986	455	*	1.001678502	2.57E-07	2.88E-05	Exon (uc003jtc.3/51194, exon 16 of 30)	5	61800685	61876507	75823	1	51194	uc003jtd.1	-10699	ENSG00000086200	IPO11	importin 11
chr5	127466501	127467176	676	*	1.001612418	1.42E-08	4.02E-06	Exon (uc003kus.3/6558, exon 5 of 27)	5	127493680	127506787	13108	1	6558	uc003kut.1	-26504	ENSG00000064651	SLC12A2	solute carrier family 12 member 2
chr7	117950762	117951155	394	*	1.001533841	3.45E-05	0.000947226	Distal Intergenic	7	117864712	117882784	18073	1	56311	uc003vji.3	86050	ENSG00000106013	ANKRD7	ankyrin repeat domain 7
chr12	14679567	14680088	522	*	1.001471162	5.85E-05	0.00140976	Intron (uc001rcc.1/79887, intron 6 of 10)	12	14656597	14720791	64195	2	79887	uc001rcc.1	40703	ENSG00000121316	PLBD1	phospholipase B domain containing 1
chr7	69047170	69047924	755	*	1.001346906	3.35E-05	0.000927158	Distal Intergenic	7	69063905	69755607	691703	1	26053	uc003tvv.4	-15981	ENSG00000158321	AUTS2	activator of transcription and developmental regulator AUTS2
chr9	3243866	3244662	797	*	1.001292155	2.68E-08	6.07E-06	Intron (uc003zhr.3/5991, intron 16 of 17)	9	3270929	3489428	218500	2	5991	uc003zht.1	244766	ENSG00000080298	RFX3	regulatory factor X3
chr19	30572776	30573316	541	*	1.001039166	1.19E-05	0.000430178	Distal Intergenic	19	30476101	30507519	31419	1	8725	uc002nst.3	96675	ENSG00000105176	URI1	URI1 prefoldin like chaperone
chr14	65413361	65413879	519	*	1.000304404	3.65E-11	6.61E-08	3' UTR	14	65405870	65409623	3754	2	2877	uc031qoz.1	-3738	ENSG00000176153	GPX2	glutathione peroxidase 2
chr19	12535030	12535949	920	*	1.000171163	1.03E-06	7.52E-05	Distal Intergenic	19	12540520	12551926	11407	2	10224	uc002mtu.3	15977	ENSG00000180855	ZNF443	zinc finger protein 443
chr4	175503353	175504098	746	*	0.999996374	5.89E-08	1.02E-05	Distal Intergenic	4	175411328	175444049	32722	2	3248	uc011ckg.2	-59304	ENSG00000164120	HPGD	15-hydroxyprostaglandin dehydrogenase
chr3	28417863	28418472	610	*	0.999996029	2.84E-05	0.000818881	Intron (uc003ceh.3/152098, intron 1 of 9)	3	28431989	28566632	134644	1	152098	uc003cei.3	-13517	ENSG00000206559	ZCWPW2	zinc finger CW-type and PWWP domain containing 2
chr6	82477148	82477653	506	*	0.999059643	8.18E-06	0.000327284	Distal Intergenic	6	82455447	82462428	6982	2	55603	uc003pjg.3	-14720	ENSG00000112773	TENT5A	terminal nucleotidyltransferase 5A
chr21	30056458	30057450	993	*	0.99894429	3.33E-08	6.91E-06	Distal Intergenic	21	29911640	29912677	1038	1	118421	uc002ymn.3	144818	ENSG00000226935	LINC00161	long intergenic non-protein coding RNA 161
chr19	43931525	43932397	873	*	0.998466902	1.85E-06	0.000113204	Distal Intergenic	19	43919035	43922767	3733	1	83639	uc010xwo.2	12490	ENSG00000131126	TEX101	testis expressed 101
chr14	60615557	60615948	392	*	0.998104358	0.000539311	0.007076118	Intron (uc001xeq.2/64430, intron 9 of 9)	14	60611500	60632211	20712	2	51635	uc001xes.3	16263	ENSG00000100612	DHRS7	dehydrogenase/reductase 7
chr2	150018323	150018829	507	*	0.997953884	1.57E-05	0.000523892	Intron (uc002twv.1/130576, intron 3 of 6)	2	149934036	150071772	137737	1	130576	uc002twx.1	84287	ENSG00000150556	LYPD6B	LY6/PLAUR domain containing 6B
chr5	99982251	99982700	450	*	0.997755414	3.12E-08	6.70E-06	Distal Intergenic	5	99871124	99922440	51317	1	345757	uc003knj.1	111127	ENSG00000174132	FAM174A	family with sequence similarity 174 member A
chr4	4426832	4427217	386	*	0.997622044	6.02E-07	5.12E-05	Exon (uc003gic.3/53407, exon 8 of 11)	4	4387584	4420785	33202	1	27065	uc003gia.3	39248	ENSG00000168824	NSG1	neuronal vesicle trafficking associated 1
chr5	177917287	177917705	419	*	0.997616931	4.05E-05	0.001069314	Intron (uc021yiy.1/91522, intron 2 of 28)	5	177664617	178017556	352940	2	91522	uc021yiy.1	99851	ENSG00000050767	COL23A1	collagen type XXIII alpha 1 chain
chr6	82380893	82381294	402	*	0.99755746	0.000427459	0.00600166	Distal Intergenic	6	82461307	82462378	1072	2	55603	uc003pjh.1	81084	ENSG00000112773	TENT5A	terminal nucleotidyltransferase 5A
chr15	35293602	35294510	909	*	0.997405047	7.74E-10	5.20E-07	Distal Intergenic	15	35270542	35280497	9956	2	54989	uc001ziw.3	-13105	ENSG00000198146	ZNF770	zinc finger protein 770
chr17	66330379	66330944	566	*	0.997293241	1.92E-06	0.000116266	Intron (uc002jhc.2/22901, intron 2 of 11)	17	66287636	66417000	129365	1	22901	uc031ree.1	42743	ENSG00000141337	ARSG	arylsulfatase G
chr19	37085739	37086246	508	*	0.997212544	1.52E-06	9.95E-05	Intron (uc010xth.2/57711, intron 1 of 5)	19	37095719	37119499	23781	1	84911	uc010efa.3	-9473	ENSG00000161298	ZNF382	zinc finger protein 382
chr14	45724187	45724650	464	*	0.99701702	2.70E-08	6.08E-06	Promoter (1-2kb)	14	45695946	45722605	26660	2	55320	uc010anh.2	-1582	ENSG00000129534	MIS18BP1	MIS18 binding protein 1
chr15	48906240	48906722	483	*	0.996388015	2.64E-08	6.00E-06	Intron (uc001zwx.2/2200, intron 2 of 65)	15	48700503	48937985	237483	2	2200	uc001zwx.2	31263	ENSG00000166147	FBN1	fibrillin 1
chr10	64255951	64256402	452	*	0.996246225	4.25E-06	0.000201582	Intron (uc001jmc.2/22891, intron 4 of 7)	10	64280207	64431771	151565	1	22891	uc001jmd.1	-23805	ENSG00000138311	ZNF365	zinc finger protein 365
chr1	12750700	12751625	926	*	0.995740397	2.23E-09	1.10E-06	Distal Intergenic	1	12776118	12788726	12609	1	126767	uc001aug.1	-24493	ENSG00000188984	AADACL3	arylacetamide deacetylase like 3
chr15	63172823	63173641	819	*	0.995664419	5.51E-07	4.86E-05	Distal Intergenic	15	63116156	63116240	85	1	406965	uc010uid.1	56667	ENSG00000211137	MIR190A	microRNA 190a
chr8	26376034	26376809	776	*	0.995648594	1.15E-06	8.09E-05	Intron (uc003xfa.3/1808, intron 1 of 13)	8	26371709	26515693	143985	1	1808	uc003xfa.3	4325	ENSG00000092964	DPYSL2	dihydropyrimidinase like 2
chr1	28820877	28821438	562	*	0.995469183	2.59E-08	5.94E-06	Intron (uc001bpv.1/65979, intron 16 of 16)	1	28832455	28865708	33254	1	1104	uc001bqa.2	-11017	ENSG00000180198	RCC1	regulator of chromosome condensation 1
chr20	58799305	58799817	513	*	0.99509346	9.01E-07	6.80E-05	Intron (uc002ybl.3/284757, intron 3 of 4)	20	58713548	59228978	515431	1	284757	uc010gjw.3	85757	ENSG00000228340	MIR646HG	MIR646 host gene
chr16	72497053	72497417	365	*	0.994851068	1.09E-05	0.000400921	Intron (uc002fci.1/uc002fci.1, intron 1 of 1)	16	72152996	72206349	53354	2	83449	uc002fcf.3	-290704	ENSG00000118557	PMFBP1	polyamine modulated factor 1 binding protein 1
chr12	92271164	92271681	518	*	0.994779058	9.06E-06	0.000351785	Distal Intergenic	12	92378752	92535489	156738	2	256021	uc031qiz.1	263808	ENSG00000257242	LINC01619	long intergenic non-protein coding RNA 1619
chr1	38835219	38836006	788	*	0.993426281	2.98E-05	0.000848362	Distal Intergenic	1	38674706	38680439	5734	2	339442	uc021olp.1	-154780	ENSG00000237290	LINC01343	long intergenic non-protein coding RNA 1343
chr14	74951695	74952142	448	*	0.993368757	2.58E-06	0.000141843	Intron (uc001xpy.3/10577, intron 2 of 4)	14	74946836	74946907	72	2	100616211	uc021rwm.1	-4788	ENSG00000283944	MIR4709	microRNA 4709
chr10	96349353	96349918	566	*	0.993131861	1.70E-06	0.000106582	Intron (uc001kjs.3/3070, intron 13 of 21)	10	96305574	96361856	56283	1	3070	uc009xur.3	43779	ENSG00000119969	HELLS	helicase, lymphoid specific
chr12	48017538	48018126	589	*	0.992417491	7.11E-06	0.00029471	Distal Intergenic	12	48055715	48099844	44130	2	79657	uc001rpr.3	81718	ENSG00000005175	RPAP3	RNA polymerase II associated protein 3
chr9	85802622	85803065	444	*	0.992300654	4.13E-06	0.000197846	Distal Intergenic	9	85857905	85882202	24298	2	257019	uc004amq.1	79137	ENSG00000172159	FRMD3	FERM domain containing 3
chr9	81927458	81928114	657	*	0.991913145	2.86E-05	0.000823834	Distal Intergenic	9	82186878	82341656	154779	1	7091	uc004alc.3	-258764	ENSG00000106829	TLE4	TLE family member 4, transcriptional corepressor
chr10	90059005	90059522	518	*	0.991684951	1.70E-07	2.17E-05	Intron (uc010qms.1/55328, intron 4 of 5)	10	90043859	90305279	261421	2	55328	uc009xtj.3	245757	ENSG00000184719	RNLS	renalase, FAD dependent amine oxidase
chr3	32297821	32298308	488	*	0.991624507	3.06E-06	0.000158641	Intron (uc003cex.3/152189, intron 1 of 3)	3	32280171	32411813	131643	1	152189	uc010hfu.3	17650	ENSG00000170293	CMTM8	CKLF like MARVEL transmembrane domain containing 8
chr22	40561494	40561879	386	*	0.991510602	6.10E-08	1.05E-05	Intron (uc003aym.3/23112, intron 4 of 23)	22	40573929	40731812	157884	1	23112	uc003ayn.4	-12050	ENSG00000100354	TNRC6B	trinucleotide repeat containing adaptor 6B
chr1	19413016	19413822	807	*	0.991274699	2.64E-09	1.23E-06	Exon (uc010ocv.2/23352, exon 10 of 16)	1	19401000	19408140	7141	2	23352	uc001bbf.3	-4876	ENSG00000127481	UBR4	ubiquitin protein ligase E3 component n-recognin 4
chr8	129255226	129255686	461	*	0.990905814	4.17E-07	4.08E-05	Distal Intergenic	8	129162362	129162434	73	1	100302281	uc022bbk.1	92864	ENSG00000221261	MIR1208	microRNA 1208
chr8	30827489	30828299	811	*	0.990721757	5.61E-06	0.00024808	Distal Intergenic	8	30888357	30890317	1961	2	29942	uc003xin.3	62018	ENSG00000172733	PURG	purine rich element binding protein G
chr2	144309392	144309785	394	*	0.990675824	4.85E-07	4.49E-05	Intron (uc002tvm.4/55843, intron 10 of 13)	2	144193163	144525921	332759	1	55843	uc002tvn.3	116229	ENSG00000075884	ARHGAP15	Rho GTPase activating protein 15
chr12	95156780	95157608	829	*	0.990655079	5.76E-08	1.00E-05	Distal Intergenic	12	95228174	95228804	631	1	160313	uc001tdk.2	-70566	ENSG00000216306	KRT19P2	keratin 19 pseudogene 2
chr18	2496838	2497618	781	*	0.990596966	4.26E-07	4.12E-05	Distal Intergenic	18	2537524	2555037	17514	2	64863	uc010dkj.3	57419	ENSG00000101574	METTL4	methyltransferase like 4
chr16	85794784	85795454	671	*	0.990447562	2.11E-10	2.18E-07	Distal Intergenic	16	85741124	85784689	43566	2	404550	uc002fjc.4	-10095	ENSG00000154102	C16orf74	chromosome 16 open reading frame 74
chr4	80876889	80877366	478	*	0.990252148	2.19E-06	0.000126454	Intron (uc003hly.4/118429, intron 16 of 16)	4	80826725	80992808	166084	2	118429	uc003hlx.1	115442	ENSG00000163297	ANTXR2	ANTXR cell adhesion molecule 2
chr8	109168421	109168864	444	*	0.990060381	7.52E-06	0.000307968	Distal Intergenic	8	108911544	109095913	184370	2	340419	uc003yms.3	-72508	ENSG00000147655	RSPO2	R-spondin 2
chr15	51607105	51607557	453	*	0.989982969	0.000159827	0.002937635	Intron (uc001zyz.4/1588, intron 2 of 10)	15	51534965	51610689	75725	2	1588	uc001zze.2	3132	ENSG00000137869	CYP19A1	cytochrome P450 family 19 subfamily A member 1
chr3	150696650	150697213	564	*	0.989935575	8.39E-07	6.43E-05	Intron (uc011bny.1/116933, intron 1 of 4)	3	150660341	150690786	30446	2	7401	uc021xfw.1	-5864	ENSG00000163646	CLRN1	clarin 1
chr6	6601860	6602721	862	*	0.989702301	1.28E-07	1.77E-05	Intron (uc003mwy.1/9450, intron 1 of 4)	6	6588934	6655216	66283	1	9450	uc003mwy.1	12926	ENSG00000112799	LY86	lymphocyte antigen 86
chr2	228691766	228692542	777	*	0.989556401	3.10E-07	3.27E-05	Distal Intergenic	2	228678558	228682280	3723	1	6364	uc002vpm.2	13208	ENSG00000115009	CCL20	C-C motif chemokine ligand 20
chr3	149941286	149941770	485	*	0.989399905	1.09E-06	7.79E-05	Distal Intergenic	3	150126788	150177615	50828	1	9819	uc003exv.3	-185018	ENSG00000196428	TSC22D2	TSC22 domain family member 2
chr6	106861259	106862014	756	*	0.989173827	1.55E-06	0.00010053	Distal Intergenic	6	106632352	106773695	141344	2	9474	uc010kdc.3	-87564	ENSG00000057663	ATG5	autophagy related 5
chr6	53322952	53323452	501	*	0.988603485	2.69E-10	2.49E-07	Distal Intergenic	6	53362140	53375246	13107	2	2729	uc003pbv.1	51794	ENSG00000001084	GCLC	glutamate-cysteine ligase catalytic subunit
chr15	73581115	73581692	578	*	0.98860012	1.73E-07	2.19E-05	Exon (uc002avm.4/4756, exon 25 of 29)	15	73612200	73661605	49406	2	10021	uc002avp.3	79913	ENSG00000138622	HCN4	hyperpolarization activated cyclic nucleotide gated potassium channel 4
chr4	70686355	70686850	496	*	0.988518268	5.77E-06	0.000252634	Distal Intergenic	4	70706930	70725870	18941	2	6783	uc003heo.3	39020	ENSG00000109193	SULT1E1	sulfotransferase family 1E member 1
chr2	223313999	223314453	455	*	0.98805581	0.000131842	0.002563059	Intron (uc010zlo.2/130367, intron 1 of 4)	2	223289322	223423617	134296	1	130367	uc010zlp.2	24677	ENSG00000163082	SGPP2	sphingosine-1-phosphate phosphatase 2
chr10	8221035	8221645	611	*	0.988052602	3.03E-05	0.000859833	Distal Intergenic	10	8096667	8117164	20498	1	2625	uc001ika.3	124368	ENSG00000107485	GATA3	GATA binding protein 3
chr12	89551172	89551816	645	*	0.987811874	2.10E-08	5.18E-06	Distal Intergenic	12	89404903	89413469	8567	2	728084	uc001tax.1	-137703	ENSG00000246363	LINC02458	long intergenic non-protein coding RNA 2458
chr13	77208148	77209054	907	*	0.987671731	2.12E-09	1.08E-06	Distal Intergenic	13	77454304	77460540	6237	2	115207	uc010aeu.1	251486	ENSG00000178695	KCTD12	potassium channel tetramerization domain containing 12
chr10	106178885	106179725	841	*	0.987551849	4.91E-07	4.52E-05	Intron (uc001kyh.3/159686, intron 15 of 17)	10	106113522	106214848	101327	1	159686	uc001kyh.3	65363	ENSG00000120051	CFAP58	cilia and flagella associated protein 58
chr2	99393510	99393980	471	*	0.987220249	1.19E-07	1.70E-05	Distal Intergenic	2	99235569	99347589	112021	2	11320	uc010fil.3	-45921	ENSG00000071073	MGAT4A	alpha-1,3-mannosyl-glycoprotein 4-beta-N-acetylglucosaminyltransferase A
chr20	20829487	20830358	872	*	0.987180026	2.76E-09	1.25E-06	Distal Intergenic	20	20370272	20693266	322995	2	57186	uc010zsg.2	-136221	ENSG00000188559	RALGAPA2	Ral GTPase activating protein catalytic alpha subunit 2
chr2	240940076	240940607	532	*	0.987080427	5.80E-07	5.02E-05	Intron (uc002vyn.3/4705, intron 8 of 9)	2	240896789	240964819	68031	2	4705	uc002vyn.3	24212	ENSG00000130414	NDUFA10	NADH:ubiquinone oxidoreductase subunit A10
chr12	117543689	117544436	748	*	0.986698598	4.58E-08	8.61E-06	Distal Intergenic	12	117476728	117537251	60524	2	54997	uc021rem.1	-6438	ENSG00000088992	TESC	tescalcin
chr13	32949640	32950265	626	*	0.986376161	3.00E-06	0.000156887	Intron (uc001uub.1/675, intron 20 of 26)	13	32945093	32953652	8560	1	675	uc031qkz.1	4547	ENSG00000139618	BRCA2	BRCA2 DNA repair associated
chr8	125923595	125923961	367	*	0.986031764	3.59E-06	0.000179134	Distal Intergenic	8	125951884	125957988	6105	1	157381	uc003yro.1	-27923	ENSG00000249816	LINC00964	long intergenic non-protein coding RNA 964
chr12	82349562	82350388	827	*	0.985545101	0.000144731	0.00273905	Distal Intergenic	12	81652045	82153109	501065	2	8499	uc031qis.1	-196453	ENSG00000139220	PPFIA2	PTPRF interacting protein alpha 2
chr14	85929651	85930240	590	*	0.98541413	3.45E-07	3.56E-05	Distal Intergenic	14	85996488	86094270	97783	1	23768	uc001xvr.3	-66248	ENSG00000185070	FLRT2	fibronectin leucine rich transmembrane protein 2
chr16	47047778	47048413	636	*	0.985372062	5.90E-07	5.06E-05	Distal Intergenic	16	46989274	47007625	18352	2	10294	uc002eeo.2	-40153	ENSG00000069345	DNAJA2	DnaJ heat shock protein family (Hsp40) member A2
chr8	22953228	22953618	391	*	0.985198744	1.43E-06	9.52E-05	Intron (uc003xcx.3/254896, intron 2 of 3)	8	22960327	22974950	14624	1	8794	uc003xcy.3	-6709	ENSG00000173535	TNFRSF10C	TNF receptor superfamily member 10c
chr3	184649180	184649576	397	*	0.9849223	0.001123717	0.011894236	Intron (uc003fpb.1/23355, intron 33 of 46)	3	184603757	184770402	166646	1	23355	uc010hye.1	45423	ENSG00000156931	VPS8	VPS8 subunit of CORVET complex
chr13	94821567	94822563	997	*	0.984604649	1.52E-05	0.000514445	Intron (uc010tig.1/10082, intron 4 of 5)	13	95091841	95131936	40096	2	1638	uc001vlv.4	309373	ENSG00000080166	DCT	dopachrome tautomerase
chr4	37907225	37907655	431	*	0.984319593	2.64E-06	0.000144289	Intron (uc003gtb.3/23216, intron 2 of 19)	4	37903624	38140796	237173	1	23216	uc010ifd.3	3601	ENSG00000065882	TBC1D1	TBC1 domain family member 1
chr1	7527511	7528139	629	*	0.984297794	3.88E-06	0.000189777	Exon (uc001aoi.3/23261, exon 6 of 23)	1	7732054	7805082	73029	1	23261	uc010nzv.1	-203915	ENSG00000171735	CAMTA1	calmodulin binding transcription activator 1
chr10	69963373	69964274	902	*	0.984011074	1.65E-07	2.12E-05	Intron (uc001jnm.5/84665, intron 19 of 20)	10	69990352	69991870	1519	2	220202	uc001jnq.3	27596	ENSG00000179774	ATOH7	atonal bHLH transcription factor 7
chr12	93876602	93877363	762	*	0.983753558	6.33E-09	2.27E-06	Intron (uc001tcq.3/28977, intron 5 of 6)	12	93861266	93897548	36283	1	28977	uc021rbv.1	15336	ENSG00000198015	MRPL42	mitochondrial ribosomal protein L42
chr11	45615280	45615891	612	*	0.983452335	8.73E-06	0.000343425	Distal Intergenic	11	45669239	45687206	17968	2	8534	uc001mys.2	71315	ENSG00000175264	CHST1	carbohydrate sulfotransferase 1
chr3	60979821	60980134	314	*	0.98334367	2.01E-07	2.44E-05	Intron (uc003dkx.4/2272, intron 3 of 9)	3	59735036	61237133	1502098	2	2272	uc003dkx.4	256999	ENSG00000189283	FHIT	fragile histidine triad diadenosine triphosphatase
chr13	49351255	49351733	479	*	0.982895995	2.58E-06	0.000141694	Distal Intergenic	13	49280954	49281994	1041	1	57105	uc021rjl.1	70301	ENSG00000152207	CYSLTR2	cysteinyl leukotriene receptor 2
chr5	77413859	77414737	879	*	0.982635515	1.81E-09	9.49E-07	Intron (uc003kfj.4/8546, intron 17 of 26)	5	77298150	77590579	292430	2	8546	uc003kfj.4	175842	ENSG00000132842	AP3B1	adaptor related protein complex 3 subunit beta 1
chr2	171660398	171660961	564	*	0.982366302	8.79E-07	6.68E-05	Distal Intergenic	2	171673200	171699269	26070	1	2571	uc002ugh.3	-12239	ENSG00000128683	GAD1	glutamate decarboxylase 1
chr17	53769841	53770775	935	*	0.982249108	3.37E-10	2.66E-07	Distal Intergenic	17	53796988	53800225	3238	2	55273	uc002iuj.4	29450	ENSG00000166292	TMEM100	transmembrane protein 100
chr11	107675921	107676819	899	*	0.982129821	1.39E-09	8.07E-07	3' UTR	11	107661717	107729680	67964	2	54733	uc010rvu.2	52861	ENSG00000110660	SLC35F2	solute carrier family 35 member F2
chr15	101046601	101047273	673	*	0.982082011	8.92E-06	0.000348087	Intron (uc002bvz.3/204219, intron 3 of 12)	15	100940600	101084476	143877	2	204219	uc002bvz.3	37203	ENSG00000154227	CERS3	ceramide synthase 3
chr1	92047668	92048513	846	*	0.982001542	1.22E-08	3.61E-06	Distal Intergenic	1	91980376	91991321	10946	1	8317	uc009wdd.3	67292	ENSG00000097046	CDC7	cell division cycle 7
chr11	59497506	59498210	705	*	0.981377202	4.72E-08	8.74E-06	Distal Intergenic	11	59480389	59481318	930	2	390201	uc001nof.1	-16188	ENSG00000172289	OR10V1	olfactory receptor family 10 subfamily V member 1
chr11	18592486	18593248	763	*	0.981342888	0.000185779	0.003277852	Intron (uc031pzg.1/55293, intron 3 of 10)	11	18552950	18601065	48116	2	55293	uc031pzg.1	7817	ENSG00000151116	UEVLD	UEV and lactate/malate dehyrogenase domains
chr18	77412319	77412957	639	*	0.980956298	1.40E-08	3.99E-06	Distal Intergenic	18	77439801	77514510	74710	1	9150	uc002lnh.2	-26844	ENSG00000060069	CTDP1	CTD phosphatase subunit 1
chr9	140942426	140942851	426	*	0.980907011	9.29E-07	6.96E-05	Intron (uc004cog.3/774, intron 23 of 45)	9	140917466	141019076	101611	1	774	uc004coi.3	24960	ENSG00000148408	CACNA1B	calcium voltage-gated channel subunit alpha1 B
chr20	58870895	58871248	354	*	0.980546612	0.000934612	0.010422035	Intron (uc002ybl.3/284757, intron 3 of 4)	20	58713548	59228978	515431	1	284757	uc010gjw.3	157347	ENSG00000228340	MIR646HG	MIR646 host gene
chr2	17403991	17404887	897	*	0.980336833	0.000113575	0.002299792	Distal Intergenic	2	17691986	17699706	7721	2	729475	uc002rcl.1	294819	ENSG00000214842	RAD51AP2	RAD51 associated protein 2
chr3	71695829	71696209	381	*	0.980261947	2.37E-06	0.00013357	Distal Intergenic	3	71247034	71633140	386107	2	27086	uc003dos.3	-62689	ENSG00000114861	FOXP1	forkhead box P1
chr1	95581270	95581984	715	*	0.980204311	1.07E-06	7.68E-05	Promoter (<=1kb)	1	95582894	95663161	80268	1	148534	uc001drb.3	-910	ENSG00000152078	TLCD4	TLC domain containing 4
chr20	1970180	1970591	412	*	0.980008634	9.61E-06	0.000367663	Promoter (2-3kb)	20	1959402	1973452	14051	2	5173	uc010gaj.3	2861	ENSG00000101327	PDYN	prodynorphin
chr7	3735274	3736013	740	*	0.979761392	1.61E-05	0.000535368	Intron (uc003smx.3/221935, intron 4 of 44)	7	4050598	4308631	258034	1	221935	uc010kso.3	-314585	ENSG00000146555	SDK1	sidekick cell adhesion molecule 1
chr14	52776225	52776639	415	*	0.979324452	2.76E-06	0.000148809	Distal Intergenic	14	52781016	52795322	14307	1	5732	uc001wzr.3	-4377	ENSG00000125384	PTGER2	prostaglandin E receptor 2
chr14	52418889	52419210	322	*	0.979223716	0.000314689	0.004817742	Intron (uc001wzh.3/54331, intron 6 of 6)	14	52456228	52471420	15193	1	51637	uc010aod.3	-37018	ENSG00000087302	RTRAF	RNA transcription, translation and transport factor
chr17	9988505	9989082	578	*	0.978752923	1.02E-06	7.46E-05	Intron (uc010coh.1/8522, intron 1 of 14)	17	9813926	10017870	203945	2	8522	uc010coh.1	28788	ENSG00000007237	GAS7	growth arrest specific 7
chr7	48387514	48388082	569	*	0.978525377	5.64E-07	4.92E-05	Intron (uc003toq.2/154664, intron 29 of 61)	7	48416038	48684350	268313	1	154664	uc010kyt.1	-27956	ENSG00000179869	ABCA13	ATP binding cassette subfamily A member 13
chr1	40174966	40175624	659	*	0.978309774	1.24E-06	8.55E-05	Distal Intergenic	1	40144645	40157089	12445	2	51440	uc010oix.2	-17877	ENSG00000116983	HPCAL4	hippocalcin like 4
chr4	107075594	107075955	362	*	0.978192681	4.76E-05	0.001202569	Intron (uc003hyb.2/93627, intron 14 of 16)	4	106967233	107168879	201647	2	93627	uc003hyb.2	92924	ENSG00000145348	TBCK	TBC1 domain containing kinase
chr13	53524735	53525376	642	*	0.977542069	1.00E-05	0.000377136	Distal Intergenic	13	53602876	53626184	23309	1	10562	uc001vhk.2	-77500	ENSG00000102837	OLFM4	olfactomedin 4
chr1	68678611	68679287	677	*	0.977442847	9.68E-08	1.47E-05	Intron (uc001dee.3/79971, intron 1 of 11)	1	68615965	68659904	43940	2	79971	uc021oor.1	-18707	ENSG00000116729	WLS	Wnt ligand secretion mediator
chr9	114591062	114591541	480	*	0.977372972	4.97E-09	1.96E-06	Distal Intergenic	9	114500149	114557223	57075	2	158401	uc004bfs.1	-33839	ENSG00000165181	SHOC1	shortage in chiasmata 1
chr7	48223082	48223765	684	*	0.977366607	1.01E-06	7.42E-05	Intron (uc003top.2/154664, intron 1 of 5)	7	48211057	48687091	476035	1	154664	uc003toq.2	12025	ENSG00000179869	ABCA13	ATP binding cassette subfamily A member 13
chr22	32098354	32099073	720	*	0.977033666	8.06E-08	1.28E-05	Intron (uc003alo.2/253143, intron 3 of 5)	22	32072733	32113277	40545	2	253143	uc003alo.2	14204	ENSG00000183530	PRR14L	proline rich 14 like
chr3	53014186	53014608	423	*	0.976952406	4.35E-08	8.29E-06	Intron (uc003dgh.3/51460, intron 1 of 20)	3	52937583	52977609	40027	2	51460	uc010hmr.3	-36577	ENSG00000163935	SFMBT1	Scm like with four mbt domains 1
chr2	71245236	71245874	639	*	0.976853104	5.46E-07	4.83E-05	Distal Intergenic	2	71251205	71257060	5856	1	79315	uc002sho.3	-5331	ENSG00000205847	OR7E91P	olfactory receptor family 7 subfamily E member 91 pseudogene
chr1	155440952	155441297	346	*	0.976304066	1.08E-07	1.56E-05	Intron (uc001fkt.3/55870, intron 3 of 27)	1	155402971	155404053	1083	1	645682	uc010pgd.2	37981	ENSG00000237872	POU5F1P4	POU class 5 homeobox 1 pseudogene 4
chr14	24637171	24637716	546	*	0.976200958	4.88E-09	1.95E-06	Distal Intergenic	14	24641234	24649463	8230	1	9985	uc001wmr.3	-3518	ENSG00000100918	REC8	REC8 meiotic recombination protein
chr17	49382267	49382983	717	*	0.975897459	4.88E-06	0.000223267	Distal Intergenic	17	49337897	49375292	37396	1	51096	uc002its.3	44370	ENSG00000011260	UTP18	UTP18 small subunit processome component
chr1	231800734	231801346	613	*	0.975832195	2.04E-08	5.10E-06	Intron (uc010pwe.2/100303453, intron 7 of 8)	1	231762561	232177019	414459	1	27185	uc010pxm.2	38173	ENSG00000162946	DISC1	DISC1 scaffold protein
chr5	58272746	58273133	388	*	0.975658483	8.80E-06	0.000345206	Exon (uc003jrs.2/5144, exon 7 of 10)	5	58264866	58295759	30894	2	5144	uc003jrs.2	22626	ENSG00000113448	PDE4D	phosphodiesterase 4D
chr8	130799400	130799954	555	*	0.975589263	1.56E-05	0.000522422	Promoter (<=1kb)	8	130760442	130799134	38693	2	56169	uc003ysr.3	-266	ENSG00000147697	GSDMC	gasdermin C
chr3	170619259	170619959	701	*	0.975573219	4.96E-07	4.55E-05	Intron (uc003fhd.3/56648, intron 3 of 4)	3	170606204	170626426	20223	2	56648	uc003fhd.3	6467	ENSG00000163577	EIF5A2	eukaryotic translation initiation factor 5A2
chr8	95681733	95682321	589	*	0.975115268	7.89E-06	0.000319184	Intron (uc003ygq.4/54845, intron 10 of 15)	8	95658396	95719694	61299	1	54845	uc003ygw.3	23337	ENSG00000104413	ESRP1	epithelial splicing regulatory protein 1
chr8	68577130	68577702	573	*	0.974963296	2.79E-05	0.000808011	Intron (uc003xxq.4/57094, intron 1 of 10)	8	68334405	68658620	324216	2	57094	uc003xxq.4	80918	ENSG00000165078	CPA6	carboxypeptidase A6
chr13	77194129	77194670	542	*	0.974202129	7.00E-05	0.001609466	Distal Intergenic	13	77454304	77460540	6237	2	115207	uc010aeu.1	265870	ENSG00000178695	KCTD12	potassium channel tetramerization domain containing 12
chr12	59805025	59805795	771	*	0.974107802	2.11E-05	0.000654418	Distal Intergenic	12	59989821	60183635	193815	1	9194	uc001sqs.4	-184026	ENSG00000118596	SLC16A7	solute carrier family 16 member 7
chr8	67557325	67557887	563	*	0.97397111	2.48E-08	5.77E-06	Intron (uc003xwn.3/80124, intron 2 of 2)	8	67542488	67579452	36965	2	80124	uc003xwn.3	21565	ENSG00000175073	VCPIP1	valosin containing protein interacting protein 1
chr2	163120943	163121713	771	*	0.97373305	3.25E-08	6.81E-06	Downstream (1-2kb)	2	163066130	163100045	33916	2	2191	uc010fpe.1	-20898	ENSG00000078098	FAP	fibroblast activation protein alpha
chr5	95405170	95405762	593	*	0.973700203	4.19E-07	4.08E-05	Distal Intergenic	5	95414842	95414916	75	1	693168	uc021ybp.1	-9080	ENSG00000207578	MIR583	microRNA 583
chr6	151309267	151309825	559	*	0.973664425	1.00E-07	1.49E-05	Intron (uc011een.2/25902, intron 20 of 27)	6	151196379	151423023	226645	1	25902	uc003qoc.3	112888	ENSG00000120254	MTHFD1L	methylenetetrahydrofolate dehydrogenase (NADP+ dependent) 1 like
chr7	48291654	48292623	970	*	0.973483557	4.91E-05	0.001234182	Intron (uc010kyr.2/154664, intron 16 of 17)	7	48317691	48666688	348998	1	154664	uc031sxg.1	-25068	ENSG00000179869	ABCA13	ATP binding cassette subfamily A member 13
chr10	6319333	6319826	494	*	0.973298115	1.88E-08	4.85E-06	Promoter (<=1kb)	10	6319650	6377937	58288	1	399715	uc021pms.1	0	ENSG00000215244	LINC02649	long intergenic non-protein coding RNA 2649
chr11	48171726	48172230	505	*	0.973057851	6.10E-09	2.21E-06	Exon (uc001ngp.4/5795, exon 18 of 25)	11	48157243	48161328	4086	1	5795	uc010rhr.1	14483	ENSG00000149177	PTPRJ	protein tyrosine phosphatase receptor type J
chr15	93841727	93842556	830	*	0.973005973	1.44E-05	0.000494445	Distal Intergenic	15	93586636	93632443	45808	2	56963	uc002bss.2	-209284	ENSG00000182175	RGMA	repulsive guidance molecule BMP co-receptor a
chr18	9530867	9531431	565	*	0.972993681	1.61E-06	0.000102755	Exon (uc002kob.3/10928, exon 7 of 10)	18	9475530	9538106	62577	1	10928	uc002koc.3	55337	ENSG00000017797	RALBP1	ralA binding protein 1
chr15	97257837	97258372	536	*	0.972921052	3.72E-05	0.000998731	Distal Intergenic	15	97315235	97324884	9650	2	100652749	uc031qug.1	66512	ENSG00000259282	SPATA8-AS1	SPATA8 antisense RNA 1 (head to head)
chr3	105228735	105229202	468	*	0.972778982	1.52E-05	0.000515224	Intron (uc003dvv.3/214, intron 1 of 2)	3	105252447	105295757	43311	1	214	uc010hpp.3	-23245	ENSG00000170017	ALCAM	activated leukocyte cell adhesion molecule
chr1	234787513	234787947	435	*	0.972719928	4.88E-07	4.51E-05	Intron (uc001hwh.3/uc001hwh.3, intron 1 of 3)	1	234765057	234770526	5470	1	100302691	uc021pkr.1	22456	ENSG00000224939	LINC00184	long intergenic non-protein coding RNA 184
chr3	11310715	11311581	867	*	0.972321571	8.65E-09	2.86E-06	Promoter (2-3kb)	3	11314010	11599139	285130	1	10533	uc003bwc.3	-2429	ENSG00000197548	ATG7	autophagy related 7
chr12	10338077	10338825	749	*	0.972310449	9.48E-07	7.07E-05	Intron (uc001qxq.3/120939, intron 2 of 3)	12	10331557	10344403	12847	1	120939	uc001qxr.3	6520	ENSG00000165685	TMEM52B	transmembrane protein 52B
chr3	52667143	52667697	555	*	0.972086045	7.20E-08	1.19E-05	Intron (uc003deq.2/55193, intron 11 of 27)	3	52643102	52649472	6371	2	55193	uc003dfc.3	-17671	ENSG00000163939	PBRM1	polybromo 1
chr8	87543267	87543909	643	*	0.972026829	2.60E-09	1.23E-06	Exon (uc003ydv.2/8895, exon 5 of 17)	8	87559534	87573726	14193	1	8895	uc003ydw.1	-15625	ENSG00000085719	CPNE3	copine 3
chr3	134366698	134367213	516	*	0.971568593	7.55E-06	0.000308544	Promoter (2-3kb)	3	134318765	134369864	51100	2	339855	uc010hty.3	2651	ENSG00000174611	KY	kyphoscoliosis peptidase
chr4	54820784	54821347	564	*	0.971543896	5.93E-07	5.08E-05	Intron (uc003haa.3/5156, intron 12 of 23)	4	54851666	54853449	1784	2	402176	uc011bzv.3	32102	NA	RPL21P44	ribosomal protein L21 pseudogene 44
chr5	145578954	145579709	756	*	0.970839964	1.65E-07	2.12E-05	Distal Intergenic	5	145583163	145649147	65985	1	54439	uc003lny.2	-3454	ENSG00000091009	RBM27	RNA binding motif protein 27
chr16	20693471	20693956	486	*	0.970793849	1.63E-06	0.000103874	Exon (uc002dhm.1/116285, exon 3 of 13)	16	20634559	20702578	68020	2	116285	uc002dhm.1	8622	ENSG00000166743	ACSM1	acyl-CoA synthetase medium chain family member 1
chr17	71687811	71688650	840	*	0.97068061	1.83E-08	4.74E-06	Distal Intergenic	17	71330523	71640227	309705	2	54549	uc010dfm.3	-47584	ENSG00000069188	SDK2	sidekick cell adhesion molecule 2
chr21	34123171	34123714	544	*	0.970646244	9.12E-08	1.41E-05	Promoter (<=1kb)	21	34106210	34124221	18012	2	94104	uc002yql.3	507	ENSG00000159086	PAXBP1	PAX3 and PAX7 binding protein 1
chr16	54217393	54218047	655	*	0.970541702	0.000291241	0.004546592	Distal Intergenic	16	54317212	54320378	3167	2	79191	uc002eht.1	102331	ENSG00000177508	IRX3	iroquois homeobox 3
chr12	51345263	51345757	495	*	0.970446179	2.25E-07	2.63E-05	Promoter (2-3kb)	12	51347782	51364289	16508	1	613227	uc010smw.2	-2025	ENSG00000214511	HIGD1C	HIG1 hypoxia inducible domain family member 1C
chr4	153625427	153625984	558	*	0.970298217	2.27E-07	2.64E-05	Distal Intergenic	4	153547266	153601317	54052	2	201799	uc003imw.2	-24110	ENSG00000170006	TMEM154	transmembrane protein 154
chr3	47098660	47099108	449	*	0.970259263	5.24E-08	9.41E-06	Exon (uc003cqs.3/29072, exon 15 of 21)	3	47057898	47088111	30214	2	29072	uc003cqr.3	-10549	ENSG00000181555	SETD2	SET domain containing 2, histone lysine methyltransferase
chr5	175912745	175913511	767	*	0.970042772	1.08E-09	6.69E-07	Exon (uc003mej.4/23197, exon 3 of 11)	5	175875356	175937075	61720	1	23197	uc003mej.4	37389	ENSG00000113194	FAF2	Fas associated factor family member 2
chr20	18027752	18028612	861	*	0.969857525	6.26E-08	1.07E-05	Intron (uc002wqi.1/58495, intron 2 of 3)	20	18004796	18038521	33726	2	58495	uc002wqi.1	9909	ENSG00000125850	OVOL2	ovo like zinc finger 2
chr2	224570502	224571494	993	*	0.969702322	1.18E-05	0.000426407	Distal Intergenic	2	224461658	224467217	5560	2	7857	uc002vnm.3	-103285	ENSG00000171951	SCG2	secretogranin II
chr5	101012413	101013187	775	*	0.969375739	3.70E-07	3.74E-05	Distal Intergenic	5	101569692	101632253	62562	2	353189	uc003knm.3	619066	ENSG00000173930	SLCO4C1	solute carrier organic anion transporter family member 4C1
chr1	149282706	149283399	694	*	0.968203683	1.02E-06	7.46E-05	3' UTR	1	149279476	149291742	12267	1	388692	uc010pbf.2	3230	NA	LINC02591	long intergenic non-protein coding RNA 2591
chr3	150741170	150741609	440	*	0.968199234	5.25E-07	4.71E-05	Intron (uc011bny.1/116933, intron 1 of 4)	3	150660341	150690786	30446	2	7401	uc021xfw.1	-50384	ENSG00000163646	CLRN1	clarin 1
chr20	47940579	47941296	718	*	0.968023146	3.99E-08	7.90E-06	Distal Intergenic	20	47897220	47897309	90	1	692057	uc002xup.1	43359	ENSG00000212304	SNORD12	small nucleolar RNA, C/D box 12
chr7	48356463	48357079	617	*	0.967845275	7.69E-05	0.001727342	Exon (uc003toq.2/154664, exon 27 of 62)	7	48352664	48444262	91599	1	154664	uc003tos.1	3799	ENSG00000179869	ABCA13	ATP binding cassette subfamily A member 13
chr17	70670497	70670872	376	*	0.967768572	4.75E-06	0.000219371	Intron (uc002jja.3/201266, intron 7 of 9)	17	70594180	70636611	42432	2	400619	uc021ucl.1	-33886	ENSG00000227036	LINC00511	long intergenic non-protein coding RNA 511
chr2	9663322	9663769	448	*	0.96758317	1.76E-05	0.000572393	Promoter (<=1kb)	2	9661725	9663477	1753	2	6868	uc010exa.3	0	ENSG00000151694	ADAM17	ADAM metallopeptidase domain 17
chr15	51667931	51668568	638	*	0.967562664	1.01E-06	7.46E-05	Promoter (<=1kb)	15	51669455	51700209	30755	1	342035	uc002abb.3	-887	ENSG00000186417	GLDN	gliomedin
chr3	37815447	37815960	514	*	0.967394206	9.72E-09	3.12E-06	Intron (uc003chd.3/3680, intron 23 of 27)	3	37903669	38025960	122292	1	10217	uc003chg.3	-87709	ENSG00000144677	CTDSPL	CTD small phosphatase like
chr11	4460131	4460663	533	*	0.967204357	1.69E-06	0.000106111	Distal Intergenic	11	4470525	4471591	1067	1	119774	uc001lyz.2	-9862	ENSG00000181963	OR52K2	olfactory receptor family 52 subfamily K member 2
chr3	187045314	187045706	393	*	0.967102833	2.53E-06	0.00014019	Distal Intergenic	3	186964142	187009810	45669	2	5648	uc011bse.2	-35504	ENSG00000127241	MASP1	mannan binding lectin serine peptidase 1
chr11	44508159	44508870	712	*	0.966767384	1.29E-11	3.53E-08	Distal Intergenic	11	44587141	44641315	54175	1	3732	uc001myc.3	-78271	ENSG00000085117	CD82	CD82 molecule
chr4	26380238	26380789	552	*	0.966600511	1.07E-05	0.000397805	Intron (uc003grx.2/3516, intron 2 of 11)	4	26322429	26436752	114324	1	3516	uc003gsb.2	57809	ENSG00000168214	RBPJ	recombination signal binding protein for immunoglobulin kappa J region
chr4	144250628	144251052	425	*	0.966565809	1.13E-05	0.000413057	Distal Intergenic	4	144257983	144395718	137736	1	2549	uc003ijd.3	-6931	ENSG00000109458	GAB1	GRB2 associated binding protein 1
chr2	144316444	144317043	600	*	0.966307065	0.000337964	0.005079017	Intron (uc002tvm.4/55843, intron 11 of 13)	2	144193163	144525921	332759	1	55843	uc002tvn.3	123281	ENSG00000075884	ARHGAP15	Rho GTPase activating protein 15
chr7	32710465	32711020	556	*	0.96625765	3.39E-06	0.000171392	Intron (uc011kai.2/23080, intron 10 of 11)	7	32620553	32758780	138228	2	100129460	uc003tcw.3	47760	NA	DPY19L1P1	DPY19L1 pseudogene 1
chr16	84349557	84349962	406	*	0.965741351	1.49E-08	4.17E-06	Intron (uc002fhv.3/58189, intron 2 of 6)	16	84328401	84363450	35050	1	58189	uc002fhw.3	21156	ENSG00000103175	WFDC1	WAP four-disulfide core domain 1
chr1	173873620	173874056	437	*	0.965540467	2.37E-08	5.61E-06	Intron (uc001gjt.3/462, intron 6 of 6)	1	173872942	173886516	13575	2	462	uc001gjt.3	12460	ENSG00000117601	SERPINC1	serpin family C member 1
chr12	106699171	106699800	630	*	0.965361099	1.26E-09	7.50E-07	Promoter (1-2kb)	12	106697271	106705010	7740	1	255394	uc001tlo.1	1900	ENSG00000166046	TCP11L2	t-complex 11 like 2
chr1	181474230	181474991	762	*	0.965310963	1.34E-06	9.10E-05	Intron (uc001gow.3/777, intron 1 of 46)	1	181479613	181621230	141618	1	777	uc009wxr.3	-4622	ENSG00000198216	CACNA1E	calcium voltage-gated channel subunit alpha1 E
chr15	48609533	48610196	664	*	0.965144699	7.66E-07	6.07E-05	Distal Intergenic	15	48623621	48635570	11950	1	1854	uc001zws.3	-13425	ENSG00000128951	DUT	deoxyuridine triphosphatase
chr11	59879486	59879848	363	*	0.965099254	1.77E-05	0.000573961	Distal Intergenic	11	59856137	59865940	9804	1	2206	uc021qka.1	23349	ENSG00000149534	MS4A2	membrane spanning 4-domains A2
chr10	5361828	5362264	437	*	0.964681117	9.80E-08	1.48E-05	Distal Intergenic	10	5406976	5416169	9194	1	114131	uc001ihx.1	-44712	ENSG00000178473	UCN3	urocortin 3
chr2	230976081	230976492	412	*	0.964542136	0.000229374	0.003833504	Distal Intergenic	2	230910373	230933715	23343	2	151473	uc002vqf.3	-42366	ENSG00000163053	SLC16A14	solute carrier family 16 member 14
chr11	65960698	65961153	456	*	0.964290903	1.52E-05	0.000514445	Exon (uc001ogz.1/55690, exon 2 of 7)	11	65997901	66012218	14318	1	55690	uc010rou.2	-36748	ENSG00000175115	PACS1	phosphofurin acidic cluster sorting protein 1
chr12	132155744	132156256	513	*	0.96408597	2.08E-06	0.00012239	Distal Intergenic	12	132195632	132239044	43413	1	6433	uc001uiz.2	-39376	ENSG00000061936	SFSWAP	splicing factor SWAP
chr3	32649229	32649833	605	*	0.96384923	3.52E-07	3.60E-05	Distal Intergenic	3	32567463	32612366	44904	2	51143	uc011axh.2	-36863	ENSG00000144635	DYNC1LI1	dynein cytoplasmic 1 light intermediate chain 1
chr15	67107838	67108224	387	*	0.963713627	1.07E-06	7.70E-05	Distal Intergenic	15	67000930	67074337	73408	1	4091	uc002aqg.3	106908	ENSG00000137834	SMAD6	SMAD family member 6
chr11	63557564	63558425	862	*	0.96370059	1.04E-06	7.56E-05	Distal Intergenic	11	63527364	63536113	8750	2	65998	uc010rmv.2	-21451	ENSG00000188070	C11orf95	chromosome 11 open reading frame 95
chr13	78222105	78222507	403	*	0.963615792	9.59E-05	0.002029459	Distal Intergenic	13	78271989	78338377	66389	1	122060	uc001vkk.3	-49482	ENSG00000139737	SLAIN1	SLAIN motif family member 1
chr2	234094632	234095126	495	*	0.963420364	1.89E-07	2.33E-05	Intron (uc010zmo.2/3635, intron 20 of 25)	2	234160217	234204320	44104	1	55054	uc002vtx.2	-65091	ENSG00000085978	ATG16L1	autophagy related 16 like 1
chr12	123075605	123076059	455	*	0.963167728	4.50E-07	4.28E-05	Exon (uc001ucv.3/9735, exon 42 of 64)	12	123011809	123110947	99139	1	9735	uc010taf.2	63796	ENSG00000184445	KNTC1	kinetochore associated 1
chr5	150878370	150879226	857	*	0.963139535	2.77E-10	2.49E-07	Distal Intergenic	5	150883653	150911531	27879	2	2196	uc003lud.4	32305	ENSG00000086570	FAT2	FAT atypical cadherin 2
chr1	46853087	46853853	767	*	0.963103422	9.23E-08	1.42E-05	Distal Intergenic	1	46859939	46879520	19582	1	2166	uc001cpu.2	-6086	ENSG00000117480	FAAH	fatty acid amide hydrolase
chr14	35371129	35371540	412	*	0.962774849	2.24E-06	0.000128519	Distal Intergenic	14	35221937	35344853	122917	2	11177	uc001wsl.3	-26276	ENSG00000198604	BAZ1A	bromodomain adjacent to zinc finger domain 1A
chr4	140392153	140393108	956	*	0.962700381	1.05E-06	7.59E-05	Intron (uc003ihv.3/83452, intron 1 of 1)	4	140374961	140397069	22109	1	83452	uc003ihv.3	17192	ENSG00000172007	RAB33B	RAB33B, member RAS oncogene family
chr2	79041258	79042146	889	*	0.962657815	0.000123209	0.002442809	Distal Intergenic	2	79252812	79255630	2819	1	130120	uc002snw.4	-210666	ENSG00000143954	REG3G	regenerating family member 3 gamma
chr7	87934220	87934754	535	*	0.962516906	9.99E-06	0.000377136	Promoter (1-2kb)	7	87905744	87936228	30485	2	79689	uc003ujs.3	1474	ENSG00000127954	STEAP4	STEAP4 metalloreductase
chr18	11168090	11168765	676	*	0.962404552	9.26E-05	0.001978528	Distal Intergenic	18	10670244	11148761	478518	2	63895	uc002kos.2	-19329	ENSG00000154864	PIEZO2	piezo type mechanosensitive ion channel component 2
chr8	6810594	6811249	656	*	0.962125192	3.15E-08	6.70E-06	Promoter (1-2kb)	8	6808248	6809121	874	2	449491	uc031szx.1	-1473	ENSG00000223629	DEFA8P	defensin alpha 8, pseudogene
chr7	48451161	48451833	673	*	0.961850791	2.52E-06	0.000139487	Intron (uc003toq.2/154664, intron 40 of 61)	7	48416038	48684350	268313	1	154664	uc010kyt.1	35123	ENSG00000179869	ABCA13	ATP binding cassette subfamily A member 13
chr8	103899665	103900107	443	*	0.961774171	2.49E-06	0.000138106	Distal Intergenic	8	103838536	103876397	37862	2	51582	uc003yky.3	-23268	ENSG00000155096	AZIN1	antizyme inhibitor 1
chr3	75296130	75296681	552	*	0.96142166	4.90E-05	0.001231918	Distal Intergenic	3	75263627	75263699	73	1	100616394	uc031sao.1	32503	ENSG00000284252	MIR4444-1	microRNA 4444-1
chr1	55503837	55504442	606	*	0.961051587	8.88E-06	0.000346896	Promoter (<=1kb)	1	55505149	55518464	13316	1	255738	uc010ool.2	-707	ENSG00000169174	PCSK9	proprotein convertase subtilisin/kexin type 9
chr21	43617281	43617727	447	*	0.960938848	4.17E-07	4.08E-05	Promoter (2-3kb)	21	43619799	43717354	97556	1	9619	uc002zam.3	-2072	ENSG00000160179	ABCG1	ATP binding cassette subfamily G member 1
chr1	92476917	92477453	537	*	0.960775553	4.64E-07	4.36E-05	Intron (uc001dok.4/676, intron 18 of 18)	1	92495533	92529093	33561	1	253152	uc001don.2	-18080	ENSG00000172031	EPHX4	epoxide hydrolase 4
chr4	157909809	157910319	511	*	0.960316683	1.59E-05	0.000529092	Distal Intergenic	4	157682763	157892546	209784	2	56034	uc011cis.2	-17263	ENSG00000145431	PDGFC	platelet derived growth factor C
chr9	81808052	81808837	786	*	0.960092162	9.98E-08	1.49E-05	Distal Intergenic	9	82186878	82341656	154779	1	7091	uc004alc.3	-378041	ENSG00000106829	TLE4	TLE family member 4, transcriptional corepressor
chr3	47687808	47688249	442	*	0.959757374	5.90E-07	5.06E-05	Intron (uc011bbc.1/6599, intron 7 of 13)	3	47627378	47721998	94621	2	6599	uc011bbc.1	33749	ENSG00000173473	SMARCC1	SWI/SNF related, matrix associated, actin dependent regulator of chromatin subfamily c member 1
chr11	123465491	123466136	646	*	0.959408022	2.59E-07	2.89E-05	Exon (uc001pyw.2/57476, exon 6 of 21)	11	123478517	123493518	15002	1	57476	uc001pyy.2	-12381	ENSG00000023171	GRAMD1B	GRAM domain containing 1B
chr7	41386578	41387023	446	*	0.95936212	3.17E-05	0.000886445	Distal Intergenic	7	41733514	41752792	19279	1	285954	uc003ths.2	-346491	ENSG00000224116	INHBA-AS1	INHBA antisense RNA 1
chr11	14796121	14796513	393	*	0.958638004	0.000411742	0.005842445	3' UTR	11	14901682	14908880	7199	2	120227	uc001mls.1	112367	ENSG00000186104	CYP2R1	cytochrome P450 family 2 subfamily R member 1
chr14	97248828	97249403	576	*	0.95856913	1.28E-07	1.77E-05	Distal Intergenic	14	97263684	97347951	84268	1	7443	uc001yft.3	-14281	ENSG00000100749	VRK1	VRK serine/threonine kinase 1
chr18	2155737	2156383	647	*	0.95834761	0.000153258	0.00284716	Distal Intergenic	18	2537524	2555037	17514	2	64863	uc010dkj.3	398654	ENSG00000101574	METTL4	methyltransferase like 4
chr9	37826896	37827432	537	*	0.958196508	9.60E-07	7.13E-05	Intron (uc010mlz.3/79269, intron 2 of 6)	9	37800790	37867665	66876	1	79269	uc004aao.3	26106	ENSG00000122741	DCAF10	DDB1 and CUL4 associated factor 10
chr3	174134044	174134934	891	*	0.958076801	4.00E-08	7.91E-06	Distal Intergenic	3	174577111	175523428	946318	1	254827	uc003fit.3	-442177	ENSG00000177694	NAALADL2	N-acetylated alpha-linked acidic dipeptidase like 2
chr4	185755328	185755816	489	*	0.957916053	2.18E-09	1.09E-06	Distal Intergenic	4	185676749	185747215	70467	2	2180	uc011ckn.1	-8113	ENSG00000151726	ACSL1	acyl-CoA synthetase long chain family member 1
chr15	86471888	86472461	574	*	0.957766916	0.000199161	0.003453092	Distal Intergenic	15	86302559	86338189	35631	2	64410	uc002bly.3	-133699	ENSG00000183655	KLHL25	kelch like family member 25
chr6	45359256	45360011	756	*	0.957723667	3.37E-05	0.000929417	Intron (uc011dvx.2/860, intron 2 of 8)	6	44794467	45345788	551322	2	8464	uc011dvv.3	-13468	ENSG00000196284	SUPT3H	SPT3 homolog, SAGA and STAGA complex component
chr2	37472886	37473418	533	*	0.957718868	3.98E-08	7.90E-06	Exon (uc010ynj.1/55471, exon 7 of 8)	2	37468721	37476303	7583	1	55471	uc010fah.3	4165	ENSG00000003509	NDUFAF7	NADH:ubiquinone oxidoreductase complex assembly factor 7
chr9	17139423	17140018	596	*	0.95766324	6.49E-06	0.000274274	Intron (uc003zmw.2/54875, intron 1 of 2)	9	17135038	17503917	368880	1	54875	uc003zmy.3	4385	ENSG00000044459	CNTLN	centlein
chr14	21393727	21394466	740	*	0.957628475	6.18E-05	0.001470164	Intron (uc010aif.2/6036, intron 1 of 1)	14	21387500	21388335	836	1	643332	uc021ror.1	6227	NA	ECRP	ribonuclease A family member 2 pseudogene
chr7	137563237	137563710	474	*	0.957618831	1.65E-07	2.12E-05	3' UTR	7	137074385	137531609	457225	2	9162	uc003vtu.3	-31628	ENSG00000157680	DGKI	diacylglycerol kinase iota
chr7	43713044	43713432	389	*	0.957272613	5.06E-06	0.000229203	Intron (uc003tij.4/55744, intron 1 of 8)	7	43648055	43769140	121086	2	55744	uc003tij.4	55708	ENSG00000106603	COA1	cytochrome c oxidase assembly factor 1 homolog
chr4	24881729	24882192	464	*	0.957116398	2.22E-07	2.61E-05	Intron (uc003grc.3/91050, intron 1 of 11)	4	24807739	24854822	47084	2	91050	uc003gra.2	-26907	ENSG00000181982	CCDC149	coiled-coil domain containing 149
chr2	26380350	26380796	447	*	0.957014404	1.67E-06	0.000105189	Distal Intergenic	2	26395960	26412532	16573	1	150946	uc002rgw.2	-15164	ENSG00000157833	GAREM2	GRB2 associated regulator of MAPK1 subtype 2
chr12	106704203	106705023	821	*	0.957011675	3.14E-07	3.30E-05	5' UTR	12	106697271	106705010	7740	1	255394	uc001tlo.1	6932	ENSG00000166046	TCP11L2	t-complex 11 like 2
chr1	51156755	51157647	893	*	0.95663489	6.67E-09	2.35E-06	Intron (uc009vyw.1/11124, intron 7 of 15)	1	50906935	51078170	171236	2	11124	uc010onc.1	-78585	ENSG00000185104	FAF1	Fas associated factor 1
chr12	14735052	14735637	586	*	0.956432184	5.20E-07	4.71E-05	Distal Intergenic	12	14656597	14720791	64195	2	79887	uc001rcc.1	-14261	ENSG00000121316	PLBD1	phospholipase B domain containing 1
chr5	76442300	76442786	487	*	0.956395825	2.82E-06	0.000150062	Intron (uc011csx.2/728723, intron 3 of 3)	5	76383884	76444176	60293	1	728723	uc003kez.3	58416	ENSG00000250802	ZBED3-AS1	ZBED3 antisense RNA 1
chr12	47940135	47940774	640	*	0.956155331	1.05E-06	7.59E-05	Distal Intergenic	12	48055715	48099844	44130	2	79657	uc001rpr.3	159070	ENSG00000005175	RPAP3	RNA polymerase II associated protein 3
chr9	110199155	110199873	719	*	0.956041636	1.78E-07	2.23E-05	Distal Intergenic	9	110247133	110250728	3596	2	9314	uc004bdf.2	50855	ENSG00000136826	KLF4	Kruppel like factor 4
chr4	86486631	86487563	933	*	0.955601687	2.03E-05	0.000638179	Intron (uc003hpi.1/83478, intron 1 of 2)	4	86396284	86923823	527540	1	83478	uc003hpk.3	90347	ENSG00000138639	ARHGAP24	Rho GTPase activating protein 24
chr1	46219041	46219698	658	*	0.95532688	1.36E-07	1.82E-05	Promoter (2-3kb)	1	46164407	46216485	52079	2	3652	uc001cou.3	-2556	ENSG00000197429	IPP	intracisternal A particle-promoted polypeptide
chr2	64233675	64234148	474	*	0.95521852	1.33E-07	1.80E-05	Intron (uc002scp.3/51542, intron 1 of 22)	2	64119667	64246214	126548	2	51542	uc002scp.3	12066	ENSG00000143952	VPS54	VPS54 subunit of GARP complex
chr17	68316626	68317401	776	*	0.955190575	1.55E-06	0.000100292	Distal Intergenic	17	68165676	68176183	10508	1	3759	uc002jir.3	150950	ENSG00000123700	KCNJ2	potassium inwardly rectifying channel subfamily J member 2
chr17	71135949	71136820	872	*	0.954732478	2.30E-08	5.48E-06	Distal Intergenic	17	71161160	71168062	6903	1	6752	uc002jje.3	-24340	ENSG00000180616	SSTR2	somatostatin receptor 2
chr14	50309951	50310516	566	*	0.954623532	1.59E-08	4.29E-06	Intron (uc010anj.1/9147, intron 4 of 33)	14	50033027	50319539	286513	2	9147	uc010anj.1	9023	ENSG00000165525	NEMF	nuclear export mediator factor
chr2	231632276	231632878	603	*	0.954544907	1.27E-07	1.76E-05	Intron (uc002vqx.3/51719, intron 2 of 8)	2	231678747	231685790	7044	1	51719	uc002vqy.3	-45869	ENSG00000135932	CAB39	calcium binding protein 39
chr10	27601675	27602235	561	*	0.954248571	0.000104482	0.002164589	Distal Intergenic	10	27534782	27541235	6454	2	387646	uc001its.2	-60440	ENSG00000230445	LRRC37A6P	leucine rich repeat containing 37 member A6, pseudogene
chr2	152565258	152565680	423	*	0.953823567	1.53E-05	0.000516145	Promoter (1-2kb)	2	152545732	152563511	17780	2	4703	uc010fny.2	-1747	ENSG00000183091	NEB	nebulin
chr19	33328314	33328922	609	*	0.953135306	0.000626489	0.007873128	Intron (uc002ntt.4/11136, intron 6 of 7)	19	33321419	33359465	38047	2	11136	uc002ntt.4	30543	ENSG00000021488	SLC7A9	solute carrier family 7 member 9
chr6	71773942	71774621	680	*	0.952951125	0.000278364	0.00441316	Distal Intergenic	6	71571366	71666788	95423	2	135152	uc003pfw.3	-107154	ENSG00000112309	B3GAT2	beta-1,3-glucuronyltransferase 2
chr7	22629041	22629765	725	*	0.952839834	3.89E-05	0.001034541	Distal Intergenic	7	22602956	22613617	10662	1	100506178	uc003svi.2	26085	ENSG00000232759	LOC100506178	uncharacterized LOC100506178
chr13	45217286	45218055	770	*	0.952618684	5.06E-07	4.62E-05	Distal Intergenic	13	45006279	45150701	144423	2	8848	uc001uzo.2	-66585	ENSG00000102804	TSC22D1	TSC22 domain family member 1
chr1	185406053	185406517	465	*	0.952311567	7.11E-06	0.00029459	Distal Intergenic	1	185292979	185304171	11193	2	100288079	uc001grn.4	-101882	ENSG00000261024	GS1-279B7.1	microtubule associated protein 1 light chain 3 beta pseudogene
chr2	197561154	197561615	462	*	0.952011385	1.02E-07	1.51E-05	Promoter (1-2kb)	2	197559770	197594585	34816	1	284992	uc010zgt.1	1384	ENSG00000144395	CCDC150	coiled-coil domain containing 150
chr3	119949611	119950546	936	*	0.951950677	1.78E-06	0.000110203	Intron (uc011bjf.2/165829, intron 2 of 8)	3	119884328	119963325	78998	2	165829	uc011bjf.2	12779	ENSG00000175697	GPR156	G protein-coupled receptor 156
chr5	76449232	76449837	606	*	0.951817949	7.54E-05	0.001703488	Distal Intergenic	5	76506706	76724080	217375	1	8622	uc003kfa.3	-56869	ENSG00000113231	PDE8B	phosphodiesterase 8B
chr18	20831609	20832295	687	*	0.9517202	4.86E-08	8.89E-06	Intron (uc002kub.2/91768, intron 4 of 6)	18	20875979	20911223	35245	2	85019	uc002kue.3	78928	ENSG00000134490	TMEM241	transmembrane protein 241
chr4	86442389	86443063	675	*	0.951709753	3.12E-05	0.00087739	Intron (uc003hpi.1/83478, intron 1 of 2)	4	86396284	86923823	527540	1	83478	uc003hpk.3	46105	ENSG00000138639	ARHGAP24	Rho GTPase activating protein 24
chr6	5877220	5877672	453	*	0.951608027	3.11E-05	0.000875508	Distal Intergenic	6	5998233	6004302	6070	2	51299	uc021ykx.1	126630	ENSG00000124785	NRN1	neuritin 1
chr4	101903551	101904208	658	*	0.951277724	3.01E-06	0.000156908	Distal Intergenic	4	101581436	101596270	14835	2	100874275	uc031sgr.1	-307281	ENSG00000250223	LINC01216	long intergenic non-protein coding RNA 1216
chr1	234308249	234308972	724	*	0.951187296	9.53E-06	0.000365172	Intron (uc001hvy.1/148641, intron 2 of 7)	1	234350017	234460262	110246	1	148641	uc001hwa.1	-41045	ENSG00000183780	SLC35F3	solute carrier family 35 member F3
chr2	7975919	7976566	648	*	0.950717236	4.67E-06	0.000216585	Distal Intergenic	2	8062556	8116977	54422	2	339788	uc002qyw.3	140411	ENSG00000235665	LINC00298	long intergenic non-protein coding RNA 298
chr5	164447158	164447919	762	*	0.95043453	2.09E-05	0.000649985	Distal Intergenic	5	162944463	162946359	1897	1	27430	uc003lzm.4	1502695	ENSG00000038274	MAT2B	methionine adenosyltransferase 2B
chr16	69047175	69047882	708	*	0.950192965	2.29E-08	5.48E-06	Intron (uc002ewi.4/79613, intron 15 of 17)	16	69139467	69151570	12104	1	3038	uc010cfh.3	-91585	ENSG00000103044	HAS3	hyaluronan synthase 3
chr19	16873060	16873949	890	*	0.950116491	1.30E-05	0.000460098	Intron (uc002net.4/284434, intron 9 of 20)	19	16842003	16928774	86772	1	284434	uc002nev.4	31057	ENSG00000188039	NWD1	NACHT and WD repeat domain containing 1
chr2	124495556	124496022	467	*	0.949761096	5.11E-05	0.00127188	Distal Intergenic	2	124782864	125672863	890000	1	129684	uc002tno.3	-286842	ENSG00000155052	CNTNAP5	contactin associated protein like 5
chr16	59062765	59063611	847	*	0.949579719	1.84E-06	0.000112875	Intron (uc031qwk.1/uc031qwk.1, intron 2 of 3)	16	58741035	58768246	27212	2	2806	uc010vim.1	-294519	ENSG00000125166	GOT2	glutamic-oxaloacetic transaminase 2
chr4	17949781	17950190	410	*	0.949473049	8.69E-06	0.000342099	Intron (uc021xmq.1/254251, intron 2 of 4)	4	17844839	17964680	119842	2	254251	uc021xmq.1	14490	ENSG00000178177	LCORL	ligand dependent nuclear receptor corepressor like
chr3	52598806	52599342	537	*	0.949471954	5.86E-06	0.000255629	Intron (uc003deq.2/55193, intron 22 of 27)	3	52570621	52574586	3966	1	440957	uc003dep.2	28185	ENSG00000168273	SMIM4	small integral membrane protein 4
chr6	20377565	20377959	395	*	0.949296619	7.30E-05	0.001663563	Distal Intergenic	6	20402137	20483151	81015	1	1871	uc003ncz.2	-24178	ENSG00000112242	E2F3	E2F transcription factor 3
chr12	49099934	49100337	404	*	0.949120195	1.60E-06	0.000102291	Intron (uc001rsd.4/904, intron 2 of 8)	12	49082241	49110781	28541	2	904	uc001rsd.4	10444	ENSG00000129315	CCNT1	cyclin T1
chr18	47879134	47879751	618	*	0.949045918	6.25E-05	0.001481459	Distal Intergenic	18	47901392	47920538	19147	1	220134	uc002let.3	-21641	ENSG00000154839	SKA1	spindle and kinetochore associated complex subunit 1
chr8	59096417	59097367	951	*	0.948975061	2.77E-08	6.17E-06	Distal Intergenic	8	58907113	59062277	155165	1	90362	uc003xtj.1	189304	ENSG00000169122	FAM110B	family with sequence similarity 110 member B
chr20	58900027	58900440	414	*	0.94894832	9.19E-05	0.001966521	Intron (uc010gjw.3/284757, intron 3 of 4)	20	59053169	59053239	71	1	100616362	uc021wfu.1	-152729	ENSG00000266140	MIR4533	microRNA 4533
chr5	79643272	79643974	703	*	0.948926571	1.31E-08	3.82E-06	Downstream (2-3kb)	5	79646424	79647785	1362	2	441089	uc010jaj.1	3811	NA	CRSP8P	mediator complex subunit 27 pseudogene
chr16	48215480	48216059	580	*	0.948890779	9.88E-07	7.30E-05	Intron (uc010cbg.1/85320, intron 3 of 10)	16	48200822	48221338	20517	2	85320	uc010cbg.1	5279	ENSG00000121270	ABCC11	ATP binding cassette subfamily C member 11
chr14	23205481	23206081	601	*	0.948755848	1.12E-05	0.000411395	Distal Intergenic	14	23235731	23237831	2101	1	5018	uc010tnc.2	-29650	ENSG00000155463	OXA1L	OXA1L mitochondrial inner membrane protein
chr11	10541904	10542495	592	*	0.948712418	6.24E-07	5.28E-05	Intron (uc001mis.1/50862, intron 4 of 5)	11	10529434	10530723	1290	2	100463486	uc001miq.3	-11181	ENSG00000255823	MTRNR2L8	MT-RNR2 like 8
chr1	200820014	200820681	668	*	0.948562436	8.50E-06	0.000336445	Intron (uc001gvk.3/23271, intron 11 of 16)	1	200842083	200843306	1224	1	2848	uc001gvn.2	-21402	ENSG00000170128	GPR25	G protein-coupled receptor 25
chr2	7936321	7937014	694	*	0.948486627	2.81E-07	3.06E-05	Distal Intergenic	2	8062556	8116977	54422	2	339788	uc002qyw.3	179963	ENSG00000235665	LINC00298	long intergenic non-protein coding RNA 298
chr10	8186139	8187109	971	*	0.948454475	5.06E-09	1.96E-06	Distal Intergenic	10	8096667	8117164	20498	1	2625	uc001ika.3	89472	ENSG00000107485	GATA3	GATA binding protein 3
chr17	70765128	70765743	616	*	0.948151039	2.74E-07	3.01E-05	Intron (uc002jja.3/201266, intron 6 of 9)	17	70594180	70636611	42432	2	400619	uc021ucl.1	-128517	ENSG00000227036	LINC00511	long intergenic non-protein coding RNA 511
chr6	114081495	114082016	522	*	0.947864253	1.88E-05	0.000602664	Distal Intergenic	6	114178527	114184652	6126	1	4082	uc003pvy.4	-96511	ENSG00000277443	MARCKS	myristoylated alanine rich protein kinase C substrate
chr11	33575787	33576220	434	*	0.947836223	1.56E-05	0.000522844	Intron (uc001mun.1/25758, intron 5 of 10)	11	33563877	33695646	131770	1	25758	uc021qfs.1	11910	ENSG00000110427	KIAA1549L	KIAA1549 like
chr15	100890469	100891422	954	*	0.947823855	1.18E-05	0.000426048	Promoter (<=1kb)	15	100884662	100890923	6262	2	388182	uc010boz.2	0	ENSG00000189419	SPATA41	spermatogenesis associated 41
chr12	27185642	27186452	811	*	0.947688294	1.07E-07	1.56E-05	Distal Intergenic	12	27175455	27183606	8152	1	9412	uc031qgt.1	10187	ENSG00000152944	MED21	mediator complex subunit 21
chr8	117325878	117326816	939	*	0.947660567	1.49E-05	0.000507513	Intron (uc031tcc.1/100859921, intron 1 of 13)	8	116962736	117337297	374562	2	100859921	uc031tcc.1	10481	ENSG00000249917	LINC00536	long intergenic non-protein coding RNA 536
chr1	59198224	59198845	622	*	0.947564356	7.94E-06	0.000320325	Distal Intergenic	1	59151776	59165747	13972	2	114803	uc001czd.3	-32477	ENSG00000162601	MYSM1	Myb like, SWIRM and MPN domains 1
chr1	225866851	225867464	614	*	0.947550571	1.55E-06	0.000100253	Distal Intergenic	1	225674534	225840845	166312	2	55740	uc001hpd.1	-26006	ENSG00000154380	ENAH	ENAH actin regulator
chr16	69074166	69074525	360	*	0.947515184	2.71E-05	0.000790332	Exon (uc002ewi.4/79613, exon 17 of 18)	16	69139467	69151570	12104	1	3038	uc010cfh.3	-64942	ENSG00000103044	HAS3	hyaluronan synthase 3
chr10	123817247	123817982	736	*	0.947498368	5.46E-07	4.83E-05	Intron (uc001lfv.3/10579, intron 3 of 22)	10	123872554	124014057	141504	1	10579	uc001lfx.3	-54572	ENSG00000138162	TACC2	transforming acidic coiled-coil containing protein 2
chr2	163235185	163235897	713	*	0.947411491	1.66E-07	2.13E-05	Intron (uc002uch.2/90134, intron 14 of 15)	2	163200583	163219148	18566	1	25801	uc002ucg.3	34602	ENSG00000115271	GCA	grancalcin
chr6	144217640	144218132	493	*	0.947399093	2.47E-07	2.80E-05	Intron (uc010khj.3/153918, intron 6 of 9)	6	144185573	144259483	73911	1	153918	uc011edy.2	32067	ENSG00000118491	ZC2HC1B	zinc finger C2HC-type containing 1B
chr5	16943839	16944364	526	*	0.947310354	1.52E-06	9.92E-05	Distal Intergenic	5	16814631	16936385	121755	2	4651	uc003jfv.2	-7454	ENSG00000145555	MYO10	myosin X
chr7	155149607	155150153	547	*	0.947275237	3.57E-08	7.32E-06	Distal Intergenic	7	155089486	155101945	12460	1	3638	uc011kvu.2	60121	ENSG00000186480	INSIG1	insulin induced gene 1
chr1	59094211	59094771	561	*	0.947107612	4.69E-06	0.000216944	Distal Intergenic	1	59120411	59134578	14168	2	114803	uc001cza.3	39807	ENSG00000162601	MYSM1	Myb like, SWIRM and MPN domains 1
chr11	33566432	33566957	526	*	0.946489325	2.63E-05	0.00077099	Promoter (2-3kb)	11	33563877	33695646	131770	1	25758	uc021qfs.1	2555	ENSG00000110427	KIAA1549L	KIAA1549 like
chr2	179786500	179786990	491	*	0.946323508	7.73E-05	0.001733492	Intron (uc002une.2/285025, intron 6 of 23)	2	179700492	179749819	49328	2	285025	uc002unf.1	-36681	ENSG00000163492	CCDC141	coiled-coil domain containing 141
chr2	112764665	112765141	477	*	0.946317741	8.62E-08	1.35E-05	Intron (uc002thk.1/10461, intron 13 of 18)	2	112812800	112839095	26296	1	84910	uc010fkg.2	-47659	ENSG00000153214	TMEM87B	transmembrane protein 87B
chr1	185406687	185407683	997	*	0.946284116	2.77E-08	6.17E-06	Distal Intergenic	1	185292979	185304171	11193	2	100288079	uc001grn.4	-102516	ENSG00000261024	GS1-279B7.1	microtubule associated protein 1 light chain 3 beta pseudogene
chr3	12499078	12499557	480	*	0.946204388	1.32E-05	0.000464864	Distal Intergenic	3	12525931	12574820	48890	1	80746	uc003bwz.3	-26374	ENSG00000154743	TSEN2	tRNA splicing endonuclease subunit 2
chr8	10467718	10468548	831	*	0.946009383	3.33E-10	2.66E-07	Exon (uc003wtc.3/94137, exon 4 of 4)	8	10463860	10512617	48758	2	94137	uc003wtc.3	44069	ENSG00000183638	RP1L1	RP1 like 1
chr2	220582399	220582968	570	*	0.945674724	2.50E-05	0.00074541	Distal Intergenic	2	220496690	220502533	5844	1	6508	uc010fwn.1	85709	ENSG00000114923	SLC4A3	solute carrier family 4 member 3
chr1	232711428	232712068	641	*	0.945562353	1.20E-08	3.57E-06	Distal Intergenic	1	232533712	232651243	117532	2	57568	uc001hvg.3	-60185	ENSG00000116991	SIPA1L2	signal induced proliferation associated 1 like 2
chr1	94424805	94425406	602	*	0.94549149	6.11E-06	0.000263836	Distal Intergenic	1	94352590	94375012	22423	2	2730	uc031pnc.1	-49793	ENSG00000023909	GCLM	glutamate-cysteine ligase modifier subunit
chr3	132008883	132009859	977	*	0.94519594	2.58E-08	5.93E-06	Distal Intergenic	3	131253577	132004254	750678	2	131034	uc003eom.3	-4629	ENSG00000196353	CPNE4	copine 4
chr13	77651128	77651552	425	*	0.945075868	2.37E-06	0.000133669	Promoter (1-2kb)	13	77649649	77661911	12263	1	100874212	uc031qmj.1	1479	ENSG00000236051	MYCBP2-AS1	MYCBP2 antisense RNA 1
chr18	12624992	12625590	599	*	0.945017524	5.49E-09	2.05E-06	Intron (uc002krc.3/56907, intron 2 of 15)	18	12446511	12636339	189829	2	56907	uc002krc.3	10749	ENSG00000134278	SPIRE1	spire type actin nucleation factor 1
chr6	73558340	73558933	594	*	0.944809474	2.27E-05	0.000692856	Intron (uc003pgj.4/56479, intron 1 of 8)	6	73677410	73677476	67	2	100423005	uc021zbr.1	118543	ENSG00000266180	MIR4282	microRNA 4282
chr5	98299767	98300291	525	*	0.944500809	3.61E-06	0.000179921	Distal Intergenic	5	98264838	98266713	1876	1	100289230	uc021ybw.1	34929	NA	LOC100289230	uncharacterized LOC100289230
chr22	31982313	31982939	627	*	0.944278157	9.46E-08	1.45E-05	Intron (uc003ald.2/9814, intron 13 of 18)	22	31969044	32014537	45494	1	9814	uc010gwi.4	13269	ENSG00000198089	SFI1	SFI1 centrin binding protein
chr7	87972175	87972533	359	*	0.944059984	0.000165848	0.003019646	Distal Intergenic	7	87905744	87936228	30485	2	79689	uc022agz.1	-35947	ENSG00000127954	STEAP4	STEAP4 metalloreductase
chr12	53679301	53680197	897	*	0.94385661	1.44E-07	1.90E-05	Exon (uc001scj.2/9700, exon 18 of 31)	12	53673489	53682125	8637	1	9700	uc010soe.1	5812	ENSG00000135476	ESPL1	extra spindle pole bodies like 1, separase
chr8	37770641	37771470	830	*	0.943853051	3.65E-07	3.70E-05	Distal Intergenic	8	37716465	37757015	40551	2	80223	uc003xkn.2	-13626	ENSG00000156675	RAB11FIP1	RAB11 family interacting protein 1
chr1	11605191	11605957	767	*	0.943697746	4.75E-06	0.000219371	Distal Intergenic	1	11561047	11586928	25882	1	57540	uc001asi.1	44144	ENSG00000204624	DISP3	dispatched RND transporter family member 3
chr1	94999150	94999626	477	*	0.943542519	2.23E-06	0.000127924	Intron (uc001dqp.2/2152, intron 3 of 5)	1	94994732	95006622	11891	2	2152	uc001dqp.2	6996	ENSG00000117525	F3	coagulation factor III, tissue factor
chr4	139206138	139206524	387	*	0.94353579	2.95E-05	0.000841598	Distal Intergenic	4	139230865	139345498	114634	1	100874047	uc031sha.1	-24341	ENSG00000251372	LINC00499	long intergenic non-protein coding RNA 499
chr5	72170250	72170862	613	*	0.9431299	1.64E-06	0.000104111	Intron (uc011csi.1/3842, intron 5 of 8)	5	72174418	72174490	73	1	100616152	uc021yal.1	-3556	ENSG00000263593	MIR4804	microRNA 4804
chr3	187603585	187604057	473	*	0.943086044	1.53E-05	0.000516075	Distal Intergenic	3	187439165	187463513	24349	2	604	uc003frq.2	-140072	ENSG00000113916	BCL6	BCL6 transcription repressor
chr11	76214030	76215006	977	*	0.942903002	1.76E-09	9.33E-07	Intron (uc010rsa.1/56946, intron 8 of 8)	11	76237506	76255912	18407	1	56946	uc001oxo.1	-22500	ENSG00000158636	EMSY	EMSY transcriptional repressor, BRCA2 interacting
chr12	1723968	1724683	716	*	0.942662424	5.89E-07	5.06E-05	Promoter (1-2kb)	12	1726222	1756378	30157	1	81029	uc001qjj.3	-1539	ENSG00000111186	WNT5B	Wnt family member 5B
chr1	94479783	94480329	547	*	0.942428817	5.86E-10	4.14E-07	Exon (uc001dqh.3/24, exon 38 of 50)	1	94467114	94476485	9372	2	24	uc001dqi.1	-3298	ENSG00000198691	ABCA4	ATP binding cassette subfamily A member 4
chr14	36181751	36182180	430	*	0.942211038	8.04E-07	6.22E-05	Intron (uc001wti.3/253959, intron 16 of 40)	14	36007558	36142228	134671	2	253959	uc010amp.3	-39523	ENSG00000174373	RALGAPA1	Ral GTPase activating protein catalytic alpha subunit 1
chr20	52055147	52055563	417	*	0.941982744	3.56E-05	0.000968173	Intron (uc002xwo.3/128553, intron 2 of 2)	20	52183610	52199707	16098	2	7764	uc002xwq.4	144144	ENSG00000171940	ZNF217	zinc finger protein 217
chr7	133340548	133341012	465	*	0.941829845	2.38E-07	2.73E-05	Intron (uc003vrk.3/60412, intron 10 of 17)	7	133261364	133750513	489150	1	60412	uc011kpp.2	79184	ENSG00000131558	EXOC4	exocyst complex component 4
chr14	89252853	89253346	494	*	0.941795428	9.64E-05	0.002038809	Intron (uc021ryf.1/161436, intron 1 of 42)	14	89081174	89259096	177923	2	161436	uc021ryf.1	5750	ENSG00000165521	EML5	EMAP like 5
chr2	65096922	65097457	536	*	0.941688664	6.63E-08	1.12E-05	Distal Intergenic	2	65128974	65159581	30608	2	400958	uc021vir.1	62124	NA	LINC02245	long intergenic non-protein coding RNA 2245
chr16	68914731	68915448	718	*	0.941646166	1.88E-07	2.32E-05	Intron (uc002ewi.4/79613, intron 7 of 17)	16	68877509	69119085	241577	1	79613	uc002ewi.4	37222	ENSG00000103047	TANGO6	transport and golgi organization 6 homolog
chr17	29988223	29989139	917	*	0.94159148	5.45E-05	0.001338684	Distal Intergenic	17	29902430	29902540	111	1	100126356	uc021tus.1	85793	ENSG00000283978	MIR365B	microRNA 365b
chr8	122144048	122144480	433	*	0.941485792	4.80E-08	8.85E-06	Distal Intergenic	8	121582500	121824309	241810	2	6641	uc003ype.3	-319739	ENSG00000172164	SNTB1	syntrophin beta 1
chr2	160952916	160953360	445	*	0.941452634	1.84E-05	0.000590535	Distal Intergenic	2	160802326	160919126	116801	2	22925	uc002ubf.3	-33790	ENSG00000153246	PLA2R1	phospholipase A2 receptor 1
chr7	77113100	77113700	601	*	0.940607589	1.07E-08	3.33E-06	Distal Intergenic	7	77166773	77269388	102616	1	5782	uc003ugh.2	-53073	ENSG00000127947	PTPN12	protein tyrosine phosphatase non-receptor type 12
chr6	16689214	16689731	518	*	0.940420571	1.96E-08	4.97E-06	Intron (uc003nbt.3/6310, intron 3 of 8)	6	16432795	16750324	317530	2	6310	uc003nbu.1	60593	ENSG00000124788	ATXN1	ataxin 1
chr19	44509716	44510190	475	*	0.940093152	9.12E-05	0.001956454	Promoter (2-3kb)	19	44507077	44518072	10996	1	7773	uc002oyb.1	2639	ENSG00000159882	ZNF230	zinc finger protein 230
chr12	8280537	8281423	887	*	0.939968263	1.37E-06	9.22E-05	Intron (uc001qtz.1/50856, intron 2 of 5)	12	8276228	8291203	14976	1	50856	uc009zgb.1	4309	ENSG00000111729	CLEC4A	C-type lectin domain family 4 member A
chr14	77978164	77978798	635	*	0.939438378	4.89E-07	4.51E-05	3' UTR	14	77940738	77965210	24473	2	145501	uc001xua.3	-12954	ENSG00000100593	ISM2	isthmin 2
chr18	2528925	2529561	637	*	0.939333099	1.59E-06	0.000102278	Distal Intergenic	18	2537524	2555037	17514	2	64863	uc010dkj.3	25476	ENSG00000101574	METTL4	methyltransferase like 4
chr4	36268632	36269251	620	*	0.939234175	4.31E-05	0.001120073	Intron (uc003gss.3/uc003gss.3, intron 3 of 4)	4	36283237	36346407	63171	1	401124	uc011bxy.3	-13986	ENSG00000197057	DTHD1	death domain containing 1
chr10	111752913	111753410	498	*	0.939072915	2.71E-07	2.98E-05	Promoter (2-3kb)	10	111756108	111895323	139216	1	120	uc001kyt.4	-2698	ENSG00000148700	ADD3	adducin 3
chr2	143937153	143937647	495	*	0.938942523	1.08E-06	7.72E-05	Intron (uc010zbl.1/55843, intron 2 of 7)	2	143886899	144525921	639023	1	55843	uc002tvm.4	50254	ENSG00000075884	ARHGAP15	Rho GTPase activating protein 15
chr1	117536583	117537315	733	*	0.938788473	7.51E-08	1.21E-05	Distal Intergenic	1	117544372	117579173	34802	1	9398	uc009whd.4	-7057	ENSG00000134256	CD101	CD101 molecule
chr20	44638252	44639074	823	*	0.938767154	1.10E-07	1.59E-05	Promoter (<=1kb)	20	44637547	44645200	7654	1	4318	uc002xqz.3	705	ENSG00000100985	MMP9	matrix metallopeptidase 9
chr4	140049943	140050328	386	*	0.938719869	3.14E-05	0.000881628	Intron (uc003ihp.1/1998, intron 2 of 8)	4	139978871	140060651	81781	2	1998	uc003ihp.1	10323	ENSG00000109381	ELF2	E74 like ETS transcription factor 2
chr7	157057854	157058430	577	*	0.938697447	4.10E-13	7.35E-09	Intron (uc010lqs.3/9690, intron 22 of 22)	7	157013362	157062066	48705	1	9690	uc003wni.4	44492	ENSG00000009335	UBE3C	ubiquitin protein ligase E3C
chr10	111781509	111781879	371	*	0.938677737	7.92E-07	6.17E-05	Intron (uc001kyt.4/120, intron 2 of 15)	10	111705317	111768139	62823	2	100505933	uc021pya.1	-13370	ENSG00000203876	ADD3-AS1	ADD3 antisense RNA 1
chr12	27184528	27185265	738	*	0.938643586	2.46E-06	0.000137255	Distal Intergenic	12	27175455	27183606	8152	1	9412	uc031qgt.1	9073	ENSG00000152944	MED21	mediator complex subunit 21
chr18	22126863	22127637	775	*	0.938630689	7.71E-07	6.10E-05	Distal Intergenic	18	22208146	22242162	34017	1	729950	uc002kvj.1	-80509	ENSG00000265485	LINC01915	long intergenic non-protein coding RNA 1915
chr7	44485109	44485593	485	*	0.938565501	1.44E-06	9.55E-05	Intron (uc010kye.3/23386, intron 1 of 6)	7	44421965	44521061	99097	2	23386	uc010kye.3	35468	ENSG00000015676	NUDCD3	NudC domain containing 3
chr3	118905337	118905832	496	*	0.938513547	9.81E-06	0.000372795	Promoter (<=1kb)	3	118905561	118924000	18440	1	7348	uc003ecd.3	0	ENSG00000114638	UPK1B	uroplakin 1B
chr19	44996311	44996686	376	*	0.938431116	1.57E-05	0.0005243	Intron (uc002ozh.4/7733, intron 3 of 6)	19	44979859	45004572	24714	2	7733	uc002ozh.4	7886	ENSG00000167384	ZNF180	zinc finger protein 180
chr8	42115937	42116749	813	*	0.938222294	3.35E-09	1.47E-06	Distal Intergenic	8	42128820	42174729	45910	1	3551	uc003xov.3	-12071	ENSG00000104365	IKBKB	inhibitor of nuclear factor kappa B kinase subunit beta
chr5	17284651	17285261	611	*	0.938211807	5.85E-06	0.000255572	Distal Intergenic	5	17217670	17276954	59285	1	10409	uc003jfx.4	66981	ENSG00000176788	BASP1	brain abundant membrane attached signal protein 1
chr15	97280442	97281133	692	*	0.938128149	2.26E-05	0.000690596	Distal Intergenic	15	97315235	97324884	9650	2	100652749	uc031qug.1	43751	ENSG00000259282	SPATA8-AS1	SPATA8 antisense RNA 1 (head to head)
chr21	36626272	36627064	793	*	0.937988763	2.51E-07	2.83E-05	Intron (uc002yut.1/861, intron 7 of 10)	21	36160098	36421641	261544	2	861	uc002yuk.4	-204631	ENSG00000159216	RUNX1	RUNX family transcription factor 1
chr19	19188272	19188860	589	*	0.937729423	2.00E-08	5.05E-06	Intron (uc002nlf.3/284439, intron 1 of 7)	19	19174803	19223841	49039	1	284439	uc002nlf.3	13469	ENSG00000181035	SLC25A42	solute carrier family 25 member 42
chr7	65501202	65502049	848	*	0.937689873	3.44E-08	7.08E-06	Distal Intergenic	7	65540776	65552249	11474	1	435	uc011kdu.1	-38727	ENSG00000126522	ASL	argininosuccinate lyase
chr10	15752514	15753404	891	*	0.937566751	8.67E-07	6.60E-05	Intron (uc001ioc.1/8516, intron 2 of 29)	10	15559088	15761770	202683	2	8516	uc001ioc.1	8366	ENSG00000077943	ITGA8	integrin subunit alpha 8
chr5	178203935	178204585	651	*	0.937239702	2.48E-06	0.000137717	Promoter (<=1kb)	5	178191864	178203277	11414	2	729522	uc011dgk.2	-658	ENSG00000250420	AACSP1	acetoacetyl-CoA synthetase pseudogene 1
chr1	213065198	213066129	932	*	0.93713199	6.40E-06	0.000271884	Intron (uc001hjt.3/28982, intron 8 of 9)	1	213031597	213072705	41109	1	28982	uc001hjt.3	33601	ENSG00000162769	FLVCR1	feline leukemia virus subgroup C cellular receptor 1
chr22	38273121	38273563	443	*	0.937011124	1.36E-06	9.15E-05	Intron (uc003auf.3/51386, intron 10 of 12)	22	38245488	38284789	39302	1	51386	uc003aug.3	27633	ENSG00000100129	EIF3L	eukaryotic translation initiation factor 3 subunit L
chr3	186231920	186232321	402	*	0.937008338	8.14E-08	1.29E-05	Distal Intergenic	3	186172770	186211450	38681	2	253573	uc003fqd.2	-20470	ENSG00000224406	LINC02052	long intergenic non-protein coding RNA 2052
chr11	123391222	123391953	732	*	0.936839386	1.45E-07	1.92E-05	Distal Intergenic	11	123396528	123493518	96991	1	57476	uc001pyw.2	-4575	ENSG00000023171	GRAMD1B	GRAM domain containing 1B
chr11	108131263	108131791	529	*	0.936831881	7.66E-05	0.001723514	Intron (uc001pkb.1/472, intron 16 of 62)	11	108139137	108142133	2997	1	472	uc009yxs.1	-7346	ENSG00000149311	ATM	ATM serine/threonine kinase
chr4	54859071	54859492	422	*	0.936679709	3.27E-06	0.000167221	Intron (uc003haa.3/5156, intron 12 of 23)	4	54851666	54853449	1784	2	402176	uc011bzv.3	-5622	NA	RPL21P44	ribosomal protein L21 pseudogene 44
chr5	115843776	115844392	617	*	0.936528993	1.88E-06	0.000114311	Intron (uc003krx.4/57556, intron 1 of 19)	5	115779251	115815973	36723	2	57556	uc010jcj.3	-27803	ENSG00000092421	SEMA6A	semaphorin 6A
chr2	44329684	44330386	703	*	0.936452993	3.32E-05	0.000919102	Distal Intergenic	2	44396000	44436571	40572	1	5495	uc002rts.3	-65614	ENSG00000138032	PPM1B	protein phosphatase, Mg2+/Mn2+ dependent 1B
chr20	58872643	58873607	965	*	0.936358002	5.28E-07	4.74E-05	Intron (uc002ybl.3/284757, intron 3 of 4)	20	58713548	59228978	515431	1	284757	uc010gjw.3	159095	ENSG00000228340	MIR646HG	MIR646 host gene
chr2	48485078	48486033	956	*	0.936038593	1.64E-06	0.000104038	Distal Intergenic	2	48541795	48606434	64640	1	3344	uc002rwh.1	-55762	ENSG00000170802	FOXN2	forkhead box N2
chr6	37242416	37242955	540	*	0.935968547	2.32E-06	0.000132229	Intron (uc003onn.3/55633, intron 2 of 12)	6	37185418	37225931	40514	2	221468	uc003onm.4	-16485	ENSG00000172738	TMEM217	transmembrane protein 217
chr20	33165272	33165838	567	*	0.935953658	2.68E-08	6.07E-06	Intron (uc002xas.3/128869, intron 10 of 11)	20	33146501	33148149	1649	1	84557	uc002xaq.2	18771	ENSG00000101460	MAP1LC3A	microtubule associated protein 1 light chain 3 alpha
chr15	76922714	76923164	451	*	0.935861316	6.06E-06	0.00026216	Intron (uc010bkr.3/49855, intron 5 of 14)	15	76640527	77021078	380552	2	49855	uc010bkr.3	97914	ENSG00000140386	SCAPER	S-phase cyclin A associated protein in the ER
chr19	16862160	16862581	422	*	0.935746121	3.21E-05	0.000897508	Intron (uc002net.4/284434, intron 7 of 20)	19	16842003	16928774	86772	1	284434	uc002nev.4	20157	ENSG00000188039	NWD1	NACHT and WD repeat domain containing 1
chr12	104452550	104452957	408	*	0.93545991	1.20E-05	0.000432013	Intron (uc001tki.1/83468, intron 1 of 10)	12	104382765	104457961	75197	2	83468	uc001tki.1	5004	ENSG00000120820	GLT8D2	glycosyltransferase 8 domain containing 2
chr15	70249936	70250512	577	*	0.935350048	2.80E-05	0.000809144	Distal Intergenic	15	70358353	70366946	8594	2	7090	uc010bim.1	116434	ENSG00000140332	TLE3	TLE family member 3, transcriptional corepressor
chr6	119090518	119091080	563	*	0.93524635	1.18E-05	0.000427619	Distal Intergenic	6	119103871	119104581	711	1	100287632	uc021zeg.1	-12791	NA	SELENOKP3	selenoprotein K pseudogene 3
chr10	31774088	31774479	392	*	0.935228034	3.63E-06	0.000180358	Intron (uc001ivr.4/6935, intron 6 of 12)	10	31610064	31818742	208679	1	6935	uc009xlp.3	164024	ENSG00000148516	ZEB1	zinc finger E-box binding homeobox 1
chr15	74763076	74763830	755	*	0.935053842	7.04E-07	5.74E-05	Intron (uc002aya.3/440288, intron 2 of 3)	15	74753606	74773633	20028	1	440288	uc002ayb.3	9470	ENSG00000247240	UBL7-AS1	UBL7 antisense RNA 1 (head to head)
chr2	26681819	26682597	779	*	0.935037621	9.91E-08	1.49E-05	Intron (uc010yla.2/9381, intron 18 of 18)	2	26680071	26696435	16365	2	9381	uc010yla.2	13838	ENSG00000115155	OTOF	otoferlin
chr8	103979701	103980145	445	*	0.935025284	5.87E-08	1.01E-05	Distal Intergenic	8	104033248	104085285	52038	1	528	uc003ykz.4	-53103	ENSG00000155097	ATP6V1C1	ATPase H+ transporting V1 subunit C1
chr3	71284446	71285282	837	*	0.934712824	2.00E-06	0.000119045	Intron (uc003dol.3/27086, intron 1 of 16)	3	71003865	71294316	290452	2	27086	uc003dol.3	9034	ENSG00000114861	FOXP1	forkhead box P1
chr4	152733279	152733714	436	*	0.934657583	5.04E-05	0.001258926	Distal Intergenic	4	152624331	152682175	57845	2	5188	uc003imm.4	-51104	ENSG00000059691	GATB	glutamyl-tRNA amidotransferase subunit B
chr5	157895029	157895777	749	*	0.934516501	1.45E-06	9.59E-05	Distal Intergenic	5	157212751	157286183	73433	2	9685	uc011ddv.2	-608846	ENSG00000113282	CLINT1	clathrin interactor 1
chr6	7635457	7636252	796	*	0.934512773	2.95E-08	6.39E-06	Distal Intergenic	6	7602856	7609031	6176	1	154007	uc003mxt.1	32601	ENSG00000168566	SNRNP48	small nuclear ribonucleoprotein U11/U12 subunit 48
chr20	39528787	39529262	476	*	0.934179154	1.43E-06	9.53E-05	Distal Intergenic	20	39657462	39659162	1701	1	7150	uc010ggd.1	-128200	ENSG00000198900	TOP1	DNA topoisomerase I
chr6	7644502	7645192	691	*	0.934010946	0.000243873	0.004008879	Distal Intergenic	6	7602856	7609031	6176	1	154007	uc003mxt.1	41646	ENSG00000168566	SNRNP48	small nuclear ribonucleoprotein U11/U12 subunit 48
chr6	134557317	134557857	541	*	0.933769754	0.000212543	0.003623668	Intron (uc003qeo.4/6446, intron 2 of 13)	6	134490384	134499010	8627	2	6446	uc011ecw.2	-58307	ENSG00000118515	SGK1	serum/glucocorticoid regulated kinase 1
chr2	44390103	44390735	633	*	0.933654821	7.98E-07	6.20E-05	Distal Intergenic	2	44396000	44436571	40572	1	5495	uc002rts.3	-5265	ENSG00000138032	PPM1B	protein phosphatase, Mg2+/Mn2+ dependent 1B
chr2	191909210	191909564	355	*	0.933576873	8.85E-06	0.000346229	Intron (uc002usm.2/6775, intron 14 of 23)	2	191896068	191934497	38430	2	6775	uc010zgk.1	24933	ENSG00000138378	STAT4	signal transducer and activator of transcription 4
chr17	36757180	36757584	405	*	0.933550364	2.71E-06	0.000146787	Intron (uc002hqd.3/80725, intron 1 of 18)	17	36717699	36760865	43167	2	80725	uc002hqh.1	3281	ENSG00000277363	SRCIN1	SRC kinase signaling inhibitor 1
chr16	67160557	67161198	642	*	0.933476699	6.74E-06	0.000282723	Intron (uc002erc.3/80262, intron 4 of 16)	16	67153998	67170211	16214	1	80262	uc002ere.1	6559	ENSG00000125149	C16orf70	chromosome 16 open reading frame 70
chr3	38064948	38065502	555	*	0.933266311	1.20E-07	1.71E-05	Promoter (<=1kb)	3	38048987	38066278	17292	2	5333	uc003chm.3	776	ENSG00000187091	PLCD1	phospholipase C delta 1
chr2	48450226	48450826	601	*	0.933107414	7.53E-06	0.000307988	Distal Intergenic	2	48541795	48606434	64640	1	3344	uc002rwh.1	-90969	ENSG00000170802	FOXN2	forkhead box N2
chr1	158404103	158404711	609	*	0.932993835	6.51E-05	0.001528175	Distal Intergenic	1	158389718	158390656	939	2	391107	uc010pii.2	-13447	ENSG00000180708	OR10K2	olfactory receptor family 10 subfamily K member 2
chr20	44621982	44622443	462	*	0.932891758	4.07E-06	0.000196302	Distal Intergenic	20	44637547	44645200	7654	1	4318	uc002xqz.3	-15104	ENSG00000100985	MMP9	matrix metallopeptidase 9
chr12	112495637	112496069	433	*	0.932722281	1.15E-05	0.00042016	Intron (uc001ttm.3/80018, intron 13 of 23)	12	112451152	112461024	9873	1	10961	uc001ttl.1	44485	ENSG00000089248	ERP29	endoplasmic reticulum protein 29
chr12	107392629	107393088	460	*	0.932149778	5.83E-05	0.001404936	Intron (uc001tmi.4/1407, intron 7 of 12)	12	107371069	107380944	9876	2	80298	uc001tmg.2	-11685	ENSG00000120832	MTERF2	mitochondrial transcription termination factor 2
chr15	91591978	91592392	415	*	0.932114505	9.21E-05	0.001969888	Distal Intergenic	15	91541774	91565833	24060	2	26276	uc010uqu.1	-26145	ENSG00000184056	VPS33B	VPS33B late endosome and lysosome associated
chr16	21599886	21600611	726	*	0.932054956	6.95E-11	1.04E-07	Intron (uc021tel.1/uc021tel.1, intron 2 of 3)	16	21610856	21668792	57937	1	51108	uc002dje.3	-10245	ENSG00000197006	METTL9	methyltransferase like 9
chr6	110916526	110916960	435	*	0.93177997	9.01E-10	5.73E-07	Distal Intergenic	6	110931181	110964521	33341	2	23097	uc011eax.1	47561	ENSG00000155111	CDK19	cyclin dependent kinase 19
chr9	123546620	123547438	819	*	0.931515347	7.64E-07	6.06E-05	Intron (uc004bkl.1/26190, intron 3 of 7)	9	123519254	123555669	36416	2	26190	uc004bkl.1	8231	ENSG00000119402	FBXW2	F-box and WD repeat domain containing 2
chr15	42877920	42878298	379	*	0.930987746	0.000158229	0.00291648	Intron (uc010udj.2/57519, intron 3 of 32)	15	42867857	43013196	145340	1	57519	uc010udj.2	10063	ENSG00000159433	STARD9	StAR related lipid transfer domain containing 9
chr9	79899721	79900306	586	*	0.930975364	8.56E-07	6.54E-05	Intron (uc004akp.4/23230, intron 31 of 68)	9	79908257	79934589	26333	1	23230	uc010mpo.1	-7951	ENSG00000197969	VPS13A	vacuolar protein sorting 13 homolog A
chr6	49743616	49744137	522	*	0.930705106	3.67E-05	0.000987917	Distal Intergenic	6	49753364	49755053	1690	2	5232	uc003ozu.3	10916	ENSG00000170950	PGK2	phosphoglycerate kinase 2
chr19	51615663	51616515	853	*	0.93053529	3.59E-05	0.000973488	Distal Intergenic	19	51600863	51611647	10785	2	90353	uc010eop.3	-4016	ENSG00000142544	CTU1	cytosolic thiouridylase subunit 1
chr11	122107488	122108322	835	*	0.93025879	4.96E-08	9.03E-06	Intron (uc009zbb.1/399959, intron 3 of 3)	11	121959811	122073770	113960	2	399959	uc009zba.2	-33718	ENSG00000255248	MIR100HG	mir-100-let-7a-2-mir-125b-1 cluster host gene
chr6	133006174	133006519	346	*	0.930131163	2.02E-08	5.07E-06	Promoter (1-2kb)	6	133001997	133008517	6521	2	8876	uc003qdn.3	1998	ENSG00000112299	VNN1	vanin 1
chr3	146277290	146277952	663	*	0.9294174	2.06E-07	2.49E-05	Distal Intergenic	3	146245733	146262628	16896	2	5359	uc003ewa.2	-14662	ENSG00000188313	PLSCR1	phospholipid scramblase 1
chr3	117202286	117202913	628	*	0.929102141	1.39E-05	0.000484299	Distal Intergenic	3	116428635	116435887	7253	1	285194	uc011bit.2	773651	ENSG00000243197	TUSC7	tumor suppressor candidate 7
chr2	70653037	70653767	731	*	0.929058818	1.93E-06	0.000116354	Distal Intergenic	2	70523108	70529220	6113	2	84908	uc010fdp.3	-123817	ENSG00000035141	FAM136A	family with sequence similarity 136 member A
chr11	45013780	45014224	445	*	0.928973949	3.31E-08	6.90E-06	Distal Intergenic	11	44995453	44999578	4126	1	221122	uc001myn.3	18327	ENSG00000254654	LINC02685	long intergenic non-protein coding RNA 2685
chr3	148778870	148779729	860	*	0.928871656	5.37E-08	9.55E-06	Intron (uc003ewq.1/6596, intron 10 of 25)	3	148804119	148820610	16492	1	100873945	uc031sbw.1	-24390	ENSG00000239718	HLTF-AS1	HLTF antisense RNA 1
chr19	54550971	54551639	669	*	0.928858643	2.63E-06	0.000143868	Exon (uc021vbe.1/284415, exon 5 of 10)	19	54544080	54567207	23128	2	284415	uc002qcw.4	15568	ENSG00000189068	VSTM1	V-set and transmembrane domain containing 1
chr8	68481816	68482753	938	*	0.92885156	2.87E-06	0.000152179	Intron (uc003xxq.4/57094, intron 2 of 10)	8	68334405	68658620	324216	2	57094	uc003xxq.4	175867	ENSG00000165078	CPA6	carboxypeptidase A6
chr2	208795937	208796703	767	*	0.928557679	6.66E-09	2.35E-06	Intron (uc002vcl.2/389072, intron 4 of 7)	2	208686012	208890284	204273	2	389072	uc002vcl.2	93581	ENSG00000178385	PLEKHM3	pleckstrin homology domain containing M3
chr17	40999675	41000059	385	*	0.928535917	5.88E-07	5.06E-05	Intron (uc002ibt.3/314, intron 1 of 3)	17	40996609	41002724	6116	1	314	uc002ibu.3	3066	ENSG00000131480	AOC2	amine oxidase copper containing 2
chr1	161533745	161534296	552	*	0.928376273	4.38E-07	4.20E-05	Distal Intergenic	1	161511551	161520413	8863	2	2214	uc009wui.3	-13332	ENSG00000203747	FCGR3A	Fc fragment of IgG receptor IIIa
chr8	70955379	70956011	633	*	0.928370608	0.000392701	0.005659332	Distal Intergenic	8	70963886	70983562	19677	2	63978	uc003xym.3	27551	ENSG00000147596	PRDM14	PR/SET domain 14
chr18	9749732	9750523	792	*	0.928330745	1.31E-11	3.53E-08	Intron (uc002kog.2/11031, intron 1 of 6)	18	9708228	9862553	154326	1	11031	uc002kog.2	41504	ENSG00000168461	RAB31	RAB31, member RAS oncogene family
chr17	79239736	79240303	568	*	0.928296583	6.78E-06	0.000283651	Intron (uc002jzy.1/124565, intron 8 of 13)	17	79218804	79221435	2632	2	124565	uc031reu.1	-18301	ENSG00000157637	SLC38A10	solute carrier family 38 member 10
chr5	77297047	77297454	408	*	0.927959345	3.43E-06	0.000172866	Downstream (<1kb)	5	76987074	77072185	85112	2	6902	uc003kfi.1	-224862	ENSG00000171530	TBCA	tubulin folding cofactor A
chr6	35582439	35583068	630	*	0.927857889	1.62E-07	2.10E-05	Intron (uc011dte.1/2289, intron 5 of 10)	6	35632494	35632566	73	2	100847048	uc031son.1	49498	ENSG00000265527	MIR5690	microRNA 5690
chr1	63931761	63932343	583	*	0.92767153	2.88E-07	3.12E-05	Intron (uc001dba.2/23421, intron 4 of 8)	1	63876817	63904233	27417	1	29929	uc010oox.2	54944	ENSG00000088035	ALG6	ALG6 alpha-1,3-glucosyltransferase
chr2	173561934	173562877	944	*	0.927582458	1.24E-07	1.74E-05	Distal Intergenic	2	173600525	173851438	250914	1	11069	uc002uhu.2	-37648	ENSG00000091428	RAPGEF4	Rap guanine nucleotide exchange factor 4
chr5	70845911	70846341	431	*	0.92757266	9.07E-05	0.001950377	Intron (uc003kbp.1/55814, intron 34 of 38)	5	70828135	70863649	35515	1	55814	uc003kbr.1	17776	ENSG00000145734	BDP1	B double prime 1, subunit of RNA polymerase III transcription initiation factor IIIB
chr1	41680433	41680798	366	*	0.927269033	0.000131783	0.002563059	Intron (uc001cgq.3/22955, intron 1 of 14)	1	41492871	41707815	214945	2	22955	uc001cgq.3	27017	ENSG00000010803	SCMH1	Scm polycomb group protein homolog 1
chr1	88995253	88996103	851	*	0.927177123	1.54E-05	0.000517377	Distal Intergenic	1	89149922	89301938	152017	1	5586	uc001dmn.3	-153819	ENSG00000065243	PKN2	protein kinase N2
chr3	169153598	169154474	877	*	0.926862894	1.15E-06	8.09E-05	Intron (uc011bpj.1/2122, intron 1 of 16)	3	168801287	169099312	298026	2	2122	uc003ffl.2	-54286	ENSG00000085276	MECOM	MDS1 and EVI1 complex locus
chr1	221539893	221540376	484	*	0.926661679	7.39E-05	0.001678508	Distal Intergenic	1	221503270	221509638	6369	2	400804	uc001hmw.1	-30255	ENSG00000234754	LINC02817	long intergenic non-protein coding RNA 2817
chr5	6792645	6793414	770	*	0.926302829	2.08E-07	2.51E-05	Distal Intergenic	5	6827966	6828034	69	2	100422999	uc021xwi.1	34620	ENSG00000283420	MIR4278	microRNA 4278
chr2	158177791	158178322	532	*	0.926125428	2.91E-05	0.000832885	Exon (uc010zcj.2/57471, exon 3 of 3)	2	158175125	158181750	6626	2	57471	uc010zcj.2	3428	ENSG00000136541	ERMN	ermin
chr2	70074617	70074989	373	*	0.925023892	1.12E-05	0.000411728	Exon (uc002sfu.3/64395, exon 7 of 14)	2	70056818	70106727	49910	1	64395	uc002sfu.3	17799	ENSG00000087338	GMCL1	germ cell-less 1, spermatogenesis associated
chr9	21288547	21289100	554	*	0.924905646	4.22E-06	0.000200937	Distal Intergenic	9	21277687	21278562	876	2	3453	uc003zou.1	-9985	NA	IFNA22P	interferon alpha 22, pseudogene
chr17	33240317	33240849	533	*	0.924731294	1.06E-05	0.000395031	Distal Intergenic	17	33254878	33288528	33651	2	10693	uc002hig.3	47679	ENSG00000132141	CCT6B	chaperonin containing TCP1 subunit 6B
chr19	29684221	29684790	570	*	0.924540835	2.76E-06	0.000148627	Distal Intergenic	19	29698167	29704136	5970	2	7386	uc002nsd.2	19346	ENSG00000169021	UQCRFS1	ubiquinol-cytochrome c reductase, Rieske iron-sulfur polypeptide 1
chr14	68246043	68246806	764	*	0.924402957	2.14E-07	2.55E-05	Intron (uc001xka.2/23503, intron 23 of 41)	14	68217190	68228301	11112	2	23503	uc001xkb.3	-17742	ENSG00000072121	ZFYVE26	zinc finger FYVE-type containing 26
chr1	197062621	197063073	453	*	0.924305449	7.54E-06	0.000308247	Intron (uc001gtu.3/259266, intron 20 of 27)	1	197008321	197036397	28077	2	2165	uc001gtt.1	-26224	ENSG00000143278	F13B	coagulation factor XIII B chain
chr11	32490327	32490847	521	*	0.924115294	9.01E-06	0.000350242	Distal Intergenic	11	32457585	32461620	4036	1	51352	uc010red.2	32742	ENSG00000183242	WT1-AS	WT1 antisense RNA
chr17	21055037	21055430	394	*	0.923993575	2.07E-06	0.000121871	Intron (uc002gyo.3/25979, intron 1 of 6)	17	21069467	21075756	6290	1	25979	uc010crc.1	-14037	ENSG00000109016	DHRS7B	dehydrogenase/reductase 7B
chr5	7821482	7821909	428	*	0.923988896	0.000122295	0.002429289	Intron (uc003jdz.1/108, intron 24 of 24)	5	7830491	7851603	21113	2	134121	uc003jea.5	29694	ENSG00000215217	C5orf49	chromosome 5 open reading frame 49
chr14	35601587	35602440	854	*	0.923899572	8.33E-10	5.49E-07	Intron (uc001wsy.2/9692, intron 4 of 7)	14	35591758	35743497	151740	1	9692	uc031qof.1	9829	ENSG00000100890	PRORP	protein only RNase P catalytic subunit
chr6	166650445	166651438	994	*	0.92381537	2.25E-06	0.000129024	Distal Intergenic	6	166571146	166582157	11012	2	6862	uc003quv.2	-68288	ENSG00000164458	TBXT	T-box transcription factor T
chr3	11232162	11232849	688	*	0.923676184	7.94E-08	1.27E-05	Intron (uc010hdr.3/3269, intron 1 of 1)	3	11267669	11304939	37271	1	3269	uc010hdt.3	-34820	ENSG00000196639	HRH1	histamine receptor H1
chr3	131674376	131675006	631	*	0.923556872	1.16E-06	8.18E-05	Intron (uc003eok.3/131034, intron 1 of 15)	3	131704699	131704775	77	2	100847040	uc031sbt.1	29769	ENSG00000265859	MIR5704	microRNA 5704
chr21	30317979	30318457	479	*	0.923402839	8.35E-06	0.00033168	Exon (uc002ymr.2/26046, exon 21 of 30)	21	30338692	30359255	20564	2	26046	uc010gll.1	40798	ENSG00000198862	LTN1	listerin E3 ubiquitin protein ligase 1
chr2	198359289	198359663	375	*	0.923331342	6.37E-06	0.000270714	5' UTR	2	198351308	198364640	13333	2	3329	uc002uui.3	4977	ENSG00000144381	HSPD1	heat shock protein family D (Hsp60) member 1
chr5	106697766	106698235	470	*	0.922644391	9.93E-05	0.002086076	Distal Intergenic	5	106712590	107006596	294007	2	1946	uc003kol.3	308361	ENSG00000184349	EFNA5	ephrin A5
chr4	40807961	40808465	505	*	0.922602984	6.54E-07	5.46E-05	Intron (uc003gvi.4/79730, intron 10 of 10)	4	40812044	40859172	47129	2	323	uc003gvk.3	50707	ENSG00000163697	APBB2	amyloid beta precursor protein binding family B member 2
chr6	107125129	107125591	463	*	0.92240181	1.50E-05	0.000510483	Distal Intergenic	6	107018903	107078366	59464	2	84816	uc003prk.3	-46763	ENSG00000130347	RTN4IP1	reticulon 4 interacting protein 1
chr14	71369424	71370207	784	*	0.922123448	1.47E-06	9.67E-05	Distal Intergenic	14	71374122	71479537	105416	1	22990	uc001xmn.4	-3915	ENSG00000100731	PCNX1	pecanex 1
chr12	50442181	50442760	580	*	0.922082076	7.80E-07	6.13E-05	Distal Intergenic	12	50451420	50477405	25986	1	41	uc001rvv.4	-8660	ENSG00000110881	ASIC1	acid sensing ion channel subunit 1
chr4	85795794	85796115	322	*	0.921500471	4.84E-05	0.001220574	Intron (uc003hpd.3/23001, intron 3 of 67)	4	85730019	85818163	88145	2	23001	uc003hpf.3	22048	ENSG00000163625	WDFY3	WD repeat and FYVE domain containing 3
chr3	11006006	11006522	517	*	0.921215913	2.69E-06	0.000146134	Distal Intergenic	3	11034420	11080935	46516	1	6529	uc010hdq.3	-27898	ENSG00000157103	SLC6A1	solute carrier family 6 member 1
chr4	107583612	107584011	400	*	0.921037992	0.000417697	0.005899371	Distal Intergenic	4	107279340	107288592	9253	2	100507096	uc021xqm.1	-295020	ENSG00000250298	GIMD1	GIMAP family P-loop NTPase domain containing 1
chr8	6833056	6833570	515	*	0.920989353	7.11E-05	0.001629122	Downstream (1-2kb)	8	6835171	6837614	2444	2	1667	uc003wqv.1	4044	ENSG00000206047	DEFA1	defensin alpha 1
chr9	88151483	88152424	942	*	0.920984199	1.74E-08	4.56E-06	Distal Intergenic	9	88161454	88258258	96805	2	23287	uc004aod.4	105834	ENSG00000135049	AGTPBP1	ATP/GTP binding protein 1
chr11	1834061	1834791	731	*	0.920696723	4.18E-06	0.000199479	Distal Intergenic	11	1848709	1857514	8806	1	90019	uc010qxb.1	-13918	ENSG00000149043	SYT8	synaptotagmin 8
chr1	40968515	40969348	834	*	0.92069222	4.14E-05	0.001086402	Distal Intergenic	1	40974433	40982214	7782	1	64789	uc001cfp.3	-5085	ENSG00000164002	EXO5	exonuclease 5
chr13	37671528	37672466	939	*	0.920678414	3.09E-07	3.27E-05	Distal Intergenic	13	37677397	37679801	2405	2	122011	uc001uwm.1	7335	ENSG00000180138	CSNK1A1L	casein kinase 1 alpha 1 like
chr3	44977751	44978071	321	*	0.920529566	1.20E-05	0.000432668	Intron (uc003cod.3/51304, intron 3 of 7)	3	44958901	44986784	27884	2	51304	uc021wws.1	8713	ENSG00000163812	ZDHHC3	zinc finger DHHC-type containing 3
chr15	49851618	49852374	757	*	0.920463008	2.91E-05	0.00083425	Intron (uc001zxl.2/196951, intron 9 of 15)	15	49714712	49913051	198340	2	196951	uc001zxm.3	60677	ENSG00000166262	FAM227B	family with sequence similarity 227 member B
chr7	132779132	132779515	384	*	0.920450401	5.45E-05	0.001338453	Distal Intergenic	7	132658359	132766828	108470	2	54927	uc011kpn.1	-12304	ENSG00000106554	CHCHD3	coiled-coil-helix-coiled-coil-helix domain containing 3
chr17	71020407	71020821	415	*	0.920437282	8.35E-07	6.40E-05	Intron (uc002jja.3/201266, intron 4 of 9)	17	70642085	71088853	446769	2	201266	uc002jja.3	68032	ENSG00000133195	SLC39A11	solute carrier family 39 member 11
chr7	25173107	25173822	716	*	0.920102579	5.39E-06	0.000240869	Downstream (<1kb)	7	25158270	25164980	6711	2	54205	uc003sxl.3	-8127	ENSG00000172115	CYCS	cytochrome c, somatic
chr1	155208535	155209061	527	*	0.919875281	6.73E-06	0.000282319	Promoter (<=1kb)	1	155186648	155208441	21794	2	2630	uc021pau.2	-94	ENSG00000160766	GBAP1	glucosylceramidase beta pseudogene 1
chr11	15241125	15242008	884	*	0.919829777	3.94E-05	0.001046507	Intron (uc001mly.4/387755, intron 7 of 12)	11	15170648	15268756	98109	1	387755	uc010rcs.3	70477	ENSG00000188487	INSC	INSC spindle orientation adaptor protein
chr12	122141493	122142042	550	*	0.919667134	3.47E-07	3.57E-05	Distal Intergenic	12	122150658	122219974	69317	1	144404	uc001ubc.4	-8616	ENSG00000188735	TMEM120B	transmembrane protein 120B
chr1	28958632	28959234	603	*	0.919435569	3.48E-09	1.50E-06	Intron (uc001bqx.3/6883, intron 1 of 5)	1	28929609	28969604	39996	2	6883	uc001bqx.3	10370	ENSG00000120656	TAF12	TATA-box binding protein associated factor 12
chr17	33168248	33168585	338	*	0.919383248	0.000251186	0.004100728	Distal Intergenic	17	33254878	33288528	33651	2	10693	uc002hig.3	119943	ENSG00000132141	CCT6B	chaperonin containing TCP1 subunit 6B
chr2	149918362	149918737	376	*	0.918585097	0.000176507	0.003165911	Intron (uc002twv.1/130576, intron 1 of 6)	2	149934036	150071772	137737	1	130576	uc002twx.1	-15299	ENSG00000150556	LYPD6B	LY6/PLAUR domain containing 6B
chr4	185169571	185169955	385	*	0.918508154	0.000277659	0.00440494	Distal Intergenic	4	185009859	185139114	129256	2	133121	uc003iwc.3	-30457	ENSG00000164303	ENPP6	ectonucleotide pyrophosphatase/phosphodiesterase 6
chr20	37512618	37513112	495	*	0.918191775	1.05E-06	7.60E-05	Intron (uc002xje.3/26051, intron 2 of 10)	20	37554955	37574842	19888	1	81610	uc002xjf.3	-41843	ENSG00000101447	FAM83D	family with sequence similarity 83 member D
chr10	91352755	91353238	484	*	0.917961842	7.81E-06	0.000316506	Promoter (<=1kb)	10	91352504	91352584	81	2	406901	uc001kgq.2	-171	ENSG00000198997	MIR107	microRNA 107
chr8	82068203	82068679	477	*	0.917936103	0.000542347	0.007103209	Distal Intergenic	8	81880046	82024303	144258	2	55824	uc003ybz.3	-43900	ENSG00000076641	PAG1	phosphoprotein membrane anchor with glycosphingolipid microdomains 1
chr12	129315585	129316265	681	*	0.917796333	1.42E-07	1.89E-05	Distal Intergenic	12	129277739	129308541	30803	2	121260	uc001uhv.2	-7044	ENSG00000139370	SLC15A4	solute carrier family 15 member 4
chr2	102703928	102704384	457	*	0.917637222	1.68E-06	0.000105939	Intron (uc010fix.3/3554, intron 1 of 11)	2	102686836	102796334	109499	1	3554	uc010fix.3	17092	ENSG00000115594	IL1R1	interleukin 1 receptor type 1
chr10	94546863	94547678	816	*	0.917335032	5.06E-09	1.96E-06	Distal Intergenic	10	94590935	94819251	228317	1	54536	uc010qnr.2	-43257	ENSG00000138190	EXOC6	exocyst complex component 6
chr14	101308082	101308587	506	*	0.917248495	1.03E-07	1.51E-05	Intron (uc021sbw.2/55384, intron 5 of 6)	14	101318727	101318824	98	1	768222	uc021sbz.1	-10140	ENSG00000211574	MIR770	microRNA 770
chr2	111782656	111783529	874	*	0.917086568	2.53E-06	0.000139962	Intron (uc010yxk.1/55289, intron 14 of 17)	2	111878491	111886423	7933	1	10018	uc002tgt.1	-94962	ENSG00000153094	BCL2L11	BCL2 like 11
chr6	118960064	118960630	567	*	0.917061022	1.63E-06	0.000103911	Intron (uc003pxz.2/387119, intron 1 of 12)	6	118781935	118973020	191086	2	387119	uc003pxz.2	12390	ENSG00000111860	CEP85L	centrosomal protein 85 like
chr2	8007363	8008062	700	*	0.917055339	1.60E-05	0.000532319	Distal Intergenic	2	8062556	8116977	54422	2	339788	uc002qyw.3	108915	ENSG00000235665	LINC00298	long intergenic non-protein coding RNA 298
chr14	39289232	39289678	447	*	0.917014393	4.22E-06	0.000200937	Intron (uc010amw.2/283547, intron 2 of 5)	14	39218543	39308408	89866	2	283547	uc010amw.2	18730	ENSG00000259070	LINC00639	long intergenic non-protein coding RNA 639
chr7	148870250	148870753	504	*	0.916992148	3.69E-06	0.000182734	Intron (uc011kul.2/57541, intron 5 of 6)	7	148892577	148921755	29179	1	8427	uc011kun.1	-21824	ENSG00000170265	ZNF282	zinc finger protein 282
chr3	122342284	122342775	492	*	0.916965445	8.89E-07	6.73E-05	Intron (uc003efm.2/165631, intron 8 of 11)	3	122334525	122355536	21012	1	165631	uc011bjt.1	7759	ENSG00000173200	PARP15	poly(ADP-ribose) polymerase family member 15
chr3	184392770	184393373	604	*	0.916798754	7.04E-06	0.000292337	Distal Intergenic	3	184428155	184429836	1682	2	64110	uc003fpa.3	36463	ENSG00000177383	MAGEF1	MAGE family member F1
chr5	134483165	134483762	598	*	0.916687944	3.31E-06	0.000168821	Intron (uc003laj.2/100996485, intron 2 of 5)	5	134571924	134583867	11944	2	340073	uc003lak.3	100105	ENSG00000249647	C5orf66-AS2	C5orf66 antisense RNA 2
chr2	25978581	25979154	574	*	0.916676515	8.00E-07	6.21E-05	Exon (uc002rgs.2/55252, exon 9 of 12)	2	25964797	26003178	38382	2	55252	uc002rgt.1	24024	ENSG00000143970	ASXL2	ASXL transcriptional regulator 2
chr3	73189312	73189794	483	*	0.916669391	1.93E-05	0.000614422	Distal Intergenic	3	73110810	73112471	1662	1	55096	uc003dpj.3	78502	ENSG00000255423	EBLN2	endogenous Bornavirus like nucleoprotein 2
chr3	154211020	154211467	448	*	0.916651137	8.17E-06	0.000327065	Distal Intergenic	3	154055461	154147504	92044	2	344758	uc003faa.3	-63516	ENSG00000174948	GPR149	G protein-coupled receptor 149
chr8	6700565	6701480	916	*	0.916606605	2.60E-09	1.23E-06	Distal Intergenic	8	6666041	6693166	27126	2	389610	uc022aqv.1	-7399	ENSG00000275591	XKR5	XK related 5
chr2	24432220	24432909	690	*	0.916442395	3.15E-08	6.70E-06	Exon (uc002rfe.2/50618, exon 35 of 40)	2	24397972	24414567	16596	1	653140	uc002rfc.3	34248	ENSG00000186453	FAM228A	family with sequence similarity 228 member A
chr4	26217096	26217599	504	*	0.916270519	2.46E-06	0.000137255	Distal Intergenic	4	26321332	26436752	115421	1	3516	uc003grx.2	-103733	ENSG00000168214	RBPJ	recombination signal binding protein for immunoglobulin kappa J region
chr4	178228533	178229133	601	*	0.915945986	2.78E-08	6.17E-06	Promoter (1-2kb)	4	178230991	178275433	44443	1	55247	uc010irs.3	-1858	ENSG00000109674	NEIL3	nei like DNA glycosylase 3
chr4	26251379	26252008	630	*	0.915831494	4.79E-06	0.000220213	Distal Intergenic	4	26321332	26436752	115421	1	3516	uc003grx.2	-69324	ENSG00000168214	RBPJ	recombination signal binding protein for immunoglobulin kappa J region
chr6	116971880	116972376	497	*	0.915674719	7.48E-06	0.000306985	Intron (uc003pxf.2/221302, intron 7 of 9)	6	116956781	116989973	33193	2	221302	uc003pxf.2	17597	ENSG00000153975	ZUP1	zinc finger containing ubiquitin peptidase 1
chr17	36437274	36437847	574	*	0.915653566	0.000123811	0.002452671	Distal Intergenic	17	36452989	36479101	26113	1	84311	uc002hpy.3	-15142	ENSG00000278845	MRPL45	mitochondrial ribosomal protein L45
chr10	97633339	97633863	525	*	0.915494063	2.10E-07	2.52E-05	3' UTR	10	97667722	97698415	30694	1	100127889	uc010qoo.2	-33859	NA	NA	NA
chr15	34457245	34457599	355	*	0.915417265	1.11E-05	0.000408356	Intron (uc001zhp.3/79768, intron 1 of 9)	15	34432875	34502297	69423	2	79768	uc001zhp.3	44698	ENSG00000134152	KATNBL1	katanin regulatory subunit B1 like 1
chr12	24375285	24376119	835	*	0.915212639	4.52E-05	0.001158532	Intron (uc001rfx.4/6660, intron 4 of 17)	12	24365355	24365429	75	1	100126320	uc021qwc.1	9930	ENSG00000216192	MIR920	microRNA 920
chr9	3290118	3290675	558	*	0.915136609	8.60E-07	6.56E-05	Intron (uc003zhr.3/5991, intron 7 of 17)	9	3270929	3489428	218500	2	5991	uc003zht.1	198753	ENSG00000080298	RFX3	regulatory factor X3
chr8	143716936	143717734	799	*	0.91497966	9.85E-06	0.000373581	Distal Intergenic	8	143692405	143695833	3429	2	23237	uc003ywn.2	-21103	ENSG00000198576	ARC	activity regulated cytoskeleton associated protein
chr6	110118278	110119074	797	*	0.914942825	1.91E-06	0.000115623	Intron (uc003ptt.2/9896, intron 22 of 22)	6	110012424	110146634	134211	1	9896	uc011eau.1	105854	ENSG00000112367	FIG4	FIG4 phosphoinositide 5-phosphatase
chr15	55721178	55722171	994	*	0.914870871	1.28E-06	8.76E-05	Intron (uc002acy.3/100533483, intron 8 of 15)	15	55700723	55710910	10188	1	145788	uc002ada.3	20455	ENSG00000261652	C15orf65	chromosome 15 open reading frame 65
chr6	53026068	53026704	637	*	0.914848331	1.04E-07	1.53E-05	Distal Intergenic	6	52996389	53013624	17236	2	8521	uc010jzr.2	-12444	ENSG00000137270	GCM1	glial cells missing transcription factor 1
chr10	32255659	32256098	440	*	0.914754442	2.40E-06	0.000135254	Distal Intergenic	10	32103187	32217804	114618	2	94134	uc009xlr.2	-37855	ENSG00000165322	ARHGAP12	Rho GTPase activating protein 12
chr1	41595007	41595470	464	*	0.914511903	7.53E-07	6.02E-05	Intron (uc010ojr.2/22955, intron 2 of 8)	1	41492871	41625605	132735	2	22955	uc010ojr.2	30135	ENSG00000010803	SCMH1	Scm polycomb group protein homolog 1
chr12	108923681	108924374	694	*	0.914462031	1.46E-08	4.11E-06	Exon (uc001tmy.1/9733, exon 8 of 12)	12	108915991	108935773	19783	2	9733	uc001tmy.1	11399	ENSG00000075856	SART3	spliceosome associated factor 3, U4/U6 recycling protein
chr2	201809987	201810765	779	*	0.914423561	4.21E-09	1.77E-06	Intron (uc002uwr.3/4999, intron 5 of 17)	2	201774894	201828424	53531	2	4999	uc002uwr.3	17659	ENSG00000115942	ORC2	origin recognition complex subunit 2
chr18	9982815	9983336	522	*	0.914098717	4.32E-07	4.16E-05	Distal Intergenic	18	9913955	9960018	46064	1	9218	uc002kok.3	68860	ENSG00000101558	VAPA	VAMP associated protein A
chr19	40586682	40587595	914	*	0.913733234	2.33E-06	0.00013237	Intron (uc002omw.4/284323, intron 6 of 8)	19	40578899	40596810	17912	2	284323	uc002omy.3	9215	ENSG00000197782	ZNF780A	zinc finger protein 780A
chr2	12016080	12016724	645	*	0.913476341	1.20E-08	3.57E-06	Distal Intergenic	2	11977059	11977112	54	2	100422996	uc021vea.1	-38968	ENSG00000265172	MIR4262	microRNA 4262
chr16	72199946	72200418	473	*	0.913286652	2.66E-06	0.000145027	Intron (uc002fcc.4/83449, intron 2 of 19)	16	72152996	72206064	53069	2	83449	uc002fcc.4	5646	ENSG00000118557	PMFBP1	polyamine modulated factor 1 binding protein 1
chr22	22232072	22232846	775	*	0.913266405	1.73E-06	0.00010812	Distal Intergenic	22	22123484	22221970	98487	2	5594	uc010gtk.1	-10102	ENSG00000100030	MAPK1	mitogen-activated protein kinase 1
chr17	3174615	3175228	614	*	0.91296941	0.000277784	0.004406193	Distal Intergenic	17	3181184	3182268	1085	2	4995	uc002fvg.3	7040	ENSG00000221882	OR3A2	olfactory receptor family 3 subfamily A member 2
chr9	110436828	110437429	602	*	0.91284963	1.21E-07	1.71E-05	Distal Intergenic	9	110247133	110252047	4915	2	9314	uc031tes.1	-184781	ENSG00000136826	KLF4	Kruppel like factor 4
chr1	185388957	185389818	862	*	0.912576757	1.36E-05	0.000477806	Distal Intergenic	1	185292979	185304171	11193	2	100288079	uc001grn.4	-84786	ENSG00000261024	GS1-279B7.1	microtubule associated protein 1 light chain 3 beta pseudogene
chr7	127239207	127239796	590	*	0.912088053	1.80E-07	2.24E-05	Exon (uc011koh.1/29999, exon 6 of 7)	7	127233689	127241851	8163	1	29999	uc010llc.2	5518	ENSG00000106328	FSCN3	fascin actin-bundling protein 3
chr1	32309371	32310354	984	*	0.911951861	4.14E-08	8.05E-06	Distal Intergenic	1	32256031	32281580	25550	2	90853	uc001btv.3	-27791	ENSG00000134668	SPOCD1	SPOC domain containing 1
chr4	23231298	23231776	479	*	0.911786052	0.000762206	0.00902985	Distal Intergenic	4	22715712	22821195	105484	1	57733	uc011bxo.3	515586	ENSG00000249948	GBA3	glucosylceramidase beta 3 (gene/pseudogene)
chr15	88260316	88260982	667	*	0.911611248	1.61E-05	0.000535599	Distal Intergenic	15	88120160	88122917	2758	1	145978	uc002bmc.1	140156	ENSG00000259527	LINC00052	long intergenic non-protein coding RNA 52
chr6	127544886	127545497	612	*	0.911350669	4.45E-07	4.25E-05	Distal Intergenic	6	127587827	127609705	21879	1	81847	uc021zes.1	-42330	ENSG00000118518	RNF146	ring finger protein 146
chr15	99224299	99224670	372	*	0.911324708	4.16E-07	4.07E-05	Intron (uc010urq.2/3480, intron 1 of 10)	15	99192761	99507759	314999	1	3480	uc010bon.3	31538	ENSG00000140443	IGF1R	insulin like growth factor 1 receptor
chr9	137867474	137868174	701	*	0.911267031	5.86E-06	0.000255629	Distal Intergenic	9	137801431	137809806	8376	2	2219	uc004cfi.3	-57668	ENSG00000085265	FCN1	ficolin 1
chr4	74856609	74857308	700	*	0.911140272	5.45E-07	4.83E-05	Promoter (2-3kb)	4	74852156	74853907	1752	2	5473	uc003hhj.3	-2702	ENSG00000163736	PPBP	pro-platelet basic protein
chr8	19512479	19512954	476	*	0.911106222	2.69E-07	2.97E-05	Intron (uc011kyo.2/55790, intron 1 of 9)	8	19261672	19540094	278423	2	55790	uc011kyo.2	27140	ENSG00000147408	CSGALNACT1	chondroitin sulfate N-acetylgalactosaminyltransferase 1
chr5	146747099	146747717	619	*	0.911030561	8.89E-05	0.001922579	Intron (uc003lom.2/202374, intron 8 of 10)	5	146770371	146833260	62890	2	1809	uc003lon.1	85543	ENSG00000113657	DPYSL3	dihydropyrimidinase like 3
chr2	205063424	205064148	725	*	0.910216678	3.77E-05	0.001008995	Distal Intergenic	2	204801471	204826298	24828	1	29851	uc010fua.3	261953	ENSG00000163600	ICOS	inducible T cell costimulator
chr4	77192243	77193015	773	*	0.910020869	1.07E-05	0.000396959	Exon (uc003hjv.3/100129583, exon 5 of 8)	4	77172853	77232283	59431	1	100631383	uc011cbw.2	19390	ENSG00000272414	FAM47E-STBD1	FAM47E-STBD1 readthrough
chr13	44873959	44874406	448	*	0.909940036	2.36E-06	0.000133264	Distal Intergenic	13	44947978	44964587	16610	1	387923	uc021riy.1	-73572	ENSG00000151778	SERP2	stress associated endoplasmic reticulum protein family member 2
chr8	10452335	10452956	622	*	0.909676814	7.74E-07	6.10E-05	Distal Intergenic	8	10463860	10512617	48758	2	94137	uc003wtc.3	59661	ENSG00000183638	RP1L1	RP1 like 1
chr8	59067832	59068571	740	*	0.909673481	3.65E-07	3.70E-05	Distal Intergenic	8	58907113	59062277	155165	1	90362	uc003xtj.1	160719	ENSG00000169122	FAM110B	family with sequence similarity 110 member B
chr3	53743240	53744023	784	*	0.909611548	2.69E-06	0.000146134	Intron (uc003dgu.5/776, intron 9 of 48)	3	53765104	53834445	69342	1	776	uc003dgx.1	-21081	ENSG00000157388	CACNA1D	calcium voltage-gated channel subunit alpha1 D
chr17	34156633	34157339	707	*	0.909552777	1.20E-08	3.57E-06	Intron (uc002hkc.4/8148, intron 7 of 15)	17	34136488	34171372	34885	1	8148	uc010ctw.1	20145	ENSG00000270647	TAF15	TATA-box binding protein associated factor 15
chr3	52365620	52366428	809	*	0.909462655	3.31E-06	0.000168821	Exon (uc011bef.2/25981, exon 8 of 78)	3	52351887	52387837	35951	1	25981	uc003ddt.1	13733	ENSG00000114841	DNAH1	dynein axonemal heavy chain 1
chr2	144460857	144461612	756	*	0.909326861	1.34E-07	1.81E-05	Exon (uc002tvm.4/55843, exon 13 of 14)	2	144193163	144525921	332759	1	55843	uc002tvn.3	267694	ENSG00000075884	ARHGAP15	Rho GTPase activating protein 15
chr20	5703324	5703896	573	*	0.909176674	1.22E-06	8.46E-05	Distal Intergenic	20	5731043	5844559	113517	1	149840	uc002wmf.3	-27147	ENSG00000171984	SHLD1	shieldin complex subunit 1
chr20	5241847	5242535	689	*	0.909172363	1.99E-05	0.00062866	Distal Intergenic	20	5282686	5295023	12338	2	128674	uc010zqw.2	52488	ENSG00000101292	PROKR2	prokineticin receptor 2
chr5	55636811	55637518	708	*	0.90896979	1.01E-06	7.42E-05	Distal Intergenic	5	55395507	55529186	133680	2	79722	uc003jqu.3	-107625	ENSG00000164512	ANKRD55	ankyrin repeat domain 55
chr6	53009667	53010421	755	*	0.908863193	3.66E-06	0.000181601	Exon (uc003pbp.3/8521, exon 2 of 6)	6	52991760	53013624	21865	2	8521	uc003pbp.3	3203	ENSG00000137270	GCM1	glial cells missing transcription factor 1
chr2	222382957	222383500	544	*	0.90871809	6.90E-07	5.65E-05	Intron (uc002vmq.3/2043, intron 3 of 17)	2	222289929	222437001	147073	2	2043	uc002vmr.2	53501	ENSG00000116106	EPHA4	EPH receptor A4
chr1	9319913	9320855	943	*	0.908635974	5.81E-06	0.000254281	Intron (uc001apt.3/9563, intron 3 of 4)	1	9294863	9331394	36532	1	9563	uc001apt.3	25050	ENSG00000049239	H6PD	hexose-6-phosphate dehydrogenase/glucose 1-dehydrogenase
chr6	88476279	88476842	564	*	0.908626119	1.02E-05	0.000384598	Distal Intergenic	6	88384578	88411985	27408	2	55122	uc003pmk.3	-64294	ENSG00000135334	AKIRIN2	akirin 2
chr12	110111066	110111502	437	*	0.908371779	5.45E-05	0.001338453	Distal Intergenic	12	110152187	110208312	56126	1	84915	uc001tpd.2	-40685	ENSG00000139438	FAM222A	family with sequence similarity 222 member A
chr1	60396394	60397044	651	*	0.908269478	1.61E-05	0.000535368	Distal Intergenic	1	60358980	60392423	33444	2	1573	uc001czq.3	-3971	ENSG00000134716	CYP2J2	cytochrome P450 family 2 subfamily J member 2
chr3	15143214	15143762	549	*	0.908231475	2.11E-06	0.000123505	Promoter (2-3kb)	3	15122239	15140655	18417	2	64145	uc011avn.1	-2559	ENSG00000131381	RBSN	rabenosyn, RAB effector
chr1	205094394	205095115	722	*	0.907886026	6.34E-06	0.000270402	Distal Intergenic	1	205055270	205091150	35881	2	5929	uc010pre.2	-3244	ENSG00000117222	RBBP5	RB binding protein 5, histone lysine methyltransferase complex subunit
chr10	15813113	15813595	483	*	0.907751341	6.16E-06	0.000264916	Distal Intergenic	10	15559088	15761770	202683	2	8516	uc010qcb.1	-51343	ENSG00000077943	ITGA8	integrin subunit alpha 8
chr6	151833256	151834133	878	*	0.907451427	8.35E-06	0.000331731	Intron (uc003qol.3/80129, intron 1 of 10)	6	151815175	151942328	127154	1	80129	uc003qol.3	18081	ENSG00000120262	CCDC170	coiled-coil domain containing 170
chr5	119385487	119386064	578	*	0.906966676	0.000179627	0.003199522	Distal Intergenic	5	119800019	120022964	222946	1	51334	uc003ksp.3	-413955	ENSG00000184838	PRR16	proline rich 16
chr9	114551813	114552524	712	*	0.906962942	1.40E-05	0.000486337	Intron (uc011lwt.2/158401, intron 2 of 26)	9	114448901	114557223	108323	2	158401	uc011lwt.2	4699	ENSG00000165181	SHOC1	shortage in chiasmata 1
chr4	56727924	56728535	612	*	0.906572509	1.08E-05	0.000400309	Intron (uc003hbe.1/55763, intron 3 of 18)	4	56719816	56771244	51429	1	55763	uc003hbg.1	8108	ENSG00000090989	EXOC1	exocyst complex component 1
chr4	81009157	81009563	407	*	0.905862915	0.000613695	0.007773605	Distal Intergenic	4	80898662	80994477	95816	2	118429	uc010ijn.3	-14680	ENSG00000163297	ANTXR2	ANTXR cell adhesion molecule 2
chr13	96308338	96308872	535	*	0.905860972	3.80E-06	0.000186788	Distal Intergenic	13	96230456	96296960	66505	2	22873	uc001vml.4	-11378	ENSG00000134874	DZIP1	DAZ interacting zinc finger protein 1
chr2	102278044	102278804	761	*	0.905818207	2.64E-07	2.92E-05	Distal Intergenic	2	102314165	102511152	196988	1	9448	uc002tbc.3	-35361	ENSG00000071054	MAP4K4	mitogen-activated protein kinase kinase kinase kinase 4
chr13	42343991	42344691	701	*	0.905670431	1.62E-08	4.35E-06	Intron (uc001uyj.3/23078, intron 20 of 44)	13	42140961	42535221	394261	2	23078	uc001uyj.3	190530	ENSG00000102763	VWA8	von Willebrand factor A domain containing 8
chr5	119603726	119604258	533	*	0.905392999	5.78E-06	0.00025329	Distal Intergenic	5	119800019	120022964	222946	1	51334	uc003ksp.3	-195761	ENSG00000184838	PRR16	proline rich 16
chr14	21844729	21845259	531	*	0.905358698	8.22E-07	6.33E-05	Intron (uc001wao.2/11198, intron 1 of 25)	14	21819631	21852425	32795	2	11198	uc001wao.2	7166	ENSG00000092201	SUPT16H	SPT16 homolog, facilitates chromatin remodeling subunit
chr1	230079584	230080167	584	*	0.905225502	1.35E-06	9.13E-05	Distal Intergenic	1	230193536	230417875	224340	1	2590	uc010pvy.1	-113369	ENSG00000143641	GALNT2	polypeptide N-acetylgalactosaminyltransferase 2
chr1	194038415	194039163	749	*	0.905162252	1.32E-06	8.94E-05	Distal Intergenic	1	193147860	193155743	7884	2	8707	uc001gtc.4	-882672	ENSG00000162630	B3GALT2	beta-1,3-galactosyltransferase 2
chr8	122439164	122439933	770	*	0.905051131	1.40E-07	1.87E-05	Distal Intergenic	8	122651586	122657564	5979	1	594842	uc022baf.1	-211653	NA	HAS2-AS1	HAS2 antisense RNA 1
chr11	62344589	62345581	993	*	0.904994063	6.03E-08	1.04E-05	Promoter (2-3kb)	11	62327073	62342401	15329	2	1937	uc010rlw.1	-2188	ENSG00000254772	EEF1G	eukaryotic translation elongation factor 1 gamma
chr4	7912200	7912788	589	*	0.904975786	5.59E-08	9.81E-06	Intron (uc003gkg.1/60312, intron 1 of 16)	4	7760440	7941653	181214	2	60312	uc003gkg.1	28865	ENSG00000196526	AFAP1	actin filament associated protein 1
chr12	95696551	95697058	508	*	0.904919364	2.88E-05	0.000827714	3' UTR	12	95702196	95702289	94	1	442903	uc001tea.1	-5138	ENSG00000199172	MIR331	microRNA 331
chr3	47697506	47697890	385	*	0.904225729	5.25E-07	4.71E-05	Intron (uc011bbc.1/6599, intron 7 of 13)	3	47627378	47721998	94621	2	6599	uc011bbc.1	24108	ENSG00000173473	SMARCC1	SWI/SNF related, matrix associated, actin dependent regulator of chromatin subfamily c member 1
chr8	129962021	129962643	623	*	0.904112889	0.000175112	0.00314765	Distal Intergenic	8	130228713	130253486	24774	2	728724	uc003ysp.2	290843	ENSG00000229140	LINC00977	long intergenic non-protein coding RNA 977
chr1	33791705	33792396	692	*	0.904041271	1.66E-07	2.13E-05	Intron (uc001bxe.1/1912, intron 6 of 6)	1	33772367	33786699	14333	2	127550	uc031plq.1	-5006	ENSG00000184389	A3GALT2	alpha 1,3-galactosyltransferase 2
chr16	23676641	23677419	779	*	0.90401419	9.30E-08	1.43E-05	Exon (uc002dly.2/84516, exon 5 of 6)	16	23690201	23701688	11488	1	5347	uc002dlz.1	-12782	ENSG00000166851	PLK1	polo like kinase 1
chr2	24022728	24023178	451	*	0.903699147	3.62E-06	0.000180191	5' UTR	2	23971534	24055472	83939	2	54454	uc002rej.4	32294	ENSG00000119778	ATAD2B	ATPase family AAA domain containing 2B
chr16	67446704	67447430	727	*	0.903672865	3.52E-09	1.51E-06	Promoter (2-3kb)	16	67428322	67450339	22018	2	29800	uc010vjm.2	2909	ENSG00000159714	ZDHHC1	zinc finger DHHC-type containing 1
chr8	19687089	19687522	434	*	0.903641989	1.78E-06	0.000110203	Intron (uc003wzj.3/55174, intron 9 of 16)	8	19674918	19709586	34669	1	55174	uc022asn.1	12171	ENSG00000104613	INTS10	integrator complex subunit 10
chr16	1989952	1990765	814	*	0.903624508	5.07E-09	1.96E-06	Promoter (2-3kb)	16	1988234	1993294	5061	2	51734	uc021tam.1	2529	ENSG00000198736	MSRB1	methionine sulfoxide reductase B1
chr16	12810597	12810917	321	*	0.903506035	1.56E-05	0.000522844	Intron (uc002dca.4/55313, intron 2 of 3)	16	12814178	12814228	51	1	100616195	uc021tdb.1	-3261	ENSG00000264733	MIR4718	microRNA 4718
chr2	63936864	63937696	833	*	0.903494501	2.65E-06	0.000144774	Distal Intergenic	2	63816285	63834330	18046	1	4190	uc010ypw.2	120579	ENSG00000014641	MDH1	malate dehydrogenase 1
chr1	211533173	211533520	348	*	0.903263433	8.11E-06	0.000325522	Exon (uc001hih.3/7188, exon 5 of 11)	1	211519706	211548286	28581	1	7188	uc001hij.3	13467	ENSG00000082512	TRAF5	TNF receptor associated factor 5
chr6	147798842	147799441	600	*	0.90318392	1.10E-05	0.000404241	Distal Intergenic	6	147829828	147891157	61330	1	389432	uc003qmc.2	-30387	ENSG00000203727	SAMD5	sterile alpha motif domain containing 5
chr2	203113321	203113823	503	*	0.903135926	1.08E-05	0.000399626	Distal Intergenic	2	203070903	203103322	32420	2	7341	uc002uza.1	-9999	ENSG00000116030	SUMO1	small ubiquitin like modifier 1
chr5	145343485	145344200	716	*	0.902936063	8.38E-06	0.000332421	Intron (uc003lnt.3/153769, intron 2 of 9)	5	145317386	145461336	143951	1	153769	uc011dbl.1	26099	ENSG00000156463	SH3RF2	SH3 domain containing ring finger 2
chr10	120859343	120859865	523	*	0.902847044	4.66E-06	0.000216432	Distal Intergenic	10	120863611	120897376	33766	1	55855	uc001ldw.3	-3746	NA	DENND10P1	DENND10 pseudogene 1
chr10	79315661	79316252	592	*	0.902604696	1.41E-05	0.000489014	Intron (uc001jxj.2/3778, intron 1 of 28)	10	78629359	79397577	768219	2	3778	uc001jxj.2	81325	ENSG00000156113	KCNMA1	potassium calcium-activated channel subfamily M alpha 1
chr22	30482765	30483399	635	*	0.90256711	0.000119584	0.002390024	Intron (uc003agy.3/150280, intron 1 of 10)	22	30477000	30573062	96063	1	150280	uc031rxm.1	5765	ENSG00000176635	HORMAD2	HORMA domain containing 2
chr3	18958924	18959741	818	*	0.902488944	0.001481037	0.014485035	Distal Intergenic	3	19190017	19492896	302880	1	131096	uc011awe.1	-230276	ENSG00000183960	KCNH8	potassium voltage-gated channel subfamily H member 8
chr1	193046420	193046986	567	*	0.90234197	4.93E-07	4.54E-05	Intron (uc001gss.3/6738, intron 5 of 8)	1	193038146	193055115	16970	1	6738	uc001gsx.2	8274	ENSG00000116747	RO60	Ro60, Y RNA binding protein
chr10	3659196	3659745	550	*	0.902307101	8.65E-05	0.001883349	Intron (uc001igy.1/uc001igy.1, intron 1 of 1)	10	3818188	3827473	9286	2	1316	uc001iha.3	167728	ENSG00000067082	KLF6	Kruppel like factor 6
chr7	87898442	87899369	928	*	0.902116008	2.48E-06	0.000137717	Distal Intergenic	7	87905744	87936228	30485	2	79689	uc003ujs.3	36859	ENSG00000127954	STEAP4	STEAP4 metalloreductase
chr12	121462811	121463203	393	*	0.90197338	9.20E-06	0.000355536	Intron (uc001tzj.2/8638, intron 4 of 5)	12	121441238	121454300	13063	2	64897	uc010szp.1	-8511	ENSG00000157895	C12orf43	chromosome 12 open reading frame 43
chr2	31324605	31324973	369	*	0.901955358	0.00015165	0.002825656	Intron (uc002rnq.3/79623, intron 3 of 16)	2	31133331	31352506	219176	2	79623	uc002rnq.3	27533	ENSG00000158089	GALNT14	polypeptide N-acetylgalactosaminyltransferase 14
chr9	82183931	82184533	603	*	0.901890436	5.49E-07	4.84E-05	Promoter (2-3kb)	9	82186878	82341656	154779	1	7091	uc004alc.3	-2345	ENSG00000106829	TLE4	TLE family member 4, transcriptional corepressor
chr3	15132810	15133443	634	*	0.901890129	4.11E-08	8.03E-06	Intron (uc003bzm.1/64145, intron 4 of 13)	3	15111580	15140655	29076	2	64145	uc003bzm.1	7212	ENSG00000131381	RBSN	rabenosyn, RAB effector
chr4	123996049	123996757	709	*	0.9018283	5.66E-07	4.92E-05	Intron (uc003iez.4/166378, intron 13 of 15)	4	123844225	124240604	396380	1	166378	uc003iez.4	151824	ENSG00000145375	SPATA5	spermatogenesis associated 5
chr1	185400008	185400544	537	*	0.901494385	1.60E-06	0.000102524	Distal Intergenic	1	185292979	185304171	11193	2	100288079	uc001grn.4	-95837	ENSG00000261024	GS1-279B7.1	microtubule associated protein 1 light chain 3 beta pseudogene
chr1	181485640	181486377	738	*	0.901442503	4.92E-05	0.001237102	Intron (uc001gow.3/777, intron 3 of 46)	1	181479613	181621230	141618	1	777	uc009wxr.3	6027	ENSG00000198216	CACNA1E	calcium voltage-gated channel subunit alpha1 E
chr4	174170813	174171235	423	*	0.900968111	2.20E-06	0.000127024	Intron (uc003isz.4/51809, intron 2 of 11)	4	174213259	174245118	31860	1	51809	uc011ckb.2	-42024	ENSG00000109586	GALNT7	polypeptide N-acetylgalactosaminyltransferase 7
chr14	97338701	97339160	460	*	0.900857291	1.70E-05	0.00055694	Intron (uc001yft.3/7443, intron 11 of 12)	14	97263684	97347951	84268	1	7443	uc001yft.3	75017	ENSG00000100749	VRK1	VRK serine/threonine kinase 1
chr13	30468226	30468686	461	*	0.90063791	1.05E-06	7.60E-05	Distal Intergenic	13	30446750	30462542	15793	2	100874059	uc031qkw.1	-5684	ENSG00000224329	LINC00297	long intergenic non-protein coding RNA 297
chr13	41914856	41915377	522	*	0.900042584	1.63E-09	8.88E-07	Intron (uc001uyd.4/79612, intron 8 of 9)	13	41885341	41951166	65826	1	79612	uc010tfg.1	29515	ENSG00000172766	NAA16	N(alpha)-acetyltransferase 16, NatA auxiliary subunit
chr7	80417152	80417860	709	*	0.899548448	1.72E-08	4.54E-06	Intron (uc003uhj.3/10512, intron 12 of 17)	7	80371854	80548667	176814	2	10512	uc003uhj.3	130807	ENSG00000075223	SEMA3C	semaphorin 3C
chr2	61524794	61525279	486	*	0.899174624	1.04E-05	0.000389045	Intron (uc002sbe.3/9736, intron 29 of 79)	2	61453925	61507483	53559	2	9736	uc002sbf.3	-17311	ENSG00000115464	USP34	ubiquitin specific peptidase 34
chr2	182596337	182596791	455	*	0.899153915	0.000173818	0.003129627	Distal Intergenic	2	182540833	182545392	4560	2	4760	uc002uof.4	-50945	ENSG00000162992	NEUROD1	neuronal differentiation 1
chr13	80456192	80457089	898	*	0.899114714	1.09E-06	7.78E-05	Intron (uc001vlh.3/uc001vlh.3, intron 1 of 5)	13	80079509	80130212	50704	1	54602	uc001vlg.3	376683	ENSG00000102471	NDFIP2	Nedd4 family interacting protein 2
chr10	80389694	80390507	814	*	0.899030732	5.16E-06	0.000232954	Distal Intergenic	10	80027085	80159502	132418	1	414243	uc001jzw.2	362609	ENSG00000230417	LINC00595	long intergenic non-protein coding RNA 595
chr1	185353489	185354012	524	*	0.898911079	3.48E-05	0.000951668	Distal Intergenic	1	185292979	185304171	11193	2	100288079	uc001grn.4	-49318	ENSG00000261024	GS1-279B7.1	microtubule associated protein 1 light chain 3 beta pseudogene
chr9	130511474	130512126	653	*	0.898910355	1.63E-09	8.88E-07	5' UTR	9	130500596	130517561	16966	2	10044	uc010mxo.3	5435	ENSG00000095370	SH2D3C	SH2 domain containing 3C
chr10	28431488	28431971	484	*	0.898539084	1.15E-05	0.000419281	Intron (uc009xkz.1/143098, intron 4 of 15)	10	28339923	28527664	187742	2	143098	uc009xkz.1	95693	ENSG00000150054	MPP7	membrane palmitoylated protein 7
chr14	82038906	82039566	661	*	0.898303504	9.64E-06	0.000368075	Distal Intergenic	14	81965154	82000205	35052	2	6400	uc001xvo.4	-38701	ENSG00000071537	SEL1L	SEL1L adaptor subunit of ERAD E3 ubiquitin ligase
chr10	32440649	32441432	784	*	0.898293146	2.88E-09	1.30E-06	Distal Intergenic	10	32297938	32345371	47434	2	3799	uc001iwe.4	-95278	ENSG00000170759	KIF5B	kinesin family member 5B
chr2	181403381	181403794	414	*	0.898230348	0.000172244	0.003107877	Distal Intergenic	2	181845112	181928150	83039	1	10477	uc002unq.1	-441318	ENSG00000170035	UBE2E3	ubiquitin conjugating enzyme E2 E3
chr12	102527451	102527834	384	*	0.898164644	0.000219673	0.003710816	Intron (uc001tjd.3/55010, intron 2 of 2)	12	102517664	102591298	73635	1	55010	uc009zud.3	9787	ENSG00000185480	PARPBP	PARP1 binding protein
chr22	24992462	24992941	480	*	0.898016504	1.32E-06	8.99E-05	Intron (uc003aan.1/2678, intron 1 of 15)	22	24981591	24989035	7445	2	388886	uc003aaq.2	-3427	ENSG00000178026	LRRC75B	leucine rich repeat containing 75B
chr3	18987111	18987780	670	*	0.897901836	1.20E-06	8.35E-05	Distal Intergenic	3	19190017	19492896	302880	1	131096	uc011awe.1	-202237	ENSG00000183960	KCNH8	potassium voltage-gated channel subfamily H member 8
chr22	41650142	41650621	480	*	0.897860637	1.17E-08	3.56E-06	Exon (uc011aoz.2/5905, exon 10 of 15)	22	41625514	41636935	11422	2	150356	uc010gyj.3	-13207	ENSG00000100399	CHADL	chondroadherin like
chr12	56825112	56825543	432	*	0.897828433	7.13E-07	5.79E-05	Exon (uc001slf.2/8914, exon 8 of 29)	12	56810157	56843200	33044	2	8914	uc001slf.2	17657	ENSG00000111602	TIMELESS	timeless circadian regulator
chr1	59042791	59043585	795	*	0.89776547	3.19E-06	0.00016432	Promoter (<=1kb)	1	59041095	59043166	2072	2	4070	uc001cyz.4	0	ENSG00000184292	TACSTD2	tumor associated calcium signal transducer 2
chr18	21581294	21582084	791	*	0.897631391	2.78E-07	3.03E-05	Intron (uc002kuu.3/125488, intron 1 of 13)	18	21572737	21715574	142838	1	125488	uc002kuu.3	8557	ENSG00000168234	TTC39C	tetratricopeptide repeat domain 39C
chr8	97943868	97944524	657	*	0.8975782	3.38E-06	0.000171097	Intron (uc003yhw.3/10404, intron 4 of 7)	8	97797092	97978571	181480	1	10404	uc010mbe.2	146776	ENSG00000104324	CPQ	carboxypeptidase Q
chr1	45962589	45963198	610	*	0.897548619	2.67E-05	0.000779773	Promoter (1-2kb)	1	45959598	45964294	4697	2	126661	uc001cnt.3	1096	ENSG00000280670	CCDC163	coiled-coil domain containing 163
chr18	43262304	43263092	789	*	0.897503646	2.57E-07	2.88E-05	3' UTR	18	43304092	43332485	28394	1	6563	uc002lbf.4	-41000	ENSG00000141469	SLC14A1	solute carrier family 14 member 1 (Kidd blood group)
chr20	11910401	11910856	456	*	0.89707187	2.85E-06	0.000151372	Distal Intergenic	20	11900018	11907243	7226	1	22903	uc010zrh.2	10383	ENSG00000132640	BTBD3	BTB domain containing 3
chr6	145097330	145098113	784	*	0.896929771	5.00E-08	9.07E-06	Intron (uc003qkt.3/7402, intron 59 of 73)	6	144612873	145174170	561298	1	7402	uc003qkt.3	484457	ENSG00000152818	UTRN	utrophin
chr1	153316815	153317318	504	*	0.896740078	3.93E-07	3.91E-05	Intron (uc001fbo.3/57115, intron 4 of 8)	1	153302597	153321022	18426	2	57115	uc001fbo.3	3704	ENSG00000163218	PGLYRP4	peptidoglycan recognition protein 4
chr6	7525102	7525807	706	*	0.896523368	2.96E-06	0.000155469	Distal Intergenic	6	7541870	7586946	45077	1	1832	uc003mxp.1	-16063	ENSG00000096696	DSP	desmoplakin
chr12	76356575	76356945	371	*	0.896386273	5.46E-05	0.00133983	Distal Intergenic	12	76419227	76425556	6330	2	22822	uc001sxu.3	68611	ENSG00000139289	PHLDA1	pleckstrin homology like domain family A member 1
chr21	39644120	39644486	367	*	0.896198562	2.36E-05	0.000715158	Promoter (<=1kb)	21	39644342	39673746	29405	1	3772	uc002ywx.4	0	ENSG00000157551	KCNJ15	potassium inwardly rectifying channel subfamily J member 15
chr21	36566130	36566688	559	*	0.896172609	7.13E-07	5.79E-05	Intron (uc002yut.1/861, intron 7 of 10)	21	36160098	36421641	261544	2	861	uc002yuk.4	-144489	ENSG00000159216	RUNX1	RUNX family transcription factor 1
chr5	43012538	43013147	610	*	0.895711086	3.81E-07	3.82E-05	Downstream (1-2kb)	5	43014831	43018913	4083	2	648987	uc003jnc.3	5766	ENSG00000177738	LOC648987	uncharacterized LOC648987
chr6	147476050	147476413	364	*	0.895633539	9.29E-05	0.001983951	Intron (uc003qlt.2/729178, intron 3 of 10)	6	147182942	147453122	270181	2	729178	uc003qlv.3	-22928	ENSG00000233452	STXBP5-AS1	STXBP5 antisense RNA 1
chr2	106929884	106930370	487	*	0.89544973	2.84E-05	0.000819513	Distal Intergenic	2	106998570	107007851	9282	1	285189	uc002tdp.4	-68200	ENSG00000240935	PLGLA	plasminogen like A (pseudogene)
chr1	39316977	39317537	561	*	0.895338524	2.60E-05	0.000765036	Exon (uc001ccq.3/64121, exon 5 of 7)	1	39303869	39325495	21627	2	64121	uc001ccq.3	7958	ENSG00000116954	RRAGC	Ras related GTP binding C
chr6	97585155	97586053	899	*	0.8952754	5.53E-07	4.86E-05	Intron (uc003poz.2/114792, intron 8 of 8)	6	97458076	97588630	130555	1	114792	uc003ppa.2	127079	ENSG00000186231	KLHL32	kelch like family member 32
chr19	33857763	33858252	490	*	0.895145445	7.23E-06	0.000298552	Distal Intergenic	19	33864575	33873592	9018	1	1054	uc002nup.3	-6323	ENSG00000153879	CEBPG	CCAAT enhancer binding protein gamma
chr4	47467127	47467760	634	*	0.894826145	1.35E-07	1.82E-05	Promoter (1-2kb)	4	47452811	47465676	12866	2	54951	uc003gxi.3	-1451	ENSG00000169019	COMMD8	COMM domain containing 8
chr1	161945600	161946103	504	*	0.894640065	4.73E-07	4.42E-05	Distal Intergenic	1	161952982	161955022	2041	2	25903	uc001gbt.3	8919	ENSG00000162745	OLFML2B	olfactomedin like 2B
chr10	7944267	7944753	487	*	0.894580212	4.17E-07	4.08E-05	Intron (uc010qbd.3/83860, intron 2 of 6)	10	7860467	8057016	196550	1	83860	uc010qbd.3	83800	ENSG00000165632	TAF3	TATA-box binding protein associated factor 3
chr3	157122719	157123594	876	*	0.894110861	1.56E-06	0.000100655	Intron (uc003fbj.2/79674, intron 6 of 13)	3	157154580	157161417	6838	1	5806	uc003fbl.4	-30986	ENSG00000163661	PTX3	pentraxin 3
chr2	37465314	37465753	440	*	0.89383744	9.15E-07	6.89E-05	Promoter (2-3kb)	2	37468721	37476303	7583	1	55471	uc010fah.3	-2968	ENSG00000003509	NDUFAF7	NADH:ubiquinone oxidoreductase complex assembly factor 7
chr4	184779392	184780109	718	*	0.893671918	1.05E-07	1.54E-05	Distal Intergenic	4	184826509	184938875	112367	1	56977	uc003ivz.1	-46400	ENSG00000173320	STOX2	storkhead box 2
chr7	8330545	8330913	369	*	0.893546374	0.000108231	0.002220406	Distal Intergenic	7	8196586	8302242	105657	2	3382	uc003srs.2	-28303	ENSG00000003147	ICA1	islet cell autoantigen 1
chr2	227197716	227198549	834	*	0.893397672	4.08E-06	0.000196453	Distal Intergenic	2	227007510	227044778	37269	1	646736	uc002vog.1	190206	NA	LOC646736	uncharacterized LOC646736
chr8	27845515	27846179	665	*	0.893208365	2.00E-06	0.00011922	Promoter (<=1kb)	8	27761886	27845147	83262	2	286133	uc003xgk.3	-368	ENSG00000168079	SCARA5	scavenger receptor class A member 5
chr6	136591126	136591787	662	*	0.893142165	8.82E-06	0.000345546	Promoter (1-2kb)	6	136578001	136589809	11809	2	9774	uc011edb.1	-1317	ENSG00000029363	BCLAF1	BCL2 associated transcription factor 1
chr17	8833762	8834457	696	*	0.892618014	6.32E-06	0.000269941	Intron (uc002glu.4/23533, intron 1 of 17)	17	8782233	8815834	33602	2	23533	uc002glt.3	-17928	ENSG00000141506	PIK3R5	phosphoinositide-3-kinase regulatory subunit 5
chr17	28967679	28968214	536	*	0.892574036	1.24E-05	0.000442487	Intron (uc010csj.3/147172, intron 2 of 3)	17	28951336	28953825	2490	1	6459	uc021tuf.1	16343	NA	SH3GL1P2	SH3 domain containing GRB2 like 1, endophilin A2 pseudogene 2
chr12	82397208	82397673	466	*	0.892479703	0.000260213	0.004209083	Distal Intergenic	12	81652045	82153109	501065	2	8499	uc031qis.1	-244099	ENSG00000139220	PPFIA2	PTPRF interacting protein alpha 2
chr8	41108988	41109631	644	*	0.892471082	0.000104097	0.002157543	Distal Intergenic	8	41119476	41166990	47515	2	6422	uc003xnt.3	57359	ENSG00000104332	SFRP1	secreted frizzled related protein 1
chr6	134658929	134659777	849	*	0.892037384	3.15E-07	3.30E-05	Distal Intergenic	6	134580931	134639196	58266	2	6446	uc003qep.3	-19733	ENSG00000118515	SGK1	serum/glucocorticoid regulated kinase 1
chr3	59679722	59680242	521	*	0.891742955	2.54E-05	0.000753592	Distal Intergenic	3	58873072	59035758	162687	2	200844	uc011bfg.1	-643964	ENSG00000163689	C3orf67	chromosome 3 open reading frame 67
chr19	50570784	50571546	763	*	0.891714599	2.25E-06	0.000129024	Distal Intergenic	19	50553937	50570052	16116	1	400710	uc002pro.3	16847	ENSG00000204666	LOC400710	uncharacterized LOC400710
chr12	7469417	7470021	605	*	0.891557385	1.00E-05	0.000377136	Exon (uc001qsx.1/341392, exon 4 of 13)	12	7456928	7480969	24042	1	341392	uc001qsx.1	12489	ENSG00000215009	ACSM4	acyl-CoA synthetase medium chain family member 4
chr13	72031580	72031950	371	*	0.891487342	0.000626939	0.007875627	Intron (uc021rkj.1/1602, intron 10 of 10)	13	72012098	72441330	429233	2	1602	uc021rkj.1	409380	ENSG00000276644	DACH1	dachshund family transcription factor 1
chr4	5788000	5788744	745	*	0.891470891	3.92E-07	3.91E-05	Intron (uc003gil.1/2121, intron 12 of 20)	4	5712924	5830772	117849	1	2121	uc003gim.1	75076	ENSG00000072840	EVC	EvC ciliary complex subunit 1
chr8	61545516	61545902	387	*	0.891410631	5.57E-06	0.000246743	Distal Intergenic	8	61591324	61780586	189263	1	55636	uc003xue.3	-45422	ENSG00000171316	CHD7	chromodomain helicase DNA binding protein 7
chr10	45933123	45933601	479	*	0.891225873	1.68E-07	2.15E-05	Intron (uc001jce.4/240, intron 7 of 13)	10	45952817	45957652	4836	2	220972	uc001jcg.1	24051	ENSG00000165406	MARCHF8	membrane associated ring-CH-type finger 8
chr6	46086364	46086921	558	*	0.891220496	0.000236932	0.003922206	Distal Intergenic	6	46097701	46114436	16736	1	22875	uc003oxy.3	-10780	ENSG00000001561	ENPP4	ectonucleotide pyrophosphatase/phosphodiesterase 4
chr12	24392265	24393202	938	*	0.891074922	0.000212162	0.003620447	Intron (uc001rfx.4/6660, intron 4 of 17)	12	24365355	24365429	75	1	100126320	uc021qwc.1	26910	ENSG00000216192	MIR920	microRNA 920
chr18	2173363	2173935	573	*	0.890985542	5.15E-05	0.001280308	Distal Intergenic	18	2537524	2555037	17514	2	64863	uc010dkj.3	381102	ENSG00000101574	METTL4	methyltransferase like 4
chr1	209777217	209777638	422	*	0.890801466	4.59E-06	0.000214091	Intron (uc001hhf.4/57172, intron 4 of 10)	1	209796789	209796855	67	2	100422894	uc021pil.1	19217	ENSG00000283876	MIR4260	microRNA 4260
chr3	56658252	56658704	453	*	0.890712292	2.59E-06	0.000142453	Exon (uc003dib.4/23272, exon 6 of 7)	3	56649897	56655848	5952	1	285331	uc003dia.3	8355	ENSG00000180376	CCDC66	coiled-coil domain containing 66
chr7	127640939	127641597	659	*	0.890684535	2.34E-06	0.000132571	Intron (uc003vmi.3/27044, intron 16 of 23)	7	127637562	127640130	2569	1	27099	uc003vmj.2	3377	ENSG00000279078	SND1-IT1	SND1 intronic transcript 1
chr3	183768214	183768648	435	*	0.890542974	1.57E-06	0.000101037	Promoter (2-3kb)	3	183770835	183778461	7627	1	170572	uc003fmk.3	-2187	ENSG00000178084	HTR3C	5-hydroxytryptamine receptor 3C
chr14	52868362	52869233	872	*	0.890451674	7.93E-06	0.000320127	Distal Intergenic	14	52781016	52795322	14307	1	5732	uc001wzr.3	87346	ENSG00000125384	PTGER2	prostaglandin E receptor 2
chr19	15010094	15010759	666	*	0.890196724	1.72E-06	0.000107608	Distal Intergenic	19	14991238	14992167	930	2	26333	uc010xob.2	-17927	ENSG00000185385	OR7A17	olfactory receptor family 7 subfamily A member 17
chr20	33066662	33067061	400	*	0.889906786	3.23E-06	0.000165722	Intron (uc002xak.3/83737, intron 17 of 24)	20	33054130	33054223	94	1	693229	uc021wcb.1	12532	ENSG00000207997	MIR644A	microRNA 644a
chr2	160429898	160430582	685	*	0.889869733	2.25E-07	2.63E-05	Intron (uc002uao.3/29994, intron 1 of 36)	2	160293917	160412376	118460	2	29994	uc002uat.4	-17522	ENSG00000123636	BAZ2B	bromodomain adjacent to zinc finger domain 2B
chr12	125704789	125705768	980	*	0.889796826	1.66E-08	4.42E-06	Distal Intergenic	12	125811162	126143589	332428	1	114795	uc001uhe.1	-105394	ENSG00000139364	TMEM132B	transmembrane protein 132B
chr3	66753566	66754133	568	*	0.889690532	0.000141405	0.002694549	Distal Intergenic	3	66429221	66550845	121625	2	26018	uc010hoa.3	-202721	ENSG00000144749	LRIG1	leucine rich repeats and immunoglobulin like domains 1
chr16	59100302	59101037	736	*	0.889608086	5.25E-05	0.001300516	Intron (uc031qwk.1/uc031qwk.1, intron 3 of 3)	16	58741035	58768246	27212	2	2806	uc010vim.1	-332056	ENSG00000125166	GOT2	glutamic-oxaloacetic transaminase 2
chr3	42329136	42329661	526	*	0.889579943	0.000168784	0.003058307	Distal Intergenic	3	42299318	42307662	8345	2	885	uc003cld.1	-21474	ENSG00000187094	CCK	cholecystokinin
chr7	48349133	48349744	612	*	0.889515482	5.21E-06	0.000234735	Promoter (2-3kb)	7	48352664	48444262	91599	1	154664	uc003tos.1	-2920	ENSG00000179869	ABCA13	ATP binding cassette subfamily A member 13
chr1	231875561	231876008	448	*	0.889486195	2.66E-05	0.000778607	Intron (uc010pwf.2/100303453, intron 7 of 7)	1	231950372	231954263	3892	2	27184	uc001hvd.3	78255	NA	DISC2	disrupted in schizophrenia 2
chr17	35382533	35383004	472	*	0.889452593	1.94E-06	0.000116836	Intron (uc002hni.3/26574, intron 10 of 11)	17	35391042	35391110	69	1	100422969	uc021tvs.1	-8038	ENSG00000276326	MIR2909	microRNA 2909
chr10	77389742	77390279	538	*	0.888719236	8.44E-06	0.000334229	Distal Intergenic	10	77542519	78317126	774608	1	83938	uc001jxi.3	-152240	ENSG00000148655	LRMDA	leucine rich melanocyte differentiation associated
chr18	2796230	2796764	535	*	0.888612085	5.81E-07	5.02E-05	Exon (uc002klm.4/23347, exon 47 of 48)	18	2847028	2914090	67063	1	84034	uc002kln.3	-50264	ENSG00000132205	EMILIN2	elastin microfibril interfacer 2
chr5	139981025	139981417	393	*	0.888565035	1.24E-05	0.000442487	Distal Intergenic	5	140011313	140013035	1723	2	929	uc003lgi.2	31618	ENSG00000170458	CD14	CD14 molecule
chr2	69525076	69525832	757	*	0.888386718	4.79E-09	1.92E-06	Distal Intergenic	2	69546901	69614386	67486	2	2673	uc002sfh.3	88554	ENSG00000198380	GFPT1	glutamine--fructose-6-phosphate transaminase 1
chr6	143994758	143995149	392	*	0.888329446	2.08E-05	0.000648321	Intron (uc003qjq.4/9749, intron 1 of 12)	6	143999102	144152322	153221	1	9749	uc003qjr.4	-3953	ENSG00000112419	PHACTR2	phosphatase and actin regulator 2
chr2	237777354	237777874	521	*	0.888273844	2.93E-05	0.000836726	Distal Intergenic	2	237994084	238004527	10444	1	10920	uc010fys.1	-216210	ENSG00000198612	COPS8	COP9 signalosome subunit 8
chr12	81351946	81352359	414	*	0.888160607	0.000302833	0.004682717	Distal Intergenic	12	81191171	81331694	140524	2	8825	uc001szk.1	-20252	ENSG00000111052	LIN7A	lin-7 homolog A, crumbs cell polarity complex component
chr14	102153900	102154504	605	*	0.888108537	5.47E-06	0.000243644	Distal Intergenic	14	102196774	102198862	2089	1	145200	uc010awj.3	-42270	ENSG00000258512	LINC00239	long intergenic non-protein coding RNA 239
chr9	84323595	84324283	689	*	0.888045085	1.99E-05	0.000628609	Intron (uc004amd.3/uc004amd.3, intron 1 of 3)	9	84226684	84303596	76913	2	7088	uc011lss.1	-19999	ENSG00000196781	TLE1	TLE family member 1, transcriptional corepressor
chr6	136536540	136537534	995	*	0.887958526	2.61E-07	2.90E-05	Intron (uc003qgq.1/uc003qgq.1, intron 1 of 7)	6	136552168	136571449	19282	2	113115	uc003qgt.1	33915	ENSG00000146410	MTFR2	mitochondrial fission regulator 2
chr16	3499493	3500125	633	*	0.887889562	3.17E-07	3.32E-05	Intron (uc002cvh.4/79903, intron 2 of 7)	16	3493682	3533597	39916	1	79903	uc010uxb.1	5811	ENSG00000122390	NAA60	N(alpha)-acetyltransferase 60, NatF catalytic subunit
chr1	53110113	53110900	788	*	0.887869834	9.64E-06	0.000368075	Intron (uc001cuf.3/348378, intron 2 of 2)	1	53099066	53135339	36274	1	348378	uc001cuh.3	11047	ENSG00000182183	SHISAL2A	shisa like 2A
chr2	102578536	102579192	657	*	0.88768424	0.000442401	0.006152218	Distal Intergenic	2	102608306	102641218	32913	1	7850	uc002tbo.2	-29114	ENSG00000115590	IL1R2	interleukin 1 receptor type 2
chr10	78687088	78687650	563	*	0.887634123	0.000106412	0.002192021	Intron (uc001jxj.2/3778, intron 23 of 28)	10	78643874	78870101	226228	2	3778	uc001jxl.1	182451	ENSG00000156113	KCNMA1	potassium calcium-activated channel subfamily M alpha 1
chr3	48264127	48264732	606	*	0.887352889	1.67E-07	2.14E-05	Promoter (<=1kb)	3	48264837	48266981	2145	1	820	uc003csj.3	-105	ENSG00000164047	CAMP	cathelicidin antimicrobial peptide
chr13	21694063	21695053	991	*	0.887253899	7.33E-09	2.52E-06	Distal Intergenic	13	21714653	21723224	8572	1	10284	uc001uns.3	-19600	ENSG00000150459	SAP18	Sin3A associated protein 18
chr1	232049161	232049817	657	*	0.887236989	1.58E-08	4.28E-06	Intron (uc010pwl.2/100303453, intron 12 of 15)	1	231950372	231954263	3892	2	27184	uc001hvd.3	-94898	NA	DISC2	disrupted in schizophrenia 2
chr1	76691994	76692607	614	*	0.887014653	1.74E-06	0.000108981	Intron (uc001dhg.4/256435, intron 1 of 3)	1	76540389	77096669	556281	1	256435	uc010orh.1	151605	ENSG00000184005	ST6GALNAC3	ST6 N-acetylgalactosaminide alpha-2,6-sialyltransferase 3
chr1	77372179	77373096	918	*	0.886957819	0.000132193	0.002567045	Intron (uc001dhi.3/81849, intron 2 of 4)	1	77334182	77529737	195556	1	81849	uc009wbw.3	37997	ENSG00000117069	ST6GALNAC5	ST6 N-acetylgalactosaminide alpha-2,6-sialyltransferase 5
chr10	27735731	27736469	739	*	0.886595373	2.51E-05	0.000745773	Distal Intergenic	10	27687117	27703297	16181	2	374308	uc001itu.2	-32434	ENSG00000182077	PTCHD3	patched domain containing 3
chr8	64072041	64072749	709	*	0.886402734	2.89E-08	6.32E-06	Distal Intergenic	8	64080284	64081001	718	2	101410533	uc031tbe.1	8252	ENSG00000270673	YTHDF3-AS1	YTHDF3 antisense RNA 1 (head to head)
chr3	46505241	46506153	913	*	0.88626104	1.04E-06	7.54E-05	Promoter (<=1kb)	3	46477496	46505161	27666	2	4057	uc003fzr.3	-80	ENSG00000012223	LTF	lactotransferrin
chr15	65260253	65261111	859	*	0.886104298	6.70E-07	5.54E-05	Intron (uc002aod.3/51324, intron 7 of 8)	15	65255363	65281812	26450	2	51324	uc002aod.3	20701	ENSG00000090487	SPG21	SPG21 abhydrolase domain containing, maspardin
chr4	173918358	173918737	380	*	0.885960021	0.000137394	0.002637877	Intron (uc003isv.3/442117, intron 10 of 12)	4	174089904	174245118	155215	1	51809	uc003isz.4	-171167	ENSG00000109586	GALNT7	polypeptide N-acetylgalactosaminyltransferase 7
chr5	134678179	134678521	343	*	0.885855011	2.25E-06	0.000129024	Intron (uc003laj.2/100996485, intron 5 of 5)	5	134670071	134687234	17164	2	9555	uc003lal.1	8713	ENSG00000113648	MACROH2A1	macroH2A.1 histone
chr1	115090825	115091286	462	*	0.88578844	0.000306088	0.004718651	Intron (uc001eez.3/163259, intron 24 of 29)	1	115110181	115124265	14085	2	10286	uc001efa.3	32979	ENSG00000116752	BCAS2	BCAS2 pre-mRNA processing factor
chr15	92934115	92934969	855	*	0.88554097	1.38E-09	8.05E-07	Promoter (2-3kb)	15	92937140	93011958	74819	1	8128	uc002bra.3	-2171	ENSG00000140557	ST8SIA2	ST8 alpha-N-acetyl-neuraminide alpha-2,8-sialyltransferase 2
chr12	66277505	66277962	458	*	0.885306024	2.91E-06	0.000153742	Intron (uc001ssu.1/8091, intron 3 of 3)	12	66232299	66251298	19000	1	8091	uc001ssy.3	45206	ENSG00000149948	HMGA2	high mobility group AT-hook 2
chr11	8526887	8527457	571	*	0.885133069	2.12E-06	0.000123745	Intron (uc001mgj.1/65975, intron 2 of 13)	11	8413418	8497371	83954	2	65975	uc001mgi.1	-29516	ENSG00000130413	STK33	serine/threonine kinase 33
chr11	59282303	59282754	452	*	0.884898869	1.91E-06	0.000115595	Promoter (<=1kb)	11	59282386	59283330	945	1	390199	uc010rkv.2	0	ENSG00000172742	OR4D9	olfactory receptor family 4 subfamily D member 9
chr8	70680583	70681464	882	*	0.884824231	1.17E-06	8.23E-05	Intron (uc010lzb.3/81796, intron 1 of 7)	8	70584568	70745404	160837	2	81796	uc010lzb.3	63940	ENSG00000137571	SLCO5A1	solute carrier organic anion transporter family member 5A1
chr6	2491085	2491787	703	*	0.884743068	4.75E-07	4.44E-05	Distal Intergenic	6	2399100	2481403	82304	1	100508120	uc003mtu.1	91985	NA	GMDS-DT	GMDS divergent transcript
chr5	127529966	127530375	410	*	0.884686673	2.51E-05	0.000746985	Distal Intergenic	5	127493680	127506787	13108	1	6558	uc003kut.1	36286	ENSG00000064651	SLC12A2	solute carrier family 12 member 2
chr2	71858504	71859178	675	*	0.884659441	5.07E-07	4.62E-05	Intron (uc002sie.3/8291, intron 40 of 54)	2	71828402	71913893	85492	1	8291	uc010yqz.2	30102	ENSG00000135636	DYSF	dysferlin
chr2	101667583	101668261	679	*	0.88464529	3.27E-05	0.000908488	Intron (uc002tau.4/11138, intron 2 of 17)	2	101623690	101676001	52312	2	11138	uc002tau.4	7740	ENSG00000204634	TBC1D8	TBC1 domain family member 8
chr20	18479138	18479851	714	*	0.884607954	5.24E-07	4.71E-05	Promoter (1-2kb)	20	18467188	18477887	10700	2	10741	uc002wqy.3	-1251	ENSG00000089050	RBBP9	RB binding protein 9, serine hydrolase
chr1	61952822	61953708	887	*	0.884516109	2.19E-07	2.59E-05	Distal Intergenic	1	61872234	61928460	56227	1	4774	uc009wae.3	80588	ENSG00000162599	NFIA	nuclear factor I A
chr12	95196681	95197636	956	*	0.884151893	6.63E-08	1.12E-05	Distal Intergenic	12	95228174	95228804	631	1	160313	uc001tdk.2	-30538	ENSG00000216306	KRT19P2	keratin 19 pseudogene 2
chr19	58454678	58455553	876	*	0.884139089	3.87E-07	3.87E-05	Exon (uc002qqu.3/10172, exon 2 of 3)	19	58452201	58459077	6877	2	10172	uc002qqu.3	3524	ENSG00000152454	ZNF256	zinc finger protein 256
chr11	74841977	74842463	487	*	0.884046491	0.000131849	0.002563059	Intron (uc010rrp.1/11309, intron 1 of 2)	11	74862032	74914355	52324	1	11309	uc010rrq.2	-19569	ENSG00000137491	SLCO2B1	solute carrier organic anion transporter family member 2B1
chr3	48238309	48239146	838	*	0.884012213	9.49E-08	1.45E-05	Promoter (<=1kb)	3	48238054	48238106	53	1	100616407	uc021wxl.1	255	ENSG00000265483	MIR4443	microRNA 4443
chr1	207680361	207681018	658	*	0.883977837	8.66E-07	6.60E-05	3' UTR	1	207669473	207815110	145638	1	1378	uc021pij.1	10888	ENSG00000203710	CR1	complement C3b/C4b receptor 1 (Knops blood group)
chr5	14485962	14486555	594	*	0.883912658	4.18E-10	3.17E-07	Intron (uc003jff.3/7204, intron 47 of 56)	5	14581891	14616287	34397	1	54491	uc003jfj.3	-95336	ENSG00000145569	OTULINL	OTU deubiquitinase with linear linkage specificity like
chr3	157978214	157978567	354	*	0.883501037	0.00010251	0.002130265	Intron (uc011bou.2/51319, intron 3 of 6)	3	157827841	158262624	434784	1	51319	uc003fbv.4	150373	ENSG00000174891	RSRC1	arginine and serine rich coiled-coil 1
chr9	123270272	123270743	472	*	0.883263226	2.77E-07	3.02E-05	Intron (uc004bkf.4/55755, intron 12 of 37)	9	123168425	123298804	130380	2	55755	uc004bki.3	28061	ENSG00000136861	CDK5RAP2	CDK5 regulatory subunit associated protein 2
chr17	68348371	68349272	902	*	0.883231017	0.000112601	0.002285429	Distal Intergenic	17	68165676	68176183	10508	1	3759	uc002jir.3	182695	ENSG00000123700	KCNJ2	potassium inwardly rectifying channel subfamily J member 2
chr6	108342029	108342993	965	*	0.883208248	6.64E-07	5.51E-05	Distal Intergenic	6	108362613	108395941	33329	2	28962	uc003psd.3	52948	ENSG00000081087	OSTM1	osteoclastogenesis associated transmembrane protein 1
chr10	46218978	46219916	939	*	0.883134038	6.75E-07	5.57E-05	Promoter (2-3kb)	10	46222648	46274583	51936	1	253725	uc001jcs.2	-2732	ENSG00000172661	WASHC2C	WASH complex subunit 2C
chr7	21969793	21970305	513	*	0.883025031	1.85E-05	0.00059277	Intron (uc003sve.4/55536, intron 2 of 10)	7	21940517	21985542	45026	2	55536	uc003sve.4	15237	ENSG00000164649	CDCA7L	cell division cycle associated 7 like
chr21	44220606	44221211	606	*	0.882904218	4.82E-08	8.85E-06	Distal Intergenic	21	44163674	44186088	22415	1	5152	uc010gpf.1	56932	ENSG00000160191	PDE9A	phosphodiesterase 9A
chr20	52149418	52150041	624	*	0.882891487	8.01E-05	0.00178233	Distal Intergenic	20	52183610	52199707	16098	2	7764	uc002xwq.4	49666	ENSG00000171940	ZNF217	zinc finger protein 217
chr9	93432697	93433277	581	*	0.882693239	3.09E-05	0.000871098	Distal Intergenic	9	93372114	93405108	32995	2	54769	uc004aqx.1	-27589	ENSG00000165023	DIRAS2	DIRAS family GTPase 2
chr15	86526368	86527085	718	*	0.882349795	4.63E-05	0.001179386	Distal Intergenic	15	86685242	87572283	887042	1	123624	uc002blz.1	-158157	ENSG00000273540	AGBL1	ATP/GTP binding protein like 1
chr14	96596293	96597175	883	*	0.882344891	0.000449235	0.006212111	Distal Intergenic	14	96671135	96710503	39369	1	624	uc010avl.2	-73960	ENSG00000168398	BDKRB2	bradykinin receptor B2
chr9	113064779	113065589	811	*	0.882317187	3.79E-06	0.0001864	Downstream (<1kb)	9	113065867	113100125	34259	2	255220	uc004bes.3	34536	ENSG00000204193	TXNDC8	thioredoxin domain containing 8
chr2	144406522	144407082	561	*	0.882311104	7.87E-07	6.16E-05	Intron (uc002tvm.4/55843, intron 12 of 13)	2	144193163	144525921	332759	1	55843	uc002tvn.3	213359	ENSG00000075884	ARHGAP15	Rho GTPase activating protein 15
chr4	15853439	15854025	587	*	0.882226151	2.79E-06	0.000149144	Distal Intergenic	4	15779931	15850706	70776	1	952	uc021xmk.1	73508	ENSG00000004468	CD38	CD38 molecule
chr3	188838411	188839140	730	*	0.882144464	7.98E-06	0.000321766	Intron (uc003frv.2/285386, intron 4 of 10)	3	188889763	189041271	151509	1	285386	uc003frw.2	-50623	ENSG00000188001	TPRG1	tumor protein p63 regulated 1
chr14	36280180	36280942	763	*	0.881962032	1.35E-06	9.13E-05	Promoter (1-2kb)	14	36018316	36278432	260117	2	253959	uc010tpw.1	-1748	ENSG00000174373	RALGAPA1	Ral GTPase activating protein catalytic alpha subunit 1
chr21	48038852	48039784	933	*	0.881682818	9.76E-07	7.23E-05	Distal Intergenic	21	48018531	48025035	6505	2	6285	uc002zjv.1	-13817	ENSG00000160307	S100B	S100 calcium binding protein B
chr11	104567036	104567503	468	*	0.881670567	6.10E-05	0.001454669	Distal Intergenic	11	104756445	104769397	12953	2	100506742	uc031qdo.1	201894	ENSG00000204403	CASP12	caspase 12 (gene/pseudogene)
chr2	152547024	152547498	475	*	0.881656087	0.000135698	0.002615953	3' UTR	2	152545732	152563511	17780	2	4703	uc010fny.2	16013	ENSG00000183091	NEB	nebulin
chr5	102435942	102436579	638	*	0.881640163	4.51E-05	0.001157737	Intron (uc003koa.1/54826, intron 4 of 7)	5	102421704	102455842	34139	2	54826	uc003koa.1	19263	ENSG00000145723	GIN1	gypsy retrotransposon integrase 1
chr19	18021533	18022234	702	*	0.881601567	2.88E-05	0.000826432	Distal Intergenic	19	18043824	18054794	10971	1	115098	uc010xpz.2	-21590	ENSG00000007080	CCDC124	coiled-coil domain containing 124
chr1	93047437	93047814	378	*	0.881487415	2.89E-05	0.000830216	Intron (uc001dox.3/7813, intron 16 of 17)	1	92940318	92952433	12116	2	2672	uc001dow.4	-95004	ENSG00000162676	GFI1	growth factor independent 1 transcriptional repressor
chr6	80701853	80702716	864	*	0.881394939	2.71E-07	2.98E-05	Distal Intergenic	6	80714322	80752244	37923	1	7272	uc003pjb.4	-11606	ENSG00000112742	TTK	TTK protein kinase
chr19	11517143	11518082	940	*	0.881217176	9.68E-08	1.47E-05	5' UTR	19	11493773	11530018	36246	2	57139	uc002mrm.2	11936	ENSG00000205517	RGL3	ral guanine nucleotide dissociation stimulator like 3
chr6	137478857	137479273	417	*	0.881205935	6.27E-08	1.07E-05	Intron (uc003qhl.3/116379, intron 3 of 6)	6	137464957	137494785	29829	2	116379	uc003qhl.3	15512	ENSG00000164485	IL22RA2	interleukin 22 receptor subunit alpha 2
chr5	39607927	39608636	710	*	0.881127578	4.44E-05	0.001145762	Distal Intergenic	5	39371776	39425335	53560	2	1601	uc003jlx.3	-182592	ENSG00000153071	DAB2	DAB adaptor protein 2
chr12	8228528	8228955	428	*	0.880902841	1.74E-06	0.000108618	Distal Intergenic	12	8234807	8250373	15567	1	25977	uc001qtx.2	-5852	ENSG00000089818	NECAP1	NECAP endocytosis associated 1
chr2	68334802	68335588	787	*	0.880752685	1.28E-06	8.76E-05	Distal Intergenic	2	68269332	68290159	20828	2	10438	uc021viu.1	-44643	ENSG00000197223	C1D	C1D nuclear receptor corepressor
chr2	144032113	144032604	492	*	0.880578871	2.81E-06	0.00015001	Intron (uc010zbl.1/55843, intron 6 of 7)	2	143886899	144525921	639023	1	55843	uc002tvm.4	145214	ENSG00000075884	ARHGAP15	Rho GTPase activating protein 15
chr6	42389365	42389809	445	*	0.880545204	7.24E-05	0.001652895	Intron (uc003osb.2/55809, intron 1 of 16)	6	42192669	42418999	226331	2	55809	uc003osb.2	29190	ENSG00000124496	TRERF1	transcriptional regulating factor 1
chr1	21165434	21166180	747	*	0.880462886	3.11E-06	0.000160975	Intron (uc010odi.2/8672, intron 19 of 25)	1	21080551	21113799	33249	2	50809	uc001bea.2	-51635	ENSG00000127483	HP1BP3	heterochromatin protein 1 binding protein 3
chr16	67746860	67747474	615	*	0.88025445	1.22E-05	0.000439256	Intron (uc002eub.3/81577, intron 1 of 2)	16	67708436	67753273	44838	2	81577	uc002eub.3	5799	ENSG00000141098	GFOD2	glucose-fructose oxidoreductase domain containing 2
chr12	95194735	95195310	576	*	0.880190963	3.76E-05	0.00100786	Distal Intergenic	12	95228174	95228804	631	1	160313	uc001tdk.2	-32864	ENSG00000216306	KRT19P2	keratin 19 pseudogene 2
chr14	98106107	98106667	561	*	0.879773122	3.07E-05	0.000867114	Intron (uc001yfv.2/100129345, intron 3 of 3)	14	98098984	98152995	54012	2	100129345	uc001yfv.2	46328	ENSG00000197176	LINC02291	long intergenic non-protein coding RNA 2291
chr8	101279605	101280314	710	*	0.879624571	8.31E-07	6.38E-05	Intron (uc003yjj.1/25897, intron 6 of 10)	8	101269288	101315487	46200	2	25897	uc003yjj.1	35173	ENSG00000034677	RNF19A	ring finger protein 19A, RBR E3 ubiquitin protein ligase
chr7	22616562	22617257	696	*	0.879214323	3.87E-05	0.001031773	Distal Intergenic	7	22602956	22613617	10662	1	100506178	uc003svi.2	13606	ENSG00000232759	LOC100506178	uncharacterized LOC100506178
chr10	80375991	80376665	675	*	0.879170458	5.95E-06	0.000258646	Distal Intergenic	10	80027085	80159502	132418	1	414243	uc001jzw.2	348906	ENSG00000230417	LINC00595	long intergenic non-protein coding RNA 595
chr17	71137182	71137671	490	*	0.879042102	9.36E-07	7.00E-05	Distal Intergenic	17	71161160	71168062	6903	1	6752	uc002jje.3	-23489	ENSG00000180616	SSTR2	somatostatin receptor 2
chr3	141989688	141990090	403	*	0.878687939	8.12E-05	0.001798762	Distal Intergenic	3	141917644	141944449	26806	2	256356	uc010hut.2	-45239	ENSG00000175066	GK5	glycerol kinase 5
chr1	98797462	98797960	499	*	0.878501069	1.53E-05	0.000515954	Distal Intergenic	1	98676267	98738214	61948	1	729987	uc031pnf.1	121195	ENSG00000226053	LINC01776	long intergenic non-protein coding RNA 1776
chr21	30202471	30203322	852	*	0.878464233	3.10E-06	0.000160354	Distal Intergenic	21	30244513	30257695	13183	2	29104	uc002ymq.2	54373	ENSG00000156239	N6AMT1	N-6 adenine-specific DNA methyltransferase 1
chr2	233049121	233049811	691	*	0.878405203	1.21E-05	0.000436338	Intron (uc002vsm.4/129563, intron 9 of 20)	2	232888987	233201687	312701	1	129563	uc002vso.3	160134	ENSG00000144535	DIS3L2	DIS3 like 3'-5' exoribonuclease 2
chr1	66472344	66472691	348	*	0.878387388	0.000129627	0.002532162	Intron (uc001dcn.3/5142, intron 3 of 16)	1	66458390	66840262	381873	1	5142	uc001dcp.3	13954	ENSG00000184588	PDE4B	phosphodiesterase 4B
chr7	139790681	139791254	574	*	0.878298891	3.93E-06	0.000191408	3' UTR	7	139723549	139763521	39973	2	64761	uc010lnf.1	-27160	ENSG00000059378	PARP12	poly(ADP-ribose) polymerase family member 12
chr2	159163755	159164289	535	*	0.877843109	2.26E-05	0.000689773	Intron (uc002tzq.3/130940, intron 9 of 13)	2	159023162	159092681	69520	1	554201	uc021vro.1	140593	ENSG00000227480	CCDC148-AS1	CCDC148 antisense RNA 1
chr3	122229538	122230297	760	*	0.877604594	2.46E-08	5.75E-06	Intron (uc003efe.2/3836, intron 1 of 13)	3	122140748	122233786	93039	2	3836	uc003efe.2	3489	ENSG00000114030	KPNA1	karyopherin subunit alpha 1
chr5	107673062	107673495	434	*	0.877504675	1.80E-05	0.000583276	Intron (uc011cvc.2/64839, intron 4 of 8)	5	107213952	107703654	489703	2	64839	uc003kon.4	30159	ENSG00000145743	FBXL17	F-box and leucine rich repeat protein 17
chr13	105490546	105491137	592	*	0.877487239	7.10E-05	0.001626019	Distal Intergenic	13	106118216	106143383	25168	1	267012	uc001vpz.3	-627079	ENSG00000182346	DAOA	D-amino acid oxidase activator
chr20	20640510	20641020	511	*	0.87738267	6.53E-06	0.000275661	Intron (uc002wrz.3/57186, intron 3 of 39)	20	20370272	20610234	239963	2	57186	uc002wry.3	-30276	ENSG00000188559	RALGAPA2	Ral GTPase activating protein catalytic alpha subunit 2
chr1	52835719	52836123	405	*	0.877170441	4.62E-07	4.35E-05	Downstream (2-3kb)	1	52816265	52831877	15613	2	200014	uc001ctq.2	-3842	ENSG00000154222	CC2D1B	coiled-coil and C2 domain containing 1B
chr17	9788784	9789268	485	*	0.877019261	0.005933428	0.0379751	Intron (uc002gmd.1/9340, intron 11 of 12)	17	9801027	9808684	7658	2	5957	uc002gme.1	19416	ENSG00000109047	RCVRN	recoverin
chr5	77178814	77179318	505	*	0.876942824	1.44E-06	9.57E-05	Distal Intergenic	5	76987074	77072185	85112	2	6902	uc003kfi.1	-106629	ENSG00000171530	TBCA	tubulin folding cofactor A
chr8	95681034	95681477	444	*	0.876883769	1.07E-06	7.70E-05	Intron (uc003ygq.4/54845, intron 10 of 15)	8	95658396	95719694	61299	1	54845	uc003ygw.3	22638	ENSG00000104413	ESRP1	epithelial splicing regulatory protein 1
chr12	117955852	117956600	749	*	0.876780466	5.53E-05	0.001352427	Intron (uc001two.2/283455, intron 14 of 19)	12	117645947	117799607	153661	2	4842	uc001twn.2	-156245	ENSG00000089250	NOS1	nitric oxide synthase 1
chr2	198770707	198771088	382	*	0.876637392	0.00079963	0.009339994	Intron (uc002uuv.4/5334, intron 1 of 6)	2	198669426	199014608	345183	1	5334	uc010fsp.3	101281	ENSG00000115896	PLCL1	phospholipase C like 1 (inactive)
chr10	109376066	109376535	470	*	0.876464729	0.00052652	0.006967281	Distal Intergenic	10	108338421	108924466	586046	2	114815	uc001kyo.3	-451600	ENSG00000108018	SORCS1	sortilin related VPS10 domain containing receptor 1
chr6	82852782	82853538	757	*	0.876201726	7.26E-05	0.001655998	Distal Intergenic	6	82879956	82915646	35691	2	25998	uc011dyu.1	62108	ENSG00000005700	IBTK	inhibitor of Bruton tyrosine kinase
chr2	223476288	223476706	419	*	0.876102193	7.22E-07	5.84E-05	Intron (uc002vne.1/10056, intron 15 of 16)	2	223436162	223520827	84666	2	10056	uc002vne.1	44121	ENSG00000116120	FARSB	phenylalanyl-tRNA synthetase subunit beta
chr10	97478794	97479605	812	*	0.875940028	7.67E-07	6.07E-05	Intron (uc001kle.1/953, intron 1 of 5)	10	97471536	97637023	165488	1	953	uc001kli.4	7258	ENSG00000138185	ENTPD1	ectonucleoside triphosphate diphosphohydrolase 1
chr2	60146544	60146962	419	*	0.875811752	1.06E-05	0.000395203	Distal Intergenic	2	60614497	60614580	84	2	100616473	uc021vie.1	467618	ENSG00000266078	MIR4432	microRNA 4432
chr1	94847050	94847430	381	*	0.875525679	0.000205563	0.003536718	Distal Intergenic	1	94883933	94944260	60328	1	5825	uc001dqm.4	-36503	ENSG00000117528	ABCD3	ATP binding cassette subfamily D member 3
chr5	57837606	57838221	616	*	0.875428383	0.000955127	0.010595479	Distal Intergenic	5	57878939	58147406	268468	1	115827	uc003jrp.3	-40718	ENSG00000152932	RAB3C	RAB3C, member RAS oncogene family
chr8	134777308	134778064	757	*	0.875299521	8.04E-06	0.000323184	Distal Intergenic	8	134467091	134584183	117093	2	6482	uc003yum.2	-193125	ENSG00000008513	ST3GAL1	ST3 beta-galactoside alpha-2,3-sialyltransferase 1
chr15	65465182	65466138	957	*	0.875137191	4.90E-07	4.52E-05	Intron (uc002aom.3/10845, intron 3 of 13)	15	65442784	65477563	34780	2	10845	uc002aom.3	11425	ENSG00000166855	CLPX	caseinolytic mitochondrial matrix peptidase chaperone subunit
chr10	47692771	47693657	887	*	0.874883843	2.72E-09	1.25E-06	Intron (uc031pux.1/uc031pux.1, intron 18 of 18)	10	47746920	47753182	6263	1	244	uc009xnh.1	-53263	NA	NA	NA
chr10	82419605	82420602	998	*	0.874768159	1.31E-07	1.79E-05	Distal Intergenic	10	82402752	82406316	3565	1	387694	uc001kcn.1	16853	ENSG00000178217	SH2D4B	SH2 domain containing 4B
chr17	68178300	68178674	375	*	0.874766286	1.10E-05	0.000405961	Distal Intergenic	17	68165676	68176183	10508	1	3759	uc002jir.3	12624	ENSG00000123700	KCNJ2	potassium inwardly rectifying channel subfamily J member 2
chr2	158979240	158980144	905	*	0.874646365	1.47E-06	9.67E-05	Intron (uc002tzo.3/151531, intron 7 of 8)	2	158958382	158992666	34285	1	151531	uc002tzp.3	20858	ENSG00000007001	UPP2	uridine phosphorylase 2
chr2	240333921	240334449	529	*	0.874549595	7.70E-05	0.001728187	Distal Intergenic	2	240016312	240323346	307035	2	9759	uc010fza.2	-10575	ENSG00000068024	HDAC4	histone deacetylase 4
chr2	7297456	7297906	451	*	0.874542174	0.000279773	0.004428022	Distal Intergenic	2	7073188	7095132	21945	1	9781	uc002qyu.3	224268	ENSG00000151692	RNF144A	ring finger protein 144A
chr1	209927757	209928289	533	*	0.874473565	7.88E-06	0.000319105	Promoter (1-2kb)	1	209929394	209953000	23607	1	80342	uc001hhm.2	-1105	ENSG00000009790	TRAF3IP3	TRAF3 interacting protein 3
chr14	51538468	51538954	487	*	0.874198361	3.68E-05	0.000988921	Intron (uc001wyx.4/114088, intron 1 of 9)	14	51441981	51562422	120442	2	114088	uc001wyx.4	23468	ENSG00000100505	TRIM9	tripartite motif containing 9
chr2	98595721	98596696	976	*	0.874155706	6.35E-08	1.08E-05	Intron (uc002syh.4/23505, intron 1 of 40)	2	98372801	98612354	239554	2	23505	uc002syh.4	15658	ENSG00000075568	TMEM131	transmembrane protein 131
chr1	100462555	100463046	492	*	0.873706178	4.61E-08	8.64E-06	Intron (uc001dsp.2/23443, intron 2 of 7)	1	100459158	100492534	33377	1	23443	uc001dss.2	3397	ENSG00000117620	SLC35A3	solute carrier family 35 member A3
chr15	73588502	73589317	816	*	0.873601396	2.99E-07	3.21E-05	Intron (uc002avm.4/4756, intron 26 of 28)	15	73612200	73661605	49406	2	10021	uc002avp.3	72288	ENSG00000138622	HCN4	hyperpolarization activated cyclic nucleotide gated potassium channel 4
chr7	2506277	2506908	632	*	0.873507717	6.36E-07	5.34E-05	Distal Intergenic	7	2552163	2568063	15901	1	3955	uc021zyw.1	-45255	ENSG00000106003	LFNG	LFNG O-fucosylpeptide 3-beta-N-acetylglucosaminyltransferase
chr11	71845522	71846079	558	*	0.873346824	2.64E-08	6.00E-06	Promoter (<=1kb)	11	71846771	71850934	4164	1	2352	uc001orx.1	-692	ENSG00000110203	FOLR3	folate receptor gamma
chr15	68303801	68304547	747	*	0.873154361	2.75E-08	6.15E-06	Distal Intergenic	15	68346572	68446077	99506	1	8554	uc010ujx.2	-42025	ENSG00000033800	PIAS1	protein inhibitor of activated STAT 1
chr3	187497368	187497894	527	*	0.872993943	6.59E-05	0.001542903	Distal Intergenic	3	187439165	187463513	24349	2	604	uc003frq.2	-33855	ENSG00000113916	BCL6	BCL6 transcription repressor
chr10	105683271	105683662	392	*	0.872780352	0.000605343	0.007699263	Distal Intergenic	10	105637318	105678045	40728	2	79991	uc001kxm.3	-5226	ENSG00000107960	STN1	STN1 subunit of CST complex
chr1	8605701	8606421	721	*	0.87271085	1.69E-06	0.000106118	Intron (uc001ape.3/473, intron 7 of 23)	1	8420172	8585844	165673	2	473	uc010nzx.1	-19857	ENSG00000142599	RERE	arginine-glutamic acid dipeptide repeats
chr1	155329408	155329950	543	*	0.87258708	3.35E-06	0.000170574	Intron (uc001fkt.3/55870, intron 13 of 27)	1	155316141	155316236	96	2	693140	uc021pay.1	-13172	ENSG00000283701	MIR555	microRNA 555
chr1	100292758	100293612	855	*	0.872520118	1.80E-06	0.000111275	Distal Intergenic	1	100315640	100389579	73940	1	178	uc001dsi.1	-22028	ENSG00000162688	AGL	amylo-alpha-1, 6-glucosidase, 4-alpha-glucanotransferase
chr1	39296086	39296995	910	*	0.872442433	1.08E-08	3.33E-06	Distal Intergenic	1	39303869	39325495	21627	2	64121	uc001ccq.3	28500	ENSG00000116954	RRAGC	Ras related GTP binding C
chr4	153630595	153631269	675	*	0.872048498	1.20E-07	1.71E-05	Distal Intergenic	4	153547266	153601317	54052	2	201799	uc003imw.2	-29278	ENSG00000170006	TMEM154	transmembrane protein 154
chr3	132015847	132016339	493	*	0.871998398	2.11E-05	0.000654448	Distal Intergenic	3	131253577	132004254	750678	2	131034	uc003eom.3	-11593	ENSG00000196353	CPNE4	copine 4
chr7	44697964	44698360	397	*	0.87194183	4.01E-06	0.000194594	Intron (uc003tlm.3/4967, intron 4 of 8)	7	44684926	44737096	52171	1	4967	uc003tlo.1	13038	ENSG00000105953	OGDH	oxoglutarate dehydrogenase
chr9	86464904	86465336	433	*	0.871759919	9.44E-05	0.002007785	Exon (uc004ana.4/55582, exon 16 of 18)	9	86383733	86444431	60699	2	80318	uc011lsu.1	-20473	ENSG00000165113	GKAP1	G kinase anchoring protein 1
chr10	331113	331741	629	*	0.871729489	2.74E-07	3.01E-05	Intron (uc001ifp.3/22982, intron 34 of 36)	10	255829	300577	44749	1	10771	uc010pzy.2	75284	ENSG00000015171	ZMYND11	zinc finger MYND-type containing 11
chr16	68046413	68047388	976	*	0.871722915	2.44E-07	2.78E-05	Distal Intergenic	16	68056847	68113226	56380	1	54920	uc002evi.4	-9459	ENSG00000167264	DUS2	dihydrouridine synthase 2
chr15	81617650	81618238	589	*	0.871627471	8.78E-06	0.00034466	Promoter (1-2kb)	15	81605007	81616524	11518	2	80765	uc002bgn.3	-1126	ENSG00000172345	STARD5	StAR related lipid transfer domain containing 5
chr10	26756556	26757104	549	*	0.871484717	8.84E-06	0.00034596	Intron (uc001isr.3/54518, intron 2 of 4)	10	26727266	26856732	129467	1	54518	uc001iss.3	29290	ENSG00000077420	APBB1IP	amyloid beta precursor protein binding family B member 1 interacting protein
chr2	64168618	64169338	721	*	0.87144148	5.33E-06	0.000239274	Intron (uc010fct.3/51542, intron 8 of 19)	2	64119667	64163855	44189	2	51542	uc002sco.3	-4763	ENSG00000143952	VPS54	VPS54 subunit of GARP complex
chr2	175964947	175965727	781	*	0.871390718	3.95E-06	0.00019198	Intron (uc002ujk.4/1386, intron 4 of 5)	2	176032361	176032437	77	2	100126350	uc021vso.1	66710	ENSG00000215973	MIR933	microRNA 933
chr7	107548145	107548991	847	*	0.871366402	7.35E-06	0.00030241	Intron (uc010ljm.1/1738, intron 8 of 8)	7	107531586	107561643	30058	1	1738	uc011kmi.2	16559	ENSG00000091140	DLD	dihydrolipoamide dehydrogenase
chr5	64311688	64312177	490	*	0.871018926	2.47E-05	0.00073714	Intron (uc003jtn.1/10283, intron 13 of 13)	5	64064755	64314590	249836	1	10283	uc010iwt.1	246933	ENSG00000153015	CWC27	CWC27 spliceosome associated cyclophilin
chr8	68928155	68928650	496	*	0.870915161	0.000161318	0.002959492	Intron (uc003xxu.1/80243, intron 1 of 23)	8	68864603	69143897	279295	1	80243	uc003xxv.1	63552	ENSG00000046889	PREX2	phosphatidylinositol-3,4,5-trisphosphate dependent Rac exchange factor 2
chr9	7654129	7654882	754	*	0.870846582	1.93E-05	0.000614233	Distal Intergenic	9	7796491	7799767	3277	2	90871	uc022bdi.1	144885	ENSG00000137038	DMAC1	distal membrane arm assembly complex 1
chr8	22898531	22899274	744	*	0.87076026	4.34E-08	8.29E-06	Intron (uc003xct.2/8795, intron 2 of 9)	8	22877648	22885412	7765	2	8795	uc003xcs.1	-13119	ENSG00000120889	TNFRSF10B	TNF receptor superfamily member 10b
chr4	9766240	9766945	706	*	0.870592523	5.94E-07	5.08E-05	Distal Intergenic	4	9783258	9785633	2376	1	1816	uc003gmb.4	-16313	ENSG00000169676	DRD5	dopamine receptor D5
chr1	92051506	92052156	651	*	0.870372855	0.000119369	0.002386855	Distal Intergenic	1	91980376	91991321	10946	1	8317	uc009wdd.3	71130	ENSG00000097046	CDC7	cell division cycle 7
chr12	81334402	81335002	601	*	0.869952941	0.000167664	0.003045052	Promoter (2-3kb)	12	81191171	81331694	140524	2	8825	uc001szk.1	-2708	ENSG00000111052	LIN7A	lin-7 homolog A, crumbs cell polarity complex component
chr8	66505929	66506520	592	*	0.869909283	8.09E-07	6.26E-05	Distal Intergenic	8	66439243	66474901	35659	2	286186	uc003xvk.2	-31028	ENSG00000254081	LINC01299	long intergenic non-protein coding RNA 1299
chr1	147101599	147102178	580	*	0.869768921	7.81E-05	0.001745713	Distal Intergenic	1	147083377	147096757	13381	1	607	uc010ozr.1	18222	ENSG00000116128	BCL9	BCL9 transcription coactivator
chr1	185373973	185374701	729	*	0.869704954	2.69E-08	6.08E-06	Distal Intergenic	1	185292979	185304171	11193	2	100288079	uc001grn.4	-69802	ENSG00000261024	GS1-279B7.1	microtubule associated protein 1 light chain 3 beta pseudogene
chr12	65025044	65025612	569	*	0.869487205	1.14E-07	1.64E-05	Promoter (2-3kb)	12	65023001	65091347	68347	1	283349	uc001sse.3	2043	ENSG00000153179	RASSF3	Ras association domain family member 3
chr11	125808038	125808488	451	*	0.869394252	3.35E-05	0.000927158	Distal Intergenic	11	125774261	125793006	18746	1	29118	uc001qcz.5	33777	ENSG00000109832	DDX25	DEAD-box helicase 25
chr1	153328935	153329679	745	*	0.869368071	4.70E-06	0.000217422	Promoter (<=1kb)	1	153330330	153333503	3174	1	6280	uc001fbq.3	-651	ENSG00000163220	S100A9	S100 calcium binding protein A9
chr7	129672751	129673267	517	*	0.8692875	4.48E-05	0.001153389	Intron (uc010lma.3/51530, intron 2 of 6)	7	129658126	129680941	22816	2	51530	uc010lma.3	7674	ENSG00000091732	ZC3HC1	zinc finger C3HC-type containing 1
chr1	185001617	185002280	664	*	0.869251123	3.56E-05	0.00096767	Distal Intergenic	1	185014551	185071740	57190	1	6045	uc001grc.1	-12271	ENSG00000121481	RNF2	ring finger protein 2
chr6	2503056	2503488	433	*	0.869249858	1.19E-06	8.34E-05	Distal Intergenic	6	2399100	2481403	82304	1	100508120	uc003mtu.1	103956	NA	GMDS-DT	GMDS divergent transcript
chr3	44492666	44493198	533	*	0.869142066	3.91E-06	0.00019078	Exon (uc011azv.1/353274, exon 2 of 6)	3	44481262	44497188	15927	2	353274	uc011azv.1	3990	ENSG00000185219	ZNF445	zinc finger protein 445
chr1	233315562	233316122	561	*	0.868957545	0.000786375	0.009238539	Intron (uc001hvm.2/80003, intron 2 of 19)	1	233119882	233336010	216129	2	80003	uc001hvm.2	19888	ENSG00000135749	PCNX2	pecanex 2
chr11	123538805	123539202	398	*	0.868891484	0.000140299	0.002679982	Distal Intergenic	11	123499895	123525315	25421	2	55800	uc001pzb.1	-13490	ENSG00000166257	SCN3B	sodium voltage-gated channel beta subunit 3
chr7	66183404	66184366	963	*	0.868885017	2.16E-09	1.09E-06	Intron (uc003tvf.3/27342, intron 3 of 12)	7	66204983	66276448	71466	1	27342	uc003tvh.3	-20617	ENSG00000154710	RABGEF1	RAB guanine nucleotide exchange factor 1
chr2	86765931	86766287	357	*	0.868693253	0.0045828	0.031924307	Intron (uc002srj.3/51652, intron 2 of 5)	2	86730553	86790620	60068	2	51652	uc002srj.3	24333	ENSG00000115561	CHMP3	charged multivesicular body protein 3
chr1	116070430	116071010	581	*	0.868511938	4.94E-05	0.001239115	Distal Intergenic	1	116184574	116240845	56272	1	81839	uc001efv.1	-113564	ENSG00000173218	VANGL1	VANGL planar cell polarity protein 1
chr3	112255341	112256040	700	*	0.868218181	4.03E-06	0.000194817	Exon (uc003dzc.3/64422, exon 10 of 11)	3	112251357	112280485	29129	2	64422	uc003dzc.3	24445	ENSG00000144848	ATG3	autophagy related 3
chr15	81788260	81788850	591	*	0.868029676	1.78E-05	0.000577242	Distal Intergenic	15	81629983	81666418	36436	2	342125	uc002bgp.3	-121842	ENSG00000188869	TMC3	transmembrane channel like 3
chr1	184909794	184910579	786	*	0.867796379	2.33E-06	0.000132478	Intron (uc001gra.4/116496, intron 1 of 13)	1	184760159	184943718	183560	2	116496	uc001gra.4	33139	ENSG00000135842	NIBAN1	niban apoptosis regulator 1
chr5	132353994	132354528	535	*	0.867732837	1.71E-05	0.000560771	Intron (uc003kyg.3/54819, intron 1 of 3)	5	132332678	132362240	29563	2	54819	uc003kyg.3	7712	ENSG00000155329	ZCCHC10	zinc finger CCHC-type containing 10
chr21	48051107	48051599	493	*	0.867709626	8.61E-05	0.001876727	Distal Intergenic	21	48055507	48075276	19770	1	3275	uc021wkc.1	-3908	ENSG00000160310	PRMT2	protein arginine methyltransferase 2
chr1	55525538	55526051	514	*	0.867703089	3.37E-05	0.000929449	Intron (uc001cyf.2/255738, intron 10 of 11)	1	55505895	55530526	24632	1	255738	uc010oom.2	19643	ENSG00000169174	PCSK9	proprotein convertase subtilisin/kexin type 9
chr3	156958502	156959072	571	*	0.867552506	5.62E-06	0.00024845	Distal Intergenic	3	156866848	156878482	11635	2	57018	uc003fbi.1	-80020	ENSG00000163660	CCNL1	cyclin L1
chr20	34483337	34483887	551	*	0.867413316	1.10E-06	7.81E-05	Intron (uc002xei.1/51230, intron 10 of 11)	20	34430495	34457473	26979	1	51230	uc002xel.1	52842	ENSG00000025293	PHF20	PHD finger protein 20
chr11	92954164	92955047	884	*	0.866971765	2.52E-06	0.000139487	Distal Intergenic	11	92880850	92931095	50246	2	120103	uc001pdn.3	-23069	ENSG00000180773	SLC36A4	solute carrier family 36 member 4
chr1	232922397	232923147	751	*	0.866963491	5.13E-07	4.67E-05	Distal Intergenic	1	232940638	232946092	5455	1	54627	uc001hvh.2	-17491	ENSG00000212916	MAP10	microtubule associated protein 10
chr16	48203749	48204507	759	*	0.866329707	9.61E-09	3.10E-06	Exon (uc010cbg.1/85320, exon 9 of 11)	16	48167598	48189929	22332	2	94160	uc010vgj.1	-13820	ENSG00000140798	ABCC12	ATP binding cassette subfamily C member 12
chr3	97498228	97498876	649	*	0.865954081	2.40E-09	1.17E-06	Intron (uc003dru.3/84100, intron 3 of 8)	3	97483595	97519953	36359	1	84100	uc003drw.3	14633	ENSG00000113966	ARL6	ADP ribosylation factor like GTPase 6
chr6	155035606	155036274	669	*	0.865593132	5.34E-06	0.000239431	Distal Intergenic	6	155054512	155155194	100683	1	22828	uc003qpz.3	-18238	ENSG00000213079	SCAF8	SR-related CTD associated factor 8
chr19	48788188	48789187	1000	*	0.865553971	7.77E-06	0.000315558	Exon (uc002pil.1/163071, exon 6 of 6)	19	48784896	48790863	5968	1	163071	uc002pin.2	3292	ENSG00000178150	ZNF114	zinc finger protein 114
chr14	75646963	75647817	855	*	0.865441527	3.78E-06	0.000185939	Distal Intergenic	14	75598171	75643349	45179	2	10972	uc010ash.1	-3614	ENSG00000170348	TMED10	transmembrane p24 trafficking protein 10
chr1	205065469	205065909	441	*	0.865404558	5.78E-05	0.001396087	Exon (uc010prd.2/5929, exon 11 of 13)	1	205052257	205053588	1332	2	388730	uc001hbt.3	-11881	ENSG00000174529	TMEM81	transmembrane protein 81
chr5	72899914	72900392	479	*	0.865194096	6.08E-07	5.16E-05	Distal Intergenic	5	72921983	73237818	315836	1	64283	uc010izf.3	-21591	ENSG00000214944	ARHGEF28	Rho guanine nucleotide exchange factor 28
chr3	66577873	66578561	689	*	0.865072026	3.59E-05	0.000973588	Distal Intergenic	3	66429221	66550845	121625	2	26018	uc010hoa.3	-27028	ENSG00000144749	LRIG1	leucine rich repeats and immunoglobulin like domains 1
chr15	65461880	65462412	533	*	0.864950213	0.000402954	0.005756398	Intron (uc002aom.3/10845, intron 3 of 13)	15	65442784	65477563	34780	2	10845	uc002aom.3	15151	ENSG00000166855	CLPX	caseinolytic mitochondrial matrix peptidase chaperone subunit
chr2	228301655	228302571	917	*	0.864910234	1.11E-09	6.80E-07	Distal Intergenic	2	228336848	228336903	56	1	100847081	uc031rrr.1	-34277	ENSG00000284092	MIR5703	microRNA 5703
chr5	169046976	169047584	609	*	0.864899665	0.000204411	0.00352333	Distal Intergenic	5	169064251	169510386	446136	1	1794	uc003maf.3	-16667	ENSG00000134516	DOCK2	dedicator of cytokinesis 2
chr19	855381	856250	870	*	0.864875123	4.20E-08	8.12E-06	3' UTR	19	852291	856246	3956	1	1991	uc002lqb.3	3090	ENSG00000197561	ELANE	elastase, neutrophil expressed
chr9	75201124	75201743	620	*	0.86480033	8.63E-06	0.000340336	Intron (uc004aiz.1/117531, intron 2 of 23)	9	75192818	75445445	252628	1	117531	uc010moz.1	8306	ENSG00000165091	TMC1	transmembrane channel like 1
chr21	26817612	26818094	483	*	0.864768635	0.000223676	0.003762345	Distal Intergenic	21	26758133	26804013	45881	2	54072	uc010glg.3	-13599	ENSG00000185433	LINC00158	long intergenic non-protein coding RNA 158
chr1	151654769	151655368	600	*	0.86467837	1.31E-07	1.80E-05	Intron (uc031ppc.1/81609, intron 7 of 11)	1	151672534	151680411	7878	2	11189	uc010pdh.2	25043	ENSG00000159409	CELF3	CUGBP Elav-like family member 3
chr9	79858622	79859322	701	*	0.86464448	2.93E-05	0.000836995	Intron (uc004akp.4/23230, intron 19 of 68)	9	79908257	79934589	26333	1	23230	uc010mpo.1	-48935	ENSG00000197969	VPS13A	vacuolar protein sorting 13 homolog A
chr20	20484489	20484826	338	*	0.864480396	0.000144798	0.002739771	Intron (uc002wry.3/57186, intron 25 of 29)	20	20452081	20508902	56822	2	57186	uc002wsa.1	24076	ENSG00000188559	RALGAPA2	Ral GTPase activating protein catalytic alpha subunit 2
chr11	95265170	95265858	689	*	0.864435662	5.66E-06	0.00024976	Distal Intergenic	11	95502106	95522954	20849	2	143684	uc001pfm.2	257096	ENSG00000077458	FAM76B	family with sequence similarity 76 member B
chr10	6362229	6362729	501	*	0.864125545	1.38E-05	0.000480833	Intron (uc021pms.1/399715, intron 1 of 6)	10	6319650	6377937	58288	1	399715	uc021pms.1	42579	ENSG00000215244	LINC02649	long intergenic non-protein coding RNA 2649
chr17	60998251	60998717	467	*	0.863944392	2.95E-05	0.000840151	Distal Intergenic	17	61086898	61505067	418170	1	26115	uc002jal.4	-88181	ENSG00000170921	TANC2	tetratricopeptide repeat, ankyrin repeat and coiled-coil containing 2
chr3	5304152	5304652	501	*	0.863924384	2.34E-05	0.000708845	Distal Intergenic	3	5291862	5291940	79	2	100616334	uc021wsm.1	-12212	ENSG00000265180	MIR4790	microRNA 4790
chr19	42284154	42284788	635	*	0.863862494	2.82E-06	0.000150401	Distal Intergenic	19	42300522	42315591	15070	1	1084	uc002orn.2	-15734	ENSG00000170956	CEACAM3	CEA cell adhesion molecule 3
chr14	97432582	97433576	995	*	0.863778318	6.84E-07	5.62E-05	Distal Intergenic	14	97263684	97347951	84268	1	7443	uc001yft.3	168898	ENSG00000100749	VRK1	VRK serine/threonine kinase 1
chr17	15968704	15969180	477	*	0.863757909	1.40E-05	0.000485303	Promoter (2-3kb)	17	15933408	15971726	38319	2	9611	uc002gpm.3	2546	ENSG00000141027	NCOR1	nuclear receptor corepressor 1
chr1	145788825	145789171	347	*	0.863550588	0.000364993	0.005369784	Promoter (<=1kb)	1	145764595	145788795	24201	2	653519	uc001eop.2	-30	ENSG00000117262	GPR89A	G protein-coupled receptor 89A
chr17	9967265	9968101	837	*	0.863297288	2.98E-08	6.44E-06	Intron (uc010coh.1/8522, intron 1 of 14)	17	9813926	9940064	126139	2	8522	uc002gmj.1	-27201	ENSG00000007237	GAS7	growth arrest specific 7
chr3	188520308	188520705	398	*	0.863235735	0.000140877	0.002687456	Intron (uc011bsg.2/4026, intron 7 of 9)	3	188665003	189041271	376269	1	285386	uc003frv.2	-144298	ENSG00000188001	TPRG1	tumor protein p63 regulated 1
chr7	28298491	28299263	773	*	0.86314168	0.000165387	0.003013003	Distal Intergenic	7	28338940	28865511	526572	1	9586	uc003szo.3	-39677	ENSG00000146592	CREB5	cAMP responsive element binding protein 5
chr2	111577375	111577815	441	*	0.862983473	8.98E-06	0.000349528	Intron (uc010yxk.1/55289, intron 9 of 17)	2	111556591	111851921	295331	1	55289	uc021vmn.1	20784	ENSG00000153093	ACOXL	acyl-CoA oxidase like
chr2	190669994	190670636	643	*	0.862863817	0.000242275	0.00399099	3' UTR	2	190682743	190742355	59613	1	5378	uc002url.3	-12107	ENSG00000064933	PMS1	PMS1 homolog 1, mismatch repair system component
chr15	79861270	79862152	883	*	0.862712405	6.03E-05	0.001444222	Distal Intergenic	15	79748440	79764642	16203	1	23251	uc010unk.1	112830	ENSG00000169330	MINAR1	membrane integral NOTCH2 associated receptor 1
chr12	92524490	92525126	637	*	0.862689675	6.15E-06	0.000264916	Intron (uc031qiz.1/256021, intron 1 of 5)	12	92378752	92535489	156738	2	256021	uc031qiz.1	10363	ENSG00000257242	LINC01619	long intergenic non-protein coding RNA 1619
chr14	90762738	90763320	583	*	0.862657929	4.00E-07	3.97E-05	Intron (uc010atp.1/55051, intron 4 of 9)	14	90744398	90778887	34490	2	55051	uc010atp.1	15567	ENSG00000119720	NRDE2	NRDE-2, necessary for RNA interference, domain containing
chr8	126626809	126627273	465	*	0.862644739	1.02E-05	0.000383709	Distal Intergenic	8	126445943	126450644	4702	1	10221	uc010mdn.3	180866	ENSG00000173334	TRIB1	tribbles pseudokinase 1
chr12	27179716	27180179	464	*	0.862613112	2.57E-05	0.000759265	Intron (uc001rhp.2/9412, intron 2 of 3)	12	27175455	27183606	8152	1	9412	uc031qgt.1	4261	ENSG00000152944	MED21	mediator complex subunit 21
chr12	111678746	111679181	436	*	0.862531452	0.000375093	0.005470951	Intron (uc001tsa.2/23316, intron 3 of 21)	12	111798455	111801516	3062	2	144717	uc001tsc.3	122335	ENSG00000198324	PHETA1	PH domain containing endocytic trafficking adaptor 1
chr2	100130797	100131758	962	*	0.862340167	5.45E-06	0.000243049	Distal Intergenic	2	100016938	100106480	89543	2	51455	uc002tad.3	-24317	ENSG00000135945	REV1	REV1 DNA directed polymerase
chr16	55562908	55563717	810	*	0.862311282	3.48E-05	0.000952054	Promoter (2-3kb)	16	55565951	55620582	54632	1	54947	uc002eic.3	-2234	ENSG00000087253	LPCAT2	lysophosphatidylcholine acyltransferase 2
chr3	11431246	11431735	490	*	0.862178167	7.36E-08	1.19E-05	Intron (uc003bwc.3/10533, intron 17 of 18)	3	11314010	11599139	285130	1	10533	uc011aum.2	117236	ENSG00000197548	ATG7	autophagy related 7
chr11	112206329	112206807	479	*	0.862097126	0.000108239	0.002220406	Distal Intergenic	11	112118876	112131583	12708	2	349633	uc009yyp.2	-74746	ENSG00000188771	PLET1	placenta expressed transcript 1
chr3	141995036	141995665	630	*	0.862083741	3.01E-05	0.000855456	Distal Intergenic	3	141917644	141944449	26806	2	256356	uc010hut.2	-50587	ENSG00000175066	GK5	glycerol kinase 5
chr9	486167	486550	384	*	0.861961879	8.52E-05	0.001861026	Intron (uc003zgl.2/23189, intron 3 of 15)	9	470294	746106	275813	1	23189	uc003zgl.2	15873	ENSG00000107104	KANK1	KN motif and ankyrin repeat domains 1
chr5	36561464	36562268	805	*	0.861763094	6.04E-05	0.001445885	Distal Intergenic	5	36606457	36609399	2943	1	6507	uc021xxn.1	-44189	ENSG00000079215	SLC1A3	solute carrier family 1 member 3
chr13	28681458	28682096	639	*	0.861496804	2.04E-06	0.000120871	Distal Intergenic	13	28577411	28674729	97319	2	2322	uc010tdn.2	-6729	ENSG00000122025	FLT3	fms related tyrosine kinase 3
chr10	102095619	102096078	460	*	0.861486558	3.12E-05	0.000875864	Distal Intergenic	10	102047903	102090243	42341	2	9033	uc009xwm.1	-5376	ENSG00000107593	PKD2L1	polycystin 2 like 1, transient receptor potential cation channel
chr20	52853471	52854087	617	*	0.861448738	7.16E-05	0.001637921	Distal Intergenic	20	52824502	52836492	11991	1	5203	uc002xwx.3	28969	ENSG00000101132	PFDN4	prefoldin subunit 4
chr8	6092055	6092782	728	*	0.861420423	9.98E-05	0.002092641	Distal Intergenic	8	6261077	6264069	2993	2	100287015	uc003wqf.3	171287	ENSG00000246089	LOC100287015	uncharacterized LOC100287015
chr10	47030628	47031348	721	*	0.861291093	1.58E-07	2.06E-05	Intron (uc001jed.5/653145, intron 3 of 3)	10	46993546	47000568	7023	1	9721	uc001jec.3	37082	ENSG00000204175	GPRIN2	G protein regulated inducer of neurite outgrowth 2
chr1	12761110	12761982	873	*	0.861047689	1.32E-05	0.000464864	Distal Intergenic	1	12776118	12788726	12609	1	126767	uc001aug.1	-14136	ENSG00000188984	AADACL3	arylacetamide deacetylase like 3
chr3	169695694	169696321	628	*	0.860780779	1.62E-06	0.000103266	Intron (uc003fgg.3/7095, intron 3 of 8)	3	169684580	169716161	31582	1	7095	uc003fgh.3	11114	ENSG00000008952	SEC62	SEC62 homolog, preprotein translocation factor
chr20	5636905	5637515	611	*	0.860735178	4.36E-08	8.29E-06	Distal Intergenic	20	5525080	5591672	66593	2	56261	uc002wme.4	-45233	ENSG00000125772	GPCPD1	glycerophosphocholine phosphodiesterase 1
chr3	38119415	38120198	784	*	0.860497298	8.00E-06	0.000322127	Intron (uc003cho.1/9940, intron 6 of 36)	3	38135096	38164228	29133	1	9940	uc003chr.1	-14898	ENSG00000008226	DLEC1	DLEC1 cilia and flagella associated protein
chr1	115000041	115000713	673	*	0.86047105	9.41E-06	0.000361846	Intron (uc010ows.2/51592, intron 2 of 18)	1	114935399	115006178	70780	2	51592	uc010ows.2	5465	ENSG00000197323	TRIM33	tripartite motif containing 33
chr7	149161281	149161811	531	*	0.860461439	1.49E-05	0.000507632	Distal Intergenic	7	149128454	149158053	29600	2	27153	uc003wfv.3	-3228	ENSG00000196453	ZNF777	zinc finger protein 777
chr10	80327453	80328202	750	*	0.860240545	3.06E-07	3.26E-05	Distal Intergenic	10	80027085	80159502	132418	1	414243	uc001jzw.2	300368	ENSG00000230417	LINC00595	long intergenic non-protein coding RNA 595
chr7	36159449	36160280	832	*	0.860162835	5.66E-08	9.88E-06	Distal Intergenic	7	36192836	36341152	148317	1	80820	uc003tfa.3	-32556	ENSG00000122547	EEPD1	endonuclease/exonuclease/phosphatase family domain containing 1
chr3	187440101	187440705	605	*	0.859996143	1.77E-07	2.22E-05	3' UTR	3	187439165	187452695	13531	2	604	uc011bsf.1	11990	ENSG00000113916	BCL6	BCL6 transcription repressor
chr4	123167085	123167565	481	*	0.8597698	2.13E-06	0.000124468	Exon (uc003ieh.3/84162, exon 31 of 84)	4	123160671	123197336	36666	1	84162	uc003iek.2	6414	ENSG00000138688	KIAA1109	KIAA1109
chr3	169673089	169673775	687	*	0.859713036	9.15E-06	0.000354414	Intron (uc011bpp.2/100128164, intron 1 of 1)	3	169661772	169684522	22751	2	100128164	uc011bpp.2	10747	ENSG00000239219	LOC100128164	four and a half LIM domains 1 pseudogene
chr4	158925294	158925893	600	*	0.859680859	1.17E-05	0.000425592	Distal Intergenic	4	159045732	159093718	47987	2	51313	uc003ipp.4	167825	ENSG00000164125	GASK1B	golgi associated kinase 1B
chr5	175065574	175066064	491	*	0.859630749	5.92E-05	0.001420723	Distal Intergenic	5	175085040	175113245	28206	1	3274	uc003mdc.4	-18976	ENSG00000113749	HRH2	histamine receptor H2
chr8	66650653	66651466	814	*	0.859364283	2.81E-05	0.000811039	Intron (uc003xvp.3/5150, intron 6 of 12)	8	66626569	66701329	74761	2	5150	uc003xvp.3	49863	ENSG00000205268	PDE7A	phosphodiesterase 7A
chr5	175004633	175005243	611	*	0.859345057	8.20E-06	0.000327651	Distal Intergenic	5	175085040	175113245	28206	1	3274	uc003mdc.4	-79797	ENSG00000113749	HRH2	histamine receptor H2
chr2	73782380	73783184	805	*	0.859303759	0.000377981	0.005505388	Intron (uc002sje.1/7840, intron 13 of 22)	2	73746902	73784481	37580	1	7840	uc010fev.1	35478	ENSG00000116127	ALMS1	ALMS1 centrosome and basal body associated protein
chr8	38266934	38267605	672	*	0.859230952	1.44E-06	9.56E-05	Downstream (1-2kb)	8	38268656	38275891	7236	2	2260	uc010lwf.3	8286	ENSG00000077782	FGFR1	fibroblast growth factor receptor 1
chr9	16236069	16236702	634	*	0.859026807	9.86E-06	0.000374018	Intron (uc031tcu.1/100129385, intron 1 of 3)	9	16203933	16253105	49173	2	100129385	uc031tcu.1	16403	ENSG00000205549	C9orf92	chromosome 9 open reading frame 92
chr20	32934335	32934785	451	*	0.859020842	2.99E-05	0.000849608	Distal Intergenic	20	32951041	33099198	148158	1	83737	uc002xak.3	-16256	ENSG00000078747	ITCH	itchy E3 ubiquitin protein ligase
chr2	40683017	40683536	520	*	0.858898932	0.000262227	0.004233659	Intron (uc002rsd.4/6546, intron 1 of 7)	2	40655613	40679209	23597	2	6546	uc010fan.1	-3808	ENSG00000183023	SLC8A1	solute carrier family 8 member A1
chr1	202437604	202438032	429	*	0.858863129	0.000118266	0.002373823	Intron (uc001gya.2/4660, intron 13 of 23)	1	202431871	202557697	125827	1	4660	uc001gyc.1	5733	ENSG00000077157	PPP1R12B	protein phosphatase 1 regulatory subunit 12B
chr7	3473487	3474428	942	*	0.858727612	8.02E-06	0.000322865	Intron (uc003smx.3/221935, intron 1 of 44)	7	3341080	4308631	967552	1	221935	uc003smx.3	132407	ENSG00000146555	SDK1	sidekick cell adhesion molecule 1
chr6	87814371	87814801	431	*	0.858696154	0.000303732	0.004693532	Distal Intergenic	6	87795216	87804865	9650	2	1081	uc021zci.1	-9506	ENSG00000135346	CGA	glycoprotein hormones, alpha polypeptide
chr15	49570910	49571419	510	*	0.858581635	1.87E-05	0.000600303	Intron (uc001zxi.1/2585, intron 5 of 9)	15	49462443	49622002	159560	1	2585	uc010ufc.1	108467	ENSG00000156958	GALK2	galactokinase 2
chr1	36575126	36575898	773	*	0.858492196	8.12E-06	0.00032557	Distal Intergenic	1	36560844	36565850	5007	2	1296	uc001bzw.2	-9276	ENSG00000171812	COL8A2	collagen type VIII alpha 2 chain
chr12	98840776	98841583	808	*	0.858268675	1.61E-06	0.00010304	Distal Intergenic	12	98847619	98850923	3305	2	121456	uc009ztm.2	9340	ENSG00000227825	SLC9A7P1	solute carrier family 9 member 7 pseudogene 1
chr17	37126877	37127403	527	*	0.858206909	9.41E-07	7.03E-05	Distal Intergenic	17	37092685	37123655	30971	2	494188	uc002hrc.2	-3222	ENSG00000204952	FBXO47	F-box protein 47
chr15	79228235	79228832	598	*	0.858149947	4.86E-07	4.50E-05	Intron (uc010unf.1/1512, intron 4 of 12)	15	79214092	79237420	23329	2	1512	uc010unf.1	8588	ENSG00000103811	CTSH	cathepsin H
chr13	77303283	77304078	796	*	0.858106094	3.23E-06	0.000165764	Distal Intergenic	13	77454304	77460540	6237	2	115207	uc010aeu.1	156462	ENSG00000178695	KCTD12	potassium channel tetramerization domain containing 12
chr12	12635673	12636133	461	*	0.857964912	7.03E-05	0.001613813	Intron (uc001ran.2/80824, intron 3 of 4)	12	12626216	12674397	48182	2	80824	uc001ran.2	38264	ENSG00000111266	DUSP16	dual specificity phosphatase 16
chr7	6673578	6674075	498	*	0.857932531	1.01E-06	7.42E-05	Distal Intergenic	7	6655527	6663921	8395	1	54753	uc011jwz.2	18051	ENSG00000236609	ZNF853	zinc finger protein 853
chr15	50175395	50175941	547	*	0.857895632	5.50E-08	9.75E-06	Intron (uc010ber.3/79895, intron 24 of 28)	15	50150435	50168727	18293	2	79895	uc001zxt.3	-6668	ENSG00000104043	ATP8B4	ATPase phospholipid transporting 8B4 (putative)
chr8	29242677	29243114	438	*	0.857795396	1.13E-05	0.000412166	Distal Intergenic	8	29190579	29208267	17689	2	1846	uc003xhm.3	-34410	ENSG00000120875	DUSP4	dual specificity phosphatase 4
chr2	7215599	7216280	682	*	0.857425831	1.79E-07	2.23E-05	Distal Intergenic	2	7073188	7095132	21945	1	9781	uc002qyu.3	142411	ENSG00000151692	RNF144A	ring finger protein 144A
chr9	86168753	86169658	906	*	0.857402936	1.37E-05	0.000478874	Distal Intergenic	9	85859539	86153348	293810	2	257019	uc004ams.2	-15405	ENSG00000172159	FRMD3	FERM domain containing 3
chr10	18997516	18998036	521	*	0.857022382	3.64E-05	0.00098299	Distal Intergenic	10	18948313	18966940	18628	1	221079	uc001iqd.1	49203	ENSG00000165997	ARL5B	ADP ribosylation factor like GTPase 5B
chr7	41265059	41265646	588	*	0.85697149	1.96E-05	0.000620604	Distal Intergenic	7	40833056	40900366	67311	1	79783	uc003thp.2	432003	ENSG00000175600	SUGCT	succinyl-CoA:glutarate-CoA transferase
chr10	123908300	123909205	906	*	0.85690253	3.53E-06	0.000176831	Intron (uc001lfv.3/10579, intron 7 of 22)	10	123923105	124014057	90953	1	10579	uc001lfz.3	-13900	ENSG00000138162	TACC2	transforming acidic coiled-coil containing protein 2
chr3	171978746	171979491	746	*	0.856632928	4.14E-08	8.05E-06	Intron (uc003fhy.3/64778, intron 6 of 25)	3	171851261	172056104	204844	1	64778	uc003fia.3	127485	ENSG00000075420	FNDC3B	fibronectin type III domain containing 3B
chr6	138090040	138090745	706	*	0.856624147	4.56E-06	0.000212776	Distal Intergenic	6	138188325	138204451	16127	1	7128	uc003qhr.4	-97580	ENSG00000118503	TNFAIP3	TNF alpha induced protein 3
chr4	86625063	86625380	318	*	0.856503604	8.58E-05	0.001872186	Intron (uc003hpi.1/83478, intron 2 of 2)	4	86643621	86643686	66	1	100616349	uc021xps.1	-18241	ENSG00000266421	MIR4451	microRNA 4451
chr8	19743658	19744073	416	*	0.856389232	2.99E-05	0.000849647	Distal Intergenic	8	19796582	19824770	28189	1	4023	uc003wzk.4	-52509	ENSG00000175445	LPL	lipoprotein lipase
chr8	128476789	128477564	776	*	0.85631227	8.23E-06	0.000328306	Intron (uc003yse.2/727677, intron 4 of 5)	8	128301929	128494384	192456	2	727677	uc003yse.2	16820	ENSG00000246228	CASC8	cancer susceptibility 8
chr12	47922298	47922934	637	*	0.85622852	0.000429749	0.006027059	Distal Intergenic	12	48055715	48099844	44130	2	79657	uc001rpr.3	176910	ENSG00000005175	RPAP3	RNA polymerase II associated protein 3
chr22	32384709	32385216	508	*	0.856086974	2.51E-05	0.000746985	Distal Intergenic	22	32343398	32353590	10193	1	7533	uc010gwm.3	41311	ENSG00000128245	YWHAH	tyrosine 3-monooxygenase/tryptophan 5-monooxygenase activation protein eta
chr4	139921057	139921746	690	*	0.855948861	1.68E-06	0.000105714	Distal Intergenic	4	139936943	139965034	28092	1	25819	uc003ihk.1	-15197	ENSG00000151014	NOCT	nocturnin
chr7	77266822	77267243	422	*	0.855892077	1.16E-06	8.18E-05	Intron (uc003ugh.2/5782, intron 16 of 17)	7	77236544	77269388	32845	1	5782	uc010lds.2	30278	ENSG00000127947	PTPN12	protein tyrosine phosphatase non-receptor type 12
chr6	88610016	88610758	743	*	0.855862266	5.10E-06	0.000230948	Intron (uc003pmm.3/uc003pmm.3, intron 2 of 4)	6	88757507	88776550	19044	1	81833	uc003pmn.3	-146749	ENSG00000118434	SPACA1	sperm acrosome associated 1
chr12	118687875	118688274	400	*	0.855847235	2.41E-06	0.000135419	Intron (uc001twx.3/51347, intron 3 of 20)	12	118587606	118677077	89472	2	51347	uc001tww.3	-10798	ENSG00000135090	TAOK3	TAO kinase 3
chr5	178321479	178321902	424	*	0.855744135	9.98E-06	0.000377136	Promoter (1-2kb)	5	178322916	178360210	37295	1	80108	uc003mjn.1	-1014	ENSG00000198939	ZFP2	ZFP2 zinc finger protein
chr1	101660608	101661099	492	*	0.855663303	1.35E-06	9.10E-05	Distal Intergenic	1	101702305	101707076	4772	1	1901	uc001dud.2	-41206	ENSG00000170989	S1PR1	sphingosine-1-phosphate receptor 1
chr1	8263875	8264531	657	*	0.855531313	1.72E-05	0.000563383	Distal Intergenic	1	8384390	8404227	19838	1	50651	uc001apb.3	-119859	ENSG00000162426	SLC45A1	solute carrier family 45 member 1
chr12	55236635	55237101	467	*	0.855483988	4.06E-05	0.001070141	Distal Intergenic	12	55248299	55252174	3876	1	118430	uc001sgk.3	-11198	ENSG00000172551	MUCL1	mucin like 1
chr3	154736077	154737013	937	*	0.855457146	1.04E-06	7.57E-05	Distal Intergenic	3	154741913	154901518	159606	1	4311	uc010hvr.1	-4900	ENSG00000196549	MME	membrane metalloendopeptidase
chr6	152689775	152690590	816	*	0.855429821	1.85E-07	2.29E-05	5' UTR	6	152656413	152702497	46085	2	23345	uc010kja.2	11907	ENSG00000131018	SYNE1	spectrin repeat containing nuclear envelope protein 1
chr12	66003138	66003522	385	*	0.855228751	2.49E-05	0.000743038	Distal Intergenic	12	66217437	66221867	4431	1	8091	uc001ssp.1	-213915	ENSG00000149948	HMGA2	high mobility group AT-hook 2
chr6	52208590	52209035	446	*	0.855194451	1.38E-06	9.29E-05	Distal Intergenic	6	52226926	52272575	45650	1	85315	uc003pao.4	-17891	ENSG00000170915	PAQR8	progestin and adipoQ receptor family member 8
chr3	13180486	13181205	720	*	0.854902386	0.000251359	0.004101831	Distal Intergenic	3	12938542	13114617	176076	2	9922	uc011auw.2	-65869	ENSG00000144711	IQSEC1	IQ motif and Sec7 domain ArfGEF 1
chr10	118967449	118968089	641	*	0.85480452	6.99E-08	1.16E-05	Intron (uc010qsr.2/338567, intron 2 of 2)	10	118957000	118969810	12811	1	338567	uc010qsr.2	10449	ENSG00000186795	KCNK18	potassium two pore domain channel subfamily K member 18
chr12	31896362	31897121	760	*	0.854716983	1.02E-06	7.46E-05	Distal Intergenic	12	31826486	31882108	55623	2	196394	uc009zjt.1	-14254	ENSG00000151743	AMN1	antagonist of mitotic exit network 1 homolog
chr12	1941316	1941773	458	*	0.854705433	4.22E-05	0.001102147	Intron (uc001qjt.2/654429, intron 4 of 4)	12	1929433	1945918	16486	1	654429	uc010sdx.1	11883	ENSG00000166159	LRTM2	leucine rich repeats and transmembrane domains 2
chr6	13229743	13230506	764	*	0.854575589	4.52E-07	4.28E-05	Exon (uc011dir.2/221692, exon 11 of 12)	6	13279527	13295818	16292	2	100130357	uc003nak.1	65312	ENSG00000215022	LOC100130357	uncharacterized LOC100130357
chr11	125799469	125800419	951	*	0.854519326	8.28E-07	6.37E-05	Distal Intergenic	11	125774261	125793006	18746	1	29118	uc001qcz.5	25208	ENSG00000109832	DDX25	DEAD-box helicase 25
chr1	66862260	66862707	448	*	0.854479419	6.00E-06	0.000260789	Distal Intergenic	1	66820070	66840262	20193	1	5142	uc009was.3	42190	ENSG00000184588	PDE4B	phosphodiesterase 4B
chr4	86397311	86397965	655	*	0.854457471	1.60E-05	0.000533403	Promoter (1-2kb)	4	86396284	86923823	527540	1	83478	uc003hpk.3	1027	ENSG00000138639	ARHGAP24	Rho GTPase activating protein 24
chr20	34217614	34218524	911	*	0.854397958	0.000122808	0.002436401	3' UTR	20	34203885	34208965	5081	1	6676	uc010zvi.1	13729	ENSG00000061656	SPAG4	sperm associated antigen 4
chr1	21163668	21164168	501	*	0.854378431	6.68E-07	5.53E-05	Intron (uc010odi.2/8672, intron 19 of 25)	1	21080551	21113799	33249	2	50809	uc001bea.2	-49869	ENSG00000127483	HP1BP3	heterochromatin protein 1 binding protein 3
chr21	34180138	34180534	397	*	0.85418966	6.98E-06	0.000290319	Intron (uc010glz.3/56245, intron 2 of 3)	21	34162984	34186053	23070	2	56245	uc010glz.3	5519	ENSG00000205929	C21orf62	chromosome 21 open reading frame 62
chr2	228682426	228683047	622	*	0.853971136	0.000163961	0.002993067	Distal Intergenic	2	228678558	228682280	3723	1	6364	uc002vpm.2	3868	ENSG00000115009	CCL20	C-C motif chemokine ligand 20
chr2	96942522	96943130	609	*	0.853963561	6.29E-07	5.30E-05	Exon (uc002svt.3/23020, exon 12 of 15)	2	96940074	96950461	10388	2	23020	uc002svt.3	7331	ENSG00000144028	SNRNP200	small nuclear ribonucleoprotein U5 subunit 200
chr8	67886098	67886842	745	*	0.853880708	5.54E-06	0.000245559	Distal Intergenic	8	67858736	67874825	16090	2	100129654	uc022avl.1	-11273	ENSG00000261787	TCF24	transcription factor 24
chr2	99210306	99210791	486	*	0.853851883	7.48E-06	0.000306985	Distal Intergenic	2	99215786	99224981	9196	2	493753	uc002syz.3	14190	ENSG00000183513	COA5	cytochrome c oxidase assembly factor 5
chr9	128086510	128086972	463	*	0.853817937	8.02E-05	0.001782664	Intron (uc011lzs.1/26130, intron 10 of 17)	9	128108169	128127290	19122	1	26130	uc004bpt.3	-21197	ENSG00000165219	GAPVD1	GTPase activating protein and VPS9 domains 1
chr13	94834122	94834455	334	*	0.853780173	1.65E-05	0.000546178	Intron (uc010tig.1/10082, intron 4 of 5)	13	95091841	95131936	40096	2	1638	uc001vlv.4	297481	ENSG00000080166	DCT	dopachrome tautomerase
chr3	12500603	12501422	820	*	0.853659004	2.18E-07	2.59E-05	Distal Intergenic	3	12525931	12574820	48890	1	80746	uc003bwz.3	-24509	ENSG00000154743	TSEN2	tRNA splicing endonuclease subunit 2
chr7	28738482	28739043	562	*	0.853562636	1.29E-07	1.78E-05	Intron (uc003szo.3/9586, intron 4 of 9)	7	28725721	28865511	139791	1	9586	uc003szs.3	12761	ENSG00000146592	CREB5	cAMP responsive element binding protein 5
chr16	69090477	69091108	632	*	0.853092839	3.01E-06	0.000156887	Intron (uc002ewi.4/79613, intron 17 of 17)	16	69139467	69151570	12104	1	3038	uc010cfh.3	-48359	ENSG00000103044	HAS3	hyaluronan synthase 3
chr11	104942066	104942622	557	*	0.852959908	1.45E-05	0.000496939	Distal Intergenic	11	104896237	104916051	19815	2	834	uc021qpt.1	-26015	ENSG00000137752	CASP1	caspase 1
chr5	35430473	35430898	426	*	0.85287923	3.41E-05	0.000937761	Distal Intergenic	5	35617989	35671676	53688	1	79925	uc003jjn.1	-187091	ENSG00000152582	SPEF2	sperm flagellar 2
chr8	48216146	48216783	638	*	0.85279654	5.66E-05	0.001376098	Intron (uc011lcz.2/23514, intron 5 of 7)	8	48206456	48625749	419294	1	23514	uc011lde.1	9690	ENSG00000164808	SPIDR	scaffold protein involved in DNA repair
chr18	60588402	60588810	409	*	0.852792914	1.53E-06	9.95E-05	Intron (uc021ule.1/23239, intron 10 of 16)	18	60382672	60647676	265005	1	23239	uc021ule.1	205730	ENSG00000081913	PHLPP1	PH domain and leucine rich repeat protein phosphatase 1
chr5	177903081	177903793	713	*	0.852704532	5.90E-07	5.06E-05	Intron (uc021yiy.1/91522, intron 2 of 28)	5	177664617	178017556	352940	2	91522	uc021yiy.1	113763	ENSG00000050767	COL23A1	collagen type XXIII alpha 1 chain
chr18	60643341	60643846	506	*	0.852647801	3.12E-07	3.29E-05	Intron (uc021ule.1/23239, intron 16 of 16)	18	60382672	60647676	265005	1	23239	uc021ule.1	260669	ENSG00000081913	PHLPP1	PH domain and leucine rich repeat protein phosphatase 1
chr1	232059102	232059525	424	*	0.852646004	3.62E-06	0.000180218	Intron (uc010pwl.2/100303453, intron 12 of 15)	1	231950372	231954263	3892	2	27184	uc001hvd.3	-104839	NA	DISC2	disrupted in schizophrenia 2
chr5	96087199	96087958	760	*	0.85252958	2.11E-07	2.52E-05	Intron (uc003klt.3/831, intron 19 of 30)	5	96093287	96115299	22013	1	831	uc003kmk.3	-5329	ENSG00000153113	CAST	calpastatin
chr18	42904632	42905310	679	*	0.85223183	2.61E-05	0.000766248	Intron (uc002lbb.3/8170, intron 4 of 13)	18	42792947	43263060	470114	1	8170	uc010dnj.3	111685	ENSG00000132874	SLC14A2	solute carrier family 14 member 2
chr6	45603017	45603989	973	*	0.852036883	1.26E-07	1.76E-05	Distal Intergenic	6	45389914	45518819	128906	1	860	uc003oxt.3	213103	ENSG00000124813	RUNX2	RUNX family transcription factor 2
chr2	99742835	99743656	822	*	0.852027015	4.24E-07	4.11E-05	5' UTR	2	99613724	99735242	121519	2	80705	uc002szg.4	-7593	ENSG00000135951	TSGA10	testis specific 10
chr6	36185442	36185916	475	*	0.851964282	4.91E-06	0.000224195	Promoter (<=1kb)	6	36185694	36200567	14874	1	27154	uc010jwd.3	0	ENSG00000096070	BRPF3	bromodomain and PHD finger containing 3
chr7	21973173	21974081	909	*	0.851876169	1.76E-06	0.000109497	Intron (uc003sve.4/55536, intron 2 of 10)	7	21940517	21985542	45026	2	55536	uc003sve.4	11461	ENSG00000164649	CDCA7L	cell division cycle associated 7 like
chr22	17207346	17207780	435	*	0.851398302	0.000624735	0.007858429	Distal Intergenic	22	17134599	17156430	21832	2	23783	uc021wkm.1	-50916	NA	ANKRD62P1-PARP4P3	ANKRD62P1-PARP4P3 readthrough, transcribed pseudogene
chr16	58713571	58714141	571	*	0.851279312	1.02E-08	3.25E-06	5' UTR	16	58700298	58718611	18314	2	55238	uc002eoc.1	4470	ENSG00000103042	SLC38A7	solute carrier family 38 member 7
chr20	2129589	2130242	654	*	0.851250219	1.58E-05	0.000527302	Distal Intergenic	20	2083414	2129198	45785	1	140901	uc010zpu.2	46175	ENSG00000125834	STK35	serine/threonine kinase 35
chr2	157369909	157370278	370	*	0.851231058	6.29E-06	0.000269147	Promoter (2-3kb)	2	157367308	157470247	102940	1	2820	uc002tze.1	2601	ENSG00000115159	GPD2	glycerol-3-phosphate dehydrogenase 2
chr1	182097706	182098378	673	*	0.851175753	4.49E-05	0.001155362	Distal Intergenic	1	182023705	182030847	7143	2	127665	uc001goz.3	-66859	ENSG00000179930	ZNF648	zinc finger protein 648
chr2	159569528	159570056	529	*	0.850898904	4.27E-05	0.001111961	Intron (uc002uab.1/uc002uab.1, intron 1 of 3)	2	159525682	159533867	8186	1	8502	uc002uae.1	43846	ENSG00000144283	PKP4	plakophilin 4
chr5	139972784	139973367	584	*	0.850895781	2.27E-06	0.000129758	Distal Intergenic	5	139944476	139948683	4208	1	113829	uc003lgh.1	28308	ENSG00000176087	SLC35A4	solute carrier family 35 member A4
chr4	99355558	99356395	838	*	0.850848988	1.54E-06	9.99E-05	Intron (uc003htv.4/5910, intron 13 of 14)	4	99182527	99365012	182486	1	5910	uc003hua.4	173031	ENSG00000138698	RAP1GDS1	Rap1 GTPase-GDP dissociation stimulator 1
chr6	53089580	53090040	461	*	0.850831931	4.23E-06	0.000200937	Distal Intergenic	6	53141791	53141869	79	1	100847075	uc031sow.1	-51751	ENSG00000264056	MIR5685	microRNA 5685
chr15	99073603	99074567	965	*	0.850601625	6.13E-08	1.05E-05	Distal Intergenic	15	98980391	99057611	77221	2	283777	uc002buk.1	-15992	ENSG00000283597	FAM169B	family with sequence similarity 169 member B
chr7	41704546	41705129	584	*	0.850589401	1.29E-05	0.000457029	Distal Intergenic	7	41733514	41752792	19279	1	285954	uc003ths.2	-28385	ENSG00000224116	INHBA-AS1	INHBA antisense RNA 1
chr8	19923889	19924389	501	*	0.850519213	0.000113022	0.002290552	Distal Intergenic	8	20002366	20040717	38352	2	6570	uc003wzm.3	116328	ENSG00000036565	SLC18A1	solute carrier family 18 member A1
chr2	103496178	103497172	995	*	0.850326247	7.89E-05	0.001759631	Distal Intergenic	2	103414225	103434138	19914	1	130827	uc010ywe.3	81953	ENSG00000170417	TMEM182	transmembrane protein 182
chr8	42738386	42738795	410	*	0.850129234	1.05E-05	0.000390445	Intron (uc011lcx.2/81790, intron 2 of 5)	8	42751340	42751418	79	2	100616115	uc022aum.1	12623	ENSG00000284062	MIR4469	microRNA 4469
chr5	134610211	134610953	743	*	0.850079328	4.40E-07	4.22E-05	Intron (uc003laj.2/100996485, intron 3 of 5)	5	134571924	134583867	11944	2	340073	uc003lak.3	-26344	ENSG00000249647	C5orf66-AS2	C5orf66 antisense RNA 2
chr10	35873103	35874028	926	*	0.849992569	4.61E-07	4.35E-05	Distal Intergenic	10	35894338	35897863	3526	1	219770	uc001iyy.1	-20310	ENSG00000177291	GJD4	gap junction protein delta 4
chr7	133267674	133268270	597	*	0.849863023	2.78E-06	0.000149032	Intron (uc003vrk.3/60412, intron 9 of 17)	7	133261364	133750513	489150	1	60412	uc011kpp.2	6310	ENSG00000131558	EXOC4	exocyst complex component 4
chr1	244634414	244635015	602	*	0.849855482	3.39E-06	0.000171335	Intron (uc001iak.1/257044, intron 3 of 15)	1	244624673	244803662	178990	1	257044	uc010pyn.2	9741	ENSG00000179397	CATSPERE	catsper channel auxiliary subunit epsilon
chr5	150106123	150106760	638	*	0.849713107	3.81E-06	0.000187288	Intron (uc003lsu.3/51164, intron 8 of 12)	5	150070352	150080669	10318	2	55696	uc003lst.3	-25454	ENSG00000086589	RBM22	RNA binding motif protein 22
chr1	225901046	225901788	743	*	0.849678909	2.93E-06	0.000154512	Intron (uc001hpe.1/uc001hpe.1, intron 1 of 2)	1	225674534	225840845	166312	2	55740	uc001hpd.1	-60201	ENSG00000154380	ENAH	ENAH actin regulator
chr20	58361580	58362032	453	*	0.849668019	0.000292549	0.004559885	Intron (uc002yat.3/116154, intron 7 of 12)	20	58411067	58422766	11700	1	116154	uc002yay.3	-49035	ENSG00000087495	PHACTR3	phosphatase and actin regulator 3
chr11	15600744	15601576	833	*	0.849639868	9.65E-05	0.002040937	Distal Intergenic	11	15170648	15268756	98109	1	387755	uc010rcs.3	430096	ENSG00000188487	INSC	INSC spindle orientation adaptor protein
chr1	109569583	109570273	691	*	0.849151374	2.71E-06	0.000146613	Intron (uc001dwi.3/22911, intron 1 of 14)	1	109512838	109560223	47386	2	22911	uc010ovf.2	-9360	ENSG00000085433	WDR47	WD repeat domain 47
chr19	16785234	16785836	603	*	0.849146373	5.62E-06	0.00024845	Intron (uc002nes.3/79041, intron 1 of 5)	19	16771938	16799816	27879	1	79041	uc002nes.3	13296	ENSG00000072954	TMEM38A	transmembrane protein 38A
chr2	168839615	168840121	507	*	0.84909164	4.27E-05	0.001113392	Intron (uc002uea.3/27347, intron 16 of 17)	2	168675182	168727366	52185	1	8708	uc002udz.1	164433	ENSG00000172318	B3GALT1	beta-1,3-galactosyltransferase 1
chr13	28617883	28618445	563	*	0.848951877	4.62E-06	0.000215229	Intron (uc001urw.3/2322, intron 9 of 23)	13	28552243	28562774	10532	2	646625	uc010aan.1	-55109	ENSG00000183463	URAD	ureidoimidazoline (2-oxo-4-hydroxy-4-carboxy-5-) decarboxylase
chr6	39787397	39787871	475	*	0.848700461	0.000273968	0.004361092	Intron (uc010jxc.3/23500, intron 1 of 13)	6	39760773	39872653	111881	1	23500	uc003oox.3	26624	ENSG00000146122	DAAM2	dishevelled associated activator of morphogenesis 2
chr8	135528307	135528839	533	*	0.848655976	9.91E-06	0.000375249	Intron (uc011ljj.2/57623, intron 3 of 5)	8	135490031	135577914	87884	2	57623	uc011ljj.2	49075	ENSG00000066827	ZFAT	zinc finger and AT-hook domain containing
chr14	74107753	74108343	591	*	0.848080121	0.000257348	0.004172797	Distal Intergenic	14	74111578	74170431	58854	1	83544	uc001xoq.4	-3235	ENSG00000119661	DNAL1	dynein axonemal light chain 1
chr3	17378791	17379372	582	*	0.848055177	2.17E-05	0.000669534	Intron (uc010hev.3/9779, intron 14 of 23)	3	17198654	17349626	150973	2	9779	uc010heu.3	-29165	ENSG00000131374	TBC1D5	TBC1 domain family member 5
chr5	175018920	175019288	369	*	0.848049604	7.89E-05	0.001759631	Distal Intergenic	5	175085040	175113245	28206	1	3274	uc003mdc.4	-65752	ENSG00000113749	HRH2	histamine receptor H2
chr3	12493051	12493499	449	*	0.848046279	2.84E-06	0.000150948	Distal Intergenic	3	12525931	12574820	48890	1	80746	uc003bwz.3	-32432	ENSG00000154743	TSEN2	tRNA splicing endonuclease subunit 2
chr12	782344	783057	714	*	0.848014885	1.03E-05	0.000384893	Distal Intergenic	12	674526	772755	98230	2	4815	uc010sds.2	-9589	ENSG00000171840	NINJ2	ninjurin 2
chr13	50307304	50307951	648	*	0.847962555	1.01E-07	1.50E-05	Intron (uc001vdj.2/3839, intron 2 of 16)	13	50234810	50265623	30814	2	84650	uc001vdi.3	-41681	ENSG00000123179	EBPL	EBP like
chr15	76933684	76934080	397	*	0.847946669	6.16E-05	0.001466366	Intron (uc010bkr.3/49855, intron 5 of 14)	15	76640527	77021078	380552	2	49855	uc010bkr.3	86998	ENSG00000140386	SCAPER	S-phase cyclin A associated protein in the ER
chr7	158503778	158504223	446	*	0.847931677	0.00179801	0.016622581	Distal Intergenic	7	158432488	158497520	65033	2	54892	uc011kwe.1	-6258	ENSG00000146918	NCAPG2	non-SMC condensin II complex subunit G2
chr19	54578614	54579402	789	*	0.847882333	1.23E-06	8.53E-05	Exon (uc010yei.1/441864, exon 2 of 5)	19	54573201	54584634	11434	2	441864	uc010yei.1	5232	ENSG00000248385	TARM1	T cell-interacting, activating receptor on myeloid cells 1
chr20	32511787	32512467	681	*	0.84764592	1.89E-07	2.33E-05	Distal Intergenic	20	32581458	32661841	80384	1	22913	uc010zui.2	-68991	ENSG00000125970	RALY	RALY heterogeneous nuclear ribonucleoprotein
chr19	53211686	53212473	788	*	0.847541897	0.000211238	0.00360959	Intron (uc010eqc.3/81856, intron 3 of 4)	19	53115618	53193886	78269	2	55769	uc031rmq.1	-17800	ENSG00000167766	ZNF83	zinc finger protein 83
chr16	30158188	30159160	973	*	0.847513394	4.56E-07	4.32E-05	Intron (uc010bzb.2/552900, intron 2 of 4)	16	30125426	30134630	9205	2	5595	uc002dwv.4	-23558	ENSG00000102882	MAPK3	mitogen-activated protein kinase 3
chr1	24535069	24535674	606	*	0.847512419	6.39E-06	0.000271336	Intron (uc010oei.1/284632, intron 2 of 2)	1	24526730	24538180	11451	1	284632	uc010oei.1	8339	ENSG00000230023	LINC02800	long intergenic non-protein coding RNA 2800
chr17	54389839	54390664	826	*	0.847475956	1.03E-06	7.52E-05	Intron (uc002iun.1/162282, intron 2 of 16)	17	54230836	54560007	329172	1	162282	uc002iun.1	159003	ENSG00000153930	ANKFN1	ankyrin repeat and fibronectin type III domain containing 1
chr1	58948952	58949640	689	*	0.847447267	1.04E-05	0.000388486	Intron (uc001cyt.1/1600, intron 3 of 20)	1	58939504	59004982	65479	2	115209	uc001cyx.1	55342	ENSG00000162600	OMA1	OMA1 zinc metallopeptidase
chr2	113112287	113113043	757	*	0.847352185	1.28E-06	8.76E-05	Distal Intergenic	2	113057426	113063330	5905	1	376940	uc002thr.1	54861	ENSG00000188177	ZC3H6	zinc finger CCCH-type containing 6
chr8	19761745	19762156	412	*	0.847341181	0.00089644	0.010108397	Distal Intergenic	8	19796582	19824770	28189	1	4023	uc003wzk.4	-34426	ENSG00000175445	LPL	lipoprotein lipase
chr9	88692022	88692574	553	*	0.847263364	1.95E-06	0.000116889	Exon (uc004aol.3/51280, exon 3 of 10)	9	88641058	88714510	73453	2	51280	uc004aol.3	21936	ENSG00000135052	GOLM1	golgi membrane protein 1
chr10	103883182	103883886	705	*	0.847158666	6.78E-06	0.000283527	Promoter (2-3kb)	10	103867325	103880210	12886	2	8861	uc009xwz.3	-2972	ENSG00000198728	LDB1	LIM domain binding 1
chr6	152664119	152664750	632	*	0.846869245	2.71E-05	0.000790332	Intron (uc003qot.4/23345, intron 73 of 145)	6	152636357	152655408	19052	2	23345	uc010kiz.4	-8711	ENSG00000131018	SYNE1	spectrin repeat containing nuclear envelope protein 1
chr8	67846121	67847034	914	*	0.846787681	1.19E-07	1.70E-05	Distal Intergenic	8	67834165	67837777	3613	2	641638	uc003xxa.1	-8344	ENSG00000245910	SNHG6	small nucleolar RNA host gene 6
chr11	118081684	118082618	935	*	0.846673296	7.42E-07	5.95E-05	Promoter (1-2kb)	11	118064442	118083773	19332	2	120425	uc001psh.2	1155	ENSG00000160593	JAML	junction adhesion molecule like
chr8	144860649	144861206	558	*	0.846663072	2.74E-05	0.000796334	Distal Intergenic	8	144873090	144886326	13237	2	23513	uc003yzn.1	25120	ENSG00000180900	SCRIB	scribble planar cell polarity protein
chr3	72613539	72614055	517	*	0.846617299	1.44E-05	0.000494588	Distal Intergenic	3	72423744	72495774	72031	2	23429	uc003dpe.3	-117765	ENSG00000163602	RYBP	RING1 and YY1 binding protein
chr1	246894095	246894561	467	*	0.846573274	3.17E-05	0.000887972	Intron (uc001ibr.3/51097, intron 2 of 11)	1	246887378	246931440	44063	1	51097	uc001ibr.3	6717	ENSG00000143653	SCCPDH	saccharopine dehydrogenase (putative)
chr13	110802430	110803096	667	*	0.846565251	2.32E-05	0.000705156	3' UTR	13	110801310	110959496	158187	2	1282	uc001vqw.4	156400	ENSG00000187498	COL4A1	collagen type IV alpha 1 chain
chr10	104070933	104071418	486	*	0.84650848	2.47E-07	2.80E-05	Intron (uc001kuw.3/8729, intron 3 of 9)	10	104005255	104142656	137402	1	8729	uc001kuz.2	65678	ENSG00000107862	GBF1	golgi brefeldin A resistant guanine nucleotide exchange factor 1
chr2	43094353	43094817	465	*	0.846300781	1.32E-08	3.82E-06	Distal Intergenic	2	42997027	43019751	22725	2	23498	uc010ynw.1	-74602	ENSG00000162882	HAAO	3-hydroxyanthranilate 3,4-dioxygenase
chr6	105222842	105223321	480	*	0.846297145	4.12E-05	0.001082306	Intron (uc010kcx.1/57531, intron 6 of 12)	6	105175968	105233194	57227	2	57531	uc010kcx.1	9873	ENSG00000085382	HACE1	HECT domain and ankyrin repeat containing E3 ubiquitin protein ligase 1
chr7	139300399	139300988	590	*	0.846013235	1.07E-06	7.70E-05	Intron (uc003vvd.4/28996, intron 7 of 14)	7	139208674	139229731	21058	1	154790	uc010lnd.3	91725	ENSG00000236279	CLEC2L	C-type lectin domain family 2 member L
chr5	126103296	126103812	517	*	0.845897284	1.25E-05	0.000445254	Distal Intergenic	5	126112315	126172712	60398	1	4001	uc003kud.2	-8503	ENSG00000113368	LMNB1	lamin B1
chr18	76931319	76931982	664	*	0.845752059	1.03E-07	1.51E-05	Intron (uc002lmv.1/374868, intron 6 of 12)	18	76873241	77123359	250119	1	374868	uc002lmz.1	58078	ENSG00000166377	ATP9B	ATPase phospholipid transporting 9B (putative)
chr9	4624396	4624861	466	*	0.845739161	7.95E-05	0.001770146	Intron (uc003zik.3/55064, intron 8 of 12)	9	4662294	4665272	2979	1	403313	uc003zin.4	-37433	ENSG00000205808	PLPP6	phospholipid phosphatase 6
chr2	198349558	198350323	766	*	0.845699551	1.25E-06	8.57E-05	Downstream (<1kb)	2	198351308	198364640	13333	2	3329	uc002uui.3	14317	ENSG00000144381	HSPD1	heat shock protein family D (Hsp60) member 1
chr9	74948665	74949438	774	*	0.845611781	3.77E-07	3.79E-05	Intron (uc004aiu.1/uc004aiu.1, intron 3 of 4)	9	74966341	74975270	8930	2	7763	uc010mox.1	25832	ENSG00000107372	ZFAND5	zinc finger AN1-type containing 5
chr15	50924258	50924618	361	*	0.845565983	1.95E-07	2.39E-05	Intron (uc001zyt.4/54822, intron 9 of 38)	15	50896144	50916497	20354	2	54822	uc001zyu.3	-7761	ENSG00000092439	TRPM7	transient receptor potential cation channel subfamily M member 7
chr5	70789961	70790647	687	*	0.845447706	5.01E-06	0.000227742	Intron (uc003kbn.1/55814, intron 11 of 16)	5	70818154	70863649	45496	1	55814	uc003kbq.1	-27507	ENSG00000145734	BDP1	B double prime 1, subunit of RNA polymerase III transcription initiation factor IIIB
chr8	116645575	116646003	429	*	0.845397586	2.01E-05	0.000633558	Intron (uc011lhy.2/7227, intron 1 of 5)	8	116420724	116680234	259511	2	7227	uc011lhy.2	34231	ENSG00000104447	TRPS1	transcriptional repressor GATA binding 1
chr5	37396444	37397252	809	*	0.845304225	1.62E-06	0.000103614	Exon (uc010iva.1/55100, exon 5 of 12)	5	37379412	37752774	373363	1	55100	uc003jkv.3	17032	ENSG00000082068	WDR70	WD repeat domain 70
chr3	51530199	51530874	676	*	0.845292503	9.82E-09	3.14E-06	5' UTR	3	51433298	51534018	100721	2	9730	uc003dbe.2	3144	ENSG00000145041	DCAF1	DDB1 and CUL4 associated factor 1
chr4	26187356	26187851	496	*	0.845165502	0.000127676	0.002505503	Distal Intergenic	4	26321332	26436752	115421	1	3516	uc003grx.2	-133481	ENSG00000168214	RBPJ	recombination signal binding protein for immunoglobulin kappa J region
chr5	175083501	175084333	833	*	0.845041497	1.14E-07	1.64E-05	Promoter (<=1kb)	5	175085040	175113245	28206	1	3274	uc003mdc.4	-707	ENSG00000113749	HRH2	histamine receptor H2
chr4	147026755	147027310	556	*	0.844944705	0.000200904	0.003475632	Distal Intergenic	4	147030607	147043065	12459	2	100505545	uc003iko.2	15755	ENSG00000248809	LINC01095	long intergenic non-protein coding RNA 1095
chr15	57058184	57058794	611	*	0.844929496	2.03E-06	0.00012035	Intron (uc002adw.1/54816, intron 6 of 23)	15	56991558	57025787	34230	2	54816	uc002ady.3	-32397	ENSG00000137871	ZNF280D	zinc finger protein 280D
chr1	232195341	232196043	703	*	0.844630145	3.87E-05	0.001030453	Distal Intergenic	1	231950372	231954263	3892	2	27184	uc001hvd.3	-241078	NA	DISC2	disrupted in schizophrenia 2
chr12	106186557	106187456	900	*	0.844627234	0.000694438	0.008448286	Distal Intergenic	12	106457125	106533811	76687	2	9891	uc001tlj.1	346355	ENSG00000074590	NUAK1	NUAK family kinase 1
chr5	6617823	6618316	494	*	0.844580697	1.31E-05	0.000462209	Exon (uc003jdt.3/54888, exon 2 of 13)	5	6599352	6621602	22251	2	54888	uc003jdt.3	3286	ENSG00000037474	NSUN2	NOP2/Sun RNA methyltransferase 2
chr4	113262744	113263245	502	*	0.844356881	1.43E-05	0.00049368	Intron (uc003iam.3/80216, intron 2 of 3)	4	113303554	113363764	60211	1	80216	uc010imo.3	-40309	ENSG00000073331	ALPK1	alpha kinase 1
chr2	161442193	161442759	567	*	0.844328845	3.89E-07	3.88E-05	Distal Intergenic	2	161137825	161350318	212494	2	5937	uc010fox.2	-91875	ENSG00000153250	RBMS1	RNA binding motif single stranded interacting protein 1
chr14	98106999	98107419	421	*	0.844324928	8.15E-05	0.001802757	Intron (uc001yfv.2/100129345, intron 3 of 3)	14	98098984	98152995	54012	2	100129345	uc001yfv.2	45576	ENSG00000197176	LINC02291	long intergenic non-protein coding RNA 2291
chr2	121748895	121749517	623	*	0.844275034	2.55E-06	0.000140802	3' UTR	2	121554867	121750229	195363	1	2736	uc010flp.3	194028	ENSG00000074047	GLI2	GLI family zinc finger 2
chr12	4314997	4315850	854	*	0.84417519	6.46E-07	5.41E-05	Distal Intergenic	12	4382902	4414522	31621	1	894	uc001qmo.3	-67052	ENSG00000118971	CCND2	cyclin D2
chr1	221264639	221265149	511	*	0.844174555	6.45E-05	0.001516292	Distal Intergenic	1	221052743	221058400	5658	1	3142	uc001hmv.4	211896	ENSG00000136630	HLX	H2.0 like homeobox
chr10	82362641	82363583	943	*	0.844164896	1.87E-06	0.000114175	Promoter (<=1kb)	10	82363335	82406316	42982	1	387694	uc001kcm.1	0	ENSG00000178217	SH2D4B	SH2 domain containing 4B
chr7	83564829	83565524	696	*	0.844145732	5.16E-05	0.001281809	Distal Intergenic	7	83587659	83824217	236559	2	10371	uc003uhz.3	258693	ENSG00000075213	SEMA3A	semaphorin 3A
chr5	158586402	158586827	426	*	0.844032053	0.000291275	0.004546592	Exon (uc021ygv.1/uc021ygv.1, exon 1 of 1)	5	158584417	158634656	50240	2	153830	uc011ddy.2	47829	ENSG00000145860	RNF145	ring finger protein 145
chr14	77541896	77542879	984	*	0.843976234	3.81E-07	3.82E-05	Exon (uc001xta.1/uc001xta.1, exon 1 of 3)	14	77564578	77583629	19052	1	85457	uc001xtc.1	-21699	ENSG00000198894	CIPC	CLOCK interacting pacemaker
chr5	80096139	80096660	522	*	0.843882406	3.24E-06	0.000166426	Intron (uc003kgz.4/4437, intron 19 of 23)	5	79922045	79950800	28756	2	1719	uc011ctm.2	-145339	ENSG00000228716	DHFR	dihydrofolate reductase
chr10	6953249	6954041	793	*	0.843856924	1.86E-05	0.000595526	Distal Intergenic	10	6821560	6884868	63309	1	100507127	uc001ijm.3	131689	ENSG00000238266	LINC00707	long intergenic non-protein coding RNA 707
chr1	40471530	40471922	393	*	0.843718518	1.46E-05	0.000499878	Distal Intergenic	1	40506255	40525833	19579	1	10487	uc010ojd.1	-34333	ENSG00000131236	CAP1	cyclase associated actin cytoskeleton regulatory protein 1
chr1	243380119	243380653	535	*	0.843636055	1.18E-08	3.57E-06	Intron (uc021plo.1/9859, intron 3 of 19)	1	243287730	243418708	130979	2	9859	uc021plo.1	38055	ENSG00000143702	CEP170	centrosomal protein 170
chr2	102545634	102546120	487	*	0.843532145	1.01E-05	0.000380385	Distal Intergenic	2	102608306	102641218	32913	1	7850	uc002tbo.2	-62186	ENSG00000115590	IL1R2	interleukin 1 receptor type 2
chr9	77475217	77476017	801	*	0.843488635	2.63E-07	2.91E-05	Intron (uc004ajk.1/140803, intron 1 of 38)	9	77337411	77502263	164853	2	140803	uc004ajk.1	26246	ENSG00000119121	TRPM6	transient receptor potential cation channel subfamily M member 6
chr3	33449955	33450371	417	*	0.843452937	5.21E-06	0.000234735	Exon (uc003cfq.4/7342, exon 8 of 16)	3	33429829	33481870	52042	2	7342	uc003cfq.4	31499	ENSG00000153560	UBP1	upstream binding protein 1
chr11	45854365	45854921	557	*	0.843392896	0.000779263	0.009174127	Distal Intergenic	11	45868669	45904799	36131	1	1408	uc009ykw.3	-13748	ENSG00000121671	CRY2	cryptochrome circadian regulator 2
chr8	1582086	1582941	856	*	0.843211702	7.58E-07	6.02E-05	Intron (uc003wpl.4/9228, intron 5 of 11)	8	1711870	1734736	22867	1	2055	uc003wpo.4	-128929	ENSG00000182372	CLN8	CLN8 transmembrane ER and ERGIC protein
chr12	14900261	14900607	347	*	0.843162923	6.25E-05	0.001481459	Distal Intergenic	12	14923654	14924065	412	2	121504	uc001rcf.4	23458	ENSG00000197837	H4-16	H4 histone 16
chr1	198673677	198674051	375	*	0.843100501	4.21E-05	0.001101372	Intron (uc009wzf.2/5788, intron 6 of 17)	1	198608418	198672501	64084	1	5788	uc001guw.1	65259	ENSG00000081237	PTPRC	protein tyrosine phosphatase receptor type C
chr2	111444239	111444700	462	*	0.842693557	1.94E-06	0.000116545	Distal Intergenic	2	111418445	111435684	17240	2	699	uc002tgd.2	-8555	ENSG00000169679	BUB1	BUB1 mitotic checkpoint serine/threonine kinase
chr17	57647785	57648228	444	*	0.842445223	7.58E-05	0.001710251	5' UTR	17	57642991	57654726	11736	1	79665	uc002ixo.1	4794	ENSG00000108406	DHX40	DEAH-box helicase 40
chr13	37678346	37679059	714	*	0.842375039	0.000117966	0.00236975	Promoter (<=1kb)	13	37677397	37679801	2405	2	122011	uc001uwm.1	742	ENSG00000180138	CSNK1A1L	casein kinase 1 alpha 1 like
chr19	4757172	4757705	534	*	0.842212564	4.41E-06	0.000207251	Distal Intergenic	19	4769117	4772568	3452	1	284424	uc002mbd.3	-11412	ENSG00000176840	MIR7-3HG	MIR7-3 host gene
chr19	56867403	56867948	546	*	0.841871864	0.00061312	0.007772604	Intron (uc002qmr.3/79149, intron 2 of 6)	19	56879468	56891196	11729	1	147947	uc002qmu.4	-11520	ENSG00000240225	ZNF542P	zinc finger protein 542, pseudogene
chr1	109898493	109899155	663	*	0.84166296	5.62E-08	9.83E-06	Intron (uc010ovi.2/6272, intron 3 of 19)	1	109852188	109935979	83792	2	6272	uc010ovi.2	36824	ENSG00000134243	SORT1	sortilin 1
chr2	228745232	228745682	451	*	0.84165611	0.001290514	0.013118653	Intron (uc002vpn.1/164781, intron 1 of 12)	2	228736327	228789026	52700	1	164781	uc010zlw.1	8905	ENSG00000123977	DAW1	dynein assembly factor with WD repeats 1
chr4	173701998	173702615	618	*	0.841341948	0.001931553	0.017464176	Intron (uc003isv.3/442117, intron 5 of 12)	4	174089904	174245118	155215	1	51809	uc003isz.4	-387289	ENSG00000109586	GALNT7	polypeptide N-acetylgalactosaminyltransferase 7
chr5	40384087	40384850	764	*	0.841246751	3.37E-06	0.000170985	Distal Intergenic	5	40680032	40693837	13806	1	5734	uc003jlz.3	-295182	ENSG00000171522	PTGER4	prostaglandin E receptor 4
chr8	95796222	95796698	477	*	0.841231474	0.000193019	0.003375206	Intron (uc003ygx.2/286148, intron 17 of 18)	8	95835518	95872524	37007	1	55656	uc003yha.2	-38820	ENSG00000164941	INTS8	integrator complex subunit 8
chr3	49346071	49346567	497	*	0.841215329	8.58E-07	6.55E-05	Intron (uc003cwp.2/7375, intron 2 of 15)	3	49314577	49350296	35720	2	7375	uc003cwp.2	3729	ENSG00000114316	USP4	ubiquitin specific peptidase 4
chr8	27140878	27141479	602	*	0.840564748	1.36E-07	1.82E-05	Downstream (<1kb)	8	27096857	27115903	19047	2	81551	uc011lak.2	-24975	ENSG00000015592	STMN4	stathmin 4
chr12	45798803	45799324	522	*	0.840531515	6.84E-06	0.000285414	Intron (uc031qha.1/196527, intron 15 of 17)	12	45686466	45826134	139669	1	196527	uc010slg.2	112337	ENSG00000177119	ANO6	anoctamin 6
chr5	17260529	17260933	405	*	0.840453088	2.59E-06	0.000142376	Intron (uc031siz.1/10409, intron 1 of 1)	5	17217670	17276954	59285	1	10409	uc003jfx.4	42859	ENSG00000176788	BASP1	brain abundant membrane attached signal protein 1
chr12	40627752	40628141	390	*	0.84029614	6.52E-07	5.46E-05	Intron (uc001rmg.4/120892, intron 3 of 50)	12	40618813	40763086	144274	1	120892	uc001rmg.4	8939	ENSG00000188906	LRRK2	leucine rich repeat kinase 2
chr8	139294692	139295603	912	*	0.840045061	0.000625713	0.007865472	Intron (uc003yux.3/51059, intron 4 of 20)	8	139155103	139165459	10357	2	51059	uc003yvb.3	-129233	ENSG00000147724	FAM135B	family with sequence similarity 135 member B
chr3	48264964	48265543	580	*	0.839963547	5.55E-07	4.87E-05	Promoter (<=1kb)	3	48264837	48266981	2145	1	820	uc003csj.3	127	ENSG00000164047	CAMP	cathelicidin antimicrobial peptide
chr15	86093227	86093741	515	*	0.839738999	5.73E-05	0.001387648	Intron (uc002blt.2/11214, intron 5 of 14)	15	86126145	86228104	101960	1	11214	uc010bne.1	-32404	ENSG00000170776	AKAP13	A-kinase anchoring protein 13
chr4	26051871	26052812	942	*	0.839624307	2.57E-09	1.23E-06	Distal Intergenic	4	25915814	25931501	15688	1	389203	uc003grw.4	136057	ENSG00000250317	SMIM20	small integral membrane protein 20
chr1	9788513	9788888	376	*	0.83945489	4.47E-06	0.000209344	3' UTR	1	9789079	9793604	4526	2	22883	uc001aqf.3	4716	ENSG00000171603	CLSTN1	calsyntenin 1
chr5	40527233	40528127	895	*	0.839074957	1.07E-06	7.70E-05	Distal Intergenic	5	40680032	40693837	13806	1	5734	uc003jlz.3	-151905	ENSG00000171522	PTGER4	prostaglandin E receptor 4
chr16	3122991	3123767	777	*	0.839005941	3.96E-07	3.93E-05	Distal Intergenic	16	3115785	3119668	3884	1	9235	uc021tbc.1	7206	ENSG00000008517	IL32	interleukin 32
chr16	54055361	54055823	463	*	0.83898298	4.37E-05	0.001130624	Intron (uc002ehr.3/79068, intron 8 of 8)	16	53967897	54148379	180483	1	79068	uc002ehs.3	87464	ENSG00000140718	FTO	FTO alpha-ketoglutarate dependent dioxygenase
chr4	47717295	47717748	454	*	0.83865211	0.000233886	0.003884754	Intron (uc011bzf.2/10699, intron 4 of 20)	4	47596018	47792277	196260	2	10699	uc011bzf.2	74529	ENSG00000145244	CORIN	corin, serine peptidase
chr14	21936917	21937414	498	*	0.837989851	5.76E-05	0.001393444	Intron (uc010tls.2/84932, intron 2 of 6)	14	21927179	21944832	17654	2	84932	uc010tls.2	7418	ENSG00000129472	RAB2B	RAB2B, member RAS oncogene family
chr7	129058039	129058463	425	*	0.837754871	0.000144949	0.002741537	Intron (uc003vot.3/23382, intron 12 of 16)	7	129074274	129123475	49202	1	57464	uc003vow.3	-15811	ENSG00000128578	STRIP2	striatin interacting protein 2
chr4	25200744	25201190	447	*	0.83773528	2.14E-05	0.000661731	Intron (uc011bxs.2/55300, intron 1 of 9)	4	25235653	25280831	45179	1	55300	uc003grk.2	-34463	ENSG00000038210	PI4K2B	phosphatidylinositol 4-kinase type 2 beta
chr22	25824821	25825545	725	*	0.83768175	2.08E-06	0.000122629	Distal Intergenic	22	25844054	25857645	13592	1	1416	uc003abt.4	-18509	ENSG00000100058	CRYBB2P1	crystallin beta B2 pseudogene 1
chr2	28703176	28703617	442	*	0.837598358	1.88E-06	0.000114407	Distal Intergenic	2	28718938	28866653	147716	1	151056	uc002rmb.2	-15321	ENSG00000163803	PLB1	phospholipase B1
chr2	73841362	73841947	586	*	0.837525408	4.96E-05	0.001241734	Distal Intergenic	2	73867850	73869537	1688	2	9027	uc002sji.1	27590	ENSG00000144035	NAT8	N-acetyltransferase 8 (putative)
chr4	108830223	108830935	713	*	0.837374581	9.98E-06	0.000377136	Intron (uc003hyl.4/166929, intron 6 of 6)	4	108814420	108836204	21785	1	166929	uc003hyo.3	15803	ENSG00000164023	SGMS2	sphingomyelin synthase 2
chr7	139994066	139994447	382	*	0.837232404	8.58E-05	0.001872011	Distal Intergenic	7	140033552	140098311	64760	2	84255	uc003vvo.3	103864	ENSG00000157800	SLC37A3	solute carrier family 37 member 3
chr4	86533822	86534383	562	*	0.837196177	0.000213829	0.003640284	Intron (uc003hpi.1/83478, intron 2 of 2)	4	86643621	86643686	66	1	100616349	uc021xps.1	-109238	ENSG00000266421	MIR4451	microRNA 4451
chr13	41718671	41719107	437	*	0.837104038	0.000653868	0.008116363	Intron (uc001uxv.1/uc001uxv.1, intron 1 of 3)	13	41701709	41706936	5228	2	89890	uc001uxu.1	-11735	ENSG00000165572	KBTBD6	kelch repeat and BTB domain containing 6
chr14	56567054	56567496	443	*	0.837034308	9.69E-06	0.000369141	Distal Intergenic	14	56585093	56768031	182939	1	57161	uc001xch.3	-17597	ENSG00000139946	PELI2	pellino E3 ubiquitin protein ligase family member 2
chr3	113828336	113829067	732	*	0.836810086	8.45E-07	6.47E-05	Distal Intergenic	3	113785075	113798387	13313	1	79691	uc003eba.3	43261	ENSG00000151576	QTRT2	queuine tRNA-ribosyltransferase accessory subunit 2
chr6	108610777	108611124	348	*	0.836749608	1.52E-05	0.000515036	Distal Intergenic	6	108616098	108844251	228154	1	246269	uc003psj.3	-4974	ENSG00000135537	AFG1L	AFG1 like ATPase
chr9	76944193	76945141	949	*	0.836726514	4.01E-06	0.000194594	Distal Intergenic	9	77112252	77302117	189866	1	6096	uc004ajh.3	-167111	ENSG00000198963	RORB	RAR related orphan receptor B
chr9	93360912	93361772	861	*	0.83655388	4.21E-06	0.000200909	Distal Intergenic	9	93224714	93345028	120315	2	340515	uc004aqt.3	-15884	NA	LINC01501	long intergenic non-protein coding RNA 1501
chr8	96412230	96413182	953	*	0.836442796	9.13E-06	0.000353907	Intron (uc022ayl.1/100616530, intron 2 of 5)	8	96257141	96281462	24322	2	157657	uc003yho.2	-130768	ENSG00000156172	C8orf37	chromosome 8 open reading frame 37
chr5	137521015	137521432	418	*	0.836417817	1.23E-05	0.000440388	Exon (uc003lcj.3/10112, exon 16 of 19)	5	137514417	137523404	8988	1	10112	uc011cyo.2	6598	ENSG00000112984	KIF20A	kinesin family member 20A
chr1	244778623	244779032	410	*	0.836400298	4.13E-06	0.000197846	Intron (uc001ial.3/257044, intron 19 of 20)	1	244816352	244872334	55983	1	51029	uc001iao.3	-37320	ENSG00000121644	DESI2	desumoylating isopeptidase 2
chr20	6765000	6765859	860	*	0.836249299	7.54E-06	0.000308302	Distal Intergenic	20	6748745	6760910	12166	1	650	uc002wmu.1	16255	ENSG00000125845	BMP2	bone morphogenetic protein 2
chr2	65074428	65075384	957	*	0.836138482	5.61E-09	2.07E-06	Exon (uc002sdf.1/uc002sdf.1, exon 4 of 5)	2	65128974	65159581	30608	2	400958	uc021vir.1	84197	NA	LINC02245	long intergenic non-protein coding RNA 2245
chr7	22014733	22015479	747	*	0.835917383	1.54E-05	0.000519126	Distal Intergenic	7	21940517	21985542	45026	2	55536	uc010kul.3	-29191	ENSG00000164649	CDCA7L	cell division cycle associated 7 like
chr2	98450504	98451309	806	*	0.835626708	4.95E-05	0.001240476	Exon (uc002syh.4/23505, exon 9 of 41)	2	98372801	98377660	4860	2	23505	uc002syg.3	-72844	ENSG00000075568	TMEM131	transmembrane protein 131
chr4	185166753	185167454	702	*	0.835603968	1.12E-05	0.000412036	Distal Intergenic	4	185009859	185139114	129256	2	133121	uc003iwc.3	-27639	ENSG00000164303	ENPP6	ectonucleotide pyrophosphatase/phosphodiesterase 6
chr1	35912265	35912707	443	*	0.835568848	4.50E-06	0.000210326	Intron (uc001byw.3/79932, intron 7 of 11)	1	35899091	35920237	21147	2	79932	uc001byw.3	7530	ENSG00000142687	KIAA0319L	KIAA0319 like
chr8	103943470	103943862	393	*	0.835390495	6.41E-05	0.00151094	Distal Intergenic	8	103838536	103876397	37862	2	51582	uc003yky.3	-67073	ENSG00000155096	AZIN1	antizyme inhibitor 1
chr17	25583080	25583515	436	*	0.835276464	0.000118038	0.00236975	Distal Intergenic	17	25620936	25621022	87	2	100616277	uc021ttf.1	37507	ENSG00000263583	MIR4522	microRNA 4522
chr8	6758434	6758990	557	*	0.835243257	2.10E-05	0.000653665	Distal Intergenic	8	6728097	6735529	7433	2	1672	uc003wqs.2	-22905	ENSG00000164825	DEFB1	defensin beta 1
chr12	92481942	92482448	507	*	0.835231691	5.93E-05	0.00142355	Intron (uc031qiz.1/256021, intron 1 of 5)	12	92378752	92535489	156738	2	256021	uc031qiz.1	53041	ENSG00000257242	LINC01619	long intergenic non-protein coding RNA 1619
chr5	17413811	17414662	852	*	0.835068266	4.94E-05	0.001239115	Distal Intergenic	5	17379015	17387419	8405	2	401177	uc003jga.3	-26392	ENSG00000250822	LINC02111	long intergenic non-protein coding RNA 2111
chr7	44702906	44703558	653	*	0.835032981	2.17E-08	5.29E-06	Intron (uc003tlm.3/4967, intron 4 of 8)	7	44684926	44737096	52171	1	4967	uc003tlo.1	17980	ENSG00000105953	OGDH	oxoglutarate dehydrogenase
chr4	85769295	85769612	318	*	0.83461623	0.000314189	0.004811826	Intron (uc003hpd.3/23001, intron 5 of 67)	4	85730019	85818163	88145	2	23001	uc003hpf.3	48551	ENSG00000163625	WDFY3	WD repeat and FYVE domain containing 3
chr11	78645972	78646588	617	*	0.834077628	1.82E-05	0.00058631	Intron (uc001ozl.4/26011, intron 6 of 33)	11	78600830	78781054	180225	2	26011	uc021qnz.1	134466	ENSG00000149256	TENM4	teneurin transmembrane protein 4
chr2	60635838	60636243	406	*	0.833961718	2.30E-06	0.000131233	Distal Intergenic	2	60614497	60614580	84	2	100616473	uc021vie.1	-21258	ENSG00000266078	MIR4432	microRNA 4432
chr13	41708100	41708596	497	*	0.833874781	2.22E-06	0.000127577	Promoter (1-2kb)	13	41701709	41706936	5228	2	89890	uc001uxu.1	-1164	ENSG00000165572	KBTBD6	kelch repeat and BTB domain containing 6
chr1	186929410	186930121	712	*	0.833810661	7.73E-06	0.000314166	Intron (uc001gsc.3/5321, intron 14 of 17)	1	186798032	186958113	160082	1	5321	uc010pos.2	131378	ENSG00000116711	PLA2G4A	phospholipase A2 group IVA
chr6	7562740	7563345	606	*	0.83366119	6.23E-05	0.001479254	Exon (uc003mxp.1/1832, exon 5 of 24)	6	7541870	7586946	45077	1	1832	uc021yle.1	20870	ENSG00000096696	DSP	desmoplakin
chr10	49929610	49930306	697	*	0.833640753	4.37E-05	0.001130072	Intron (uc001jgy.3/57705, intron 4 of 10)	10	49893518	50191001	297484	1	57705	uc001jha.4	36092	ENSG00000128815	WDFY4	WDFY family member 4
chr5	169266689	169267533	845	*	0.833562572	1.27E-05	0.000453434	Intron (uc003maf.3/1794, intron 26 of 51)	5	169130953	169510386	379434	1	1794	uc010jjm.3	135736	ENSG00000134516	DOCK2	dedicator of cytokinesis 2
chr2	169354891	169355574	684	*	0.833154184	1.40E-08	3.99E-06	Intron (uc002ueb.2/253782, intron 1 of 9)	2	169312759	169631644	318886	1	253782	uc002uec.2	42132	ENSG00000172292	CERS6	ceramide synthase 6
chr9	74921311	74922292	982	*	0.83299107	6.65E-07	5.52E-05	Intron (uc004aiu.1/uc004aiu.1, intron 1 of 4)	9	74966341	74975270	8930	2	7763	uc010mox.1	52978	ENSG00000107372	ZFAND5	zinc finger AN1-type containing 5
chr19	33189238	33189766	529	*	0.832956244	9.93E-08	1.49E-05	Intron (uc010edf.3/390916, intron 1 of 2)	19	33182867	33204702	21836	1	390916	uc010edf.3	6371	ENSG00000213965	NUDT19	nudix hydrolase 19
chr19	51879657	51880299	643	*	0.832836629	6.01E-07	5.12E-05	Downstream (2-3kb)	19	51874874	51875960	1087	2	4818	uc002pwk.3	-3697	ENSG00000105374	NKG7	natural killer cell granule protein 7
chr19	54325595	54326338	744	*	0.832716174	4.04E-05	0.001066672	Promoter (1-2kb)	19	54296855	54327657	30803	2	91662	uc002qch.5	1319	ENSG00000142405	NLRP12	NLR family pyrin domain containing 12
chr10	47657128	47657687	560	*	0.832639073	6.59E-08	1.11E-05	Distal Intergenic	10	47746920	47753182	6263	1	244	uc009xnh.1	-89233	NA	NA	NA
chr10	109416089	109416756	668	*	0.832620839	0.000267104	0.004290807	Distal Intergenic	10	108338421	108924466	586046	2	114815	uc001kyo.3	-491623	ENSG00000108018	SORCS1	sortilin related VPS10 domain containing receptor 1
chr2	226899790	226900688	899	*	0.832341628	2.52E-05	0.000748748	Distal Intergenic	2	227007510	227044778	37269	1	646736	uc002vog.1	-106822	NA	LOC646736	uncharacterized LOC646736
chr6	170683119	170683991	873	*	0.83229086	7.28E-08	1.19E-05	Intron (uc003qxo.1/84498, intron 6 of 7)	6	170657239	170697581	40343	1	84498	uc010kla.1	25880	ENSG00000112584	FAM120B	family with sequence similarity 120B
chr9	78796640	78797049	410	*	0.832249844	0.005511387	0.036205207	Promoter (<=1kb)	9	78796314	78808346	12033	1	5125	uc004akb.3	326	ENSG00000099139	PCSK5	proprotein convertase subtilisin/kexin type 5
chr1	173939957	173940410	454	*	0.832145828	3.39E-06	0.000171392	Intron (uc001gju.4/149041, intron 7 of 18)	1	173900352	173962210	61859	2	149041	uc001gju.4	21800	ENSG00000135870	RC3H1	ring finger and CCCH-type domains 1
chr10	96368285	96369189	905	*	0.832004333	7.24E-07	5.85E-05	Distal Intergenic	10	96305574	96361856	56283	1	3070	uc009xur.3	62711	ENSG00000119969	HELLS	helicase, lymphoid specific
chr3	59221788	59222609	822	*	0.83196539	0.000211471	0.003610621	Distal Intergenic	3	58873072	59035758	162687	2	200844	uc011bfg.1	-186030	ENSG00000163689	C3orf67	chromosome 3 open reading frame 67
chr8	48556616	48557224	609	*	0.831791182	2.70E-05	0.000788759	Intron (uc010lxs.3/23514, intron 6 of 10)	8	48566650	48648563	81914	1	23514	uc011ldf.2	-9426	ENSG00000164808	SPIDR	scaffold protein involved in DNA repair
chr16	87029179	87029595	417	*	0.831393488	8.99E-06	0.000349765	Distal Intergenic	16	87336404	87351026	14623	2	100506581	uc002fju.3	321431	ENSG00000260456	C16orf95	chromosome 16 open reading frame 95
chr10	101609657	101610548	892	*	0.831371982	2.66E-06	0.000145027	Exon (uc001kqf.2/1244, exon 31 of 32)	10	101635334	101658042	22709	2	23268	uc010qpl.1	47494	ENSG00000107554	DNMBP	dynamin binding protein
chr10	6428126	6428717	592	*	0.831340595	7.54E-07	6.02E-05	Distal Intergenic	10	6319650	6377937	58288	1	399715	uc021pms.1	108476	ENSG00000215244	LINC02649	long intergenic non-protein coding RNA 2649
chr4	13602874	13603778	905	*	0.831174918	6.53E-07	5.46E-05	Exon (uc003gmz.1/259282, exon 10 of 26)	4	13570366	13629328	58963	2	259282	uc003gmz.1	25550	ENSG00000038219	BOD1L1	biorientation of chromosomes in cell division 1 like 1
chr2	236693334	236694281	948	*	0.831145774	2.04E-06	0.000120776	Intron (uc021vyp.1/116987, intron 6 of 9)	2	236402733	237040444	637712	1	116987	uc002vvt.3	290601	ENSG00000157985	AGAP1	ArfGAP with GTPase domain, ankyrin repeat and PH domain 1
chr8	117466362	117467152	791	*	0.831137334	3.26E-06	0.000167105	Distal Intergenic	8	116962736	117337297	374562	2	100859921	uc031tcc.1	-129065	ENSG00000249917	LINC00536	long intergenic non-protein coding RNA 536
chr10	101815170	101815633	464	*	0.831067072	2.42E-05	0.000728207	Intron (uc001kql.2/1369, intron 6 of 8)	10	101802065	101841642	39578	2	1369	uc001kql.2	26009	ENSG00000120054	CPN1	carboxypeptidase N subunit 1
chr13	80377928	80378669	742	*	0.830202209	8.23E-06	0.000328306	Distal Intergenic	13	80079509	80130212	50704	1	54602	uc001vlg.3	298419	ENSG00000102471	NDFIP2	Nedd4 family interacting protein 2
chr15	69041469	69042103	635	*	0.830153446	5.99E-07	5.11E-05	Distal Intergenic	15	69005102	69020144	15043	1	10391	uc002ark.3	36367	ENSG00000103647	CORO2B	coronin 2B
chr12	111608937	111609512	576	*	0.830073278	0.000130358	0.00254275	Intron (uc001tsa.2/23316, intron 1 of 21)	12	111537321	111733213	195893	1	23316	uc001tsb.2	71616	ENSG00000111249	CUX2	cut like homeobox 2
chr8	48441040	48442020	981	*	0.829921299	1.55E-08	4.23E-06	Intron (uc011lcz.2/23514, intron 7 of 7)	8	48352885	48648563	295679	1	23514	uc010lxt.3	88155	ENSG00000164808	SPIDR	scaffold protein involved in DNA repair
chr5	95678309	95678732	424	*	0.829917568	6.45E-05	0.001516292	Distal Intergenic	5	95726040	95748689	22650	2	5122	uc010jbi.2	69957	ENSG00000175426	PCSK1	proprotein convertase subtilisin/kexin type 1
chr4	153683435	153684140	706	*	0.829798146	1.99E-06	0.000118647	Distal Intergenic	4	153690506	153700916	10411	2	201798	uc003imy.3	16776	ENSG00000169989	TIGD4	tigger transposable element derived 4
chr5	39114405	39115257	853	*	0.829497882	9.01E-10	5.73E-07	Intron (uc003jls.3/2533, intron 14 of 16)	5	38981925	39074501	92577	2	253260	uc011cpk.1	-39904	ENSG00000164327	RICTOR	RPTOR independent companion of MTOR complex 2
chr15	50371773	50372297	525	*	0.829496911	1.15E-05	0.00042016	Intron (uc010ber.3/79895, intron 2 of 28)	15	50150435	50405513	255079	2	79895	uc010ber.3	33216	ENSG00000104043	ATP8B4	ATPase phospholipid transporting 8B4 (putative)
chr4	119932099	119932709	611	*	0.829099985	0.000259138	0.004193864	Intron (uc003icm.4/171024, intron 1 of 3)	4	119944585	119982402	37818	1	171024	uc010inc.3	-11876	ENSG00000172403	SYNPO2	synaptopodin 2
chr1	58988471	58989216	746	*	0.829066699	5.27E-10	3.81E-07	Intron (uc001cyt.1/1600, intron 2 of 20)	1	58939504	59004982	65479	2	115209	uc001cyx.1	15766	ENSG00000162600	OMA1	OMA1 zinc metallopeptidase
chr9	110041326	110042108	783	*	0.829026767	1.60E-06	0.000102464	Distal Intergenic	9	110045517	110087594	42078	1	5887	uc011lwa.2	-3409	ENSG00000119318	RAD23B	RAD23 homolog B, nucleotide excision repair protein
chr14	97317373	97317885	513	*	0.828926353	1.70E-06	0.000106582	Intron (uc001yft.3/7443, intron 5 of 12)	14	97263684	97347951	84268	1	7443	uc001yft.3	53689	ENSG00000100749	VRK1	VRK serine/threonine kinase 1
chr10	27671461	27672027	567	*	0.828923032	2.25E-06	0.000129024	Distal Intergenic	10	27687117	27703297	16181	2	374308	uc001itu.2	31270	ENSG00000182077	PTCHD3	patched domain containing 3
chr1	186583659	186584195	537	*	0.828827291	4.55E-05	0.001164294	Distal Intergenic	1	186640944	186649559	8616	2	5743	uc001gsb.3	65364	ENSG00000073756	PTGS2	prostaglandin-endoperoxide synthase 2
chr16	53593946	53594516	571	*	0.828611228	2.43E-07	2.77E-05	Distal Intergenic	16	53528692	53537170	8479	2	64400	uc010vgx.2	-56776	ENSG00000166971	AKTIP	AKT interacting protein
chr9	96237365	96237928	564	*	0.828546004	1.44E-06	9.57E-05	Intron (uc004atv.3/23196, intron 2 of 8)	9	96233423	96328397	94975	1	23196	uc004aty.3	3942	ENSG00000048828	FAM120A	family with sequence similarity 120A
chr6	45490096	45490854	759	*	0.828529936	1.15E-06	8.09E-05	Intron (uc011dvx.2/860, intron 7 of 8)	6	45389914	45518819	128906	1	860	uc003oxt.3	100182	ENSG00000124813	RUNX2	RUNX family transcription factor 2
chr3	11440843	11441427	585	*	0.828332162	4.72E-07	4.42E-05	Intron (uc003bwc.3/10533, intron 17 of 18)	3	11314010	11599139	285130	1	10533	uc011aum.2	126833	ENSG00000197548	ATG7	autophagy related 7
chr5	145409386	145409897	512	*	0.828099884	0.000192449	0.003367908	Intron (uc003lnt.3/153769, intron 5 of 9)	5	145429633	145439787	10155	1	153769	uc011dbm.1	-19736	ENSG00000156463	SH3RF2	SH3 domain containing ring finger 2
chr2	74063166	74064052	887	*	0.827948966	7.46E-08	1.20E-05	Intron (uc002sjs.3/10617, intron 2 of 9)	2	74056125	74094295	38171	1	10617	uc002sjv.3	7041	ENSG00000124356	STAMBP	STAM binding protein
chr5	65033441	65034002	562	*	0.827924507	0.000948443	0.01053692	Intron (uc003jue.3/57486, intron 1 of 8)	5	65018023	65125111	107089	1	57486	uc003juf.3	15418	ENSG00000123213	NLN	neurolysin
chr6	11521507	11521985	479	*	0.827906135	8.96E-06	0.000348932	Distal Intergenic	6	11538460	11583757	45298	1	100113407	uc010jpa.4	-16475	ENSG00000205269	TMEM170B	transmembrane protein 170B
chr14	56735184	56735857	674	*	0.827900763	2.14E-06	0.000124468	Intron (uc001xch.3/57161, intron 2 of 5)	14	56585093	56768031	182939	1	57161	uc001xch.3	150091	ENSG00000139946	PELI2	pellino E3 ubiquitin protein ligase family member 2
chr2	174316813	174317437	625	*	0.827877979	4.97E-06	0.000226179	Distal Intergenic	2	174219561	174233718	14158	1	83879	uc010zek.1	97252	ENSG00000144354	CDCA7	cell division cycle associated 7
chr11	45656109	45656690	582	*	0.827840712	0.000219007	0.00370443	Distal Intergenic	11	45669239	45687206	17968	2	8534	uc001mys.2	30516	ENSG00000175264	CHST1	carbohydrate sulfotransferase 1
chr5	115561503	115562099	597	*	0.827609234	0.001259007	0.01288474	Intron (uc003krt.1/51397, intron 5 of 6)	5	115420727	115628978	208252	1	51397	uc003krt.1	140776	ENSG00000145781	COMMD10	COMM domain containing 10
chr10	43949378	43949929	552	*	0.827592561	8.61E-08	1.35E-05	Intron (uc010qfb.1/642819, intron 1 of 3)	10	43932574	43978007	45434	1	642819	uc010qfb.1	16804	ENSG00000243660	ZNF487	zinc finger protein 487
chr3	87298051	87298540	490	*	0.827520148	0.000179236	0.003197194	Intron (uc003dqp.4/25978, intron 3 of 5)	3	87276413	87304698	28286	1	25978	uc011bgn.2	21638	ENSG00000083937	CHMP2B	charged multivesicular body protein 2B
chr6	125316748	125317287	540	*	0.827175013	1.41E-06	9.41E-05	Intron (uc003pzr.3/154214, intron 1 of 5)	6	125304514	125404661	100148	1	154214	uc003pzt.3	12234	ENSG00000146373	RNF217	ring finger protein 217
chr8	126608360	126608753	394	*	0.82705385	7.74E-06	0.000314446	Distal Intergenic	8	126445943	126450644	4702	1	10221	uc010mdn.3	162417	ENSG00000173334	TRIB1	tribbles pseudokinase 1
chr10	6427090	6427963	874	*	0.826991982	2.22E-08	5.35E-06	Distal Intergenic	10	6319650	6377937	58288	1	399715	uc021pms.1	107440	ENSG00000215244	LINC02649	long intergenic non-protein coding RNA 2649
chr5	93880419	93881088	670	*	0.826978532	8.26E-06	0.000329138	Intron (uc011cuk.2/285600, intron 2 of 20)	5	93486556	93954309	467754	2	285600	uc011cuk.2	73221	ENSG00000185261	KIAA0825	KIAA0825
chr20	5837188	5837894	707	*	0.826697036	2.35E-06	0.000133041	Intron (uc002wmf.3/149840, intron 2 of 2)	20	5891974	5906005	14032	1	1114	uc002wmg.3	-54080	ENSG00000089199	CHGB	chromogranin B
chr3	156818799	156819162	364	*	0.826665116	2.10E-05	0.000653601	Exon (uc021xgi.1/100498859, exon 3 of 3)	3	156807670	156818924	11255	1	100498859	uc021xgi.1	11129	NA	LINC00881	long intergenic non-protein coding RNA 881
chr9	123595528	123596223	696	*	0.826533103	9.21E-06	0.000355536	Exon (uc004bko.4/5711, exon 2 of 10)	9	123578332	123605299	26968	2	5711	uc004bko.4	9076	ENSG00000095261	PSMD5	proteasome 26S subunit, non-ATPase 5
chr2	101654859	101655509	651	*	0.826003018	1.12E-08	3.43E-06	Exon (uc002tau.4/11138, exon 5 of 18)	2	101623690	101676001	52312	2	11138	uc002tau.4	20492	ENSG00000204634	TBC1D8	TBC1 domain family member 8
chr2	192399079	192399661	583	*	0.825995916	5.39E-05	0.00132796	Distal Intergenic	2	192256834	192290115	33282	1	4430	uc002usu.2	142245	ENSG00000128641	MYO1B	myosin IB
chr2	136961717	136962084	368	*	0.82591723	9.59E-06	0.000367	Distal Intergenic	2	136871919	136875725	3807	2	7852	uc002tuz.3	-85992	ENSG00000121966	CXCR4	C-X-C motif chemokine receptor 4
chr3	17190468	17190946	479	*	0.825824882	1.46E-06	9.66E-05	Distal Intergenic	3	17198654	17349626	150973	2	9779	uc010heu.3	158680	ENSG00000131374	TBC1D5	TBC1 domain family member 5
chr12	114387337	114387982	646	*	0.825819131	1.10E-08	3.37E-06	Exon (uc009zwi.2/9904, exon 9 of 25)	12	114254543	114404176	149634	2	9904	uc009zwi.2	16194	ENSG00000122965	RBM19	RNA binding motif protein 19
chr19	16789188	16789853	666	*	0.825807876	4.94E-06	0.000225195	Intron (uc002nes.3/79041, intron 1 of 5)	19	16771938	16799816	27879	1	79041	uc002nes.3	17250	ENSG00000072954	TMEM38A	transmembrane protein 38A
chr2	40366456	40367046	591	*	0.825800819	2.20E-05	0.000676943	Exon (uc002rrx.3/6546, exon 9 of 10)	2	40144774	40482349	337576	1	100128590	uc002rrw.3	221682	ENSG00000227028	SLC8A1-AS1	SLC8A1 antisense RNA 1
chr7	77116540	77117275	736	*	0.82568662	2.44E-06	0.000136752	Distal Intergenic	7	77166773	77269388	102616	1	5782	uc003ugh.2	-49498	ENSG00000127947	PTPN12	protein tyrosine phosphatase non-receptor type 12
chr4	8761551	8762288	738	*	0.825650742	1.50E-06	9.85E-05	Distal Intergenic	4	8868773	8873543	4771	2	3166	uc003izz.1	111255	ENSG00000215612	HMX1	H6 family homeobox 1
chr4	16117506	16118089	584	*	0.825474186	2.35E-05	0.000712574	Distal Intergenic	4	15969849	16085623	115775	2	8842	uc003goq.3	-31883	ENSG00000007062	PROM1	prominin 1
chr11	64923919	64924755	837	*	0.825416995	1.43E-06	9.52E-05	Distal Intergenic	11	64937707	64940688	2982	1	387778	uc010rnz.2	-12952	ENSG00000204710	SPDYC	speedy/RINGO cell cycle regulator family member C
chr3	182427125	182427537	413	*	0.825340605	0.000156107	0.002886452	Distal Intergenic	3	182511291	182554412	43122	1	23200	uc003fla.3	-83754	ENSG00000058063	ATP11B	ATPase phospholipid transporting 11B (putative)
chr20	42374209	42374993	785	*	0.825313694	5.62E-08	9.83E-06	Distal Intergenic	20	42354801	42355642	842	2	149699	uc002xld.3	-18567	ENSG00000124196	GTSF1L	gametocyte specific factor 1 like
chr17	25595619	25596082	464	*	0.825156213	2.17E-05	0.000667849	Distal Intergenic	17	25620936	25621022	87	2	100616277	uc021ttf.1	24940	ENSG00000263583	MIR4522	microRNA 4522
chr2	51230862	51231469	608	*	0.825154602	0.004191808	0.030078006	Intron (uc021vhg.1/9378, intron 2 of 22)	2	50145643	51256332	1110690	2	9378	uc021vhg.1	24863	ENSG00000179915	NRXN1	neurexin 1
chr6	1673770	1674543	774	*	0.825013218	3.23E-07	3.37E-05	Intron (uc021ykn.1/2762, intron 9 of 10)	6	1610681	1614129	3449	1	2296	uc003mtp.3	63089	ENSG00000054598	FOXC1	forkhead box C1
chr6	43279842	43280736	895	*	0.824971347	1.35E-05	0.000472583	Intron (uc003ouw.3/24149, intron 9 of 9)	6	43273704	43276530	2827	2	401262	uc010jyn.2	-3312	ENSG00000146215	CRIP3	cysteine rich protein 3
chr18	74255805	74256558	754	*	0.824862012	4.01E-06	0.000194594	Intron (uc002lmg.3/284276, intron 2 of 2)	18	74240612	74271784	31173	1	284276	uc002lmg.3	15193	ENSG00000266256	LINC00908	long intergenic non-protein coding RNA 908
chr8	130818248	130819057	810	*	0.824791154	9.27E-06	0.000357659	Distal Intergenic	8	130760442	130799134	38693	2	56169	uc003ysr.3	-19114	ENSG00000147697	GSDMC	gasdermin C
chr2	131622698	131623294	597	*	0.824695669	0.000135724	0.002615953	Intron (uc002try.1/uc002try.1, intron 1 of 1)	2	131672786	131704803	32018	1	50649	uc002trz.1	-49492	ENSG00000136002	ARHGEF4	Rho guanine nucleotide exchange factor 4
chr3	59315193	59315589	397	*	0.82463766	8.16E-05	0.001804539	Distal Intergenic	3	58873072	59035758	162687	2	200844	uc011bfg.1	-279435	ENSG00000163689	C3orf67	chromosome 3 open reading frame 67
chr1	152021970	152022873	904	*	0.824434629	2.30E-05	0.000699377	Distal Intergenic	1	152004982	152009511	4530	2	6282	uc001ezn.3	-12459	ENSG00000163191	S100A11	S100 calcium binding protein A11
chr8	42557496	42558017	522	*	0.82439795	8.09E-05	0.001795951	Intron (uc003xpi.1/1142, intron 1 of 5)	8	42552562	42592209	39648	1	1142	uc003xpi.1	4934	ENSG00000147432	CHRNB3	cholinergic receptor nicotinic beta 3 subunit
chr2	152943389	152944086	698	*	0.824363417	1.97E-07	2.40E-05	Intron (uc002txz.3/785, intron 2 of 13)	2	152689286	152955235	265950	2	785	uc002txz.3	11149	ENSG00000182389	CACNB4	calcium voltage-gated channel auxiliary subunit beta 4
chr11	4505535	4505965	431	*	0.82432006	0.000199758	0.003462173	Distal Intergenic	11	4510109	4511138	1030	1	390036	uc001lza.2	-4144	ENSG00000196778	OR52K1	olfactory receptor family 52 subfamily K member 1
chr3	188190845	188191278	434	*	0.824301837	0.000313271	0.004802276	Intron (uc011bsg.2/4026, intron 2 of 9)	3	188286786	188608460	321675	1	4026	uc011bsj.2	-95508	ENSG00000145012	LPP	LIM domain containing preferred translocation partner in lipoma
[truncated: 6,760 more rows]
